# Supplementary material for: Overview of distinct 8-oxoguanine profiles of messenger RNA in normal and senescent cancer cells
Source: Front Cell Dev Biol. 2025 Feb 28;13:1443888. doi: 10.3389/fcell.2025.1443888 (PMC11906479; doi:10.3389/fcell.2025.1443888)
Supplement: Supplementary file 1 [file DataSheet1.zip]

Archive with 17 entries (15 files):
- Supplementary/Differentially_oxidazed_sites.mRNA.xlsx
- Supplementary/GO/
- Supplementary/GO/Down BP_result(Human).xls
- Supplementary/GO/Down CC_result(Human).xls
- Supplementary/GO/Down MF_result(Human).xls
- Supplementary/GO/Up BP_result(Human).xls
- Supplementary/GO/Up CC_result(Human).xls
- Supplementary/GO/Up MF_result(Human).xls
- Supplementary/KEGG/
- Supplementary/KEGG/Down hsa_pathwayResult.xls
- Supplementary/KEGG/Up hsa_pathwayResult.xls
- Supplementary/o8G-Figure legends.doc
- Supplementary/Q30.xlsx
- Supplementary/read_statistics.xlsx
- Supplementary/sample & groups.xlsx
- Supplementary/Table S1.doc
- Supplementary/Table.doc
