# Supplementary material for: Overview of distinct 8-oxoguanine profiles of messenger RNA in normal and senescent cancer cells
Source: Front Cell Dev Biol. 2025 Feb 28;13:1443888. doi: 10.3389/fcell.2025.1443888 (PMC11906479; doi:10.3389/fcell.2025.1443888)
Supplement: Supplementary file 1 [file DataSheet1.zip › Supplementary/Differentially_oxidazed_sites.mRNA.xlsx]

## Sheet: up.CaCO2-shADAR1_vs_CaCO2-NC
Differentially oxidazed RNA sites for: up.CaCO2-shADAR1_vs_CaCO2-NC Fold change cut-off: 2 P-value cut-off: 0.05 Column A ~ E: the coordinates of the differentially oxidazed RNA sites in bed format, please ref http://genome.ucsc.edu/FAQ/FAQformat.html#format1. Column F: the length of the oxidazed RNA sites Column G ~ H: the transcript id and gene symbol of differentially oxidazed RNA. Column I ~ …
	up.CaCO2-shADAR1_vs_CaCO2-NC differentially oxidazed RNA sites
bed format information of differentially oxidazed RNA sites					differentially oxidazed RNA			comparison information				Annotations
chrom	txStart	txEnd	PeakID	score	Peak_length	transcript_id	GeneName	Foldchange	P_value	FDR	Regulation	GeneID	Synonyms	dbXrefs	description	Pathway	GO_CC	GO_MF	GO_BP
chr1	160192440	160192571	diffreps_peak_389	4.33875	131	NM_015726	DCAF8	1596.9	4.58406e-05	0.000351789	up	50717	GAN2|H326|WDR42A	MIM:615820|HGNC:HGNC:24891|Ensembl:ENSG00000132716|HPRD:18300|Vega:OTTHUMG00000031604	DDB1 and CUL4 associated factor 8		GO:0005634(nucleus)//GO:0080008(Cul4-RING E3 ubiquitin ligase complex)//GO:0005737(cytoplasm)	GO:0005515(protein binding)	GO:0016567(protein ubiquitination)
chr10	43882761	43883180	diffreps_peak_598	4.77684	419	NM_004966	HNRNPF	3630.2	1.6717e-05	0.000176097	up	3185	HNRPF|OK/SW-cl.23|mcs94-1	MIM:601037|HGNC:HGNC:5039|Ensembl:ENSG00000169813|HPRD:03023|Vega:OTTHUMG00000018029	heterogeneous nuclear ribonucleoprotein F		GO:0071013(catalytic step 2 spliceosome)//GO:0005654(nucleoplasm)//GO:0005634(nucleus)//GO:0005737(cytoplasm)//GO:0016020(membrane)	GO:0003727(single-stranded RNA binding)//GO:0003723(RNA binding)//GO:0000166(nucleotide binding)//GO:0017025(TBP-class protein binding)//GO:0005515(protein binding)//GO:0044822(poly(A) RNA binding)	GO:0000398(mRNA splicing, via spliceosome)//GO:0010467(gene expression)//GO:0008380(RNA splicing)//GO:0006396(RNA processing)//GO:0043484(regulation of RNA splicing)
chr14	105927101	105927280	diffreps_peak_1658	4.42921	179	NM_004689	MTA1	4066.5	3.7221e-05	0.000306831	up	9112	-	MIM:603526|HGNC:HGNC:7410|Ensembl:ENSG00000182979|HPRD:04633|Vega:OTTHUMG00000150362	metastasis associated 1		GO:0005874(microtubule)//GO:0005635(nuclear envelope)//GO:0043231(intracellular membrane-bounded organelle)//GO:0016581(NuRD complex)//GO:0005654(nucleoplasm)//GO:0005634(nucleus)//GO:0005737(cytoplasm)	GO:0008270(zinc ion binding)//GO:0003700(transcription factor activity, sequence-specific DNA binding)//GO:0043565(sequence-specific DNA binding)//GO:0001047(core promoter binding)//GO:0003682(chromatin binding)//GO:0001103(RNA polymerase II repressing transcription factor binding)//GO:0001046(core promoter sequence-specific DNA binding)//GO:0005515(protein binding)//GO:0003714(transcription core…	GO:0006325(chromatin organization)//GO:0044267(cellular protein metabolic process)//GO:0032922(circadian regulation of gene expression)//GO:0040029(regulation of gene expression, epigenetic)//GO:0006351(transcription, DNA-templated)//GO:0010212(response to ionizing radiation)//GO:0050727(regulation of inflammatory response)//GO:0006302(double-strand break repair)//GO:0043161(proteasome-mediated u…
chr9	86586796	86587104	diffreps_peak_5438	2.8725	308	NM_002140	HNRNPK	1473.3	0.00134122	0.00607396	up	3190	AUKS|CSBP|HNRPK|TUNP	MIM:600712|HGNC:HGNC:5044|Ensembl:ENSG00000165119|HPRD:02834|Vega:OTTHUMG00000020107	heterogeneous nuclear ribonucleoprotein K	hsa03040(Spliceosome)//hsa05168(Herpes simplex infection)//hsa05203(Viral carcinogenesis)//hsa05206(MicroRNAs in cancer)	GO:0043679(axon terminus)//GO:0070062(extracellular exosome)//GO:0005938(cell cortex)//GO:0000790(nuclear chromatin)//GO:0071013(catalytic step 2 spliceosome)//GO:0016020(membrane)//GO:0005829(cytosol)//GO:0014069(postsynaptic density)//GO:0032993(protein-DNA complex)//GO:0005739(mitochondrion)//GO:0005925(focal adhesion)//GO:0005654(nucleoplasm)//GO:0005634(nucleus)//GO:0002102(podosome)//GO:004…	GO:1990829(C-rich single-stranded DNA binding)//GO:0019904(protein domain specific binding)//GO:0003723(RNA binding)//GO:0042805(actinin binding)//GO:0000978(RNA polymerase II core promoter proximal region sequence-specific DNA binding)//GO:0030628(pre-mRNA 3'-splice site binding)//GO:0003730(mRNA 3'-UTR binding)//GO:1990715(mRNA CDS binding)//GO:0043021(ribonucleoprotein complex binding)//GO:003…	GO:0044267(cellular protein metabolic process)//GO:0010467(gene expression)//GO:0008380(RNA splicing)//GO:0043066(negative regulation of apoptotic process)//GO:0021987(cerebral cortex development)//GO:0072752(cellular response to rapamycin)//GO:0000398(mRNA splicing, via spliceosome)//GO:0090129(positive regulation of synapse maturation)//GO:0032091(negative regulation of protein binding)//GO:004…
chr19	16178316	16178548	diffreps_peak_2777	2.79892	232	NM_001145160	TPM4	1394.7	0.00158885	0.00709831	up	7171	HEL-S-108	MIM:600317|HGNC:HGNC:12013|Ensembl:ENSG00000167460|HPRD:11734|Vega:OTTHUMG00000182134	tropomyosin 4	hsa04260(Cardiac muscle contraction)//hsa04261(Adrenergic signaling in cardiomyocytes)//hsa05410(Hypertrophic cardiomyopathy (HCM))//hsa05414(Dilated cardiomyopathy)	GO:0030863(cortical cytoskeleton)//GO:0016020(membrane)//GO:0001725(stress fiber)//GO:0005829(cytosol)//GO:0070062(extracellular exosome)//GO:0031941(filamentous actin)//GO:0005862(muscle thin filament tropomyosin)//GO:0002102(podosome)//GO:0005856(cytoskeleton)//GO:0005925(focal adhesion)	GO:0005515(protein binding)//GO:0003779(actin binding)//GO:0005509(calcium ion binding)//GO:0008307(structural constituent of muscle)	GO:0001649(osteoblast differentiation)//GO:0006928(movement of cell or subcellular component)//GO:0006936(muscle contraction)//GO:0030049(muscle filament sliding)
chr2	85132762	85132842	diffreps_peak_3127	4.22842	80	NM_021103	TMSB10	4271	5.90986e-05	0.000423107	up	9168	MIG12|TB10	MIM:188399|HGNC:HGNC:11879|Ensembl:ENSG00000034510|HPRD:01779|Vega:OTTHUMG00000130027	thymosin beta 10		GO:0005856(cytoskeleton)//GO:0005737(cytoplasm)	GO:0003785(actin monomer binding)//GO:0005515(protein binding)	GO:0007015(actin filament organization)
chr10	64974061	64974520	diffreps_peak_627	4.43229	459	NM_032776	JMJD1C	4765.5	3.69585e-05	0.000305037	up	221037	TRIP-8|TRIP8	MIM:604503|HGNC:HGNC:12313|Ensembl:ENSG00000171988|HPRD:05141|Vega:OTTHUMG00000018311	jumonji domain containing 1C	hsa05202(Transcriptional misregulation in cancer)	GO:0005622(intracellular)//GO:0005654(nucleoplasm)	GO:0046966(thyroid hormone receptor binding)//GO:0046872(metal ion binding)//GO:0005515(protein binding)//GO:0051213(dioxygenase activity)	GO:0003382(epithelial cell morphogenesis)//GO:0055114(oxidation-reduction process)//GO:0007596(blood coagulation)//GO:0016568(chromatin modification)//GO:1990636(reproductive senescence)//GO:0006351(transcription, DNA-templated)//GO:0036098(male germ-line stem cell population maintenance)//GO:0006355(regulation of transcription, DNA-templated)//GO:0072520(seminiferous tubule development)
chr6	151673281	151673680	diffreps_peak_4845	3.9841	399	NM_005100	AKAP12	6246.3	0.00010373	0.000661105	up	9590	AKAP250|SSeCKS	MIM:604698|HGNC:HGNC:370|Ensembl:ENSG00000131016|HPRD:05263	A-kinase anchoring protein 12		GO:0005938(cell cortex)//GO:0005886(plasma membrane)//GO:0005925(focal adhesion)//GO:0005856(cytoskeleton)//GO:0005737(cytoplasm)	GO:0008179(adenylate cyclase binding)//GO:0005515(protein binding)//GO:0051018(protein kinase A binding)	GO:0010739(positive regulation of protein kinase A signaling)//GO:0006605(protein targeting)//GO:0007186(G-protein coupled receptor signaling pathway)//GO:0030819(positive regulation of cAMP biosynthetic process)//GO:0090036(regulation of protein kinase C signaling)
chr1	109944661	109944712	diffreps_peak_290	4.22842	51	NM_002790	PSMA5	4043	5.9099e-05	0.000423107	up	5686	PSC5|ZETA	MIM:176844|HGNC:HGNC:9534|Ensembl:ENSG00000143106|HPRD:01464|Vega:OTTHUMG00000012001	proteasome subunit alpha 5	hsa03050(Proteasome)	GO:0070062(extracellular exosome)//GO:0005829(cytosol)//GO:0005839(proteasome core complex)//GO:0000502(proteasome complex)//GO:0005654(nucleoplasm)//GO:0005634(nucleus)//GO:0005737(cytoplasm)//GO:0019773(proteasome core complex, alpha-subunit complex)	GO:0005515(protein binding)//GO:0004298(threonine-type endopeptidase activity)	GO:0002474(antigen processing and presentation of peptide antigen via MHC class I)//GO:0043488(regulation of mRNA stability)//GO:0034641(cellular nitrogen compound metabolic process)//GO:0048011(neurotrophin TRK receptor signaling pathway)//GO:0043066(negative regulation of apoptotic process)//GO:0033209(tumor necrosis factor-mediated signaling pathway)//GO:0051437(positive regulation of ubiquiti…
chr17	48158673	48158772	diffreps_peak_2365	4.40451	99	NM_002204	ITGA3	3195.1	3.93995e-05	0.000318904	up	3675	CD49C|FRP-2|GAP-B3|GAPB3|ILNEB|MSK18|VCA-2|VL3A|VLA3a	MIM:605025|HGNC:HGNC:6139|Ensembl:ENSG00000005884|HPRD:05431|Vega:OTTHUMG00000161890	integrin subunit alpha 3	hsa04151(PI3K-Akt signaling pathway)//hsa04510(Focal adhesion)//hsa04512(ECM-receptor interaction)//hsa04640(Hematopoietic cell lineage)//hsa04810(Regulation of actin cytoskeleton)//hsa05200(Pathways in cancer)//hsa05222(Small cell lung cancer)//hsa05410(Hypertrophic cardiomyopathy (HCM))//hsa05412(Arrhythmogenic right ventricular cardiomyopathy (ARVC))//hsa05414(Dilated cardiomyopathy)	GO:0097060(synaptic membrane)//GO:0009897(external side of plasma membrane)//GO:0048471(perinuclear region of cytoplasm)//GO:0043235(receptor complex)//GO:0009986(cell surface)//GO:0071438(invadopodium membrane)//GO:0071944(cell periphery)//GO:0034667(integrin alpha3-beta1 complex)//GO:0005886(plasma membrane)//GO:0016323(basolateral plasma membrane)//GO:0031527(filopodium membrane)//GO:0008305(i…	GO:0043236(laminin binding)//GO:0002020(protease binding)//GO:0019904(protein domain specific binding)//GO:0005518(collagen binding)//GO:0046982(protein heterodimerization activity)//GO:0001968(fibronectin binding)//GO:0005178(integrin binding)//GO:0046872(metal ion binding)//GO:0005515(protein binding)//GO:0001948(glycoprotein binding)	GO:0010976(positive regulation of neuron projection development)//GO:0072006(nephron development)//GO:0035024(negative regulation of Rho protein signal transduction)//GO:0010628(positive regulation of gene expression)//GO:0097062(dendritic spine maintenance)//GO:0017015(regulation of transforming growth factor beta receptor signaling pathway)//GO:0050900(leukocyte migration)//GO:0043588(skin deve…
chr7	148700761	148701200	diffreps_peak_5107	4.22639	439	NM_004911	PDIA4	3797.4	5.93764e-05	0.000424292	up	9601	ERP70|ERP72|ERp-72	HGNC:HGNC:30167|Ensembl:ENSG00000155660|HPRD:06501|Vega:OTTHUMG00000150248	protein disulfide isomerase family A member 4	hsa04141(Protein processing in endoplasmic reticulum)//hsa04918(Thyroid hormone synthesis)//hsa05110(Vibrio cholerae infection)	GO:0005623(cell)//GO:0005788(endoplasmic reticulum lumen)//GO:0042470(melanosome)//GO:0009986(cell surface)	GO:0044822(poly(A) RNA binding)//GO:0005515(protein binding)//GO:0003756(protein disulfide isomerase activity)	GO:0008152(metabolic process)//GO:0006457(protein folding)//GO:0061077(chaperone-mediated protein folding)//GO:0009306(protein secretion)//GO:0045454(cell redox homeostasis)//GO:0034976(response to endoplasmic reticulum stress)
chr3	194134487	194134568	diffreps_peak_4060	2.57235	81	NM_024524	ATP13A3	2.1485	0.002677	0.0114151	up	79572	AFURS1	MIM:610232|HGNC:HGNC:24113|Ensembl:ENSG00000133657|HPRD:10636|Vega:OTTHUMG00000156034	ATPase 13A3		GO:0016020(membrane)//GO:0016021(integral component of membrane)//GO:0005887(integral component of plasma membrane)//GO:0043231(intracellular membrane-bounded organelle)	GO:0005524(ATP binding)//GO:0046872(metal ion binding)//GO:0019829(cation-transporting ATPase activity)//GO:0016887(ATPase activity)	GO:0006812(cation transport)//GO:0098655(cation transmembrane transport)//GO:0008152(metabolic process)//GO:0006874(cellular calcium ion homeostasis)
chr19	6383321	6383506	diffreps_peak_2716	3.36601	185	NM_002096	GTF2F1	1730.5	0.000430516	0.00219741	up	2962	BTF4|RAP74|TF2F1|TFIIF	MIM:189968|HGNC:HGNC:4652|Ensembl:ENSG00000125651|HPRD:01803|Vega:OTTHUMG00000168087	general transcription factor IIF subunit 1	hsa03022(Basal transcription factors)	GO:0005654(nucleoplasm)//GO:0043231(intracellular membrane-bounded organelle)//GO:0005634(nucleus)//GO:0030054(cell junction)//GO:0005674(transcription factor TFIIF complex)	GO:0008134(transcription factor binding)//GO:0019211(phosphatase activator activity)//GO:0044822(poly(A) RNA binding)//GO:0003824(catalytic activity)//GO:0005515(protein binding)//GO:0003677(DNA binding)//GO:0003713(transcription coactivator activity)	GO:0008380(RNA splicing)//GO:0006366(transcription from RNA polymerase II promoter)//GO:0032968(positive regulation of transcription elongation from RNA polymerase II promoter)//GO:0000398(mRNA splicing, via spliceosome)//GO:0010467(gene expression)//GO:0006367(transcription initiation from RNA polymerase II promoter)//GO:0016032(viral process)//GO:0043085(positive regulation of catalytic activit…
chr19	50784850	50785099	diffreps_peak_2958	2.38848	249	NM_024729	MYH14	2.25377	0.00408806	0.016728	up	79784	DFNA4|DFNA4A|FP17425|MHC16|MYH17|NMHC II-C|NMHC-II-C|PNMHH|myosin	MIM:608568|HGNC:HGNC:23212|Ensembl:ENSG00000105357|HPRD:10543|Vega:OTTHUMG00000183034	myosin, heavy chain 14, non-muscle	hsa04530(Tight junction)//hsa04810(Regulation of actin cytoskeleton)//hsa05132(Salmonella infection)	GO:0043209(myelin sheath)//GO:0016460(myosin II complex)//GO:0005903(brush border)//GO:0016020(membrane)//GO:0001725(stress fiber)//GO:0005829(cytosol)//GO:0042641(actomyosin)//GO:0097513(myosin II filament)//GO:0070062(extracellular exosome)//GO:0030426(growth cone)//GO:0030424(axon)//GO:0016459(myosin complex)	GO:0000146(microfilament motor activity)//GO:0005524(ATP binding)//GO:0005516(calmodulin binding)//GO:0003774(motor activity)//GO:0030898(actin-dependent ATPase activity)//GO:0051015(actin filament binding)//GO:0003779(actin binding)	GO:0008360(regulation of cell shape)//GO:0008152(metabolic process)//GO:0048013(ephrin receptor signaling pathway)//GO:0031032(actomyosin structure organization)//GO:0070584(mitochondrion morphogenesis)//GO:0019228(neuronal action potential)//GO:0071625(vocalization behavior)//GO:0007264(small GTPase mediated signal transduction)//GO:0007411(axon guidance)//GO:0030048(actin filament-based movemen…
chr6	32945533	32945782	diffreps_peak_4675	4.22841	249	NM_005104	BRD2	3903.6	5.91005e-05	0.000423107	up	6046	D6S113E|FSH|FSRG1|NAT|O27.1.1|RING3|RNF3	MIM:601540|HGNC:HGNC:1103|Ensembl:ENSG00000204256|HPRD:03326|Vega:OTTHUMG00000031241	bromodomain containing 2		GO:0005634(nucleus)//GO:0005737(cytoplasm)	GO:0070577(lysine-acetylated histone binding)//GO:0003682(chromatin binding)//GO:0005515(protein binding)	GO:0006357(regulation of transcription from RNA polymerase II promoter)//GO:0006351(transcription, DNA-templated)//GO:0006334(nucleosome assembly)//GO:0007283(spermatogenesis)//GO:0016568(chromatin modification)
chr2	216296555	216296680	diffreps_peak_3317	2.82969	125	NM_002026	FN1	1638.7	0.00148017	0.0066588	up	2335	CIG|ED-B|FINC|FN|FNZ|GFND|GFND2|LETS|MSF	MIM:135600|HGNC:HGNC:3778|Ensembl:ENSG00000115414|HPRD:00626|Vega:OTTHUMG00000133054	fibronectin 1	hsa04151(PI3K-Akt signaling pathway)//hsa04510(Focal adhesion)//hsa04512(ECM-receptor interaction)//hsa04810(Regulation of actin cytoskeleton)//	GO:0070062(extracellular exosome)//GO:0005576(extracellular region)//GO:0031093(platelet alpha granule lumen)//GO:0005577(fibrinogen complex)//GO:0005605(basal lamina)//GO:0031012(extracellular matrix)//GO:0005793(endoplasmic reticulum-Golgi intermediate compartment)//GO:0072562(blood microparticle)//GO:0005615(extracellular space)//GO:0016324(apical plasma membrane)	GO:0045340(mercury ion binding)//GO:0002020(protease binding)//GO:0005518(collagen binding)//GO:0008201(heparin binding)//GO:0016504(peptidase activator activity)//GO:0005178(integrin binding)//GO:0005515(protein binding)	GO:0030168(platelet activation)//GO:0035924(cellular response to vascular endothelial growth factor stimulus)//GO:0043066(negative regulation of apoptotic process)//GO:0022617(extracellular matrix disassembly)//GO:0010628(positive regulation of gene expression)//GO:0009611(response to wounding)//GO:1904237(positive regulation of substrate-dependent cell migration, cell attachment to substrate)//G…
chr20	62522521	62522898	diffreps_peak_3552	3.26004	377	NM_003288	TPD52L2	1604.8	0.000549492	0.00271586	up	7165	D54|TPD54	MIM:603747|HGNC:HGNC:12007|Ensembl:ENSG00000101150|HPRD:11947|Vega:OTTHUMG00000033009	tumor protein D52-like 2		GO:0048471(perinuclear region of cytoplasm)//GO:0005737(cytoplasm)	GO:0044822(poly(A) RNA binding)//GO:0046982(protein heterodimerization activity)//GO:0005515(protein binding)//GO:0042803(protein homodimerization activity)	GO:0042127(regulation of cell proliferation)
chr13	46539414	46539567	diffreps_peak_1419	2.52199	153	uc001vaq.2	ZC3H13	1226.9	0.00300617	0.0126833	up	23091	KIAA0853	MIM:616453|HGNC:HGNC:20368|Ensembl:ENSG00000123200|HPRD:08307|Vega:OTTHUMG00000016863	zinc finger CCCH-type containing 13		GO:0005654(nucleoplasm)//GO:0016607(nuclear speck)	GO:0044822(poly(A) RNA binding)//GO:0046872(metal ion binding)//GO:0005515(protein binding)
chr1	156675168	156675459	diffreps_peak_385	2.88845	291	NM_001878	CRABP2	1471.9	0.00129284	0.00587252	up	1382	CRABP-II|RBP6	MIM:180231|HGNC:HGNC:2339|Ensembl:ENSG00000143320|HPRD:08353|Vega:OTTHUMG00000041300	cellular retinoic acid binding protein 2		GO:0070062(extracellular exosome)//GO:0005829(cytosol)//GO:0005783(endoplasmic reticulum)//GO:0005654(nucleoplasm)//GO:0005634(nucleus)//GO:0005737(cytoplasm)	GO:0001972(retinoic acid binding)//GO:0016918(retinal binding)//GO:0005501(retinoid binding)//GO:0005215(transporter activity)//GO:0019841(retinol binding)//GO:0005515(protein binding)	GO:0048672(positive regulation of collateral sprouting)//GO:0048385(regulation of retinoic acid receptor signaling pathway)//GO:0042573(retinoic acid metabolic process)//GO:0006810(transport)//GO:0035115(embryonic forelimb morphogenesis)//GO:0008544(epidermis development)//GO:0006355(regulation of transcription, DNA-templated)//GO:0007165(signal transduction)
chr11	62285361	62285800	diffreps_peak_894	2.63197	439	NM_001620	AHNAK	1319.1	0.00233361	0.0100742	up	79026	AHNAKRS	MIM:103390|HGNC:HGNC:347|Ensembl:ENSG00000124942|HPRD:14684|Vega:OTTHUMG00000167558	AHNAK nucleoprotein		GO:0005886(plasma membrane)//GO:0031982(vesicle)//GO:0043034(costamere)//GO:0016020(membrane)//GO:0015629(actin cytoskeleton)//GO:0005829(cytosol)//GO:0005765(lysosomal membrane)//GO:0070062(extracellular exosome)//GO:0005737(cytoplasm)//GO:0045121(membrane raft)//GO:0044291(cell-cell contact zone)//GO:0030315(T-tubule)//GO:0005634(nucleus)//GO:0005925(focal adhesion)//GO:0042383(sarcolemma)	GO:0044822(poly(A) RNA binding)//GO:0097493(structural molecule activity conferring elasticity)//GO:0005515(protein binding)//GO:0044548(S100 protein binding)	GO:1901385(regulation of voltage-gated calcium channel activity)//GO:0051259(protein oligomerization)//GO:0043484(regulation of RNA splicing)
chr9	128002954	128003186	diffreps_peak_5502	4.41977	232	NM_005347	HSPA5	3898.5	3.80393e-05	0.000311559	up	3309	BIP|GRP78|HEL-S-89n|MIF2	MIM:138120|HGNC:HGNC:5238|Ensembl:ENSG00000044574|HPRD:00682|Vega:OTTHUMG00000020672	heat shock protein family A (Hsp70) member 5	hsa03060(Protein export)//hsa04141(Protein processing in endoplasmic reticulum)//hsa04612(Antigen processing and presentation)//hsa04918(Thyroid hormone synthesis)//hsa05020(Prion diseases)	GO:0005886(plasma membrane)//GO:0043209(myelin sheath)//GO:0009986(cell surface)//GO:0005790(smooth endoplasmic reticulum)//GO:0070062(extracellular exosome)//GO:0005789(endoplasmic reticulum membrane)//GO:0030176(integral component of endoplasmic reticulum membrane)//GO:0008180(COP9 signalosome)//GO:0005788(endoplasmic reticulum lumen)//GO:0005739(mitochondrion)//GO:0030496(midbody)//GO:0042470(…	GO:0019904(protein domain specific binding)//GO:0051082(unfolded protein binding)//GO:0043022(ribosome binding)//GO:0005524(ATP binding)//GO:0019899(enzyme binding)//GO:0051787(misfolded protein binding)//GO:0051087(chaperone binding)//GO:0016887(ATPase activity)//GO:0005515(protein binding)//GO:0001948(glycoprotein binding)//GO:0005509(calcium ion binding)//GO:0031625(ubiquitin protein ligase bi…	GO:0030168(platelet activation)//GO:0044267(cellular protein metabolic process)//GO:1903897(regulation of PERK-mediated unfolded protein response)//GO:0021680(cerebellar Purkinje cell layer development)//GO:0006987(activation of signaling protein activity involved in unfolded protein response)//GO:0042149(cellular response to glucose starvation)//GO:0034975(protein folding in endoplasmic reticulu…
chr20	464361	464720	diffreps_peak_3397	1.48956	359	NM_001895	CSNK2A1	619.2	0.0323921	0.106075	up	1457	CK2A1|CKII|CSNK2A3	MIM:115440|HGNC:HGNC:2457|Ensembl:ENSG00000101266|HPRD:00277	casein kinase 2, alpha 1 polypeptide	hsa03008(Ribosome biogenesis in eukaryotes)//hsa04064(NF-kappa B signaling pathway)//hsa04310(Wnt signaling pathway)//hsa04520(Adherens junction)//hsa04530(Tight junction)//hsa05162(Measles)//hsa05168(Herpes simplex infection)//hsa05169(Epstein-Barr virus infection)	GO:0005886(plasma membrane)//GO:0016580(Sin3 complex)//GO:0005829(cytosol)//GO:0016581(NuRD complex)//GO:0031519(PcG protein complex)//GO:0005634(nucleus)	GO:0004674(protein serine/threonine kinase activity)//GO:0004672(protein kinase activity)//GO:0047485(protein N-terminus binding)//GO:0005524(ATP binding)//GO:0051879(Hsp90 protein binding)//GO:0005515(protein binding)	GO:0008284(positive regulation of cell proliferation)//GO:0007411(axon guidance)//GO:0071174(mitotic spindle checkpoint)//GO:0030177(positive regulation of Wnt signaling pathway)//GO:0006468(protein phosphorylation)//GO:0006351(transcription, DNA-templated)//GO:0000278(mitotic cell cycle)//GO:0030307(positive regulation of cell growth)//GO:0061077(chaperone-mediated protein folding)//GO:0045732(p…
chr2	182783481	182783609	diffreps_peak_3277	1.35565	128	NM_006751	SSFA2	548.3	0.0440912	0.142395	up	6744	CS-1|CS1|KRAP|SPAG13	MIM:118990|HGNC:HGNC:11319|Ensembl:ENSG00000138434|HPRD:00353|Vega:OTTHUMG00000132584	sperm specific antigen 2		GO:0005886(plasma membrane)//GO:0005634(nucleus)//GO:0005737(cytoplasm)	GO:0005102(receptor binding)//GO:0003779(actin binding)//GO:0051015(actin filament binding)
chr1	1163847	1164180	diffreps_peak_7	3.82079	333	NM_016176	SDF4	5407.6	0.000151081	0.00089495	up	51150	Cab45|SDF-4	MIM:614282|HGNC:HGNC:24188|Ensembl:ENSG00000078808|HPRD:13113|Vega:OTTHUMG00000001812	stromal cell derived factor 4		GO:0005886(plasma membrane)//GO:0070062(extracellular exosome)//GO:0005796(Golgi lumen)//GO:0016020(membrane)//GO:0005794(Golgi apparatus)//GO:0005770(late endosome)//GO:0032059(bleb)//GO:0005737(cytoplasm)	GO:0005515(protein binding)//GO:0042802(identical protein binding)//GO:0005509(calcium ion binding)	GO:0070625(zymogen granule exocytosis)//GO:0021549(cerebellum development)//GO:0009650(UV protection)//GO:0017156(calcium ion regulated exocytosis)//GO:0045471(response to ethanol)//GO:0045444(fat cell differentiation)
chr19	49468565	49468860	diffreps_peak_2936	4.27933	295	NM_000146	FTL	59.9505	5.25617e-05	0.000388004	up	2512	LFTD|NBIA3	MIM:134790|HGNC:HGNC:3999|Ensembl:ENSG00000087086|HPRD:00616|Vega:OTTHUMG00000183332	ferritin, light polypeptide	hsa04978(Mineral absorption)	GO:0005623(cell)//GO:0016020(membrane)//GO:0070062(extracellular exosome)//GO:0008043(intracellular ferritin complex)//GO:0005829(cytosol)	GO:0005506(iron ion binding)//GO:0008199(ferric iron binding)//GO:0005515(protein binding)//GO:0042802(identical protein binding)	GO:0061024(membrane organization)//GO:0006898(receptor-mediated endocytosis)//GO:0006826(iron ion transport)//GO:0006879(cellular iron ion homeostasis)//GO:0006892(post-Golgi vesicle-mediated transport)//GO:0055085(transmembrane transport)//GO:0055072(iron ion homeostasis)
chr1	1336501	1337000	diffreps_peak_10	3.67498	499	ENST00000444362	RP4-758J18.2	1046.4	0.000211359	0.00119418	up
chr19	34857201	34857340	diffreps_peak_2831	3.24086	139	uc002nvh.1	GPI	1710.5	0.000574297	0.00282202	up	2821	AMF|GNPI|NLK|PGI|PHI|SA-36|SA36	MIM:172400|HGNC:HGNC:4458|Ensembl:ENSG00000105220|HPRD:01394|Vega:OTTHUMG00000182087	glucose-6-phosphate isomerase	hsa00010(Glycolysis / Gluconeogenesis)//hsa00030(Pentose phosphate pathway)//hsa00500(Starch and sucrose metabolism)//hsa00520(Amino sugar and nucleotide sugar metabolism)//	GO:0005886(plasma membrane)//GO:0070062(extracellular exosome)//GO:0043005(neuron projection)//GO:0016020(membrane)//GO:0005829(cytosol)//GO:0005654(nucleoplasm)//GO:0005615(extracellular space)//GO:0005737(cytoplasm)	GO:0008083(growth factor activity)//GO:0031625(ubiquitin protein ligase binding)//GO:0005125(cytokine activity)//GO:0016866(intramolecular transferase activity)//GO:0004347(glucose-6-phosphate isomerase activity)//GO:0048029(monosaccharide binding)	GO:0051156(glucose 6-phosphate metabolic process)//GO:0044281(small molecule metabolic process)//GO:0046185(aldehyde catabolic process)//GO:0006096(glycolytic process)//GO:0006094(gluconeogenesis)//GO:0010467(gene expression)//GO:0019242(methylglyoxal biosynthetic process)//GO:0006006(glucose metabolic process)//GO:0005975(carbohydrate metabolic process)//GO:0006367(transcription initiation from …
chr3	47716964	47717078	diffreps_peak_3845	2.00714	114	NM_003074	SMARCC1	905.2	0.00983685	0.0361546	up	6599	BAF155|CRACC1|Rsc8|SRG3|SWI3	MIM:601732|HGNC:HGNC:11104|Ensembl:ENSG00000173473|HPRD:03435|Vega:OTTHUMG00000133519	SWI/SNF related, matrix associated, actin dependent regulator of chromatin, subfamily c, member 1		GO:0071565(nBAF complex)//GO:0071564(npBAF complex)//GO:0000790(nuclear chromatin)//GO:0001741(XY body)//GO:0043234(protein complex)//GO:0016514(SWI/SNF complex)//GO:0005654(nucleoplasm)	GO:0047485(protein N-terminus binding)//GO:0031492(nucleosomal DNA binding)//GO:0005515(protein binding)//GO:0000978(RNA polymerase II core promoter proximal region sequence-specific DNA binding)//GO:0000980(RNA polymerase II distal enhancer sequence-specific DNA binding)//GO:0003713(transcription coactivator activity)	GO:0006325(chromatin organization)//GO:0006337(nucleosome disassembly)//GO:0006338(chromatin remodeling)//GO:0030850(prostate gland development)//GO:0008286(insulin receptor signaling pathway)//GO:0009887(organ morphogenesis)//GO:0006351(transcription, DNA-templated)//GO:0043044(ATP-dependent chromatin remodeling)//GO:0045944(positive regulation of transcription from RNA polymerase II promoter)//…
chr10	5842560	5842668	diffreps_peak_553	3.39217	108	NM_001494	GDI2	1711.8	0.000405351	0.0020886	up	2665	HEL-S-46e|RABGDIB	MIM:600767|HGNC:HGNC:4227|Ensembl:ENSG00000057608|HPRD:02863|Vega:OTTHUMG00000017607	GDP dissociation inhibitor 2		GO:0043209(myelin sheath)//GO:0005737(cytoplasm)//GO:0016020(membrane)//GO:0005794(Golgi apparatus)//GO:0005829(cytosol)//GO:0070062(extracellular exosome)//GO:0005925(focal adhesion)//GO:0031982(vesicle)	GO:0005093(Rab GDP-dissociation inhibitor activity)//GO:0016491(oxidoreductase activity)//GO:0031267(small GTPase binding)//GO:0005096(GTPase activator activity)//GO:0044822(poly(A) RNA binding)//GO:0005515(protein binding)	GO:0055114(oxidation-reduction process)//GO:0050790(regulation of catalytic activity)//GO:0051056(regulation of small GTPase mediated signal transduction)//GO:0007264(small GTPase mediated signal transduction)//GO:0043547(positive regulation of GTPase activity)//GO:0016192(vesicle-mediated transport)//GO:0015031(protein transport)//GO:0007165(signal transduction)
chr19	541338	541640	diffreps_peak_2635	4.16476	302	NM_004359	CDC34	1991.5	6.84288e-05	0.000474493	up	997	E2-CDC34|UBC3|UBCH3|UBE2R1	MIM:116948|HGNC:HGNC:1734|Ensembl:ENSG00000099804|HPRD:00306|Vega:OTTHUMG00000180558	cell division cycle 34	hsa04120(Ubiquitin mediated proteolysis)//hsa05168(Herpes simplex infection)	GO:0005654(nucleoplasm)//GO:0005634(nucleus)//GO:0005737(cytoplasm)	GO:0031625(ubiquitin protein ligase binding)//GO:0005524(ATP binding)//GO:0004842(ubiquitin-protein transferase activity)//GO:0061631(ubiquitin conjugating enzyme activity)//GO:0061630(ubiquitin protein ligase activity)//GO:0005515(protein binding)	GO:0070936(protein K48-linked ubiquitination)//GO:0090261(positive regulation of inclusion body assembly)//GO:0043525(positive regulation of neuron apoptotic process)//GO:0000082(G1/S transition of mitotic cell cycle)//GO:0016567(protein ubiquitination)//GO:0070848(response to growth factor)//GO:0000209(protein polyubiquitination)//GO:0035458(cellular response to interferon-beta)//GO:0043161(prot…
chr4	139965792	139966080	diffreps_peak_4248	4.27903	288	NM_012118	NOCT	2892	5.25986e-05	0.000388004	up	25819	CCR4L|CCRN4L|Ccr4c|NOC	MIM:608468|HGNC:HGNC:14254|Ensembl:ENSG00000151014|HPRD:16337|Vega:OTTHUMG00000161271	nocturnin		GO:0000932(cytoplasmic mRNA processing body)//GO:0005654(nucleoplasm)//GO:0005634(nucleus)//GO:0005737(cytoplasm)//GO:0048471(perinuclear region of cytoplasm)	GO:0003729(mRNA binding)//GO:0046872(metal ion binding)//GO:0004535(poly(A)-specific ribonuclease activity)//GO:0003700(transcription factor activity, sequence-specific DNA binding)	GO:0010629(negative regulation of gene expression)//GO:0000290(deadenylation-dependent decapping of nuclear-transcribed mRNA)//GO:0032922(circadian regulation of gene expression)//GO:0009991(response to extracellular stimulus)//GO:0048255(mRNA stabilization)//GO:0045600(positive regulation of fat cell differentiation)//GO:0033962(cytoplasmic mRNA processing body assembly)//GO:0090503(RNA phosphod…
chr7	26241421	26241900	diffreps_peak_4913	1.94681	479	ENST00000456948	CBX3	863.4	0.0113028	0.0408786	up	11335	HECH|HP1-GAMMA|HP1Hs-gamma	MIM:604477|HGNC:HGNC:1553|Ensembl:ENSG00000122565|HPRD:05130|Vega:OTTHUMG00000022911	chromobox 3		GO:0000779(condensed chromosome, centromeric region)//GO:0005637(nuclear inner membrane)//GO:0005635(nuclear envelope)//GO:0031618(nuclear pericentric heterochromatin)//GO:0005819(spindle)//GO:0005719(nuclear euchromatin)//GO:0010369(chromocenter)//GO:0000784(nuclear chromosome, telomeric region)//GO:0005720(nuclear heterochromatin)//GO:0000785(chromatin)//GO:0005634(nucleus)//GO:0000775(chromoso…	GO:0019899(enzyme binding)//GO:1990226(histone methyltransferase binding)//GO:0005515(protein binding)//GO:0019904(protein domain specific binding)//GO:0042802(identical protein binding)	GO:0006351(transcription, DNA-templated)//GO:0045892(negative regulation of transcription, DNA-templated)//GO:0006338(chromatin remodeling)//GO:0071549(cellular response to dexamethasone stimulus)//GO:0048511(rhythmic process)
chr2	160604315	160604700	diffreps_peak_3245	4.36725	385	NM_022826	MARCH7	2736.2	4.29289e-05	0.0003371	up	64844	AXO|AXOT|MARCH-VII|RNF177	MIM:613334|HGNC:HGNC:17393|Ensembl:ENSG00000136536|HPRD:09817|Vega:OTTHUMG00000132029	membrane associated ring-CH-type finger 7			GO:0008270(zinc ion binding)//GO:0016874(ligase activity)	GO:0042130(negative regulation of T cell proliferation)//GO:0002643(regulation of tolerance induction)//GO:0016567(protein ubiquitination)
chr19	16243021	16243440	diffreps_peak_2778	4.53226	419	NM_005370	RAB8A	5560.1	2.93591e-05	0.000257499	up	4218	MEL|RAB8	MIM:165040|HGNC:HGNC:7007|HPRD:01296	RAB8A, member RAS oncogene family	hsa04144(Endocytosis)//hsa04152(AMPK signaling pathway)//hsa04972(Pancreatic secretion)	GO:0030140(trans-Golgi network transport vesicle)//GO:0005886(plasma membrane)//GO:0005929(cilium)//GO:0030659(cytoplasmic vesicle membrane)//GO:0045335(phagocytic vesicle)//GO:0055038(recycling endosome membrane)//GO:0072372(primary cilium)//GO:0030425(dendrite)//GO:0005829(cytosol)//GO:0014069(postsynaptic density)//GO:0005813(centrosome)//GO:0008021(synaptic vesicle)//GO:0005814(centriole)//GO…	GO:0017137(Rab GTPase binding)//GO:0031489(myosin V binding)//GO:0019901(protein kinase binding)//GO:0003924(GTPase activity)//GO:0005525(GTP binding)//GO:0019003(GDP binding)//GO:0005515(protein binding)	GO:0007409(axonogenesis)//GO:0048169(regulation of long-term neuronal synaptic plasticity)//GO:0042384(cilium assembly)//GO:0061024(membrane organization)//GO:0048210(Golgi vesicle fusion to target membrane)//GO:0007264(small GTPase mediated signal transduction)//GO:0000278(mitotic cell cycle)//GO:0032869(cellular response to insulin stimulus)//GO:0009306(protein secretion)//GO:0006904(vesicle do…
chr15	96874110	96874400	diffreps_peak_1828	2.74364	290	NM_021005	NR2F2	2.17154	0.00180453	0.00795975	up	7026	ARP1|CHTD4|COUPTFB|COUPTFII|NF-E3|NR2F1|SVP40|TFCOUP2	MIM:107773|HGNC:HGNC:7976|Ensembl:ENSG00000185551|HPRD:00139|Vega:OTTHUMG00000149848	nuclear receptor subfamily 2 group F member 2		GO:0005634(nucleus)	GO:0008270(zinc ion binding)//GO:0001972(retinoic acid binding)//GO:0003700(transcription factor activity, sequence-specific DNA binding)//GO:0043565(sequence-specific DNA binding)//GO:0003707(steroid hormone receptor activity)//GO:0004879(RNA polymerase II transcription factor activity, ligand-activated sequence-specific DNA binding)//GO:0042803(protein homodimerization activity)//GO:0003714(tra…	GO:0060674(placenta blood vessel development)//GO:0060707(trophoblast giant cell differentiation)//GO:0045736(negative regulation of cyclin-dependent protein serine/threonine kinase activity)//GO:0060849(regulation of transcription involved in lymphatic endothelial cell fate commitment)//GO:0000122(negative regulation of transcription from RNA polymerase II promoter)//GO:0006357(regulation of tra…
chr16	2807801	2807946	diffreps_peak_1881	4.18262	145	NM_016333	SRRM2	2474.9	6.56718e-05	0.000458656	up	23524	300-KD|CWF21|Cwc21|HSPC075|SRL300|SRm300	MIM:606032|HGNC:HGNC:16639|Ensembl:ENSG00000167978|HPRD:06913|Vega:OTTHUMG00000177358	serine/arginine repetitive matrix 2		GO:0071013(catalytic step 2 spliceosome)//GO:0005654(nucleoplasm)//GO:0016607(nuclear speck)//GO:0015030(Cajal body)	GO:0044822(poly(A) RNA binding)//GO:0070742(C2H2 zinc finger domain binding)//GO:0047485(protein N-terminus binding)	GO:0000398(mRNA splicing, via spliceosome)
chr1	16259181	16259620	diffreps_peak_62	4.28489	439	NM_015001	SPEN	3306.5	5.18935e-05	0.000385237	up	23013	HIAA0929|MINT|RBM15C|SHARP	MIM:613484|HGNC:HGNC:17575|Ensembl:ENSG00000065526|HPRD:10230|Vega:OTTHUMG00000009376	spen family transcriptional repressor		GO:0005654(nucleoplasm)//GO:0005634(nucleus)//GO:0017053(transcriptional repressor complex)//GO:0070062(extracellular exosome)	GO:0001085(RNA polymerase II transcription factor binding)//GO:0003676(nucleic acid binding)//GO:0003700(transcription factor activity, sequence-specific DNA binding)//GO:0000166(nucleotide binding)//GO:0001191(transcriptional repressor activity, RNA polymerase II transcription factor binding)//GO:0044822(poly(A) RNA binding)//GO:0003697(single-stranded DNA binding)//GO:0003714(transcription core…	GO:0050769(positive regulation of neurogenesis)//GO:0000398(mRNA splicing, via spliceosome)//GO:0006351(transcription, DNA-templated)//GO:0007219(Notch signaling pathway)//GO:0045892(negative regulation of transcription, DNA-templated)//GO:0016032(viral process)//GO:0000122(negative regulation of transcription from RNA polymerase II promoter)//GO:0045893(positive regulation of transcription, DNA-…
chr20	43127900	43128260	diffreps_peak_3483	3.97494	360	NM_006811	SERINC3	6551.7	0.00010594	0.00067076	up	10955	AIGP1|DIFF33|SBBI99|TDE|TDE1|TMS-1	MIM:607165|HGNC:HGNC:11699|Ensembl:ENSG00000132824|HPRD:06201	serine incorporator 3		GO:0005886(plasma membrane)//GO:0000139(Golgi membrane)//GO:0016021(integral component of membrane)	GO:0015194(L-serine transmembrane transporter activity)	GO:0015825(L-serine transport)//GO:0045087(innate immune response)//GO:0051607(defense response to virus)//GO:0009597(detection of virus)//GO:0006665(sphingolipid metabolic process)//GO:1902237(positive regulation of endoplasmic reticulum stress-induced intrinsic apoptotic signaling pathway)//GO:0006658(phosphatidylserine metabolic process)
chr3	194126661	194126845	diffreps_peak_4059	3.82185	184	NM_024524	ATP13A3	5613	0.000150712	0.000893936	up	79572	AFURS1	MIM:610232|HGNC:HGNC:24113|Ensembl:ENSG00000133657|HPRD:10636|Vega:OTTHUMG00000156034	ATPase 13A3		GO:0016020(membrane)//GO:0016021(integral component of membrane)//GO:0005887(integral component of plasma membrane)//GO:0043231(intracellular membrane-bounded organelle)	GO:0005524(ATP binding)//GO:0046872(metal ion binding)//GO:0019829(cation-transporting ATPase activity)//GO:0016887(ATPase activity)	GO:0006812(cation transport)//GO:0098655(cation transmembrane transport)//GO:0008152(metabolic process)//GO:0006874(cellular calcium ion homeostasis)
chr9	35711591	35711789	diffreps_peak_5385	1.67849	198	NM_006289	TLN1	2.50669	0.0209657	0.0709325	up	7094	ILWEQ|TLN	MIM:186745|HGNC:HGNC:11845|Ensembl:ENSG00000137076|HPRD:01726|Vega:OTTHUMG00000019874	talin 1	hsa04015(Rap1 signaling pathway)//hsa04510(Focal adhesion)//hsa04611(Platelet activation)//hsa05166(HTLV-I infection)	GO:0005886(plasma membrane)//GO:0070062(extracellular exosome)//GO:0005576(extracellular region)//GO:0009986(cell surface)//GO:0005815(microtubule organizing center)//GO:0005925(focal adhesion)//GO:0001726(ruffle)//GO:0005829(cytosol)//GO:0005911(cell-cell junction)//GO:0032587(ruffle membrane)//GO:0005737(cytoplasm)	GO:0005200(structural constituent of cytoskeleton)//GO:0030274(LIM domain binding)//GO:0017166(vinculin binding)//GO:0051015(actin filament binding)//GO:0005515(protein binding)//GO:0005178(integrin binding)	GO:0030168(platelet activation)//GO:0044267(cellular protein metabolic process)//GO:0007411(axon guidance)//GO:0002576(platelet degranulation)//GO:0070527(platelet aggregation)//GO:0030968(endoplasmic reticulum unfolded protein response)//GO:0007596(blood coagulation)//GO:0006936(muscle contraction)//GO:0007016(cytoskeletal anchoring at plasma membrane)//GO:0007044(cell-substrate junction assembl…
chr20	62126157	62126454	diffreps_peak_3544	4.44215	297	NM_001958	EEF1A2	4401	3.61281e-05	0.000300559	up	1917	EEF1AL|EF-1-alpha-2|EF1A|EIEE33|HS1|MRD38|STN|STNL	MIM:602959|HGNC:HGNC:3192|Ensembl:ENSG00000101210|HPRD:04265|Vega:OTTHUMG00000033076	eukaryotic translation elongation factor 1 alpha 2	hsa03013(RNA transport)//hsa05134(Legionellosis)	GO:0043209(myelin sheath)//GO:0098574(cytoplasmic side of lysosomal membrane)//GO:0005634(nucleus)//GO:0005853(eukaryotic translation elongation factor 1 complex)//GO:0005737(cytoplasm)//GO:0043025(neuronal cell body)	GO:0008135(translation factor activity, RNA binding)//GO:0019901(protein kinase binding)//GO:0003924(GTPase activity)//GO:0005525(GTP binding)//GO:0003746(translation elongation factor activity)//GO:0005515(protein binding)	GO:1904714(regulation of chaperone-mediated autophagy)//GO:0043065(positive regulation of apoptotic process)//GO:0051602(response to electrical stimulus)//GO:0006414(translational elongation)//GO:0010035(response to inorganic substance)//GO:0090218(positive regulation of lipid kinase activity)
chr3	58109121	58109417	diffreps_peak_3884	4.08864	296	NM_001457	FLNB	2067.8	8.15385e-05	0.000545578	up	2317	ABP-278|ABP-280|AOI|FH1|FLN-B|FLN1L|LRS1|SCT|TABP|TAP	MIM:603381|HGNC:HGNC:3755|Ensembl:ENSG00000136068|HPRD:04543|Vega:OTTHUMG00000159158	filamin B	hsa04010(MAPK signaling pathway)//hsa04510(Focal adhesion)//hsa05132(Salmonella infection)//hsa05205(Proteoglycans in cancer)	GO:0030018(Z disc)//GO:0005886(plasma membrane)//GO:0070062(extracellular exosome)//GO:0005938(cell cortex)//GO:0005903(brush border)//GO:0015629(actin cytoskeleton)//GO:0001725(stress fiber)//GO:0016021(integral component of membrane)//GO:0005829(cytosol)//GO:0005737(cytoplasm)//GO:0005925(focal adhesion)	GO:0044822(poly(A) RNA binding)//GO:0005515(protein binding)//GO:0003779(actin binding)//GO:0042802(identical protein binding)	GO:0003382(epithelial cell morphogenesis)//GO:0030154(cell differentiation)//GO:0007016(cytoskeletal anchoring at plasma membrane)//GO:0019221(cytokine-mediated signaling pathway)//GO:0003334(keratinocyte development)//GO:0030036(actin cytoskeleton organization)//GO:0007519(skeletal muscle tissue development)//GO:0007165(signal transduction)
chr11	46782161	46782300	diffreps_peak_859	4.27868	139	NM_014756	CKAP5	2831.6	5.26408e-05	0.000388004	up	9793	CHTOG|MSPS|TOG|TOGp|ch-TOG	MIM:611142|HGNC:HGNC:28959|Ensembl:ENSG00000175216|HPRD:10830|Vega:OTTHUMG00000166599	cytoskeleton associated protein 5		GO:0000930(gamma-tubulin complex)//GO:0016020(membrane)//GO:0043234(protein complex)//GO:0035371(microtubule plus-end)//GO:0005829(cytosol)//GO:0005813(centrosome)//GO:0015630(microtubule cytoskeleton)//GO:0000922(spindle pole)	GO:0005515(protein binding)	GO:0051297(centrosome organization)//GO:0007067(mitotic nuclear division)//GO:0051301(cell division)//GO:0000278(mitotic cell cycle)//GO:0007264(small GTPase mediated signal transduction)//GO:0030951(establishment or maintenance of microtubule cytoskeleton polarity)//GO:0007051(spindle organization)//GO:0050658(RNA transport)//GO:0006996(organelle organization)//GO:0000086(G2/M transition of mito…
chr17	27958741	27959120	diffreps_peak_2244	2.05532	379	NM_033389	SSH2	635.7	0.00880406	0.0329563	up	85464	SSH-2|SSH-2L	MIM:606779|HGNC:HGNC:30580|Ensembl:ENSG00000141298|HPRD:09487|Vega:OTTHUMG00000132752	slingshot protein phosphatase 2	hsa04810(Regulation of actin cytoskeleton)	GO:0005615(extracellular space)//GO:0005737(cytoplasm)//GO:0005856(cytoskeleton)	GO:0003779(actin binding)//GO:0004721(phosphoprotein phosphatase activity)//GO:0008138(protein tyrosine/serine/threonine phosphatase activity)//GO:0003677(DNA binding)//GO:0004725(protein tyrosine phosphatase activity)	GO:0050770(regulation of axonogenesis)//GO:0008064(regulation of actin polymerization or depolymerization)//GO:0010591(regulation of lamellipodium assembly)//GO:0030036(actin cytoskeleton organization)//GO:0006470(protein dephosphorylation)//GO:0035335(peptidyl-tyrosine dephosphorylation)
chr9	128001321	128001610	diffreps_peak_5501	4.35784	289	NM_005347	HSPA5	2632.8	4.3869e-05	0.000341715	up	3309	BIP|GRP78|HEL-S-89n|MIF2	MIM:138120|HGNC:HGNC:5238|Ensembl:ENSG00000044574|HPRD:00682|Vega:OTTHUMG00000020672	heat shock protein family A (Hsp70) member 5	hsa03060(Protein export)//hsa04141(Protein processing in endoplasmic reticulum)//hsa04612(Antigen processing and presentation)//hsa04918(Thyroid hormone synthesis)//hsa05020(Prion diseases)	GO:0005886(plasma membrane)//GO:0043209(myelin sheath)//GO:0009986(cell surface)//GO:0005790(smooth endoplasmic reticulum)//GO:0070062(extracellular exosome)//GO:0005789(endoplasmic reticulum membrane)//GO:0030176(integral component of endoplasmic reticulum membrane)//GO:0008180(COP9 signalosome)//GO:0005788(endoplasmic reticulum lumen)//GO:0005739(mitochondrion)//GO:0030496(midbody)//GO:0042470(…	GO:0019904(protein domain specific binding)//GO:0051082(unfolded protein binding)//GO:0043022(ribosome binding)//GO:0005524(ATP binding)//GO:0019899(enzyme binding)//GO:0051787(misfolded protein binding)//GO:0051087(chaperone binding)//GO:0016887(ATPase activity)//GO:0005515(protein binding)//GO:0001948(glycoprotein binding)//GO:0005509(calcium ion binding)//GO:0031625(ubiquitin protein ligase bi…	GO:0030168(platelet activation)//GO:0044267(cellular protein metabolic process)//GO:1903897(regulation of PERK-mediated unfolded protein response)//GO:0021680(cerebellar Purkinje cell layer development)//GO:0006987(activation of signaling protein activity involved in unfolded protein response)//GO:0042149(cellular response to glucose starvation)//GO:0034975(protein folding in endoplasmic reticulu…
chr17	48167221	48167660	diffreps_peak_2366	1.94437	439	NM_002204	ITGA3	1262.6	0.0113665	0.0410763	up	3675	CD49C|FRP-2|GAP-B3|GAPB3|ILNEB|MSK18|VCA-2|VL3A|VLA3a	MIM:605025|HGNC:HGNC:6139|Ensembl:ENSG00000005884|HPRD:05431|Vega:OTTHUMG00000161890	integrin subunit alpha 3	hsa04151(PI3K-Akt signaling pathway)//hsa04510(Focal adhesion)//hsa04512(ECM-receptor interaction)//hsa04640(Hematopoietic cell lineage)//hsa04810(Regulation of actin cytoskeleton)//hsa05200(Pathways in cancer)//hsa05222(Small cell lung cancer)//hsa05410(Hypertrophic cardiomyopathy (HCM))//hsa05412(Arrhythmogenic right ventricular cardiomyopathy (ARVC))//hsa05414(Dilated cardiomyopathy)	GO:0097060(synaptic membrane)//GO:0009897(external side of plasma membrane)//GO:0048471(perinuclear region of cytoplasm)//GO:0043235(receptor complex)//GO:0009986(cell surface)//GO:0071438(invadopodium membrane)//GO:0071944(cell periphery)//GO:0034667(integrin alpha3-beta1 complex)//GO:0005886(plasma membrane)//GO:0016323(basolateral plasma membrane)//GO:0031527(filopodium membrane)//GO:0008305(i…	GO:0043236(laminin binding)//GO:0002020(protease binding)//GO:0019904(protein domain specific binding)//GO:0005518(collagen binding)//GO:0046982(protein heterodimerization activity)//GO:0001968(fibronectin binding)//GO:0005178(integrin binding)//GO:0046872(metal ion binding)//GO:0005515(protein binding)//GO:0001948(glycoprotein binding)	GO:0010976(positive regulation of neuron projection development)//GO:0072006(nephron development)//GO:0035024(negative regulation of Rho protein signal transduction)//GO:0010628(positive regulation of gene expression)//GO:0097062(dendritic spine maintenance)//GO:0017015(regulation of transforming growth factor beta receptor signaling pathway)//GO:0050900(leukocyte migration)//GO:0043588(skin deve…
chr9	134350181	134350620	diffreps_peak_5528	2.23709	439	NM_013318	PRRC2B	1409.6	0.00579313	0.0227453	up	84726	BAT2L|BAT2L1|KIAA0515|LQFBS-1	HGNC:HGNC:28121|Ensembl:ENSG00000130723	proline rich coiled-coil 2B			GO:0044822(poly(A) RNA binding)//GO:0005515(protein binding)
chr7	29962901	29963320	diffreps_peak_4918	3.94097	419	NM_014766	SCRN1	7528.4	0.000114559	0.000716758	up	9805	SES1	MIM:614965|HGNC:HGNC:22192|Ensembl:ENSG00000136193|HPRD:15304|Vega:OTTHUMG00000097093	secernin 1		GO:0031965(nuclear membrane)//GO:0005634(nucleus)//GO:0005737(cytoplasm)	GO:0016805(dipeptidase activity)//GO:0005515(protein binding)//GO:0003674(molecular_function)	GO:0006508(proteolysis)//GO:0006887(exocytosis)
chr19	54960339	54960488	diffreps_peak_2968	2.6573	149	NM_052925	LENG8	2.23805	0.00220141	0.00956433	up	114823	pp13842	MIM:616575|HGNC:HGNC:15500|Ensembl:ENSG00000167615|HPRD:11226|Vega:OTTHUMG00000065548	leukocyte receptor cluster (LRC) member 8			GO:0005515(protein binding)
chr10	3823621	3824000	diffreps_peak_547	4.40275	379	ENST00000469435	KLF6	2781.9	3.95591e-05	0.000319129	up	1316	BCD1|CBA1|COPEB|CPBP|GBF|PAC1|ST12|ZF9	MIM:602053|HGNC:HGNC:2235|Ensembl:ENSG00000067082|HPRD:03632|Vega:OTTHUMG00000017567	Kruppel-like factor 6		GO:0005634(nucleus)	GO:0003700(transcription factor activity, sequence-specific DNA binding)//GO:0005515(protein binding)//GO:0046872(metal ion binding)//GO:0003690(double-stranded DNA binding)	GO:0070301(cellular response to hydrogen peroxide)//GO:0030183(B cell differentiation)//GO:0006351(transcription, DNA-templated)//GO:0071409(cellular response to cycloheximide)//GO:1901653(cellular response to peptide)//GO:0045944(positive regulation of transcription from RNA polymerase II promoter)//GO:0042060(wound healing)//GO:0045893(positive regulation of transcription, DNA-templated)
chr12	57593659	57593808	diffreps_peak_1215	2.04705	149	NM_002332	LRP1	2.1033	0.00897324	0.0334605	up	4035	A2MR|APOER|APR|CD91|IGFBP3R|LRP|LRP1A|TGFBR5	MIM:107770|HGNC:HGNC:6692|Ensembl:ENSG00000123384|HPRD:00138|Vega:OTTHUMG00000044412	LDL receptor related protein 1	hsa05010(Alzheimer's disease)//hsa05144(Malaria)	GO:0030136(clathrin-coated vesicle)//GO:0005768(endosome)//GO:0005886(plasma membrane)//GO:0005887(integral component of plasma membrane)//GO:0043235(receptor complex)//GO:0030425(dendrite)//GO:0016021(integral component of membrane)//GO:0005765(lysosomal membrane)//GO:0005925(focal adhesion)//GO:0030666(endocytic vesicle membrane)//GO:0005730(nucleolus)//GO:0043025(neuronal cell body)//GO:000573…	GO:0002020(protease binding)//GO:0034185(apolipoprotein binding)//GO:0032403(protein complex binding)//GO:0070325(lipoprotein particle receptor binding)//GO:0004872(receptor activity)//GO:0042954(lipoprotein transporter activity)//GO:0044822(poly(A) RNA binding)//GO:0005515(protein binding)//GO:0005509(calcium ion binding)	GO:0051222(positive regulation of protein transport)//GO:0021987(cerebral cortex development)//GO:0014912(negative regulation of smooth muscle cell migration)//GO:0010875(positive regulation of cholesterol efflux)//GO:0097242(beta-amyloid clearance)//GO:0006766(vitamin metabolic process)//GO:0035909(aorta morphogenesis)//GO:0032374(regulation of cholesterol transport)//GO:0042953(lipoprotein tran…
chr8	144679301	144679583	diffreps_peak_5318	4.1797	282	ENST00000531931	EEF1D	2009.3	6.61153e-05	0.000460568	up	1936	EF-1D|EF1D|FP1047	MIM:130592|HGNC:HGNC:3211|Ensembl:ENSG00000104529|HPRD:00560|Vega:OTTHUMG00000165191	eukaryotic translation elongation factor 1 delta	hsa05168(Herpes simplex infection)	GO:0005829(cytosol)//GO:0005783(endoplasmic reticulum)//GO:0005730(nucleolus)//GO:0005634(nucleus)//GO:0005853(eukaryotic translation elongation factor 1 complex)//GO:0005737(cytoplasm)	GO:0008135(translation factor activity, RNA binding)//GO:0004871(signal transducer activity)//GO:0033613(activating transcription factor binding)//GO:0031072(heat shock protein binding)//GO:0003746(translation elongation factor activity)//GO:0005515(protein binding)//GO:0003677(DNA binding)	GO:0006412(translation)//GO:0044267(cellular protein metabolic process)//GO:0010941(regulation of cell death)//GO:0010467(gene expression)//GO:0006351(transcription, DNA-templated)//GO:0006414(translational elongation)//GO:0043123(positive regulation of I-kappaB kinase/NF-kappaB signaling)//GO:0009299(mRNA transcription)//GO:0071479(cellular response to ionizing radiation)//GO:0006355(regulation …
chr19	3977816	3978170	diffreps_peak_2692	4.7254	354	NM_001961	EEF2	4244.6	1.88193e-05	0.000189673	up	1938	EEF-2|EF-2|EF2|SCA26	MIM:130610|HGNC:HGNC:3214|Ensembl:ENSG00000167658|HPRD:00561|Vega:OTTHUMG00000181790	eukaryotic translation elongation factor 2	hsa04152(AMPK signaling pathway)//hsa04921(Oxytocin signaling pathway)	GO:0030529(intracellular ribonucleoprotein complex)//GO:0005886(plasma membrane)//GO:0070062(extracellular exosome)//GO:0016020(membrane)//GO:0005829(cytosol)//GO:0045121(membrane raft)//GO:0042788(polysomal ribosome)//GO:0005634(nucleus)//GO:0005737(cytoplasm)//GO:0016235(aggresome)	GO:0008097(5S rRNA binding)//GO:0043022(ribosome binding)//GO:0019901(protein kinase binding)//GO:0003924(GTPase activity)//GO:0044822(poly(A) RNA binding)//GO:0005525(GTP binding)//GO:0003746(translation elongation factor activity)//GO:0005515(protein binding)//GO:0002039(p53 binding)//GO:0051015(actin filament binding)	GO:0035914(skeletal muscle cell differentiation)//GO:0006414(translational elongation)//GO:0007568(aging)//GO:0045727(positive regulation of translation)//GO:0032355(response to estradiol)//GO:0010467(gene expression)//GO:0002244(hematopoietic progenitor cell differentiation)//GO:0017183(peptidyl-diphthamide biosynthetic process from peptidyl-histidine)//GO:1990416(cellular response to brain-deri…
chr3	185390328	185390457	diffreps_peak_4043	1.91915	129	NM_006548	IGF2BP2	848.5	0.0120461	0.0433475	up	10644	IMP-2|IMP2|VICKZ2	MIM:608289|HGNC:HGNC:28867|Ensembl:ENSG00000073792|HPRD:10507|Vega:OTTHUMG00000074025	insulin like growth factor 2 mRNA binding protein 2		GO:0005634(nucleus)//GO:0005856(cytoskeleton)//GO:0005737(cytoplasm)//GO:0005829(cytosol)	GO:0003730(mRNA 3'-UTR binding)//GO:0003729(mRNA binding)//GO:0000166(nucleotide binding)//GO:0048027(mRNA 5'-UTR binding)//GO:0044822(poly(A) RNA binding)//GO:0005515(protein binding)//GO:0045182(translation regulator activity)	GO:0042035(regulation of cytokine biosynthetic process)//GO:0010467(gene expression)//GO:0009653(anatomical structure morphogenesis)//GO:0051028(mRNA transport)//GO:0017148(negative regulation of translation)
chr2	216295437	216295575	diffreps_peak_3316	2.82744	138	NM_002026	FN1	1642.1	0.00148786	0.00668674	up	2335	CIG|ED-B|FINC|FN|FNZ|GFND|GFND2|LETS|MSF	MIM:135600|HGNC:HGNC:3778|Ensembl:ENSG00000115414|HPRD:00626|Vega:OTTHUMG00000133054	fibronectin 1	hsa04151(PI3K-Akt signaling pathway)//hsa04510(Focal adhesion)//hsa04512(ECM-receptor interaction)//hsa04810(Regulation of actin cytoskeleton)//	GO:0070062(extracellular exosome)//GO:0005576(extracellular region)//GO:0031093(platelet alpha granule lumen)//GO:0005577(fibrinogen complex)//GO:0005605(basal lamina)//GO:0031012(extracellular matrix)//GO:0005793(endoplasmic reticulum-Golgi intermediate compartment)//GO:0072562(blood microparticle)//GO:0005615(extracellular space)//GO:0016324(apical plasma membrane)	GO:0045340(mercury ion binding)//GO:0002020(protease binding)//GO:0005518(collagen binding)//GO:0008201(heparin binding)//GO:0016504(peptidase activator activity)//GO:0005178(integrin binding)//GO:0005515(protein binding)	GO:0030168(platelet activation)//GO:0035924(cellular response to vascular endothelial growth factor stimulus)//GO:0043066(negative regulation of apoptotic process)//GO:0022617(extracellular matrix disassembly)//GO:0010628(positive regulation of gene expression)//GO:0009611(response to wounding)//GO:1904237(positive regulation of substrate-dependent cell migration, cell attachment to substrate)//G…
chr16	90000701	90000983	diffreps_peak_2123	1.62819	282	uc002fpk.1	TUBB3	2.14734	0.0235401	0.0787785	up	10381	CDCBM|CDCBM1|CFEOM3|CFEOM3A|FEOM3|TUBB4|beta-4	MIM:602661|HGNC:HGNC:20772|Ensembl:ENSG00000258947|HPRD:04044|Vega:OTTHUMG00000138985	tubulin beta 3 class III	hsa04145(Phagosome)//hsa04540(Gap junction)//hsa05130(Pathogenic Escherichia coli infection)	GO:0070062(extracellular exosome)//GO:0005874(microtubule)//GO:0030425(dendrite)//GO:0030424(axon)//GO:0005634(nucleus)//GO:0071944(cell periphery)//GO:0005737(cytoplasm)//GO:0043025(neuronal cell body)	GO:0003924(GTPase activity)//GO:0042277(peptide binding)//GO:0005515(protein binding)//GO:0005525(GTP binding)//GO:0005200(structural constituent of cytoskeleton)	GO:0044267(cellular protein metabolic process)//GO:0007411(axon guidance)//GO:0007017(microtubule-based process)//GO:0006457(protein folding)//GO:0008152(metabolic process)//GO:0007067(mitotic nuclear division)//GO:0051084('de novo' posttranslational protein folding)
chr8	144668898	144669220	diffreps_peak_5317	4.20916	322	ENST00000530445	EEF1D	2024.2	6.1779e-05	0.000437089	up	1936	EF-1D|EF1D|FP1047	MIM:130592|HGNC:HGNC:3211|Ensembl:ENSG00000104529|HPRD:00560|Vega:OTTHUMG00000165191	eukaryotic translation elongation factor 1 delta	hsa05168(Herpes simplex infection)	GO:0005829(cytosol)//GO:0005783(endoplasmic reticulum)//GO:0005730(nucleolus)//GO:0005634(nucleus)//GO:0005853(eukaryotic translation elongation factor 1 complex)//GO:0005737(cytoplasm)	GO:0008135(translation factor activity, RNA binding)//GO:0004871(signal transducer activity)//GO:0033613(activating transcription factor binding)//GO:0031072(heat shock protein binding)//GO:0003746(translation elongation factor activity)//GO:0005515(protein binding)//GO:0003677(DNA binding)	GO:0006412(translation)//GO:0044267(cellular protein metabolic process)//GO:0010941(regulation of cell death)//GO:0010467(gene expression)//GO:0006351(transcription, DNA-templated)//GO:0006414(translational elongation)//GO:0043123(positive regulation of I-kappaB kinase/NF-kappaB signaling)//GO:0009299(mRNA transcription)//GO:0071479(cellular response to ionizing radiation)//GO:0006355(regulation …
chr12	12871001	12871248	diffreps_peak_1106	4.40432	247	NM_004064	CDKN1B	56.1009	3.94163e-05	0.000318904	up	1027	CDKN4|KIP1|MEN1B|MEN4|P27KIP1	MIM:600778|HGNC:HGNC:1785|Ensembl:ENSG00000111276|HPRD:02867|Vega:OTTHUMG00000149914	cyclin-dependent kinase inhibitor 1B	hsa04012(ErbB signaling pathway)//hsa04066(HIF-1 signaling pathway)//hsa04068(FoxO signaling pathway)//hsa04110(Cell cycle)//hsa04151(PI3K-Akt signaling pathway)//	GO:0005768(endosome)//GO:0005829(cytosol)//GO:0031464(Cul4A-RING E3 ubiquitin ligase complex)//GO:0005654(nucleoplasm)//GO:0005634(nucleus)//GO:0005737(cytoplasm)	GO:0019903(protein phosphatase binding)//GO:0032403(protein complex binding)//GO:0004861(cyclin-dependent protein serine/threonine kinase inhibitor activity)//GO:0008656(cysteine-type endopeptidase activator activity involved in apoptotic process)//GO:0030544(Hsp70 protein binding)//GO:0051087(chaperone binding)//GO:0005072(transforming growth factor beta receptor, cytoplasmic mediator activity)/…	GO:0010942(positive regulation of cell death)//GO:0042326(negative regulation of phosphorylation)//GO:0045736(negative regulation of cyclin-dependent protein serine/threonine kinase activity)//GO:0048102(autophagic cell death)//GO:0045737(positive regulation of cyclin-dependent protein serine/threonine kinase activity)//GO:0031116(positive regulation of microtubule polymerization)//GO:0048011(neu…
chr16	30750001	30750500	diffreps_peak_1981	4.41985	499	NM_006662	SRCAP	2375.4	3.80323e-05	0.000311559	up	10847	DOMO1|EAF1|FLHS|SWR1	MIM:611421|HGNC:HGNC:16974|Ensembl:ENSG00000080603|HPRD:18103|Vega:OTTHUMG00000132393	Snf2-related CREBBP activator protein		GO:0043234(protein complex)//GO:0005634(nucleus)//GO:0005794(Golgi apparatus)//GO:0048471(perinuclear region of cytoplasm)	GO:0005524(ATP binding)//GO:0004386(helicase activity)//GO:0005515(protein binding)//GO:0003677(DNA binding)//GO:0004402(histone acetyltransferase activity)//GO:0003713(transcription coactivator activity)	GO:0006357(regulation of transcription from RNA polymerase II promoter)//GO:0016573(histone acetylation)//GO:0006351(transcription, DNA-templated)//GO:0016032(viral process)
chr16	69375413	69375660	diffreps_peak_2051	4.54552	247	ENST00000562523	NIP7	2341.3	2.84763e-05	0.000251708	up	51388	CGI-37|HSPC031|KD93	HGNC:HGNC:24328|Ensembl:ENSG00000132603|HPRD:16709|Vega:OTTHUMG00000137568	NIP7, nucleolar pre-rRNA processing protein		GO:0005730(nucleolus)//GO:0005634(nucleus)//GO:0005737(cytoplasm)	GO:0044822(poly(A) RNA binding)//GO:0003723(RNA binding)//GO:0005515(protein binding)	GO:0042255(ribosome assembly)
chr11	85685750	85685855	diffreps_peak_999	4.30082	105	NM_007166	PICALM	2119.9	5.00243e-05	0.000373998	up	8301	CALM|CLTH|LAP	MIM:603025|HGNC:HGNC:15514|Ensembl:ENSG00000073921|HPRD:04320|Vega:OTTHUMG00000166981	phosphatidylinositol binding clathrin assembly protein		GO:0030136(clathrin-coated vesicle)//GO:0030122(AP-2 adaptor complex)//GO:0016020(membrane)//GO:0048471(perinuclear region of cytoplasm)//GO:0005794(Golgi apparatus)//GO:0030132(clathrin coat of coated pit)//GO:0097418(neurofibrillary tangle)//GO:0043025(neuronal cell body)//GO:0005634(nucleus)//GO:0042734(presynaptic membrane)//GO:0045211(postsynaptic membrane)//GO:0031982(vesicle)//GO:0005905(c…	GO:0035615(clathrin adaptor activity)//GO:0032050(clathrin heavy chain binding)//GO:0005515(protein binding)//GO:0030276(clathrin binding)//GO:0005545(1-phosphatidylinositol binding)	GO:0007409(axonogenesis)//GO:0035459(cargo loading into vesicle)//GO:0048268(clathrin coat assembly)//GO:0030097(hemopoiesis)//GO:0016192(vesicle-mediated transport)//GO:0031623(receptor internalization)//GO:0006461(protein complex assembly)//GO:0016197(endosomal transport)//GO:1902961(positive regulation of aspartic-type endopeptidase activity involved in amyloid precursor protein catabolic proc…
chr15	90377541	90377960	diffreps_peak_1817	4.31167	419	NM_005829	AP3S2	3555.9	4.87904e-05	0.0003672	up	10239	AP3S3|sigma3b	MIM:602416|HGNC:HGNC:571|Ensembl:ENSG00000157823|HPRD:03880|Vega:OTTHUMG00000149811	adaptor related protein complex 3 sigma 2 subunit	hsa04142(Lysosome)	GO:0030659(cytoplasmic vesicle membrane)//GO:0005794(Golgi apparatus)//GO:0030424(axon)//GO:0043231(intracellular membrane-bounded organelle)//GO:0030117(membrane coat)//GO:0030123(AP-3 adaptor complex)	GO:0008565(protein transporter activity)	GO:0016192(vesicle-mediated transport)//GO:0008089(anterograde axonal transport)//GO:0048490(anterograde synaptic vesicle transport)//GO:0015031(protein transport)//GO:0006886(intracellular protein transport)
chr11	85374961	85375400	diffreps_peak_998	4.22842	439	NM_001039618	CREBZF	4274.5	5.90986e-05	0.000423107	up	58487	SMILE|ZF	MIM:606444|HGNC:HGNC:24905|HPRD:07340	CREB/ATF bZIP transcription factor		GO:0005634(nucleus)	GO:0043565(sequence-specific DNA binding)//GO:0005515(protein binding)//GO:0003677(DNA binding)//GO:0042802(identical protein binding)//GO:0003700(transcription factor activity, sequence-specific DNA binding)	GO:0006351(transcription, DNA-templated)//GO:0045892(negative regulation of transcription, DNA-templated)//GO:0045814(negative regulation of gene expression, epigenetic)//GO:0009615(response to virus)//GO:0006355(regulation of transcription, DNA-templated)//GO:0051090(regulation of sequence-specific DNA binding transcription factor activity)
chr6	7580541	7581020	diffreps_peak_4602	3.3698	479	NM_004415	DSP	13794.5	0.000426772	0.00218405	up	1832	DCWHKTA|DP	MIM:125647|HGNC:HGNC:3052|Ensembl:ENSG00000096696|HPRD:00513|Vega:OTTHUMG00000014212	desmoplakin	hsa05412(Arrhythmogenic right ventricular cardiomyopathy (ARVC))	GO:0001533(cornified envelope)//GO:0005916(fascia adherens)//GO:0005886(plasma membrane)//GO:0070062(extracellular exosome)//GO:0014704(intercalated disc)//GO:0030057(desmosome)//GO:0016323(basolateral plasma membrane)//GO:0005882(intermediate filament)//GO:0005634(nucleus)//GO:0005737(cytoplasm)	GO:0005080(protein kinase C binding)//GO:0005200(structural constituent of cytoskeleton)//GO:0005198(structural molecule activity)//GO:0030674(protein binding, bridging)//GO:0086083(cell adhesive protein binding involved in bundle of His cell-Purkinje myocyte communication)//GO:0097110(scaffold protein binding)//GO:0044822(poly(A) RNA binding)//GO:0050839(cell adhesion molecule binding)//GO:00055…	GO:0006921(cellular component disassembly involved in execution phase of apoptosis)//GO:0071896(protein localization to adherens junction)//GO:0018149(peptide cross-linking)//GO:0045109(intermediate filament organization)//GO:0098911(regulation of ventricular cardiac muscle cell action potential)//GO:0030216(keratinocyte differentiation)//GO:0012501(programmed cell death)//GO:0003223(ventricular …
chr6	139694461	139694920	diffreps_peak_4826	4.5451	459	NM_006079	CITED2	2703.9	2.85038e-05	0.000251786	up	10370	ASD8|MRG-1|MRG1|P35SRJ|VSD2	MIM:602937|HGNC:HGNC:1987|Ensembl:ENSG00000164442|HPRD:04245	Cbp/p300 interacting transactivator with Glu/Asp rich carboxy-terminal domain 2		GO:0005634(nucleus)//GO:0005737(cytoplasm)//GO:0000790(nuclear chromatin)	GO:0050693(LBD domain binding)//GO:0003682(chromatin binding)//GO:0001102(RNA polymerase II activating transcription factor binding)//GO:0001105(RNA polymerase II transcription coactivator activity)//GO:0003700(transcription factor activity, sequence-specific DNA binding)//GO:0001106(RNA polymerase II transcription corepressor activity)//GO:0035035(histone acetyltransferase binding)//GO:0003714(t…	GO:2000020(positive regulation of male gonad development)//GO:0035360(positive regulation of peroxisome proliferator activated receptor signaling pathway)//GO:0000122(negative regulation of transcription from RNA polymerase II promoter)//GO:0008584(male gonad development)//GO:0007569(cell aging)//GO:0060972(left/right pattern formation)//GO:0061428(negative regulation of transcription from RNA po…
chr7	155100641	155101100	diffreps_peak_5121	3.30269	459	NM_005542	INSIG1	984.1	0.000498093	0.00249635	up	3638	CL-6|CL6	MIM:602055|HGNC:HGNC:6083|Ensembl:ENSG00000186480|HPRD:03633|Vega:OTTHUMG00000151330	insulin induced gene 1		GO:0005783(endoplasmic reticulum)//GO:0032937(SREBP-SCAP-Insig complex)//GO:0016021(integral component of membrane)//GO:0005789(endoplasmic reticulum membrane)	GO:0005515(protein binding)	GO:0042472(inner ear morphogenesis)//GO:0008152(metabolic process)//GO:0044281(small molecule metabolic process)//GO:0045717(negative regulation of fatty acid biosynthetic process)//GO:0006641(triglyceride metabolic process)//GO:0060363(cranial suture morphogenesis)//GO:0045599(negative regulation of fat cell differentiation)//GO:0008283(cell proliferation)//GO:0006695(cholesterol biosynthetic pr…
chr2	85133512	85133700	diffreps_peak_3128	4.22842	188	NM_021103	TMSB10	4286.4	5.90986e-05	0.000423107	up	9168	MIG12|TB10	MIM:188399|HGNC:HGNC:11879|Ensembl:ENSG00000034510|HPRD:01779|Vega:OTTHUMG00000130027	thymosin beta 10		GO:0005856(cytoskeleton)//GO:0005737(cytoplasm)	GO:0003785(actin monomer binding)//GO:0005515(protein binding)	GO:0007015(actin filament organization)
chr4	85504261	85504671	diffreps_peak_4187	1.75965	410	NM_001263	CDS1	758	0.0173921	0.0599931	up	1040	CDS	MIM:603548|HGNC:HGNC:1800|Ensembl:ENSG00000163624|HPRD:11944|Vega:OTTHUMG00000130428	CDP-diacylglycerol synthase 1	hsa00564(Glycerophospholipid metabolism)//	GO:0005783(endoplasmic reticulum)//GO:0016021(integral component of membrane)//GO:0005789(endoplasmic reticulum membrane)	GO:0004142(diacylglycerol cholinephosphotransferase activity)//GO:0004605(phosphatidate cytidylyltransferase activity)	GO:0006644(phospholipid metabolic process)//GO:0044281(small molecule metabolic process)//GO:0016024(CDP-diacylglycerol biosynthetic process)//GO:0007602(phototransduction)//GO:0046474(glycerophospholipid biosynthetic process)//GO:0006655(phosphatidylglycerol biosynthetic process)//GO:0006661(phosphatidylinositol biosynthetic process)//GO:0006657(CDP-choline pathway)//GO:0007165(signal transducti…
chr2	232326561	232326728	diffreps_peak_3353	3.61866	167	NM_005381	NCL	1844.5	0.000240626	0.00133058	up	4691	C23	MIM:164035|HGNC:HGNC:7667|HPRD:01245	nucleolin	hsa05130(Pathogenic Escherichia coli infection)	GO:0030529(intracellular ribonucleoprotein complex)//GO:0070062(extracellular exosome)//GO:0009986(cell surface)//GO:0005938(cell cortex)//GO:0016020(membrane)//GO:0001650(fibrillar center)//GO:0036464(cytoplasmic ribonucleoprotein granule)//GO:0001651(dense fibrillar component)//GO:0005654(nucleoplasm)//GO:0005730(nucleolus)//GO:0005634(nucleus)	GO:0043236(laminin binding)//GO:0003676(nucleic acid binding)//GO:0003723(RNA binding)//GO:0042134(rRNA primary transcript binding)//GO:1990631(ErbB-4 class receptor binding)//GO:0042393(histone binding)//GO:0042802(identical protein binding)//GO:0035368(selenocysteine insertion sequence binding)//GO:0000166(nucleotide binding)//GO:0042162(telomeric DNA binding)//GO:0008022(protein C-terminus bin…	GO:0006897(endocytosis)//GO:1901838(positive regulation of transcription of nuclear large rRNA transcript from RNA polymerase I promoter)//GO:2000778(positive regulation of interleukin-6 secretion)//GO:0007283(spermatogenesis)//GO:2000232(regulation of rRNA processing)//GO:0097421(liver regeneration)//GO:0045944(positive regulation of transcription from RNA polymerase II promoter)//GO:0043066(neg…
chr8	11660201	11660440	diffreps_peak_5152	1.91723	239	NM_004462	FDFT1	1120.9	0.0120996	0.0435168	up	2222	DGPT|ERG9|SQS|SS	MIM:184420|HGNC:HGNC:3629|Ensembl:ENSG00000079459|HPRD:01694|Vega:OTTHUMG00000090801	farnesyl-diphosphate farnesyltransferase 1	hsa00100(Steroid biosynthesis)//	GO:0005783(endoplasmic reticulum)//GO:0016021(integral component of membrane)//GO:0005789(endoplasmic reticulum membrane)	GO:0016491(oxidoreductase activity)//GO:0004310(farnesyl-diphosphate farnesyltransferase activity)//GO:0016740(transferase activity)//GO:0051996(squalene synthase activity)	GO:0044255(cellular lipid metabolic process)//GO:0055114(oxidation-reduction process)//GO:0044281(small molecule metabolic process)//GO:0045338(farnesyl diphosphate metabolic process)//GO:0008299(isoprenoid biosynthetic process)//GO:0006695(cholesterol biosynthetic process)//GO:0009058(biosynthetic process)//GO:0006694(steroid biosynthetic process)//GO:0008610(lipid biosynthetic process)
chr8	48845621	48845732	diffreps_peak_5201	4.37507	111	NM_006904	PRKDC	1561.1	4.21624e-05	0.000333395	up	5591	DNA-PKcs|DNAPK|DNPK1|HYRC|HYRC1|IMD26|XRCC7|p350	MIM:600899|HGNC:HGNC:9413|Ensembl:ENSG00000253729|HPRD:02941|Vega:OTTHUMG00000164239	protein kinase, DNA-activated, catalytic polypeptide	hsa03450(Non-homologous end-joining)//hsa04110(Cell cycle)	GO:0016020(membrane)//GO:0070419(nonhomologous end joining complex)//GO:0005667(transcription factor complex)//GO:0005829(cytosol)//GO:0000784(nuclear chromosome, telomeric region)//GO:0005730(nucleolus)//GO:0005654(nucleoplasm)//GO:0005958(DNA-dependent protein kinase-DNA ligase 4 complex)	GO:0004674(protein serine/threonine kinase activity)//GO:0004672(protein kinase activity)//GO:0019899(enzyme binding)//GO:0004677(DNA-dependent protein kinase activity)//GO:0016773(phosphotransferase activity, alcohol group as acceptor)//GO:0008134(transcription factor binding)//GO:0044822(poly(A) RNA binding)//GO:0005515(protein binding)//GO:0005524(ATP binding)//GO:0003690(double-stranded DNA b…	GO:0002684(positive regulation of immune system process)//GO:0097681(double-strand break repair via alternative nonhomologous end joining)//GO:0008152(metabolic process)//GO:0043066(negative regulation of apoptotic process)//GO:0001756(somitogenesis)//GO:0048511(rhythmic process)//GO:0048639(positive regulation of developmental growth)//GO:0042752(regulation of circadian rhythm)//GO:0010332(respo…
chr11	75115063	75115240	diffreps_peak_981	4.05249	177	NM_001005	RPS3	2006.8	8.86152e-05	0.000581761	up	6188	S3	MIM:600454|HGNC:HGNC:10420|Ensembl:ENSG00000149273|HPRD:10941|Vega:OTTHUMG00000165448	ribosomal protein S3	hsa03010(Ribosome)	GO:0030529(intracellular ribonucleoprotein complex)//GO:0005743(mitochondrial inner membrane)//GO:0070062(extracellular exosome)//GO:0016020(membrane)//GO:0015935(small ribosomal subunit)//GO:0012505(endomembrane system)//GO:0005886(plasma membrane)//GO:0005829(cytosol)//GO:0022627(cytosolic small ribosomal subunit)//GO:0005759(mitochondrial matrix)//GO:0005925(focal adhesion)//GO:0032587(ruffle …	GO:0019900(kinase binding)//GO:0032183(SUMO binding)//GO:0003684(damaged DNA binding)//GO:0032358(oxidized pyrimidine DNA binding)//GO:0070181(small ribosomal subunit rRNA binding)//GO:0008017(microtubule binding)//GO:0051879(Hsp90 protein binding)//GO:0051536(iron-sulfur cluster binding)//GO:0032357(oxidized purine DNA binding)//GO:0004520(endodeoxyribonuclease activity)//GO:0044390(ubiquitin-li…	GO:0006415(translational termination)//GO:1990090(cellular response to nerve growth factor stimulus)//GO:0044267(cellular protein metabolic process)//GO:0051301(cell division)//GO:0006979(response to oxidative stress)//GO:0010628(positive regulation of gene expression)//GO:0070301(cellular response to hydrogen peroxide)//GO:0032079(positive regulation of endodeoxyribonuclease activity)//GO:000661…
chr22	25424961	25425440	diffreps_peak_3664	2.12717	479	NM_001145206	KIAA1671	927.7	0.00746158	0.0284807	up	85379	-	HGNC:HGNC:29345|Ensembl:ENSG00000197077	KIAA1671
chr1	148007799	148007840	diffreps_peak_339	4.11341	41	NM_001037501	NBPF8	87.0312	7.70175e-05	0.00052205	up	728841	NBPF8P	MIM:613998|HGNC:HGNC:31990|Ensembl:ENSG00000270231	neuroblastoma breakpoint family member 8		GO:0005737(cytoplasm)
chr4	8401282	8401379	diffreps_peak_4113	2.68754	97	NM_003501	ACOX3	1128.5	0.00205335	0.00896988	up	8310	-	MIM:603402|HGNC:HGNC:121|Ensembl:ENSG00000087008|HPRD:04552|Vega:OTTHUMG00000090509	acyl-CoA oxidase 3, pristanoyl	hsa00071(Fatty acid degradation)//hsa00592(alpha-Linolenic acid metabolism)//hsa01040(Biosynthesis of unsaturated fatty acids)//	GO:0016020(membrane)//GO:0005777(peroxisome)//GO:0005739(mitochondrion)//GO:0005782(peroxisomal matrix)	GO:0052890(oxidoreductase activity, acting on the CH-CH group of donors, with a flavin as acceptor)//GO:0003995(acyl-CoA dehydrogenase activity)//GO:0005102(receptor binding)//GO:0009055(electron carrier activity)//GO:0016402(pristanoyl-CoA oxidase activity)//GO:0000062(fatty-acyl-CoA binding)//GO:0050660(flavin adenine dinucleotide binding)//GO:0016627(oxidoreductase activity, acting on the CH-C…	GO:0055114(oxidation-reduction process)//GO:0044255(cellular lipid metabolic process)//GO:0044281(small molecule metabolic process)//GO:0055088(lipid homeostasis)//GO:0033539(fatty acid beta-oxidation using acyl-CoA dehydrogenase)//GO:0033540(fatty acid beta-oxidation using acyl-CoA oxidase)
chr7	2419841	2420240	diffreps_peak_4883	1.59322	399	NM_001037283	EIF3B	4.37171	0.0255141	0.0848201	up	8662	EIF3-ETA|EIF3-P110|EIF3-P116|EIF3S9|PRT1	MIM:603917|HGNC:HGNC:3280|Ensembl:ENSG00000106263|HPRD:06795|Vega:OTTHUMG00000022839	eukaryotic translation initiation factor 3 subunit B	hsa03013(RNA transport)	GO:0071541(eukaryotic translation initiation factor 3 complex, eIF3m)//GO:0070062(extracellular exosome)//GO:0005829(cytosol)//GO:0033290(eukaryotic 48S preinitiation complex)//GO:0005852(eukaryotic translation initiation factor 3 complex)//GO:0005654(nucleoplasm)//GO:0016282(eukaryotic 43S preinitiation complex)//GO:0005737(cytoplasm)	GO:0000166(nucleotide binding)//GO:0031369(translation initiation factor binding)//GO:0005515(protein binding)//GO:0003743(translation initiation factor activity)//GO:0032947(protein complex scaffold)	GO:0044267(cellular protein metabolic process)//GO:0010467(gene expression)//GO:0001731(formation of translation preinitiation complex)//GO:0006412(translation)//GO:0006413(translational initiation)//GO:0006446(regulation of translational initiation)
chr14	103986041	103986379	diffreps_peak_1645	3.42116	338	NM_001823	CKB	12262.7	0.000379178	0.00197396	up	1152	B-CK|BCK|CKBB|HEL-211|HEL-S-29	MIM:123280|HGNC:HGNC:1991|Ensembl:ENSG00000166165|HPRD:00423|Vega:OTTHUMG00000171786	creatine kinase, brain	hsa00330(Arginine and proline metabolism)//	GO:0043209(myelin sheath)//GO:0005829(cytosol)//GO:0070062(extracellular exosome)//GO:0005739(mitochondrion)//GO:0005615(extracellular space)//GO:0005737(cytoplasm)	GO:0005524(ATP binding)//GO:0004111(creatine kinase activity)//GO:0016301(kinase activity)//GO:0005515(protein binding)//GO:0031625(ubiquitin protein ligase binding)	GO:0030644(cellular chloride ion homeostasis)//GO:0016310(phosphorylation)//GO:0044281(small molecule metabolic process)//GO:0006595(polyamine metabolic process)//GO:0006600(creatine metabolic process)//GO:0034641(cellular nitrogen compound metabolic process)//GO:0021762(substantia nigra development)
chr16	2225500	2225623	diffreps_peak_1867	4.40065	123	NM_032271	TRAF7	2686.4	3.97515e-05	0.00032011	up	84231	RFWD1|RNF119	MIM:606692|HGNC:HGNC:20456|Ensembl:ENSG00000131653|HPRD:06977|Vega:OTTHUMG00000128826	TNF receptor associated factor 7		GO:0005886(plasma membrane)//GO:0048471(perinuclear region of cytoplasm)//GO:0005829(cytosol)//GO:0043231(intracellular membrane-bounded organelle)//GO:0005634(nucleus)//GO:0016023(cytoplasmic, membrane-bounded vesicle)//GO:0000151(ubiquitin ligase complex)	GO:0016874(ligase activity)//GO:0004842(ubiquitin-protein transferase activity)//GO:0008270(zinc ion binding)//GO:0005515(protein binding)	GO:0033235(positive regulation of protein sumoylation)//GO:0032880(regulation of protein localization)//GO:0006351(transcription, DNA-templated)//GO:0016567(protein ubiquitination)//GO:0043410(positive regulation of MAPK cascade)//GO:0071354(cellular response to interleukin-6)//GO:0000122(negative regulation of transcription from RNA polymerase II promoter)//GO:2001235(positive regulation of apop…
chr17	45760041	45760460	diffreps_peak_2350	4.37908	419	NM_002265	KPNB1	3996.2	4.17754e-05	0.000331826	up	3837	IMB1|IPO1|IPOB|Impnb|NTF97	MIM:602738|HGNC:HGNC:6400|HPRD:04114	karyopherin subunit beta 1	hsa03013(RNA transport)	GO:0070062(extracellular exosome)//GO:0034399(nuclear periphery)//GO:0005635(nuclear envelope)//GO:0031965(nuclear membrane)//GO:0016020(membrane)//GO:0043234(protein complex)//GO:0005829(cytosol)//GO:0071782(endoplasmic reticulum tubular network)//GO:0005643(nuclear pore)//GO:0005654(nucleoplasm)//GO:0005622(intracellular)//GO:0005737(cytoplasm)	GO:0008270(zinc ion binding)//GO:0019904(protein domain specific binding)//GO:0019899(enzyme binding)//GO:0044822(poly(A) RNA binding)//GO:0008139(nuclear localization sequence binding)//GO:0005515(protein binding)//GO:0008565(protein transporter activity)//GO:0008536(Ran GTPase binding)	GO:0007080(mitotic metaphase plate congression)//GO:0000060(protein import into nucleus, translocation)//GO:0045184(establishment of protein localization)//GO:0007079(mitotic chromosome movement towards spindle pole)//GO:0075733(intracellular transport of virus)//GO:0006886(intracellular protein transport)//GO:0006607(NLS-bearing protein import into nucleus)//GO:0019054(modulation by virus of hos…
chr17	27017099	27017200	diffreps_peak_2234	1.85861	101	NM_003170	SUPT6H	1239.3	0.0138482	0.0488737	up	6830	SPT6|SPT6H|emb-5	MIM:601333|HGNC:HGNC:11470|Ensembl:ENSG00000109111|HPRD:03211|Vega:OTTHUMG00000179449	SPT6 homolog, histone chaperone		GO:0005634(nucleus)	GO:0044822(poly(A) RNA binding)//GO:0042393(histone binding)//GO:0005515(protein binding)//GO:0003677(DNA binding)//GO:0003700(transcription factor activity, sequence-specific DNA binding)	GO:0050684(regulation of mRNA processing)//GO:0008380(RNA splicing)//GO:0051028(mRNA transport)//GO:0010793(regulation of mRNA export from nucleus)//GO:0006351(transcription, DNA-templated)//GO:0045191(regulation of isotype switching)//GO:0061086(negative regulation of histone H3-K27 methylation)//GO:0016032(viral process)//GO:0051147(regulation of muscle cell differentiation)//GO:0006397(mRNA pr…
chr19	56180809	56181040	diffreps_peak_2978	2.65629	231	NM_007279	U2AF2	2.14864	0.00220654	0.00958355	up	11338	U2AF65	MIM:191318|HGNC:HGNC:23156|Ensembl:ENSG00000063244|HPRD:01872|Vega:OTTHUMG00000180908	U2 small nuclear RNA auxiliary factor 2	hsa03040(Spliceosome)	GO:0089701(U2AF)//GO:0000243(commitment complex)//GO:0071004(U2-type prespliceosome)//GO:0016607(nuclear speck)//GO:0000974(Prp19 complex)//GO:0005654(nucleoplasm)//GO:0005634(nucleus)//GO:0005681(spliceosomal complex)	GO:0003723(RNA binding)//GO:0019899(enzyme binding)//GO:0030628(pre-mRNA 3'-splice site binding)//GO:0000166(nucleotide binding)//GO:0044822(poly(A) RNA binding)//GO:0070742(C2H2 zinc finger domain binding)//GO:0005515(protein binding)//GO:0008187(poly-pyrimidine tract binding)	GO:0006406(mRNA export from nucleus)//GO:1903955(positive regulation of protein targeting to mitochondrion)//GO:0008380(RNA splicing)//GO:0031124(mRNA 3'-end processing)//GO:0000398(mRNA splicing, via spliceosome)//GO:0010467(gene expression)//GO:0006369(termination of RNA polymerase II transcription)//GO:0033120(positive regulation of RNA splicing)//GO:0006366(transcription from RNA polymerase I…
chr8	11700981	11701420	diffreps_peak_5154	4.40373	439	NM_001908	CTSB	3003.3	3.94703e-05	0.000318981	up	1508	APPS|CPSB	MIM:116810|HGNC:HGNC:2527|Ensembl:ENSG00000164733|HPRD:00287|Vega:OTTHUMG00000090799	cathepsin B	hsa04142(Lysosome)//hsa04210(Apoptosis)//hsa04612(Antigen processing and presentation)//	GO:0005764(lysosome)//GO:0048471(perinuclear region of cytoplasm)//GO:0005576(extracellular region)//GO:0005901(caveola)//GO:0036021(endolysosome lumen)//GO:0009897(external side of plasma membrane)//GO:0043231(intracellular membrane-bounded organelle)//GO:0005739(mitochondrion)//GO:0042383(sarcolemma)//GO:0042470(melanosome)//GO:0005622(intracellular)//GO:0005730(nucleolus)//GO:0070062(extracell…	GO:0008233(peptidase activity)//GO:0043394(proteoglycan binding)//GO:0004197(cysteine-type endopeptidase activity)//GO:0030984(kininogen binding)//GO:0005518(collagen binding)//GO:0042277(peptide binding)//GO:0043621(protein self-association)//GO:0005515(protein binding)//GO:0008234(cysteine-type peptidase activity)	GO:0097067(cellular response to thyroid hormone stimulus)//GO:0022617(extracellular matrix disassembly)//GO:0046697(decidualization)//GO:0007283(spermatogenesis)//GO:0009611(response to wounding)//GO:0006508(proteolysis)//GO:0006914(autophagy)//GO:0030574(collagen catabolic process)//GO:0007519(skeletal muscle tissue development)//GO:0043434(response to peptide hormone)//GO:0070670(response to in…
chr22	19440741	19441320	diffreps_peak_3634	2.62214	579	uc011agy.1	UFD1L	2.03698	0.00238703	0.0102722	up	7353	UFD1	MIM:601754|HGNC:HGNC:12520|Ensembl:ENSG00000070010|HPRD:06778|Vega:OTTHUMG00000150130	ubiquitin fusion degradation 1 like (yeast)	hsa04141(Protein processing in endoplasmic reticulum)	GO:0005654(nucleoplasm)//GO:0036501(UFD1-NPL4 complex)//GO:0005634(nucleus)//GO:0034098(VCP-NPL4-UFD1 AAA ATPase complex)//GO:0005829(cytosol)	GO:0032403(protein complex binding)//GO:0005102(receptor binding)//GO:0036435(K48-linked polyubiquitin binding)//GO:0005515(protein binding)//GO:0004843(thiol-dependent ubiquitin-specific protease activity)//GO:0051117(ATPase binding)	GO:0070987(error-free translesion synthesis)//GO:0001501(skeletal system development)//GO:0006511(ubiquitin-dependent protein catabolic process)//GO:0019985(translesion synthesis)//GO:0071712(ER-associated misfolded protein catabolic process)//GO:0006281(DNA repair)//GO:0030970(retrograde protein transport, ER to cytosol)
chr11	75111735	75111868	diffreps_peak_978	2.50505	133	ENST00000525933	RPS3	1469.6	0.00312569	0.0131426	up	6188	S3	MIM:600454|HGNC:HGNC:10420|Ensembl:ENSG00000149273|HPRD:10941|Vega:OTTHUMG00000165448	ribosomal protein S3	hsa03010(Ribosome)	GO:0030529(intracellular ribonucleoprotein complex)//GO:0005743(mitochondrial inner membrane)//GO:0070062(extracellular exosome)//GO:0016020(membrane)//GO:0015935(small ribosomal subunit)//GO:0012505(endomembrane system)//GO:0005886(plasma membrane)//GO:0005829(cytosol)//GO:0022627(cytosolic small ribosomal subunit)//GO:0005759(mitochondrial matrix)//GO:0005925(focal adhesion)//GO:0032587(ruffle …	GO:0019900(kinase binding)//GO:0032183(SUMO binding)//GO:0003684(damaged DNA binding)//GO:0032358(oxidized pyrimidine DNA binding)//GO:0070181(small ribosomal subunit rRNA binding)//GO:0008017(microtubule binding)//GO:0051879(Hsp90 protein binding)//GO:0051536(iron-sulfur cluster binding)//GO:0032357(oxidized purine DNA binding)//GO:0004520(endodeoxyribonuclease activity)//GO:0044390(ubiquitin-li…	GO:0006415(translational termination)//GO:1990090(cellular response to nerve growth factor stimulus)//GO:0044267(cellular protein metabolic process)//GO:0051301(cell division)//GO:0006979(response to oxidative stress)//GO:0010628(positive regulation of gene expression)//GO:0070301(cellular response to hydrogen peroxide)//GO:0032079(positive regulation of endodeoxyribonuclease activity)//GO:000661…
chr18	3253230	3253420	diffreps_peak_2547	2.25362	190	NM_001303047	MYL12A	1312.9	0.00557678	0.0220233	up	10627	HEL-S-24|MLC-2B|MLCB|MRCL3|MRLC3|MYL2B	HGNC:HGNC:16701|Ensembl:ENSG00000101608|HPRD:14735|Vega:OTTHUMG00000131509	myosin light chain 12A	hsa04510(Focal adhesion)//hsa04530(Tight junction)//hsa04611(Platelet activation)//hsa04670(Leukocyte transendothelial migration)//hsa04810(Regulation of actin cytoskeleton)	GO:0030018(Z disc)//GO:0070062(extracellular exosome)//GO:0016460(myosin II complex)//GO:0001725(stress fiber)//GO:0005829(cytosol)//GO:0016459(myosin complex)	GO:0005515(protein binding)//GO:0005509(calcium ion binding)//GO:0035254(glutamate receptor binding)	GO:0008360(regulation of cell shape)//GO:0007411(axon guidance)//GO:0048013(ephrin receptor signaling pathway)//GO:0070527(platelet aggregation)//GO:0006936(muscle contraction)//GO:0072661(protein targeting to plasma membrane)
chr1	227216641	227216951	diffreps_peak_499	2.01005	310	NM_003607	CDC42BPA	895.6	0.00977119	0.0359522	up	8476	MRCK|MRCKA|PK428	MIM:603412|HGNC:HGNC:1737|Ensembl:ENSG00000143776|HPRD:04562|Vega:OTTHUMG00000037618	CDC42 binding protein kinase alpha		GO:0070062(extracellular exosome)//GO:0042641(actomyosin)//GO:0005737(cytoplasm)//GO:0005622(intracellular)//GO:0005911(cell-cell junction)//GO:0031252(cell leading edge)	GO:0004674(protein serine/threonine kinase activity)//GO:0005524(ATP binding)//GO:0000287(magnesium ion binding)//GO:0042802(identical protein binding)//GO:0046872(metal ion binding)//GO:0005515(protein binding)	GO:0007097(nuclear migration)//GO:0031032(actomyosin structure organization)//GO:0006468(protein phosphorylation)//GO:0016477(cell migration)//GO:0000226(microtubule cytoskeleton organization)//GO:0035556(intracellular signal transduction)//GO:0031532(actin cytoskeleton reorganization)
chr12	46757508	46757609	diffreps_peak_1153	3.65325	101	NM_018976	SLC38A2	11508.7	0.000222202	0.00124949	up	54407	ATA2|PRO1068|SAT2|SNAT2	MIM:605180|HGNC:HGNC:13448|Ensembl:ENSG00000134294|HPRD:05535|Vega:OTTHUMG00000169471	solute carrier family 38 member 2	hsa04724(Glutamatergic synapse)//hsa04727(GABAergic synapse)//hsa04974(Protein digestion and absorption)	GO:0016021(integral component of membrane)//GO:0005887(integral component of plasma membrane)//GO:0005903(brush border)//GO:0030425(dendrite)//GO:0030424(axon)//GO:0005886(plasma membrane)//GO:0042383(sarcolemma)//GO:0043025(neuronal cell body)	GO:0005515(protein binding)//GO:0015171(amino acid transmembrane transporter activity)//GO:0015293(symporter activity)	GO:0031460(glycine betaine transport)//GO:0034198(cellular response to amino acid starvation)//GO:0021987(cerebral cortex development)//GO:0014047(glutamate secretion)//GO:0007268(synaptic transmission)//GO:0007565(female pregnancy)//GO:0032328(alanine transport)//GO:0006865(amino acid transport)//GO:0071260(cellular response to mechanical stimulus)//GO:0006814(sodium ion transport)//GO:0055085(t…
chr9	139734773	139734880	diffreps_peak_5550	1.68711	107	NM_024718	RABL6	2.25597	0.0205538	0.0696951	up	55684	C9orf86|PARF|RBEL1|pp8875	MIM:610615|HGNC:HGNC:24703|Ensembl:ENSG00000196642|HPRD:12984|Vega:OTTHUMG00000020947	RAB, member RAS oncogene family-like 6		GO:0005622(intracellular)//GO:0005634(nucleus)//GO:0005737(cytoplasm)	GO:0005515(protein binding)//GO:0005525(GTP binding)	GO:0015031(protein transport)//GO:0007264(small GTPase mediated signal transduction)
chr1	161009241	161009720	diffreps_peak_391	2.06558	479	NM_007122	USF1	943.6	0.00859836	0.0322754	up	7391	FCHL|FCHL1|HYPLIP1|MLTF|MLTFI|UEF|bHLHb11	MIM:191523|HGNC:HGNC:12593|Ensembl:ENSG00000158773|HPRD:01880|Vega:OTTHUMG00000031472	upstream transcription factor 1		GO:0005654(nucleoplasm)//GO:0005667(transcription factor complex)//GO:0005634(nucleus)	GO:0042826(histone deacetylase binding)//GO:0042803(protein homodimerization activity)//GO:0019901(protein kinase binding)//GO:0043565(sequence-specific DNA binding)//GO:0019899(enzyme binding)//GO:0046982(protein heterodimerization activity)//GO:0043425(bHLH transcription factor binding)//GO:0003705(transcription factor activity, RNA polymerase II distal enhancer sequence-specific binding)//GO:0…	GO:0001666(response to hypoxia)//GO:0042593(glucose homeostasis)//GO:0055088(lipid homeostasis)//GO:0006006(glucose metabolic process)//GO:0000430(regulation of transcription from RNA polymerase II promoter by glucose)//GO:0006357(regulation of transcription from RNA polymerase II promoter)//GO:0032869(cellular response to insulin stimulus)//GO:0006366(transcription from RNA polymerase II promote…
chr19	582749	582940	diffreps_peak_2638	3.5309	191	NM_001728	BSG	11749.3	0.000294512	0.00157425	up	682	5F7|CD147|EMMPRIN|M6|OK|TCSF	MIM:109480|HGNC:HGNC:1116|Ensembl:ENSG00000172270|HPRD:00176|Vega:OTTHUMG00000177718	basigin (Ok blood group)		GO:0042383(sarcolemma)//GO:0005886(plasma membrane)//GO:0005887(integral component of plasma membrane)//GO:0016020(membrane)//GO:0070062(extracellular exosome)//GO:0016021(integral component of membrane)//GO:0005739(mitochondrion)//GO:0000139(Golgi membrane)//GO:0042470(melanosome)//GO:0045121(membrane raft)//GO:0005925(focal adhesion)//GO:0002080(acrosomal membrane)	GO:0005537(mannose binding)//GO:0005515(protein binding)	GO:0042475(odontogenesis of dentin-containing tooth)//GO:0044281(small molecule metabolic process)//GO:0022617(extracellular matrix disassembly)//GO:0007596(blood coagulation)//GO:0046697(decidualization)//GO:0030198(extracellular matrix organization)//GO:0051591(response to cAMP)//GO:0046689(response to mercury ion)//GO:0050900(leukocyte migration)//GO:0007566(embryo implantation)//GO:0007166(ce…
chr19	54710143	54710320	diffreps_peak_2967	2.75218	177	NM_001013	RPS9	1364.8	0.00176937	0.00781991	up	6203	S9	MIM:603631|HGNC:HGNC:10442|Ensembl:ENSG00000170889|HPRD:04696|Vega:OTTHUMG00000066618	ribosomal protein S9	hsa03010(Ribosome)	GO:0030529(intracellular ribonucleoprotein complex)//GO:0070062(extracellular exosome)//GO:0016020(membrane)//GO:0015935(small ribosomal subunit)//GO:0005829(cytosol)//GO:0022627(cytosolic small ribosomal subunit)//GO:0005925(focal adhesion)//GO:0005730(nucleolus)//GO:0005634(nucleus)//GO:0005840(ribosome)//GO:0005737(cytoplasm)	GO:0019843(rRNA binding)//GO:0003735(structural constituent of ribosome)//GO:0005515(protein binding)//GO:0044822(poly(A) RNA binding)//GO:0045182(translation regulator activity)	GO:0006415(translational termination)//GO:0001887(selenium compound metabolic process)//GO:0008284(positive regulation of cell proliferation)//GO:0000184(nuclear-transcribed mRNA catabolic process, nonsense-mediated decay)//GO:0044281(small molecule metabolic process)//GO:0045903(positive regulation of translational fidelity)//GO:0006614(SRP-dependent cotranslational protein targeting to membrane…
chr17	2236683	2237010	diffreps_peak_2143	4.45543	327	ENST00000576112	TSR1	2597.8	3.50407e-05	0.000294034	up	55720	-	MIM:611214|HGNC:HGNC:25542|Ensembl:ENSG00000167721|HPRD:07681|Vega:OTTHUMG00000177636	TSR1, 20S rRNA accumulation, homolog (S. cerevisiae)		GO:0005730(nucleolus)//GO:0005634(nucleus)	GO:0044822(poly(A) RNA binding)	GO:0042255(ribosome assembly)//GO:0042254(ribosome biogenesis)
chr10	82277660	82277920	diffreps_peak_661	4.22832	260	NM_030927	TSPAN14	2084.9	5.9112e-05	0.000423107	up	81619	DC-TM4F2|TM4SF14	HGNC:HGNC:23303|Ensembl:ENSG00000108219|HPRD:18196|Vega:OTTHUMG00000018615	tetraspanin 14		GO:0016021(integral component of membrane)//GO:0005887(integral component of plasma membrane)//GO:0005886(plasma membrane)//GO:0009986(cell surface)//GO:0097197(tetraspanin-enriched microdomain)	GO:0019899(enzyme binding)	GO:0090002(establishment of protein localization to plasma membrane)//GO:0045747(positive regulation of Notch signaling pathway)//GO:0051604(protein maturation)//GO:0007166(cell surface receptor signaling pathway)
chr17	80210361	80210480	diffreps_peak_2530	4.22965	119	NM_001893	CSNK1D	4749.7	5.89325e-05	0.000423107	up	1453	ASPS|CKIdelta|FASPS2|HCKID	MIM:600864|HGNC:HGNC:2452|Ensembl:ENSG00000141551|HPRD:02920|Vega:OTTHUMG00000178601	casein kinase 1 delta	hsa04340(Hedgehog signaling pathway)//hsa04390(Hippo signaling pathway)//hsa04540(Gap junction)//hsa04710(Circadian rhythm)	GO:0005886(plasma membrane)//GO:0043005(neuron projection)//GO:0033116(endoplasmic reticulum-Golgi intermediate compartment membrane)//GO:0048471(perinuclear region of cytoplasm)//GO:0005794(Golgi apparatus)//GO:0005829(cytosol)//GO:0005813(centrosome)//GO:0005819(spindle)//GO:0005876(spindle microtubule)//GO:0000139(Golgi membrane)//GO:0005634(nucleus)	GO:0004674(protein serine/threonine kinase activity)//GO:0004672(protein kinase activity)//GO:0042277(peptide binding)//GO:0005524(ATP binding)//GO:0051219(phosphoprotein binding)//GO:0050321(tau-protein kinase activity)//GO:0005515(protein binding)//GO:0001948(glycoprotein binding)	GO:1990090(cellular response to nerve growth factor stimulus)//GO:0061024(membrane organization)//GO:0044267(cellular protein metabolic process)//GO:0032922(circadian regulation of gene expression)//GO:0034067(protein localization to Golgi apparatus)//GO:0042752(regulation of circadian rhythm)//GO:0035058(nonmotile primary cilium assembly)//GO:0043687(post-translational protein modification)//GO:…
chr6	151674201	151674620	diffreps_peak_4847	4.35277	419	NM_005100	AKAP12	5617.6	4.43843e-05	0.000344938	up	9590	AKAP250|SSeCKS	MIM:604698|HGNC:HGNC:370|Ensembl:ENSG00000131016|HPRD:05263	A-kinase anchoring protein 12		GO:0005938(cell cortex)//GO:0005886(plasma membrane)//GO:0005925(focal adhesion)//GO:0005856(cytoskeleton)//GO:0005737(cytoplasm)	GO:0008179(adenylate cyclase binding)//GO:0005515(protein binding)//GO:0051018(protein kinase A binding)	GO:0010739(positive regulation of protein kinase A signaling)//GO:0006605(protein targeting)//GO:0007186(G-protein coupled receptor signaling pathway)//GO:0030819(positive regulation of cAMP biosynthetic process)//GO:0090036(regulation of protein kinase C signaling)
chr1	7841161	7841492	diffreps_peak_31	4.22829	331	NM_004781	VAMP3	2209.1	5.91172e-05	0.000423107	up	9341	CEB	MIM:603657|HGNC:HGNC:12644|Ensembl:ENSG00000049245|HPRD:04711|Vega:OTTHUMG00000001225	vesicle associated membrane protein 3	hsa04130(SNARE interactions in vesicular transport)//hsa04145(Phagosome)	GO:0030136(clathrin-coated vesicle)//GO:0016021(integral component of membrane)//GO:0030665(clathrin-coated vesicle membrane)//GO:0009986(cell surface)//GO:0055037(recycling endosome)//GO:0043005(neuron projection)//GO:0031201(SNARE complex)//GO:0005886(plasma membrane)//GO:0005829(cytosol)//GO:0045202(synapse)//GO:0043231(intracellular membrane-bounded organelle)//GO:0030054(cell junction)//GO:0…	GO:0000149(SNARE binding)//GO:0005484(SNAP receptor activity)//GO:0005515(protein binding)//GO:0017075(syntaxin-1 binding)	GO:0042147(retrograde transport, endosome to Golgi)//GO:0006906(vesicle fusion)//GO:0001921(positive regulation of receptor recycling)//GO:1903531(negative regulation of secretion by cell)//GO:0006887(exocytosis)//GO:0061025(membrane fusion)//GO:0043001(Golgi to plasma membrane protein transport)//GO:1903593(regulation of histamine secretion by mast cell)//GO:0070254(mucus secretion)//GO:0035493(…
chr8	48846524	48846650	diffreps_peak_5202	4.37346	126	NM_006904	PRKDC	1554.4	4.23191e-05	0.000334221	up	5591	DNA-PKcs|DNAPK|DNPK1|HYRC|HYRC1|IMD26|XRCC7|p350	MIM:600899|HGNC:HGNC:9413|Ensembl:ENSG00000253729|HPRD:02941|Vega:OTTHUMG00000164239	protein kinase, DNA-activated, catalytic polypeptide	hsa03450(Non-homologous end-joining)//hsa04110(Cell cycle)	GO:0016020(membrane)//GO:0070419(nonhomologous end joining complex)//GO:0005667(transcription factor complex)//GO:0005829(cytosol)//GO:0000784(nuclear chromosome, telomeric region)//GO:0005730(nucleolus)//GO:0005654(nucleoplasm)//GO:0005958(DNA-dependent protein kinase-DNA ligase 4 complex)	GO:0004674(protein serine/threonine kinase activity)//GO:0004672(protein kinase activity)//GO:0019899(enzyme binding)//GO:0004677(DNA-dependent protein kinase activity)//GO:0016773(phosphotransferase activity, alcohol group as acceptor)//GO:0008134(transcription factor binding)//GO:0044822(poly(A) RNA binding)//GO:0005515(protein binding)//GO:0005524(ATP binding)//GO:0003690(double-stranded DNA b…	GO:0002684(positive regulation of immune system process)//GO:0097681(double-strand break repair via alternative nonhomologous end joining)//GO:0008152(metabolic process)//GO:0043066(negative regulation of apoptotic process)//GO:0001756(somitogenesis)//GO:0048511(rhythmic process)//GO:0048639(positive regulation of developmental growth)//GO:0042752(regulation of circadian rhythm)//GO:0010332(respo…
chr11	76063161	76063760	diffreps_peak_984	4.41104	599	NM_004705	PRKRIR	4313.4	3.88119e-05	0.000315917	up
chr17	62543861	62543919	diffreps_peak_2425	4.17093	58	NM_022739	SMURF2	5026.6	6.74642e-05	0.000468762	up	64750	-	MIM:605532|HGNC:HGNC:16809|HPRD:06901	SMAD specific E3 ubiquitin protein ligase 2	hsa04120(Ubiquitin mediated proteolysis)//hsa04144(Endocytosis)//hsa04350(TGF-beta signaling pathway)	GO:0005886(plasma membrane)//GO:0005829(cytosol)//GO:0045121(membrane raft)//GO:0005654(nucleoplasm)//GO:0005634(nucleus)//GO:0000151(ubiquitin ligase complex)	GO:0005515(protein binding)//GO:0004842(ubiquitin-protein transferase activity)//GO:0042802(identical protein binding)//GO:0061630(ubiquitin protein ligase activity)//GO:0016874(ligase activity)//GO:0046332(SMAD binding)//GO:0005160(transforming growth factor beta receptor binding)	GO:0030509(BMP signaling pathway)//GO:0090263(positive regulation of canonical Wnt signaling pathway)//GO:0010467(gene expression)//GO:0006351(transcription, DNA-templated)//GO:0030512(negative regulation of transforming growth factor beta receptor signaling pathway)//GO:0016567(protein ubiquitination)//GO:0006367(transcription initiation from RNA polymerase II promoter)//GO:0045892(negative regu…
chr10	43650421	43650860	diffreps_peak_597	4.40445	439	NM_018590	CSGALNACT2	3204.3	3.94048e-05	0.000318904	up	55454	CHGN2|ChGn-2|GALNACT-2|GALNACT2|PRO0082|beta4GalNAcT	MIM:616616|HGNC:HGNC:24292|Ensembl:ENSG00000169826|HPRD:11348|Vega:OTTHUMG00000018023	chondroitin sulfate N-acetylgalactosaminyltransferase 2	hsa00532(Glycosaminoglycan biosynthesis - chondroitin sulfate / dermatan sulfate)//	GO:0016020(membrane)//GO:0030173(integral component of Golgi membrane)//GO:0000139(Golgi membrane)//GO:0032580(Golgi cisterna membrane)	GO:0008376(acetylgalactosaminyltransferase activity)//GO:0047237(glucuronylgalactosylproteoglycan 4-beta-N-acetylgalactosaminyltransferase activity)//GO:0046872(metal ion binding)//GO:0005515(protein binding)	GO:0044281(small molecule metabolic process)//GO:0050652(dermatan sulfate proteoglycan biosynthetic process, polysaccharide chain biosynthetic process)//GO:0050653(chondroitin sulfate proteoglycan biosynthetic process, polysaccharide chain biosynthetic process)//GO:0030166(proteoglycan biosynthetic process)//GO:0030206(chondroitin sulfate biosynthetic process)//GO:0005975(carbohydrate metabolic p…
chr9	127622461	127622543	diffreps_peak_5499	4.27935	82	NM_007209	RPL35	3315.5	5.25599e-05	0.000388004	up	11224	L35	HGNC:HGNC:10344|Ensembl:ENSG00000136942|HPRD:10200|Vega:OTTHUMG00000020659	ribosomal protein L35	hsa03010(Ribosome)	GO:0016020(membrane)//GO:0005829(cytosol)//GO:0005730(nucleolus)//GO:0005840(ribosome)//GO:0005737(cytoplasm)//GO:0022625(cytosolic large ribosomal subunit)	GO:0044822(poly(A) RNA binding)//GO:0003735(structural constituent of ribosome)//GO:0003729(mRNA binding)	GO:0006415(translational termination)//GO:0001887(selenium compound metabolic process)//GO:0000463(maturation of LSU-rRNA from tricistronic rRNA transcript (SSU-rRNA, 5.8S rRNA, LSU-rRNA))//GO:0000184(nuclear-transcribed mRNA catabolic process, nonsense-mediated decay)//GO:0044281(small molecule metabolic process)//GO:0006614(SRP-dependent cotranslational protein targeting to membrane)//GO:001908…
chr10	112269961	112270380	diffreps_peak_723	3.71941	419	NM_004419	DUSP5	8647.7	0.000190807	0.00109261	up	1847	DUSP|HVH3	MIM:603069|HGNC:HGNC:3071|Ensembl:ENSG00000138166|HPRD:04349|Vega:OTTHUMG00000019040	dual specificity phosphatase 5	hsa04010(MAPK signaling pathway)	GO:0005654(nucleoplasm)	GO:0017017(MAP kinase tyrosine/serine/threonine phosphatase activity)//GO:0005515(protein binding)//GO:0004725(protein tyrosine phosphatase activity)	GO:0007265(Ras protein signal transduction)//GO:0045087(innate immune response)//GO:0008286(insulin receptor signaling pathway)//GO:0000187(activation of MAPK activity)//GO:0000165(MAPK cascade)//GO:0007173(epidermal growth factor receptor signaling pathway)//GO:0007264(small GTPase mediated signal transduction)//GO:0001706(endoderm formation)//GO:0000188(inactivation of MAPK activity)//GO:000018…
chr19	34859261	34859640	diffreps_peak_2832	3.25236	379	uc002nvh.1	GPI	1720.5	0.000559298	0.0027533	up	2821	AMF|GNPI|NLK|PGI|PHI|SA-36|SA36	MIM:172400|HGNC:HGNC:4458|Ensembl:ENSG00000105220|HPRD:01394|Vega:OTTHUMG00000182087	glucose-6-phosphate isomerase	hsa00010(Glycolysis / Gluconeogenesis)//hsa00030(Pentose phosphate pathway)//hsa00500(Starch and sucrose metabolism)//hsa00520(Amino sugar and nucleotide sugar metabolism)//	GO:0005886(plasma membrane)//GO:0070062(extracellular exosome)//GO:0043005(neuron projection)//GO:0016020(membrane)//GO:0005829(cytosol)//GO:0005654(nucleoplasm)//GO:0005615(extracellular space)//GO:0005737(cytoplasm)	GO:0008083(growth factor activity)//GO:0031625(ubiquitin protein ligase binding)//GO:0005125(cytokine activity)//GO:0016866(intramolecular transferase activity)//GO:0004347(glucose-6-phosphate isomerase activity)//GO:0048029(monosaccharide binding)	GO:0051156(glucose 6-phosphate metabolic process)//GO:0044281(small molecule metabolic process)//GO:0046185(aldehyde catabolic process)//GO:0006096(glycolytic process)//GO:0006094(gluconeogenesis)//GO:0010467(gene expression)//GO:0019242(methylglyoxal biosynthetic process)//GO:0006006(glucose metabolic process)//GO:0005975(carbohydrate metabolic process)//GO:0006367(transcription initiation from …
chr2	173362702	173362828	diffreps_peak_3261	1.58364	126	NM_000210	ITGA6	796.2	0.0260831	0.0864923	up	3655	CD49f|ITGA6B|VLA-6	MIM:147556|HGNC:HGNC:6142|Ensembl:ENSG00000091409|HPRD:00945|Vega:OTTHUMG00000132277	integrin subunit alpha 6	hsa04151(PI3K-Akt signaling pathway)//hsa04510(Focal adhesion)//hsa04512(ECM-receptor interaction)//hsa04514(Cell adhesion molecules (CAMs))//hsa04640(Hematopoietic cell lineage)//hsa04810(Regulation of actin cytoskeleton)//hsa05145(Toxoplasmosis)//hsa05200(Pathways in cancer)//hsa05222(Small cell lung cancer)//hsa05410(Hypertrophic cardiomyopathy (HCM))//hsa05412(Arrhythmogenic right ventricular…	GO:0005604(basement membrane)//GO:0005886(plasma membrane)//GO:0009986(cell surface)//GO:0009897(external side of plasma membrane)//GO:0009925(basal plasma membrane)//GO:0016021(integral component of membrane)//GO:0008305(integrin complex)//GO:0030056(hemidesmosome)//GO:0005925(focal adhesion)	GO:0046872(metal ion binding)//GO:0005515(protein binding)//GO:0005178(integrin binding)	GO:0031581(hemidesmosome assembly)//GO:0072001(renal system development)//GO:2001237(negative regulation of extrinsic apoptotic signaling pathway)//GO:0050900(leukocyte migration)//GO:0043588(skin development)//GO:0010668(ectodermal cell differentiation)//GO:0030198(extracellular matrix organization)//GO:0043065(positive regulation of apoptotic process)//GO:0022409(positive regulation of cell-cel…
chr9	35712001	35712121	diffreps_peak_5386	3.84013	120	NM_006289	TLN1	1938.2	0.000144502	0.000864276	up	7094	ILWEQ|TLN	MIM:186745|HGNC:HGNC:11845|Ensembl:ENSG00000137076|HPRD:01726|Vega:OTTHUMG00000019874	talin 1	hsa04015(Rap1 signaling pathway)//hsa04510(Focal adhesion)//hsa04611(Platelet activation)//hsa05166(HTLV-I infection)	GO:0005886(plasma membrane)//GO:0070062(extracellular exosome)//GO:0005576(extracellular region)//GO:0009986(cell surface)//GO:0005815(microtubule organizing center)//GO:0005925(focal adhesion)//GO:0001726(ruffle)//GO:0005829(cytosol)//GO:0005911(cell-cell junction)//GO:0032587(ruffle membrane)//GO:0005737(cytoplasm)	GO:0005200(structural constituent of cytoskeleton)//GO:0030274(LIM domain binding)//GO:0017166(vinculin binding)//GO:0051015(actin filament binding)//GO:0005515(protein binding)//GO:0005178(integrin binding)	GO:0030168(platelet activation)//GO:0044267(cellular protein metabolic process)//GO:0007411(axon guidance)//GO:0002576(platelet degranulation)//GO:0070527(platelet aggregation)//GO:0030968(endoplasmic reticulum unfolded protein response)//GO:0007596(blood coagulation)//GO:0006936(muscle contraction)//GO:0007016(cytoskeletal anchoring at plasma membrane)//GO:0007044(cell-substrate junction assembl…
chr11	108593723	108594160	diffreps_peak_1028	1.9939	437	NM_004398	DDX10	904.9	0.0101414	0.0372035	up	1662	HRH-J8	MIM:601235|HGNC:HGNC:2735|Ensembl:ENSG00000178105|HPRD:03138|Vega:OTTHUMG00000166540	DEAD-box helicase 10			GO:0005524(ATP binding)//GO:0003723(RNA binding)//GO:0004386(helicase activity)//GO:0003724(RNA helicase activity)//GO:0044822(poly(A) RNA binding)//GO:0004004(ATP-dependent RNA helicase activity)	GO:0010501(RNA secondary structure unwinding)//GO:0008152(metabolic process)
chr10	122650227	122650399	diffreps_peak_745	2.03844	172	NM_018117	WDR11	743.1	0.00915297	0.0339651	up	55717	BRWD2|DR11|HH14|WDR15	MIM:606417|HGNC:HGNC:13831|Ensembl:ENSG00000120008|HPRD:16218|Vega:OTTHUMG00000019171	WD repeat domain 11		GO:0016021(integral component of membrane)//GO:0005929(cilium)//GO:0016020(membrane)//GO:0005765(lysosomal membrane)//GO:0015630(microtubule cytoskeleton)//GO:0005634(nucleus)//GO:0005737(cytoplasm)	GO:0005515(protein binding)
chr22	37770481	37771140	diffreps_peak_3719	4.0523	659	NM_052906	ELFN2	3736.9	8.86542e-05	0.000581761	up	114794	LRRC62|PPP1R29	HGNC:HGNC:29396|Ensembl:ENSG00000166897|Ensembl:ENSG00000243902|HPRD:17229|Vega:OTTHUMG00000150558	extracellular leucine-rich repeat and fibronectin type III domain containing 2		GO:0016021(integral component of membrane)//GO:0005615(extracellular space)	GO:0004864(protein phosphatase inhibitor activity)//GO:0019902(phosphatase binding)	GO:0010923(negative regulation of phosphatase activity)
chr1	27189961	27190420	diffreps_peak_128	4.22802	459	NM_006142	SFN	4870.5	5.91538e-05	0.000423146	up	2810	YWHAS	MIM:601290|HGNC:HGNC:10773|Ensembl:ENSG00000175793|HPRD:03185|Vega:OTTHUMG00000004093	stratifin	hsa04110(Cell cycle)//hsa04115(p53 signaling pathway)//hsa04960(Aldosterone-regulated sodium reabsorption)	GO:0070062(extracellular exosome)//GO:0030659(cytoplasmic vesicle membrane)//GO:0005829(cytosol)//GO:0005739(mitochondrion)//GO:0005634(nucleus)//GO:0005615(extracellular space)//GO:0005737(cytoplasm)	GO:0019901(protein kinase binding)//GO:0051219(phosphoprotein binding)//GO:0005515(protein binding)//GO:0019904(protein domain specific binding)//GO:0008426(protein kinase C inhibitor activity)	GO:0061024(membrane organization)//GO:0046827(positive regulation of protein export from nucleus)//GO:0010839(negative regulation of keratinocyte proliferation)//GO:0097193(intrinsic apoptotic signaling pathway)//GO:0003334(keratinocyte development)//GO:1900740(positive regulation of protein insertion into mitochondrial membrane involved in apoptotic signaling pathway)//GO:0008630(intrinsic apopt…
chr19	44152861	44153295	diffreps_peak_2891	3.34866	434	NM_002659	PLAUR	981.7	0.000448065	0.00227246	up	5329	CD87|U-PAR|UPAR|URKR	MIM:173391|HGNC:HGNC:9053|Ensembl:ENSG00000011422|HPRD:01421|Vega:OTTHUMG00000182778	plasminogen activator, urokinase receptor	hsa04610(Complement and coagulation cascades)//hsa05205(Proteoglycans in cancer)	GO:0005886(plasma membrane)//GO:0005887(integral component of plasma membrane)//GO:0071438(invadopodium membrane)//GO:0031225(anchored component of membrane)//GO:0005789(endoplasmic reticulum membrane)//GO:0016021(integral component of membrane)//GO:0019898(extrinsic component of membrane)//GO:0005788(endoplasmic reticulum lumen)//GO:0070062(extracellular exosome)//GO:0005925(focal adhesion)	GO:0019904(protein domain specific binding)//GO:0004872(receptor activity)//GO:0030377(urokinase plasminogen activator receptor activity)//GO:0019899(enzyme binding)//GO:0005102(receptor binding)//GO:0005515(protein binding)	GO:0042730(fibrinolysis)//GO:0044267(cellular protein metabolic process)//GO:2001268(negative regulation of cysteine-type endopeptidase activity involved in apoptotic signaling pathway)//GO:0043066(negative regulation of apoptotic process)//GO:0007596(blood coagulation)//GO:2001243(negative regulation of intrinsic apoptotic signaling pathway)//GO:0043388(positive regulation of DNA binding)//GO:00…
chr11	122928381	122928627	diffreps_peak_1054	3.98381	246	NM_006597	HSPA8	1980.2	0.000103797	0.000661105	up	3312	HEL-33|HEL-S-72p|HSC54|HSC70|HSC71|HSP71|HSP73|HSPA10|LAP-1|LAP1|NIP71	MIM:600816|HGNC:HGNC:5241|Ensembl:ENSG00000109971|HPRD:07205|Vega:OTTHUMG00000166030	heat shock protein family A (Hsp70) member 8	hsa03040(Spliceosome)//hsa04010(MAPK signaling pathway)//hsa04141(Protein processing in endoplasmic reticulum)//hsa04144(Endocytosis)//	GO:0030529(intracellular ribonucleoprotein complex)//GO:0061202(clathrin-sculpted gamma-aminobutyric acid transport vesicle membrane)//GO:0005886(plasma membrane)//GO:0043209(myelin sheath)//GO:0016020(membrane)//GO:0043202(lysosomal lumen)//GO:0005925(focal adhesion)//GO:0098575(lumenal side of lysosomal membrane)//GO:0005829(cytosol)//GO:0005765(lysosomal membrane)//GO:0070062(extracellular exo…	GO:0031625(ubiquitin protein ligase binding)//GO:0051082(unfolded protein binding)//GO:0005524(ATP binding)//GO:0019899(enzyme binding)//GO:0023026(MHC class II protein complex binding)//GO:0044822(poly(A) RNA binding)//GO:0031072(heat shock protein binding)//GO:0055131(C3HC4-type RING finger domain binding)//GO:0016887(ATPase activity)//GO:0001664(G-protein coupled receptor binding)//GO:0005515(…	GO:0061024(membrane organization)//GO:0008380(RNA splicing)//GO:0000398(mRNA splicing, via spliceosome)//GO:0043488(regulation of mRNA stability)//GO:1904589(regulation of protein import)//GO:0006457(protein folding)//GO:0006986(response to unfolded protein)//GO:0007268(synaptic transmission)//GO:0051726(regulation of cell cycle)//GO:0007269(neurotransmitter secretion)//GO:0006351(transcription, …
chr9	35712831	35713040	diffreps_peak_5387	3.78548	209	NM_006289	TLN1	1918.3	0.000163876	0.000961099	up	7094	ILWEQ|TLN	MIM:186745|HGNC:HGNC:11845|Ensembl:ENSG00000137076|HPRD:01726|Vega:OTTHUMG00000019874	talin 1	hsa04015(Rap1 signaling pathway)//hsa04510(Focal adhesion)//hsa04611(Platelet activation)//hsa05166(HTLV-I infection)	GO:0005886(plasma membrane)//GO:0070062(extracellular exosome)//GO:0005576(extracellular region)//GO:0009986(cell surface)//GO:0005815(microtubule organizing center)//GO:0005925(focal adhesion)//GO:0001726(ruffle)//GO:0005829(cytosol)//GO:0005911(cell-cell junction)//GO:0032587(ruffle membrane)//GO:0005737(cytoplasm)	GO:0005200(structural constituent of cytoskeleton)//GO:0030274(LIM domain binding)//GO:0017166(vinculin binding)//GO:0051015(actin filament binding)//GO:0005515(protein binding)//GO:0005178(integrin binding)	GO:0030168(platelet activation)//GO:0044267(cellular protein metabolic process)//GO:0007411(axon guidance)//GO:0002576(platelet degranulation)//GO:0070527(platelet aggregation)//GO:0030968(endoplasmic reticulum unfolded protein response)//GO:0007596(blood coagulation)//GO:0006936(muscle contraction)//GO:0007016(cytoskeletal anchoring at plasma membrane)//GO:0007044(cell-substrate junction assembl…
chr11	75113395	75113720	diffreps_peak_980	3.97691	325	ENST00000530164	RPS3	1991.9	0.000105461	0.000668776	up	6188	S3	MIM:600454|HGNC:HGNC:10420|Ensembl:ENSG00000149273|HPRD:10941|Vega:OTTHUMG00000165448	ribosomal protein S3	hsa03010(Ribosome)	GO:0030529(intracellular ribonucleoprotein complex)//GO:0005743(mitochondrial inner membrane)//GO:0070062(extracellular exosome)//GO:0016020(membrane)//GO:0015935(small ribosomal subunit)//GO:0012505(endomembrane system)//GO:0005886(plasma membrane)//GO:0005829(cytosol)//GO:0022627(cytosolic small ribosomal subunit)//GO:0005759(mitochondrial matrix)//GO:0005925(focal adhesion)//GO:0032587(ruffle …	GO:0019900(kinase binding)//GO:0032183(SUMO binding)//GO:0003684(damaged DNA binding)//GO:0032358(oxidized pyrimidine DNA binding)//GO:0070181(small ribosomal subunit rRNA binding)//GO:0008017(microtubule binding)//GO:0051879(Hsp90 protein binding)//GO:0051536(iron-sulfur cluster binding)//GO:0032357(oxidized purine DNA binding)//GO:0004520(endodeoxyribonuclease activity)//GO:0044390(ubiquitin-li…	GO:0006415(translational termination)//GO:1990090(cellular response to nerve growth factor stimulus)//GO:0044267(cellular protein metabolic process)//GO:0051301(cell division)//GO:0006979(response to oxidative stress)//GO:0010628(positive regulation of gene expression)//GO:0070301(cellular response to hydrogen peroxide)//GO:0032079(positive regulation of endodeoxyribonuclease activity)//GO:000661…
chr19	54962466	54962559	diffreps_peak_2970	2.52139	93	NM_052925	LENG8	2.14473	0.00301031	0.0126968	up	114823	pp13842	MIM:616575|HGNC:HGNC:15500|Ensembl:ENSG00000167615|HPRD:11226|Vega:OTTHUMG00000065548	leukocyte receptor cluster (LRC) member 8			GO:0005515(protein binding)
chr3	47703961	47704082	diffreps_peak_3844	2.01249	121	NM_003074	SMARCC1	907.9	0.0097164	0.0357893	up	6599	BAF155|CRACC1|Rsc8|SRG3|SWI3	MIM:601732|HGNC:HGNC:11104|Ensembl:ENSG00000173473|HPRD:03435|Vega:OTTHUMG00000133519	SWI/SNF related, matrix associated, actin dependent regulator of chromatin, subfamily c, member 1		GO:0071565(nBAF complex)//GO:0071564(npBAF complex)//GO:0000790(nuclear chromatin)//GO:0001741(XY body)//GO:0043234(protein complex)//GO:0016514(SWI/SNF complex)//GO:0005654(nucleoplasm)	GO:0047485(protein N-terminus binding)//GO:0031492(nucleosomal DNA binding)//GO:0005515(protein binding)//GO:0000978(RNA polymerase II core promoter proximal region sequence-specific DNA binding)//GO:0000980(RNA polymerase II distal enhancer sequence-specific DNA binding)//GO:0003713(transcription coactivator activity)	GO:0006325(chromatin organization)//GO:0006337(nucleosome disassembly)//GO:0006338(chromatin remodeling)//GO:0030850(prostate gland development)//GO:0008286(insulin receptor signaling pathway)//GO:0009887(organ morphogenesis)//GO:0006351(transcription, DNA-templated)//GO:0043044(ATP-dependent chromatin remodeling)//GO:0045944(positive regulation of transcription from RNA polymerase II promoter)//…
chr8	94934541	94934980	diffreps_peak_5253	1.82455	439	NM_018444	PDP1	1138	0.0149778	0.0525326	up	54704	PDH|PDP|PDPC|PPM2A|PPM2C	MIM:605993|HGNC:HGNC:9279|Ensembl:ENSG00000164951|HPRD:16185|Vega:OTTHUMG00000164356	pyruvate dehyrogenase phosphatase catalytic subunit 1		GO:0005759(mitochondrial matrix)	GO:0032403(protein complex binding)//GO:0004724(magnesium-dependent protein serine/threonine phosphatase activity)//GO:0004722(protein serine/threonine phosphatase activity)//GO:0043169(cation binding)//GO:0004741([pyruvate dehydrogenase (lipoamide)] phosphatase activity)//GO:0005515(protein binding)//GO:0005509(calcium ion binding)	GO:0044281(small molecule metabolic process)//GO:0035970(peptidyl-threonine dephosphorylation)//GO:0044237(cellular metabolic process)//GO:0006470(protein dephosphorylation)//GO:0006090(pyruvate metabolic process)//GO:0010510(regulation of acetyl-CoA biosynthetic process from pyruvate)
chr11	46780818	46780992	diffreps_peak_858	4.27872	174	NM_014756	CKAP5	2837.8	5.26354e-05	0.000388004	up	9793	CHTOG|MSPS|TOG|TOGp|ch-TOG	MIM:611142|HGNC:HGNC:28959|Ensembl:ENSG00000175216|HPRD:10830|Vega:OTTHUMG00000166599	cytoskeleton associated protein 5		GO:0000930(gamma-tubulin complex)//GO:0016020(membrane)//GO:0043234(protein complex)//GO:0035371(microtubule plus-end)//GO:0005829(cytosol)//GO:0005813(centrosome)//GO:0015630(microtubule cytoskeleton)//GO:0000922(spindle pole)	GO:0005515(protein binding)	GO:0051297(centrosome organization)//GO:0007067(mitotic nuclear division)//GO:0051301(cell division)//GO:0000278(mitotic cell cycle)//GO:0007264(small GTPase mediated signal transduction)//GO:0030951(establishment or maintenance of microtubule cytoskeleton polarity)//GO:0007051(spindle organization)//GO:0050658(RNA transport)//GO:0006996(organelle organization)//GO:0000086(G2/M transition of mito…
chr1	223947081	223947183	diffreps_peak_487	4.40563	102	NM_001748	CAPN2	3240.2	3.92983e-05	0.000318904	up	824	CANP2|CANPL2|CANPml|mCANP	MIM:114230|HGNC:HGNC:1479|Ensembl:ENSG00000162909|HPRD:00254|Vega:OTTHUMG00000037376	calpain 2	hsa04141(Protein processing in endoplasmic reticulum)//hsa04210(Apoptosis)//hsa04510(Focal adhesion)//hsa05010(Alzheimer's disease)	GO:0030864(cortical actin cytoskeleton)//GO:0005764(lysosome)//GO:0070062(extracellular exosome)//GO:0030425(dendrite)//GO:0005794(Golgi apparatus)//GO:0005886(plasma membrane)//GO:0005829(cytosol)//GO:0097038(perinuclear endoplasmic reticulum)//GO:0045121(membrane raft)//GO:0005925(focal adhesion)//GO:0000785(chromatin)//GO:0005783(endoplasmic reticulum)//GO:0005622(intracellular)//GO:0005634(nu…	GO:0008234(cysteine-type peptidase activity)//GO:0046982(protein heterodimerization activity)//GO:0004198(calcium-dependent cysteine-type endopeptidase activity)//GO:0008092(cytoskeletal protein binding)//GO:0005515(protein binding)//GO:0005509(calcium ion binding)	GO:0071230(cellular response to amino acid stimulus)//GO:0001666(response to hypoxia)//GO:0051603(proteolysis involved in cellular protein catabolic process)//GO:0051493(regulation of cytoskeleton organization)//GO:0007520(myoblast fusion)//GO:0001824(blastocyst development)//GO:0006508(proteolysis)
chr19	14162418	14162512	diffreps_peak_2760	2.22201	94	NM_004843	IL27RA	2.17106	0.00599776	0.0234741	up	9466	CRL1|IL-27RA|IL27R|TCCR|WSX1|zcytor1	MIM:605350|HGNC:HGNC:17290|Ensembl:ENSG00000104998|HPRD:09247|Vega:OTTHUMG00000181990	interleukin 27 receptor subunit alpha	hsa04630(Jak-STAT signaling pathway)	GO:0005886(plasma membrane)//GO:0005887(integral component of plasma membrane)	GO:0045509(interleukin-27 receptor activity)//GO:0004888(transmembrane signaling receptor activity)	GO:0002827(positive regulation of T-helper 1 type immune response)//GO:0002829(negative regulation of type 2 immune response)//GO:0032729(positive regulation of interferon-gamma production)//GO:0050830(defense response to Gram-positive bacterium)//GO:0070106(interleukin-27-mediated signaling pathway)//GO:0007166(cell surface receptor signaling pathway)//GO:0048302(regulation of isotype switching …
chr5	145850198	145850300	diffreps_peak_4492	3.40381	102	NM_006706	TCERG1	1790.3	0.000394631	0.00204344	up	10915	CA150|TAF2S|Urn1	MIM:605409|HGNC:HGNC:15630|Ensembl:ENSG00000113649|HPRD:10393|Vega:OTTHUMG00000129683	transcription elongation regulator 1	hsa03040(Spliceosome)	GO:0005730(nucleolus)//GO:0005634(nucleus)//GO:0015629(actin cytoskeleton)	GO:0001106(RNA polymerase II transcription corepressor activity)//GO:0001103(RNA polymerase II repressing transcription factor binding)//GO:0044822(poly(A) RNA binding)//GO:0070064(proline-rich region binding)//GO:0005515(protein binding)//GO:0003713(transcription coactivator activity)	GO:0006366(transcription from RNA polymerase II promoter)//GO:0000122(negative regulation of transcription from RNA polymerase II promoter)
chr17	48157625	48157739	diffreps_peak_2364	4.40448	114	NM_002204	ITGA3	3188.8	3.94021e-05	0.000318904	up	3675	CD49C|FRP-2|GAP-B3|GAPB3|ILNEB|MSK18|VCA-2|VL3A|VLA3a	MIM:605025|HGNC:HGNC:6139|Ensembl:ENSG00000005884|HPRD:05431|Vega:OTTHUMG00000161890	integrin subunit alpha 3	hsa04151(PI3K-Akt signaling pathway)//hsa04510(Focal adhesion)//hsa04512(ECM-receptor interaction)//hsa04640(Hematopoietic cell lineage)//hsa04810(Regulation of actin cytoskeleton)//hsa05200(Pathways in cancer)//hsa05222(Small cell lung cancer)//hsa05410(Hypertrophic cardiomyopathy (HCM))//hsa05412(Arrhythmogenic right ventricular cardiomyopathy (ARVC))//hsa05414(Dilated cardiomyopathy)	GO:0097060(synaptic membrane)//GO:0009897(external side of plasma membrane)//GO:0048471(perinuclear region of cytoplasm)//GO:0043235(receptor complex)//GO:0009986(cell surface)//GO:0071438(invadopodium membrane)//GO:0071944(cell periphery)//GO:0034667(integrin alpha3-beta1 complex)//GO:0005886(plasma membrane)//GO:0016323(basolateral plasma membrane)//GO:0031527(filopodium membrane)//GO:0008305(i…	GO:0043236(laminin binding)//GO:0002020(protease binding)//GO:0019904(protein domain specific binding)//GO:0005518(collagen binding)//GO:0046982(protein heterodimerization activity)//GO:0001968(fibronectin binding)//GO:0005178(integrin binding)//GO:0046872(metal ion binding)//GO:0005515(protein binding)//GO:0001948(glycoprotein binding)	GO:0010976(positive regulation of neuron projection development)//GO:0072006(nephron development)//GO:0035024(negative regulation of Rho protein signal transduction)//GO:0010628(positive regulation of gene expression)//GO:0097062(dendritic spine maintenance)//GO:0017015(regulation of transforming growth factor beta receptor signaling pathway)//GO:0050900(leukocyte migration)//GO:0043588(skin deve…
chr10	5855176	5855420	diffreps_peak_554	3.3939	244	NM_001494	GDI2	1690.2	0.000403734	0.00208264	up	2665	HEL-S-46e|RABGDIB	MIM:600767|HGNC:HGNC:4227|Ensembl:ENSG00000057608|HPRD:02863|Vega:OTTHUMG00000017607	GDP dissociation inhibitor 2		GO:0043209(myelin sheath)//GO:0005737(cytoplasm)//GO:0016020(membrane)//GO:0005794(Golgi apparatus)//GO:0005829(cytosol)//GO:0070062(extracellular exosome)//GO:0005925(focal adhesion)//GO:0031982(vesicle)	GO:0005093(Rab GDP-dissociation inhibitor activity)//GO:0016491(oxidoreductase activity)//GO:0031267(small GTPase binding)//GO:0005096(GTPase activator activity)//GO:0044822(poly(A) RNA binding)//GO:0005515(protein binding)	GO:0055114(oxidation-reduction process)//GO:0050790(regulation of catalytic activity)//GO:0051056(regulation of small GTPase mediated signal transduction)//GO:0007264(small GTPase mediated signal transduction)//GO:0043547(positive regulation of GTPase activity)//GO:0016192(vesicle-mediated transport)//GO:0015031(protein transport)//GO:0007165(signal transduction)
chr19	6381707	6381861	diffreps_peak_2715	3.3689	154	NM_002096	GTF2F1	1731.4	0.000427662	0.00218778	up	2962	BTF4|RAP74|TF2F1|TFIIF	MIM:189968|HGNC:HGNC:4652|Ensembl:ENSG00000125651|HPRD:01803|Vega:OTTHUMG00000168087	general transcription factor IIF subunit 1	hsa03022(Basal transcription factors)	GO:0005654(nucleoplasm)//GO:0043231(intracellular membrane-bounded organelle)//GO:0005634(nucleus)//GO:0030054(cell junction)//GO:0005674(transcription factor TFIIF complex)	GO:0008134(transcription factor binding)//GO:0019211(phosphatase activator activity)//GO:0044822(poly(A) RNA binding)//GO:0003824(catalytic activity)//GO:0005515(protein binding)//GO:0003677(DNA binding)//GO:0003713(transcription coactivator activity)	GO:0008380(RNA splicing)//GO:0006366(transcription from RNA polymerase II promoter)//GO:0032968(positive regulation of transcription elongation from RNA polymerase II promoter)//GO:0000398(mRNA splicing, via spliceosome)//GO:0010467(gene expression)//GO:0006367(transcription initiation from RNA polymerase II promoter)//GO:0016032(viral process)//GO:0043085(positive regulation of catalytic activit…
chr8	74699461	74699960	diffreps_peak_5231	1.40888	499	NM_018299	UBE2W	578.2	0.0390052	0.126722	up	55284	UBC-16|UBC16	MIM:614277|HGNC:HGNC:25616|Ensembl:ENSG00000104343|HPRD:07724|Vega:OTTHUMG00000164517	ubiquitin conjugating enzyme E2W (putative)	hsa04120(Ubiquitin mediated proteolysis)	GO:0016021(integral component of membrane)//GO:0005634(nucleus)//GO:0005737(cytoplasm)	GO:0005524(ATP binding)//GO:0004842(ubiquitin-protein transferase activity)//GO:0005515(protein binding)//GO:0031625(ubiquitin protein ligase binding)//GO:0061630(ubiquitin protein ligase activity)	GO:0070979(protein K11-linked ubiquitination)//GO:0071218(cellular response to misfolded protein)//GO:0043161(proteasome-mediated ubiquitin-dependent protein catabolic process)//GO:0006281(DNA repair)//GO:0006513(protein monoubiquitination)//GO:0006515(misfolded or incompletely synthesized protein catabolic process)
chr2	131672661	131673100	diffreps_peak_3204	3.23986	439	ENST00000409359	ARHGEF4	1604.2	0.000575622	0.0028275	up	50649	ASEF|ASEF1|GEF4|STM6	MIM:605216|HGNC:HGNC:684|Ensembl:ENSG00000136002|HPRD:05559|Vega:OTTHUMG00000131657	Rho guanine nucleotide exchange factor 4	hsa04810(Regulation of actin cytoskeleton)	GO:0005622(intracellular)//GO:0032587(ruffle membrane)//GO:0005829(cytosol)	GO:0005089(Rho guanyl-nucleotide exchange factor activity)//GO:0030676(Rac guanyl-nucleotide exchange factor activity)//GO:0005515(protein binding)//GO:0005085(guanyl-nucleotide exchange factor activity)//GO:0019904(protein domain specific binding)	GO:0043065(positive regulation of apoptotic process)//GO:0007264(small GTPase mediated signal transduction)//GO:0043547(positive regulation of GTPase activity)//GO:0046847(filopodium assembly)//GO:0030032(lamellipodium assembly)//GO:0048011(neurotrophin TRK receptor signaling pathway)//GO:0035023(regulation of Rho protein signal transduction)//GO:0035556(intracellular signal transduction)//GO:009…
chr16	56643001	56643380	diffreps_peak_2017	4.22842	379	ENST00000561491	MT2A	3973.3	5.90991e-05	0.000423107	up	4502	MT2	MIM:156360|HGNC:HGNC:7406|HPRD:08863	metallothionein 2A	hsa04978(Mineral absorption)	GO:0048471(perinuclear region of cytoplasm)//GO:0005634(nucleus)//GO:0005737(cytoplasm)//GO:0005829(cytosol)	GO:0008270(zinc ion binding)//GO:0008144(drug binding)//GO:0046872(metal ion binding)//GO:0005515(protein binding)	GO:0044281(small molecule metabolic process)//GO:0006878(cellular copper ion homeostasis)//GO:0036018(cellular response to erythropoietin)//GO:0060333(interferon-gamma-mediated signaling pathway)//GO:0035690(cellular response to drug)//GO:0010038(response to metal ion)//GO:0019221(cytokine-mediated signaling pathway)//GO:0071294(cellular response to zinc ion)//GO:0036016(cellular response to inte…
chr6	151672461	151672860	diffreps_peak_4844	4.70667	399	NM_005100	AKAP12	4157.4	1.96487e-05	0.00019507	up	9590	AKAP250|SSeCKS	MIM:604698|HGNC:HGNC:370|Ensembl:ENSG00000131016|HPRD:05263	A-kinase anchoring protein 12		GO:0005938(cell cortex)//GO:0005886(plasma membrane)//GO:0005925(focal adhesion)//GO:0005856(cytoskeleton)//GO:0005737(cytoplasm)	GO:0008179(adenylate cyclase binding)//GO:0005515(protein binding)//GO:0051018(protein kinase A binding)	GO:0010739(positive regulation of protein kinase A signaling)//GO:0006605(protein targeting)//GO:0007186(G-protein coupled receptor signaling pathway)//GO:0030819(positive regulation of cAMP biosynthetic process)//GO:0090036(regulation of protein kinase C signaling)
chr3	47446494	47446571	diffreps_peak_3841	1.98586	77	NM_015466	PTPN23	877.3	0.010331	0.0377764	up	25930	HD-PTP|HDPTP|PTP-TD14	MIM:606584|HGNC:HGNC:14406|Ensembl:ENSG00000076201|HPRD:05959|Vega:OTTHUMG00000133520	protein tyrosine phosphatase, non-receptor type 23		GO:0005768(endosome)//GO:0005634(nucleus)//GO:0070062(extracellular exosome)//GO:0005737(cytoplasm)//GO:0005654(nucleoplasm)//GO:0005769(early endosome)//GO:0036064(ciliary basal body)//GO:0016023(cytoplasmic, membrane-bounded vesicle)	GO:0019901(protein kinase binding)//GO:0005515(protein binding)//GO:0004725(protein tyrosine phosphatase activity)	GO:0060271(cilium morphogenesis)//GO:0043162(ubiquitin-dependent protein catabolic process via the multivesicular body sorting pathway)//GO:0010633(negative regulation of epithelial cell migration)//GO:1903387(positive regulation of homophilic cell adhesion)//GO:2000643(positive regulation of early endosome to late endosome transport)//GO:0015031(protein transport)//GO:1903393(positive regulation…
chr5	137841801	137842180	diffreps_peak_4476	4.40223	379	NM_004730	ETF1	2750.3	3.9607e-05	0.000319326	up	2107	D5S1995|ERF|ERF1|RF1|SUP45L1|TB3-1	MIM:600285|HGNC:HGNC:3477|Ensembl:ENSG00000120705|HPRD:02616|Vega:OTTHUMG00000129199	eukaryotic translation termination factor 1	hsa03015(mRNA surveillance pathway)	GO:0005634(nucleus)//GO:0005737(cytoplasm)//GO:0005829(cytosol)	GO:0016149(translation release factor activity, codon specific)//GO:0003747(translation release factor activity)//GO:0043022(ribosome binding)//GO:0003723(RNA binding)//GO:0044822(poly(A) RNA binding)//GO:0005515(protein binding)//GO:0008079(translation termination factor activity)	GO:0006415(translational termination)//GO:0044267(cellular protein metabolic process)//GO:0000184(nuclear-transcribed mRNA catabolic process, nonsense-mediated decay)//GO:0010467(gene expression)//GO:0006412(translation)//GO:0006449(regulation of translational termination)//GO:0006479(protein methylation)
chr6	30691981	30692460	diffreps_peak_4656	3.02441	479	NM_178014	TUBB	1555.5	0.000945347	0.00439253	up	203068	CDCBM6|CSCSC1|M40|OK/SW-cl.56|TUBB1|TUBB5	MIM:191130|HGNC:HGNC:20778|Ensembl:ENSG00000196230|Vega:OTTHUMG00000031059	tubulin beta class I	hsa04145(Phagosome)//hsa04540(Gap junction)//hsa05130(Pathogenic Escherichia coli infection)	GO:0005641(nuclear envelope lumen)//GO:0070062(extracellular exosome)//GO:0005576(extracellular region)//GO:0005874(microtubule)//GO:0043234(protein complex)//GO:0036464(cytoplasmic ribonucleoprotein granule)//GO:0044297(cell body)//GO:0005634(nucleus)//GO:0005856(cytoskeleton)	GO:0019904(protein domain specific binding)//GO:0005200(structural constituent of cytoskeleton)//GO:0003924(GTPase activity)//GO:0005198(structural molecule activity)//GO:0032403(protein complex binding)//GO:0005525(GTP binding)//GO:0032794(GTPase activating protein binding)//GO:0005515(protein binding)//GO:0042288(MHC class I protein binding)//GO:0031625(ubiquitin protein ligase binding)	GO:0008152(metabolic process)//GO:0051301(cell division)//GO:0006996(organelle organization)//GO:0009987(cellular process)//GO:0007017(microtubule-based process)//GO:0051225(spindle assembly)//GO:0000278(mitotic cell cycle)//GO:0030705(cytoskeleton-dependent intracellular transport)//GO:0042267(natural killer cell mediated cytotoxicity)//GO:0006928(movement of cell or subcellular component)//GO:0…
chr9	127620161	127620346	diffreps_peak_5498	4.27951	185	NM_007209	RPL35	3318.6	5.254e-05	0.000388004	up	11224	L35	HGNC:HGNC:10344|Ensembl:ENSG00000136942|HPRD:10200|Vega:OTTHUMG00000020659	ribosomal protein L35	hsa03010(Ribosome)	GO:0016020(membrane)//GO:0005829(cytosol)//GO:0005730(nucleolus)//GO:0005840(ribosome)//GO:0005737(cytoplasm)//GO:0022625(cytosolic large ribosomal subunit)	GO:0044822(poly(A) RNA binding)//GO:0003735(structural constituent of ribosome)//GO:0003729(mRNA binding)	GO:0006415(translational termination)//GO:0001887(selenium compound metabolic process)//GO:0000463(maturation of LSU-rRNA from tricistronic rRNA transcript (SSU-rRNA, 5.8S rRNA, LSU-rRNA))//GO:0000184(nuclear-transcribed mRNA catabolic process, nonsense-mediated decay)//GO:0044281(small molecule metabolic process)//GO:0006614(SRP-dependent cotranslational protein targeting to membrane)//GO:001908…
chr2	101620619	101620920	diffreps_peak_3161	1.98278	301	ENST00000409000	RPL31	890	0.0104044	0.0380141	up	6160	L31	HGNC:HGNC:10334|Ensembl:ENSG00000071082|HPRD:17994|Vega:OTTHUMG00000130687	ribosomal protein L31	hsa03010(Ribosome)	GO:0070062(extracellular exosome)//GO:0016020(membrane)//GO:0005829(cytosol)//GO:0005840(ribosome)//GO:0005925(focal adhesion)//GO:0022625(cytosolic large ribosomal subunit)	GO:0044822(poly(A) RNA binding)//GO:0003735(structural constituent of ribosome)//GO:0005515(protein binding)//GO:0003723(RNA binding)	GO:0006415(translational termination)//GO:0001887(selenium compound metabolic process)//GO:0044267(cellular protein metabolic process)//GO:0000184(nuclear-transcribed mRNA catabolic process, nonsense-mediated decay)//GO:0044281(small molecule metabolic process)//GO:0006614(SRP-dependent cotranslational protein targeting to membrane)//GO:0019083(viral transcription)//GO:0010467(gene expression)//G…
chr19	49469026	49469640	diffreps_peak_2937	4.44654	614	uc002pln.1	FTL	4043.9	3.57654e-05	0.000298089	up	2512	LFTD|NBIA3	MIM:134790|HGNC:HGNC:3999|Ensembl:ENSG00000087086|HPRD:00616|Vega:OTTHUMG00000183332	ferritin, light polypeptide	hsa04978(Mineral absorption)	GO:0005623(cell)//GO:0016020(membrane)//GO:0070062(extracellular exosome)//GO:0008043(intracellular ferritin complex)//GO:0005829(cytosol)	GO:0005506(iron ion binding)//GO:0008199(ferric iron binding)//GO:0005515(protein binding)//GO:0042802(identical protein binding)	GO:0061024(membrane organization)//GO:0006898(receptor-mediated endocytosis)//GO:0006826(iron ion transport)//GO:0006879(cellular iron ion homeostasis)//GO:0006892(post-Golgi vesicle-mediated transport)//GO:0055085(transmembrane transport)//GO:0055072(iron ion homeostasis)
chr12	12982356	12982460	diffreps_peak_1110	4.40456	104	NM_016355	DDX47	3706.5	3.93949e-05	0.000318904	up	51202	E4-DBP|HQ0256|MSTP162|RRP3	MIM:615428|HGNC:HGNC:18682|Ensembl:ENSG00000213782|HPRD:10863|Vega:OTTHUMG00000168709	DEAD-box helicase 47		GO:0005730(nucleolus)//GO:0016020(membrane)	GO:0005524(ATP binding)//GO:0044822(poly(A) RNA binding)//GO:0003676(nucleic acid binding)//GO:0005515(protein binding)//GO:0004004(ATP-dependent RNA helicase activity)	GO:0006397(mRNA processing)//GO:0010501(RNA secondary structure unwinding)//GO:0006364(rRNA processing)//GO:0008380(RNA splicing)//GO:0008625(extrinsic apoptotic signaling pathway via death domain receptors)
chr1	148011679	148011780	diffreps_peak_340	4.34719	101	uc021owb.1	NBPF14	2154.9	4.49585e-05	0.000347478	up	25832	DJ328E19.C1.1|NBPF	MIM:614003|HGNC:HGNC:25232|Ensembl:ENSG00000270629|HPRD:13148|Vega:OTTHUMG00000188198	neuroblastoma breakpoint family member 14		GO:0005737(cytoplasm)	GO:0005509(calcium ion binding)
chr1	32045888	32046300	diffreps_peak_146	1.61756	412	ENST00000441210	TINAGL1	1173.8	0.0241234	0.0805319	up	64129	ARG1|LCN7|LIECG3|TINAGRP	MIM:616064|HGNC:HGNC:19168|Ensembl:ENSG00000142910|HPRD:07122|Vega:OTTHUMG00000003884	tubulointerstitial nephritis antigen-like 1		GO:0031012(extracellular matrix)//GO:0005764(lysosome)//GO:0070062(extracellular exosome)//GO:0005576(extracellular region)//GO:0005615(extracellular space)	GO:0043236(laminin binding)//GO:0008234(cysteine-type peptidase activity)//GO:0005201(extracellular matrix structural constituent)//GO:0005044(scavenger receptor activity)//GO:0005515(protein binding)//GO:0030247(polysaccharide binding)//GO:0004197(cysteine-type endopeptidase activity)	GO:0006898(receptor-mediated endocytosis)//GO:0007155(cell adhesion)//GO:0051603(proteolysis involved in cellular protein catabolic process)//GO:0006508(proteolysis)//GO:0006955(immune response)//GO:0016197(endosomal transport)
chr11	60658541	60658735	diffreps_peak_879	4.41447	194	NM_014502	PRPF19	2356.8	3.85064e-05	0.000314561	up	27339	NMP200|PRP19|PSO4|SNEV|UBOX4|hPSO4	MIM:608330|HGNC:HGNC:17896|Ensembl:ENSG00000110107|HPRD:12214|Vega:OTTHUMG00000167798	pre-mRNA processing factor 19	hsa03040(Spliceosome)//hsa04120(Ubiquitin mediated proteolysis)	GO:0035861(site of double-strand break)//GO:0005811(lipid particle)//GO:0016020(membrane)//GO:0005662(DNA replication factor A complex)//GO:0071013(catalytic step 2 spliceosome)//GO:0005819(spindle)//GO:0016607(nuclear speck)//GO:0000974(Prp19 complex)//GO:0005654(nucleoplasm)//GO:0005634(nucleus)//GO:0005737(cytoplasm)	GO:0004842(ubiquitin-protein transferase activity)//GO:0042802(identical protein binding)//GO:0061630(ubiquitin protein ligase activity)//GO:0016874(ligase activity)//GO:0034450(ubiquitin-ubiquitin ligase activity)//GO:0005515(protein binding)	GO:0000245(spliceosomal complex assembly)//GO:0006283(transcription-coupled nucleotide-excision repair)//GO:0008380(RNA splicing)//GO:0070534(protein K63-linked ubiquitination)//GO:0000398(mRNA splicing, via spliceosome)//GO:0006303(double-strand break repair via nonhomologous end joining)//GO:0006281(DNA repair)//GO:0034613(cellular protein localization)//GO:0016567(protein ubiquitination)//GO:0…
chr4	79833021	79833520	diffreps_peak_4179	4.34453	499	uc010ijm.2	HRIHFB2017	2572.1	4.52345e-05	0.000348157	up
chr2	101622161	101622540	diffreps_peak_3162	1.99175	379	ENST00000409711	RPL31	895.3	0.0101918	0.037368	up	6160	L31	HGNC:HGNC:10334|Ensembl:ENSG00000071082|HPRD:17994|Vega:OTTHUMG00000130687	ribosomal protein L31	hsa03010(Ribosome)	GO:0070062(extracellular exosome)//GO:0016020(membrane)//GO:0005829(cytosol)//GO:0005840(ribosome)//GO:0005925(focal adhesion)//GO:0022625(cytosolic large ribosomal subunit)	GO:0044822(poly(A) RNA binding)//GO:0003735(structural constituent of ribosome)//GO:0005515(protein binding)//GO:0003723(RNA binding)	GO:0006415(translational termination)//GO:0001887(selenium compound metabolic process)//GO:0044267(cellular protein metabolic process)//GO:0000184(nuclear-transcribed mRNA catabolic process, nonsense-mediated decay)//GO:0044281(small molecule metabolic process)//GO:0006614(SRP-dependent cotranslational protein targeting to membrane)//GO:0019083(viral transcription)//GO:0010467(gene expression)//G…
chr20	30898521	30898940	diffreps_peak_3442	4.22842	419	NM_004798	KIF3B	3825.3	5.90994e-05	0.000423107	up	9371	FLA8|HH0048|KLP-11	MIM:603754|HGNC:HGNC:6320|Ensembl:ENSG00000101350|HPRD:04781|Vega:OTTHUMG00000032214	kinesin family member 3B		GO:0070062(extracellular exosome)//GO:0005873(plus-end kinesin complex)//GO:0016020(membrane)//GO:0030424(axon)//GO:0005829(cytosol)//GO:0016939(kinesin II complex)//GO:0005813(centrosome)//GO:0030496(midbody)//GO:0005876(spindle microtubule)//GO:0015630(microtubule cytoskeleton)//GO:0030990(intraciliary transport particle)//GO:0097542(ciliary tip)//GO:0072372(primary cilium)	GO:0003777(microtubule motor activity)//GO:0017048(Rho GTPase binding)//GO:0005524(ATP binding)//GO:0008574(ATP-dependent microtubule motor activity, plus-end-directed)//GO:0008017(microtubule binding)//GO:0005515(protein binding)	GO:0061024(membrane organization)//GO:0008152(metabolic process)//GO:0007052(mitotic spindle organization)//GO:0007018(microtubule-based movement)//GO:0090307(mitotic spindle assembly)//GO:0007596(blood coagulation)//GO:0032467(positive regulation of cytokinesis)//GO:0006996(organelle organization)//GO:0072383(plus-end-directed vesicle transport along microtubule)//GO:0007100(mitotic centrosome s…
chr5	170819713	170819820	diffreps_peak_4530	4.44813	107	NM_002520	NPM1	4171.5	3.56347e-05	0.000297365	up	4869	B23|NPM	MIM:164040|HGNC:HGNC:7910|Ensembl:ENSG00000181163|HPRD:01246|Vega:OTTHUMG00000130465	nucleophosmin (nucleolar phosphoprotein B23, numatrin)		GO:0030529(intracellular ribonucleoprotein complex)//GO:0031616(spindle pole centrosome)//GO:0016020(membrane)//GO:0005829(cytosol)//GO:0005813(centrosome)//GO:0005925(focal adhesion)//GO:0005730(nucleolus)//GO:0005654(nucleoplasm)//GO:0005634(nucleus)//GO:0005737(cytoplasm)	GO:0004860(protein kinase inhibitor activity)//GO:0043023(ribosomal large subunit binding)//GO:0046982(protein heterodimerization activity)//GO:0051059(NF-kappaB binding)//GO:0051082(unfolded protein binding)//GO:0030957(Tat protein binding)//GO:0019901(protein kinase binding)//GO:0003723(RNA binding)//GO:0042803(protein homodimerization activity)//GO:0042393(histone binding)//GO:0044822(poly(A) …	GO:0060735(regulation of eIF2 alpha phosphorylation by dsRNA)//GO:1904030(negative regulation of cyclin-dependent protein kinase activity)//GO:0006886(intracellular protein transport)//GO:0045727(positive regulation of translation)//GO:0008285(negative regulation of cell proliferation)//GO:0043066(negative regulation of apoptotic process)//GO:0045893(positive regulation of transcription, DNA-temp…
chr20	308741	309180	diffreps_peak_3392	2.44207	439	NM_006943	SOX12	1460.9	0.00361353	0.0150125	up	6666	SOX22	MIM:601947|HGNC:HGNC:11198|Ensembl:ENSG00000177732|HPRD:09056|Vega:OTTHUMG00000031623	SRY-box 12		GO:0005654(nucleoplasm)//GO:0005575(cellular_component)//GO:0032993(protein-DNA complex)	GO:0000976(transcription regulatory region sequence-specific DNA binding)//GO:0001077(transcriptional activator activity, RNA polymerase II core promoter proximal region sequence-specific binding)//GO:0003677(DNA binding)//GO:0001105(RNA polymerase II transcription coactivator activity)	GO:0021510(spinal cord development)//GO:0006366(transcription from RNA polymerase II promoter)//GO:0045944(positive regulation of transcription from RNA polymerase II promoter)//GO:0045165(cell fate commitment)//GO:0006357(regulation of transcription from RNA polymerase II promoter)//GO:0065004(protein-DNA complex assembly)

## Sheet: down.CaCO2-shADAR1_vs_CaCO2-NC
Differentially oxidazed RNA sites for: down.CaCO2-shADAR1_vs_CaCO2-NC Fold change cut-off: 2 P-value cut-off: 0.05 Column A ~ E: the coordinates of the differentially oxidazed RNA sites in bed format, please ref http://genome.ucsc.edu/FAQ/FAQformat.html#format1. Column F: the length of the oxidazed RNA sites Column G ~ H: the transcript id and gene symbol of differentially oxidazed RNA. Column I …
	down.CaCO2-shADAR1_vs_CaCO2-NC differentially oxidazed RNA sites
bed format information of differentially oxidazed RNA sites					differentially oxidazed RNA			comparison information				Annotations
chrom	txStart	txEnd	PeakID	score	Peak_length	transcript_id	GeneName	Foldchange	P_value	FDR	Regulation	GeneID	Synonyms	dbXrefs	description	Pathway	GO_CC	GO_MF	GO_BP
chr8	22550303	22550815	diffreps_peak_5168	6.50089	512	NM_004430	EGR3	1143.79	3.1558e-07	2.02105e-05	down	1960	EGR-3|PILOT	MIM:602419|HGNC:HGNC:3240|Ensembl:ENSG00000179388|HPRD:03881|Vega:OTTHUMG00000097825	early growth response 3	hsa05161(Hepatitis B)//hsa05203(Viral carcinogenesis)	GO:0005634(nucleus)	GO:0046872(metal ion binding)//GO:0003677(DNA binding)//GO:0003700(transcription factor activity, sequence-specific DNA binding)	GO:0007517(muscle organ development)//GO:0033089(positive regulation of T cell differentiation in thymus)//GO:0035924(cellular response to vascular endothelial growth factor stimulus)//GO:0007422(peripheral nervous system development)//GO:0006351(transcription, DNA-templated)//GO:0006355(regulation of transcription, DNA-templated)//GO:0035767(endothelial cell chemotaxis)//GO:0044344(cellular resp…
chr21	43159981	43160500	diffreps_peak_3599	2.83147	519	NM_020639	RIPK4	9604.9	0.0014741	0.00663591	down	54101	ANKK2|ANKRD3|DIK|NKRD3|PKK|PPS2|RIP4	MIM:605706|HGNC:HGNC:496|Ensembl:ENSG00000183421|HPRD:10419|Vega:OTTHUMG00000086770	receptor interacting serine/threonine kinase 4		GO:0016020(membrane)//GO:0005737(cytoplasm)	GO:0005524(ATP binding)//GO:0005515(protein binding)//GO:0004674(protein serine/threonine kinase activity)	GO:0006468(protein phosphorylation)//GO:0051092(positive regulation of NF-kappaB transcription factor activity)//GO:0002009(morphogenesis of an epithelium)
chr5	176513872	176514078	diffreps_peak_4550	3.91278	206	NM_213647	FGFR4	156284	0.000122243	0.000756126	down	2264	CD334|JTK2|TKF	MIM:134935|HGNC:HGNC:3691|Ensembl:ENSG00000160867|HPRD:00625|Vega:OTTHUMG00000151523	fibroblast growth factor receptor 4	hsa04010(MAPK signaling pathway)//hsa04014(Ras signaling pathway)//hsa04015(Rap1 signaling pathway)//hsa04144(Endocytosis)//hsa04151(PI3K-Akt signaling pathway)//hsa04550(Signaling pathways regulating pluripotency of stem cells)//hsa04810(Regulation of actin cytoskeleton)	GO:0005768(endosome)//GO:0016021(integral component of membrane)//GO:0005887(integral component of plasma membrane)//GO:0005576(extracellular region)//GO:0030133(transport vesicle)//GO:0005794(Golgi apparatus)//GO:0005886(plasma membrane)//GO:0005911(cell-cell junction)//GO:0005783(endoplasmic reticulum)//GO:0005654(nucleoplasm)//GO:0005737(cytoplasm)	GO:0004713(protein tyrosine kinase activity)//GO:0017134(fibroblast growth factor binding)//GO:0004672(protein kinase activity)//GO:0008201(heparin binding)//GO:0005524(ATP binding)//GO:0005007(fibroblast growth factor-activated receptor activity)//GO:0005515(protein binding)	GO:0045862(positive regulation of proteolysis)//GO:0010628(positive regulation of gene expression)//GO:0016477(cell migration)//GO:0048554(positive regulation of metalloenzyme activity)//GO:0048011(neurotrophin TRK receptor signaling pathway)//GO:0055062(phosphate ion homeostasis)//GO:0000165(MAPK cascade)//GO:0010715(regulation of extracellular matrix disassembly)//GO:0042593(glucose homeostasis…
chr2	220473901	220474234	diffreps_peak_3336	2.30611	333	uc010zll.2	STK11IP	15094.4	0.00494183	0.0197629	down	114790	LIP1|LKB1IP|STK11IP1	MIM:607172|HGNC:HGNC:19184|Ensembl:ENSG00000144589|HPRD:06207|Vega:OTTHUMG00000059239	serine/threonine kinase 11 interacting protein		GO:0005765(lysosomal membrane)//GO:0043231(intracellular membrane-bounded organelle)//GO:0005737(cytoplasm)	GO:0019901(protein kinase binding)	GO:0008104(protein localization)
chr16	28399378	28399603	diffreps_peak_1953	4.16172	225	NM_003752	EIF3C	214764	6.89092e-05	0.000477337	down	8663	EIF3CL|EIF3S8|eIF3-p110	MIM:603916|HGNC:HGNC:3279|Ensembl:ENSG00000184110|HPRD:04889|Vega:OTTHUMG00000099443	eukaryotic translation initiation factor 3 subunit C	hsa03013(RNA transport)	GO:0033290(eukaryotic 48S preinitiation complex)//GO:0016282(eukaryotic 43S preinitiation complex)//GO:0005852(eukaryotic translation initiation factor 3 complex)//GO:0005829(cytosol)	GO:0044822(poly(A) RNA binding)//GO:0031369(translation initiation factor binding)//GO:0005515(protein binding)//GO:0003743(translation initiation factor activity)	GO:0044267(cellular protein metabolic process)//GO:0010467(gene expression)//GO:0001731(formation of translation preinitiation complex)//GO:0006412(translation)//GO:0006413(translational initiation)//GO:0006446(regulation of translational initiation)
chr1	33799741	33799893	diffreps_peak_167	4.27487	152	NM_004427	PHC2	120122	5.31045e-05	0.000390786	down	1912	EDR2|HPH2|PH2	MIM:602979|HGNC:HGNC:3183|Ensembl:ENSG00000134686|HPRD:10340|Vega:OTTHUMG00000004133	polyhomeotic homolog 2		GO:0035102(PRC1 complex)//GO:0005654(nucleoplasm)//GO:0031519(PcG protein complex)//GO:0005634(nucleus)//GO:0000792(heterochromatin)	GO:0008270(zinc ion binding)//GO:0005515(protein binding)//GO:0003677(DNA binding)//GO:0042802(identical protein binding)	GO:0016925(protein sumoylation)//GO:0043687(post-translational protein modification)//GO:0044267(cellular protein metabolic process)//GO:0007275(multicellular organism development)//GO:0007283(spermatogenesis)
chr19	6767397	6767523	diffreps_peak_2722	5.9831	126	NM_005490	SH2D3A	24825.8	1.03967e-06	3.67595e-05	down	10045	NSP1	MIM:604721|HGNC:HGNC:16885|Ensembl:ENSG00000125731|HPRD:05283|Vega:OTTHUMG00000181868	SH2 domain containing 3A		GO:0005622(intracellular)	GO:0005515(protein binding)//GO:0005070(SH3/SH2 adaptor activity)//GO:0005085(guanyl-nucleotide exchange factor activity)	GO:0043547(positive regulation of GTPase activity)//GO:0007254(JNK cascade)//GO:0009967(positive regulation of signal transduction)//GO:0007264(small GTPase mediated signal transduction)
chr1	223931801	223931920	diffreps_peak_484	4.98031	119	NM_001748	CAPN2	16120.2	1.04639e-05	0.000136211	down	824	CANP2|CANPL2|CANPml|mCANP	MIM:114230|HGNC:HGNC:1479|Ensembl:ENSG00000162909|HPRD:00254|Vega:OTTHUMG00000037376	calpain 2	hsa04141(Protein processing in endoplasmic reticulum)//hsa04210(Apoptosis)//hsa04510(Focal adhesion)//hsa05010(Alzheimer's disease)	GO:0030864(cortical actin cytoskeleton)//GO:0005764(lysosome)//GO:0070062(extracellular exosome)//GO:0030425(dendrite)//GO:0005794(Golgi apparatus)//GO:0005886(plasma membrane)//GO:0005829(cytosol)//GO:0097038(perinuclear endoplasmic reticulum)//GO:0045121(membrane raft)//GO:0005925(focal adhesion)//GO:0000785(chromatin)//GO:0005783(endoplasmic reticulum)//GO:0005622(intracellular)//GO:0005634(nu…	GO:0008234(cysteine-type peptidase activity)//GO:0046982(protein heterodimerization activity)//GO:0004198(calcium-dependent cysteine-type endopeptidase activity)//GO:0008092(cytoskeletal protein binding)//GO:0005515(protein binding)//GO:0005509(calcium ion binding)	GO:0071230(cellular response to amino acid stimulus)//GO:0001666(response to hypoxia)//GO:0051603(proteolysis involved in cellular protein catabolic process)//GO:0051493(regulation of cytoskeleton organization)//GO:0007520(myoblast fusion)//GO:0001824(blastocyst development)//GO:0006508(proteolysis)
chr7	99695456	99695571	diffreps_peak_5026	3.98931	115	NM_005916	MCM7	175129	0.000102493	0.000654844	down	4176	CDC47|MCM2|P1.1-MCM3|P1CDC47|P85MCM|PNAS146|PPP1R104	MIM:600592|HGNC:HGNC:6950|Ensembl:ENSG00000166508|HPRD:01154|Vega:OTTHUMG00000154671	minichromosome maintenance complex component 7	hsa03030(DNA replication)//hsa04110(Cell cycle)	GO:0016020(membrane)//GO:0000784(nuclear chromosome, telomeric region)//GO:0005829(cytosol)//GO:0042555(MCM complex)//GO:0000785(chromatin)//GO:0005654(nucleoplasm)//GO:0005634(nucleus)//GO:0005737(cytoplasm)	GO:0003678(DNA helicase activity)//GO:0005524(ATP binding)//GO:0004003(ATP-dependent DNA helicase activity)//GO:0003697(single-stranded DNA binding)//GO:0005515(protein binding)//GO:0003677(DNA binding)	GO:0071466(cellular response to xenobiotic stimulus)//GO:0006268(DNA unwinding involved in DNA replication)//GO:0006974(cellular response to DNA damage stimulus)//GO:0042325(regulation of phosphorylation)//GO:0032508(DNA duplex unwinding)//GO:0008283(cell proliferation)//GO:0000082(G1/S transition of mitotic cell cycle)//GO:0006271(DNA strand elongation involved in DNA replication)//GO:0000278(mi…
chr8	17126364	17126460	diffreps_peak_5159	4.89698	96	NM_152415	VPS37A	43533.7	1.26771e-05	0.000147515	down	137492	HCRP1|PQBP2|SPG53	MIM:609927|HGNC:HGNC:24928|Ensembl:ENSG00000155975|HPRD:13410|Vega:OTTHUMG00000130785	vacuolar protein sorting 37 homolog A (S. cerevisiae)	hsa04144(Endocytosis)	GO:0000813(ESCRT I complex)//GO:0010008(endosome membrane)//GO:0005813(centrosome)//GO:0043231(intracellular membrane-bounded organelle)//GO:0005654(nucleoplasm)//GO:0031902(late endosome membrane)//GO:0005737(cytoplasm)	GO:0005515(protein binding)	GO:0061024(membrane organization)//GO:0015031(protein transport)//GO:0043162(ubiquitin-dependent protein catabolic process via the multivesicular body sorting pathway)//GO:0019068(virion assembly)//GO:0036258(multivesicular body assembly)//GO:0019082(viral protein processing)//GO:0039702(viral budding via host ESCRT complex)//GO:0075733(intracellular transport of virus)//GO:0016032(viral process)…
chr1	154909066	154909400	diffreps_peak_364	3.89104	334	NM_006556	PMVK	94947.2	0.000128517	0.000787826	down	10654	HUMPMKI|PMK|PMKA|PMKASE|POROK1	MIM:607622|HGNC:HGNC:9141|Ensembl:ENSG00000163344|HPRD:07404|Vega:OTTHUMG00000037415	phosphomevalonate kinase	hsa00900(Terpenoid backbone biosynthesis)//	GO:0016020(membrane)//GO:0005777(peroxisome)//GO:0070062(extracellular exosome)//GO:0005829(cytosol)	GO:0005524(ATP binding)//GO:0004631(phosphomevalonate kinase activity)	GO:0044281(small molecule metabolic process)//GO:0016310(phosphorylation)//GO:0006695(cholesterol biosynthetic process)//GO:0016126(sterol biosynthetic process)//GO:0070723(response to cholesterol)//GO:0019287(isopentenyl diphosphate biosynthetic process, mevalonate pathway)
chr10	17496153	17496254	diffreps_peak_574	1.88265	101	NM_001004470	ST8SIA6	917.6	0.0131023	0.0466167	down	338596	SIA8F|SIAT8F|ST8SIA-VI	MIM:610139|HGNC:HGNC:23317|HPRD:15344	ST8 alpha-N-acetyl-neuraminide alpha-2,8-sialyltransferase 6		GO:0016021(integral component of membrane)//GO:0030173(integral component of Golgi membrane)//GO:0005794(Golgi apparatus)//GO:0000139(Golgi membrane)	GO:0008373(sialyltransferase activity)	GO:0044267(cellular protein metabolic process)//GO:0009247(glycolipid biosynthetic process)//GO:0043687(post-translational protein modification)//GO:0009311(oligosaccharide metabolic process)//GO:0006493(protein O-linked glycosylation)//GO:0009100(glycoprotein metabolic process)//GO:0001574(ganglioside biosynthetic process)//GO:0018279(protein N-linked glycosylation via asparagine)//GO:0016051(ca…
chr20	2448252	2448404	diffreps_peak_3405	5.03105	152	NM_003091	SNRPB	46739.4	9.31005e-06	0.000127422	down	6628	CCMS|COD|SNRPB1|Sm-B/B'|SmB/B'|SmB/SmB'|snRNP-B	MIM:182282|HGNC:HGNC:11153|Ensembl:ENSG00000125835|HPRD:01655|Vega:OTTHUMG00000031694	small nuclear ribonucleoprotein polypeptides B and B1	hsa03040(Spliceosome)//hsa05322(Systemic lupus erythematosus)	GO:0046540(U4/U6 x U5 tri-snRNP complex)//GO:0005682(U5 snRNP)//GO:0005685(U1 snRNP)//GO:0034709(methylosome)//GO:0071004(U2-type prespliceosome)//GO:0005687(U4 snRNP)//GO:0005686(U2 snRNP)//GO:0005829(cytosol)//GO:0071013(catalytic step 2 spliceosome)//GO:0005689(U12-type spliceosomal complex)//GO:0034719(SMN-Sm protein complex)//GO:0071204(histone pre-mRNA 3'end processing complex)//GO:0070062(…	GO:0044822(poly(A) RNA binding)//GO:0030620(U2 snRNA binding)//GO:0070034(telomerase RNA binding)//GO:0005515(protein binding)//GO:0071208(histone pre-mRNA DCP binding)	GO:0008334(histone mRNA metabolic process)//GO:0098779(mitophagy in response to mitochondrial depolarization)//GO:0008380(RNA splicing)//GO:0098792(xenophagy)//GO:0031124(mRNA 3'-end processing)//GO:0000398(mRNA splicing, via spliceosome)//GO:0000387(spliceosomal snRNP assembly)//GO:0010467(gene expression)//GO:0006369(termination of RNA polymerase II transcription)//GO:0034660(ncRNA metabolic pr…
chr14	69254401	69254800	diffreps_peak_1579	5.12152	399	NM_004926	ZFP36L1	205760	7.55932e-06	0.000114674	down	677	BRF1|Berg36|ERF-1|ERF1|RNF162B|TIS11B|cMG1	MIM:601064|HGNC:HGNC:1107|Ensembl:ENSG00000185650|HPRD:03041|Vega:OTTHUMG00000171385	ZFP36 ring finger protein-like 1		GO:0005634(nucleus)//GO:0005829(cytosol)	GO:0017091(AU-rich element binding)//GO:0003700(transcription factor activity, sequence-specific DNA binding)//GO:0003729(mRNA binding)//GO:0044822(poly(A) RNA binding)//GO:0046872(metal ion binding)//GO:0005515(protein binding)//GO:0003677(DNA binding)	GO:0006417(regulation of translation)//GO:0033077(T cell differentiation in thymus)//GO:0007507(heart development)//GO:0035264(multicellular organism growth)//GO:0021915(neural tube development)//GO:0010467(gene expression)//GO:0008283(cell proliferation)//GO:0003342(proepicardium development)//GO:0001570(vasculogenesis)//GO:0000288(nuclear-transcribed mRNA catabolic process, deadenylation-depend…
chr3	51672159	51672320	diffreps_peak_3869	2.85859	161	NM_015106	RAD54L2	30598.6	0.00138487	0.00625289	down	23132	ARIP4|HSPC325|SRISNF2L	HGNC:HGNC:29123|Ensembl:ENSG00000164080|HPRD:10018|Vega:OTTHUMG00000152936	RAD54-like 2 (S. cerevisiae)		GO:0016607(nuclear speck)	GO:0003712(transcription cofactor activity)//GO:0005524(ATP binding)//GO:0004386(helicase activity)//GO:0019901(protein kinase binding)//GO:0016887(ATPase activity)//GO:0005515(protein binding)//GO:0003677(DNA binding)	GO:0008152(metabolic process)//GO:0045944(positive regulation of transcription from RNA polymerase II promoter)
chr1	23884481	23884906	diffreps_peak_112	4.9194	425	NM_002167	ID3	385918	1.20392e-05	0.000147091	down	3399	HEIR-1|bHLHb25	MIM:600277|HGNC:HGNC:5362|Ensembl:ENSG00000117318|HPRD:02608|Vega:OTTHUMG00000003229	inhibitor of DNA binding 3, dominant negative helix-loop-helix protein	hsa04350(TGF-beta signaling pathway)//hsa04550(Signaling pathways regulating pluripotency of stem cells)	GO:0005654(nucleoplasm)//GO:0005634(nucleus)//GO:0015630(microtubule cytoskeleton)//GO:0005737(cytoplasm)	GO:0019904(protein domain specific binding)//GO:0003700(transcription factor activity, sequence-specific DNA binding)//GO:0008134(transcription factor binding)//GO:0003714(transcription corepressor activity)//GO:0046983(protein dimerization activity)//GO:0005515(protein binding)	GO:0043433(negative regulation of sequence-specific DNA binding transcription factor activity)//GO:0007517(muscle organ development)//GO:0001656(metanephros development)//GO:0007507(heart development)//GO:0043065(positive regulation of apoptotic process)//GO:0051726(regulation of cell cycle)//GO:0006351(transcription, DNA-templated)//GO:0045668(negative regulation of osteoblast differentiation)//…
chr16	9057101	9057341	diffreps_peak_1906	3.20707	240	NM_003470	USP7	2346.4	0.000620763	0.00301974	down	7874	HAUSP|TEF1	MIM:602519|HGNC:HGNC:12630|Ensembl:ENSG00000187555|HPRD:03950|Vega:OTTHUMG00000176903	ubiquitin specific peptidase 7 (herpes virus-associated)	hsa04068(FoxO signaling pathway)//hsa05168(Herpes simplex infection)//hsa05169(Epstein-Barr virus infection)//hsa05203(Viral carcinogenesis)	GO:0005654(nucleoplasm)//GO:0005634(nucleus)//GO:0016605(PML body)//GO:0016604(nuclear body)//GO:0005829(cytosol)	GO:0004197(cysteine-type endopeptidase activity)//GO:0036459(thiol-dependent ubiquitinyl hydrolase activity)//GO:0002039(p53 binding)//GO:0008134(transcription factor binding)//GO:0005515(protein binding)//GO:0004843(thiol-dependent ubiquitin-specific protease activity)//GO:0008022(protein C-terminus binding)//GO:0031625(ubiquitin protein ligase binding)	GO:0016579(protein deubiquitination)//GO:0006283(transcription-coupled nucleotide-excision repair)//GO:0032088(negative regulation of NF-kappaB transcription factor activity)//GO:1904353(regulation of telomere capping)//GO:0010216(maintenance of DNA methylation)//GO:0050821(protein stabilization)//GO:0007275(multicellular organism development)//GO:0006511(ubiquitin-dependent protein catabolic pro…
chr7	128470661	128471043	diffreps_peak_5075	3.65184	382	NM_001458	FLNC	78040.4	0.000222925	0.0012512	down	2318	ABP-280|ABP280A|ABPA|ABPL|FLN2|MFM5|MPD4	MIM:102565|HGNC:HGNC:3756|Ensembl:ENSG00000128591|HPRD:00018|Vega:OTTHUMG00000023627	filamin C	hsa04010(MAPK signaling pathway)//hsa04510(Focal adhesion)//hsa05132(Salmonella infection)//hsa05205(Proteoglycans in cancer)	GO:0030018(Z disc)//GO:0005886(plasma membrane)//GO:0043034(costamere)//GO:0005829(cytosol)//GO:0005737(cytoplasm)//GO:0016528(sarcoplasm)//GO:0005856(cytoskeleton)//GO:0005925(focal adhesion)//GO:0042383(sarcolemma)	GO:0008092(cytoskeletal protein binding)//GO:0030506(ankyrin binding)//GO:0005515(protein binding)//GO:0051015(actin filament binding)	GO:0048747(muscle fiber development)//GO:0034329(cell junction assembly)
chr17	40706081	40706520	diffreps_peak_2325	1.99093	439	uc002hzy.3	BC043620	3573	0.0102112	0.0373986	down
chrX	77369240	77369396	diffreps_peak_5657	5.96673	156	NM_000291	PGK1	14844.4	1.07961e-06	3.75876e-05	down	5230	HEL-S-68p|MIG10|PGKA	MIM:311800|HGNC:HGNC:8896|HPRD:02412	phosphoglycerate kinase 1	hsa00010(Glycolysis / Gluconeogenesis)//	GO:0016020(membrane)//GO:0045121(membrane raft)//GO:0070062(extracellular exosome)//GO:0005829(cytosol)	GO:0005524(ATP binding)//GO:0005515(protein binding)//GO:0004618(phosphoglycerate kinase activity)	GO:0044281(small molecule metabolic process)//GO:0016310(phosphorylation)//GO:0006094(gluconeogenesis)//GO:0006006(glucose metabolic process)//GO:0005975(carbohydrate metabolic process)//GO:0030855(epithelial cell differentiation)//GO:0061621(canonical glycolysis)
chr11	70013347	70013493	diffreps_peak_964	5.32495	146	NM_018043	ANO1	61699.3	4.73202e-06	9.20439e-05	down	55107	DOG1|ORAOV2|TAOS2|TMEM16A	MIM:610108|HGNC:HGNC:21625|Ensembl:ENSG00000131620|HPRD:18202|Vega:OTTHUMG00000167204	anoctamin 1, calcium activated chloride channel		GO:0009897(external side of plasma membrane)//GO:0070062(extracellular exosome)//GO:0005737(cytoplasm)//GO:0034707(chloride channel complex)//GO:0005886(plasma membrane)//GO:0016021(integral component of membrane)//GO:0016324(apical plasma membrane)	GO:0015111(iodide transmembrane transporter activity)//GO:0005247(voltage-gated chloride channel activity)//GO:0042803(protein homodimerization activity)//GO:0005254(chloride channel activity)//GO:0046982(protein heterodimerization activity)//GO:0005229(intracellular calcium activated chloride channel activity)//GO:0005227(calcium activated cation channel activity)//GO:0046983(protein dimerizatio…	GO:0006821(chloride transport)//GO:0007200(phospholipase C-activating G-protein coupled receptor signaling pathway)//GO:1902476(chloride transmembrane transport)//GO:0055085(transmembrane transport)//GO:0042391(regulation of membrane potential)//GO:0034605(cellular response to heat)//GO:0006812(cation transport)//GO:0007275(multicellular organism development)//GO:0035774(positive regulation of in…
chr1	93299081	93299217	diffreps_peak_274	3.84665	136	uc001dpb.3	RPL5	338310	0.000142349	0.000853275	down	6125	DBA6|L5|MSTP030|PPP1R135	MIM:603634|HGNC:HGNC:10360|Ensembl:ENSG00000122406|HPRD:04699|Vega:OTTHUMG00000010899	ribosomal protein L5	hsa03010(Ribosome)	GO:0030529(intracellular ribonucleoprotein complex)//GO:0070062(extracellular exosome)//GO:0016020(membrane)//GO:0005829(cytosol)//GO:0005737(cytoplasm)//GO:0005730(nucleolus)//GO:0005634(nucleus)//GO:0005840(ribosome)//GO:0005925(focal adhesion)//GO:0022625(cytosolic large ribosomal subunit)	GO:0044822(poly(A) RNA binding)//GO:0003723(RNA binding)//GO:0005515(protein binding)//GO:0008097(5S rRNA binding)//GO:0003735(structural constituent of ribosome)	GO:0006415(translational termination)//GO:0006412(translation)//GO:0044267(cellular protein metabolic process)//GO:0000184(nuclear-transcribed mRNA catabolic process, nonsense-mediated decay)//GO:0044281(small molecule metabolic process)//GO:0042273(ribosomal large subunit biogenesis)//GO:0006614(SRP-dependent cotranslational protein targeting to membrane)//GO:0000027(ribosomal large subunit asse…
chr9	37592401	37592636	diffreps_peak_5391	6.72107	235	NM_001134484	TOMM5	6659.6	1.90077e-07	1.94318e-05	down	401505	C9orf105|Tom5|bA613M10.3	MIM:616169|HGNC:HGNC:31369|Ensembl:ENSG00000175768|HPRD:16672|Vega:OTTHUMG00000019923	translocase of outer mitochondrial membrane 5 homolog (yeast)		GO:0016021(integral component of membrane)//GO:0005739(mitochondrion)//GO:0005742(mitochondrial outer membrane translocase complex)//GO:0005741(mitochondrial outer membrane)	GO:0008565(protein transporter activity)	GO:0044267(cellular protein metabolic process)//GO:0016236(macroautophagy)//GO:0000423(macromitophagy)//GO:0006626(protein targeting to mitochondrion)
chr13	113344642	113344769	diffreps_peak_1482	5.08599	127	NM_015205	ATP11A	54327.9	8.20372e-06	0.000118249	down	23250	ATPIH|ATPIS	MIM:605868|HGNC:HGNC:13552|Ensembl:ENSG00000068650|HPRD:12059|Vega:OTTHUMG00000017371	ATPase phospholipid transporting 11A		GO:0016021(integral component of membrane)//GO:0055037(recycling endosome)//GO:0016020(membrane)//GO:0005886(plasma membrane)//GO:0005765(lysosomal membrane)//GO:0043231(intracellular membrane-bounded organelle)//GO:0005783(endoplasmic reticulum)//GO:0005769(early endosome)	GO:0005524(ATP binding)//GO:0005515(protein binding)//GO:0000287(magnesium ion binding)//GO:0004012(phospholipid-translocating ATPase activity)	GO:0008152(metabolic process)//GO:0045332(phospholipid translocation)
chr5	122930732	122930828	diffreps_peak_4456	5.9253	96	NM_004384	CSNK1G3	28174.7	1.18767e-06	3.98148e-05	down	1456	CKI-gamma 3|CSNK1G3L	MIM:604253|HGNC:HGNC:2456|Ensembl:ENSG00000151292|HPRD:05034|Vega:OTTHUMG00000128923	casein kinase 1 gamma 3	hsa04340(Hedgehog signaling pathway)	GO:0005737(cytoplasm)	GO:0004672(protein kinase activity)//GO:0005524(ATP binding)//GO:0004674(protein serine/threonine kinase activity)	GO:0006468(protein phosphorylation)//GO:0016055(Wnt signaling pathway)//GO:0018105(peptidyl-serine phosphorylation)//GO:0006464(cellular protein modification process)//GO:0007165(signal transduction)
chr11	118771441	118771860	diffreps_peak_1039	3.3353	419	NM_182557	BCL9L	384914	0.000462057	0.00233644	down	283149	BCL9-2|DLNB11	MIM:609004|HGNC:HGNC:23688|HPRD:10612	B-cell CLL/lymphoma 9-like		GO:0005654(nucleoplasm)//GO:0005634(nucleus)//GO:0005730(nucleolus)	GO:0008013(beta-catenin binding)//GO:0003713(transcription coactivator activity)	GO:0010718(positive regulation of epithelial to mesenchymal transition)//GO:0060070(canonical Wnt signaling pathway)//GO:0006351(transcription, DNA-templated)//GO:0030512(negative regulation of transforming growth factor beta receptor signaling pathway)//GO:0045944(positive regulation of transcription from RNA polymerase II promoter)//GO:0035019(somatic stem cell population maintenance)//GO:00359…
chr17	79219821	79220320	diffreps_peak_2505	6.06644	499	NM_001037984	SLC38A10	23822.9	8.58136e-07	3.30771e-05	down	124565	PP1744	MIM:616525|HGNC:HGNC:28237|Ensembl:ENSG00000157637|HPRD:17506|Vega:OTTHUMG00000168049	solute carrier family 38 member 10		GO:0016021(integral component of membrane)	GO:0015171(amino acid transmembrane transporter activity)	GO:0006814(sodium ion transport)//GO:0003333(amino acid transmembrane transport)//GO:0060348(bone development)
chr7	92978022	92978119	diffreps_peak_5005	4.82168	97	NM_017667	VPS50	7663.8	1.50773e-05	0.000164472	down	55610	CCDC132|VPS54L	MIM:616465|HGNC:HGNC:25956|Ensembl:ENSG00000004766|Vega:OTTHUMG00000131733	VPS50 EARP/GARPII complex subunit		GO:1990745(EARP complex)//GO:0016020(membrane)//GO:0070062(extracellular exosome)//GO:0055037(recycling endosome)		GO:0042147(retrograde transport, endosome to Golgi)//GO:0032456(endocytic recycling)//GO:0015031(protein transport)
chr8	61496766	61496849	diffreps_peak_5213	5.62001	83	NM_002865	RAB2A	59888.3	2.39878e-06	6.0052e-05	down	5862	LHX|RAB2	MIM:179509|HGNC:HGNC:9763|Ensembl:ENSG00000104388|HPRD:01539|Vega:OTTHUMG00000134298	RAB2A, member RAS oncogene family	hsa04152(AMPK signaling pathway)	GO:0070062(extracellular exosome)//GO:0033116(endoplasmic reticulum-Golgi intermediate compartment membrane)//GO:0005789(endoplasmic reticulum membrane)//GO:0005765(lysosomal membrane)//GO:0000139(Golgi membrane)//GO:0042470(melanosome)//GO:0005622(intracellular)//GO:0005634(nucleus)	GO:0003924(GTPase activity)//GO:0005515(protein binding)//GO:0005525(GTP binding)//GO:0019003(GDP binding)	GO:0007030(Golgi organization)//GO:0006888(ER to Golgi vesicle-mediated transport)//GO:0015031(protein transport)//GO:0007264(small GTPase mediated signal transduction)//GO:0000278(mitotic cell cycle)
chr19	38865241	38865601	diffreps_peak_2856	4.48478	360	NM_002812	PSMD8	148678	3.2751e-05	0.000279778	down	5714	HEL-S-91n|HIP6|HYPF|Nin1p|Rpn12|S14|p31	HGNC:HGNC:9566|Ensembl:ENSG00000099341|HPRD:10171|Vega:OTTHUMG00000150691	proteasome 26S subunit, non-ATPase 8	hsa03050(Proteasome)//hsa05169(Epstein-Barr virus infection)	GO:0070062(extracellular exosome)//GO:0005838(proteasome regulatory particle)//GO:0000502(proteasome complex)//GO:0005829(cytosol)//GO:0005654(nucleoplasm)//GO:0008541(proteasome regulatory particle, lid subcomplex)//GO:0005634(nucleus)//GO:0022624(proteasome accessory complex)		GO:0043248(proteasome assembly)//GO:0002474(antigen processing and presentation of peptide antigen via MHC class I)//GO:0043488(regulation of mRNA stability)//GO:0034641(cellular nitrogen compound metabolic process)//GO:0043161(proteasome-mediated ubiquitin-dependent protein catabolic process)//GO:0048011(neurotrophin TRK receptor signaling pathway)//GO:0043066(negative regulation of apoptotic pr…
chr22	35802545	35802718	diffreps_peak_3704	4.64831	173	NM_006739	MCM5	59138.7	2.24743e-05	0.000213082	down	4174	CDC46|P1-CDC46	MIM:602696|HGNC:HGNC:6948|Ensembl:ENSG00000100297|HPRD:04075|Vega:OTTHUMG00000150961	minichromosome maintenance complex component 5	hsa03030(DNA replication)//hsa04110(Cell cycle)	GO:0005654(nucleoplasm)//GO:0042555(MCM complex)//GO:0005634(nucleus)//GO:0000784(nuclear chromosome, telomeric region)//GO:0016020(membrane)	GO:0005524(ATP binding)//GO:0003678(DNA helicase activity)//GO:0003682(chromatin binding)//GO:0005515(protein binding)//GO:0003688(DNA replication origin binding)	GO:0051301(cell division)//GO:0032508(DNA duplex unwinding)//GO:0000278(mitotic cell cycle)//GO:0006271(DNA strand elongation involved in DNA replication)//GO:0000082(G1/S transition of mitotic cell cycle)//GO:0006260(DNA replication)//GO:0006270(DNA replication initiation)
chr19	18548408	18548660	diffreps_peak_2802	2.74417	252	ENST00000581800	ISYNA1	395803	0.00180229	0.00795505	down	51477	INO1|INOS|IPS|IPS 1|IPS-1	MIM:611670|HGNC:HGNC:29821|Ensembl:ENSG00000105655|HPRD:17163|Vega:OTTHUMG00000179027	inositol-3-phosphate synthase 1	hsa00562(Inositol phosphate metabolism)//	GO:0005829(cytosol)	GO:0005515(protein binding)//GO:0004512(inositol-3-phosphate synthase activity)	GO:0044281(small molecule metabolic process)//GO:0008654(phospholipid biosynthetic process)//GO:0006021(inositol biosynthetic process)//GO:0043647(inositol phosphate metabolic process)
chr11	44955421	44955840	diffreps_peak_854	4.91843	419	NM_006034	TP53I11	402132	1.20663e-05	0.000147091	down	9537	PIG11	HGNC:HGNC:16842|Ensembl:ENSG00000175274|HPRD:15545|Vega:OTTHUMG00000165714	tumor protein p53 inducible protein 11		GO:0016021(integral component of membrane)		GO:0008285(negative regulation of cell proliferation)//GO:0006950(response to stress)
chr11	2159761	2160204	diffreps_peak_780	4.07158	443	NM_000612	IGF2	64620.3	8.48039e-05	0.00056165	down	3481	C11orf43|GRDF|IGF-II|PP9974	MIM:147470|HGNC:HGNC:5466|Ensembl:ENSG00000167244|HPRD:00939|HPRD:17410|Vega:OTTHUMG00000009395	insulin like growth factor 2	hsa05205(Proteoglycans in cancer)	GO:0005886(plasma membrane)//GO:0070062(extracellular exosome)//GO:0005576(extracellular region)//GO:0005615(extracellular space)//GO:0031093(platelet alpha granule lumen)	GO:0008083(growth factor activity)//GO:0030546(receptor activator activity)//GO:0043539(protein serine/threonine kinase activator activity)//GO:0005159(insulin-like growth factor receptor binding)//GO:0005515(protein binding)//GO:0005179(hormone activity)//GO:0005158(insulin receptor binding)	GO:0030168(platelet activation)//GO:0044267(cellular protein metabolic process)//GO:0042104(positive regulation of activated T cell proliferation)//GO:2000273(positive regulation of receptor activity)//GO:0038028(insulin receptor signaling pathway via phosphatidylinositol 3-kinase)//GO:0071902(positive regulation of protein serine/threonine kinase activity)//GO:0009887(organ morphogenesis)//GO:00…
chr11	14490881	14491109	diffreps_peak_813	3.51333	228	NM_016451	COPB1	41075.1	0.00030667	0.00163089	down	1315	COPB	MIM:600959|HGNC:HGNC:2231|Ensembl:ENSG00000129083|HPRD:02981|Vega:OTTHUMG00000165824	coatomer protein complex subunit beta 1		GO:0005886(plasma membrane)//GO:0005798(Golgi-associated vesicle)//GO:0030133(transport vesicle)//GO:0016020(membrane)//GO:0005794(Golgi apparatus)//GO:0043231(intracellular membrane-bounded organelle)//GO:0005829(cytosol)//GO:0030117(membrane coat)//GO:0000139(Golgi membrane)//GO:0005793(endoplasmic reticulum-Golgi intermediate compartment)//GO:0005737(cytoplasm)//GO:0030126(COPI vesicle coat)	GO:0005198(structural molecule activity)//GO:0005515(protein binding)	GO:0061024(membrane organization)//GO:0044267(cellular protein metabolic process)//GO:0006890(retrograde vesicle-mediated transport, Golgi to ER)//GO:0016192(vesicle-mediated transport)//GO:0016032(viral process)//GO:0006886(intracellular protein transport)//GO:0043687(post-translational protein modification)//GO:0006891(intra-Golgi vesicle-mediated transport)//GO:0048205(COPI coating of Golgi ve…
chr20	32868361	32868740	diffreps_peak_3455	2.7861	379	NM_000687	AHCY	495946	0.00163643	0.00729411	down	191	SAHH|adoHcyase	MIM:180960|HGNC:HGNC:343|Ensembl:ENSG00000101444|HPRD:01621|Vega:OTTHUMG00000140098	adenosylhomocysteinase	hsa00270(Cysteine and methionine metabolism)//	GO:0070062(extracellular exosome)//GO:0043005(neuron projection)//GO:0005829(cytosol)//GO:0042470(melanosome)//GO:0005634(nucleus)//GO:0005737(cytoplasm)	GO:0051287(NAD binding)//GO:0005515(protein binding)//GO:0030554(adenyl nucleotide binding)//GO:0042802(identical protein binding)//GO:0004013(adenosylhomocysteinase activity)	GO:0033353(S-adenosylmethionine cycle)//GO:0042745(circadian sleep/wake cycle)//GO:0006730(one-carbon metabolic process)//GO:0001666(response to hypoxia)//GO:0034641(cellular nitrogen compound metabolic process)//GO:0071268(homocysteine biosynthetic process)//GO:0001887(selenium compound metabolic process)//GO:0019510(S-adenosylhomocysteine catabolic process)//GO:0007584(response to nutrient)//GO…
chr5	171773139	171773265	diffreps_peak_4535	1.97526	126	NM_001017995	SH3PXD2B	2033	0.0105863	0.0386474	down	285590	FAD49|FTHS|HOFI|KIAA1295|TKS4|TSK4	MIM:613293|HGNC:HGNC:29242|Ensembl:ENSG00000174705|HPRD:18591|Vega:OTTHUMG00000163280	SH3 and PX domains 2B		GO:0042995(cell projection)//GO:0030054(cell junction)//GO:0002102(podosome)//GO:0005737(cytoplasm)	GO:0070273(phosphatidylinositol-4-phosphate binding)//GO:0035091(phosphatidylinositol binding)//GO:0010314(phosphatidylinositol-5-phosphate binding)//GO:0042169(SH2 domain binding)//GO:0032266(phosphatidylinositol-3-phosphate binding)//GO:0080025(phosphatidylinositol-3,5-bisphosphate binding)//GO:0005515(protein binding)	GO:0060612(adipose tissue development)//GO:0007507(heart development)//GO:0006801(superoxide metabolic process)//GO:0022617(extracellular matrix disassembly)//GO:0045600(positive regulation of fat cell differentiation)//GO:0001501(skeletal system development)//GO:0060348(bone development)//GO:0030154(cell differentiation)//GO:0001654(eye development)//GO:0071800(podosome assembly)//GO:0072657(pro…
chr2	159389691	159389820	diffreps_peak_3243	2.15668	129	NM_003628	PKP4	1107.9	0.00697145	0.0267453	down	8502	p0071	MIM:604276|HGNC:HGNC:9026|Ensembl:ENSG00000144283|HPRD:05043|Vega:OTTHUMG00000153969	plakophilin 4		GO:0005886(plasma membrane)//GO:0009898(cytoplasmic side of plasma membrane)//GO:0048471(perinuclear region of cytoplasm)//GO:0030057(desmosome)//GO:0051233(spindle midzone)//GO:0014069(postsynaptic density)//GO:0030496(midbody)//GO:0030054(cell junction)//GO:0005737(cytoplasm)//GO:0044291(cell-cell contact zone)//GO:0072686(mitotic spindle)//GO:0005856(cytoskeleton)//GO:0005911(cell-cell junctio…	GO:0005515(protein binding)	GO:0030155(regulation of cell adhesion)//GO:0007267(cell-cell signaling)//GO:0032467(positive regulation of cytokinesis)//GO:0043547(positive regulation of GTPase activity)//GO:0007043(cell-cell junction assembly)//GO:0016337(single organismal cell-cell adhesion)
chr19	11517094	11517310	diffreps_peak_2746	3.19448	216	NM_001035223	RGL3	52135.7	0.000639032	0.00309862	down	57139	-	MIM:616743|HGNC:HGNC:30282|Ensembl:ENSG00000205517|Vega:OTTHUMG00000172898	ral guanine nucleotide dissociation stimulator-like 3		GO:0005622(intracellular)	GO:0017016(Ras GTPase binding)//GO:0008321(Ral guanyl-nucleotide exchange factor activity)	GO:0007264(small GTPase mediated signal transduction)//GO:0043547(positive regulation of GTPase activity)
chr11	396841	397340	diffreps_peak_763	3.18654	499	NM_001303029	PKP3	34905.9	0.000650818	0.00315127	down	11187	-	MIM:605561|HGNC:HGNC:9025|Ensembl:ENSG00000184363|HPRD:05711|Vega:OTTHUMG00000119068	plakophilin 3		GO:0005886(plasma membrane)//GO:0005634(nucleus)//GO:0030057(desmosome)//GO:0005911(cell-cell junction)	GO:0050839(cell adhesion molecule binding)//GO:0045294(alpha-catenin binding)	GO:0090002(establishment of protein localization to plasma membrane)//GO:0002159(desmosome assembly)//GO:0016337(single organismal cell-cell adhesion)
chr4	1242703	1242820	diffreps_peak_4085	5.1944	117	NM_001328	CTBP1	33800.2	6.39147e-06	0.000107132	down	1487	BARS	MIM:602618|HGNC:HGNC:2494|Ensembl:ENSG00000159692|HPRD:04015|Vega:OTTHUMG00000089259	C-terminal binding protein 1	hsa04310(Wnt signaling pathway)//hsa04330(Notch signaling pathway)//hsa05200(Pathways in cancer)//hsa05220(Chronic myeloid leukemia)	GO:0005654(nucleoplasm)//GO:0005667(transcription factor complex)//GO:0005634(nucleus)//GO:0017053(transcriptional repressor complex)//GO:0005737(cytoplasm)	GO:0051287(NAD binding)//GO:0003700(transcription factor activity, sequence-specific DNA binding)//GO:0001106(RNA polymerase II transcription corepressor activity)//GO:0070491(repressing transcription factor binding)//GO:0008134(transcription factor binding)//GO:0016616(oxidoreductase activity, acting on the CH-OH group of donors, NAD or NADP as acceptor)//GO:0042803(protein homodimerization acti…	GO:0055114(oxidation-reduction process)//GO:0031065(positive regulation of histone deacetylation)//GO:0090241(negative regulation of histone H4 acetylation)//GO:0006468(protein phosphorylation)//GO:0006351(transcription, DNA-templated)//GO:0019079(viral genome replication)//GO:0045892(negative regulation of transcription, DNA-templated)//GO:0008285(negative regulation of cell proliferation)//GO:0…
chr12	120597628	120597760	diffreps_peak_1318	5.40714	132	NM_006836	GCN1	128575	3.91613e-06	8.21043e-05	down	10985	GCN1L|GCN1L1|PRIC295	MIM:605614|HGNC:HGNC:4199|Ensembl:ENSG00000089154|HPRD:16127|Vega:OTTHUMG00000169338	GCN1, eIF2 alpha kinase activator homolog		GO:0005844(polysome)//GO:0016020(membrane)//GO:0005840(ribosome)//GO:0005737(cytoplasm)	GO:0044822(poly(A) RNA binding)//GO:0008135(translation factor activity, RNA binding)	GO:0006412(translation)//GO:0006417(regulation of translation)//GO:0036003(positive regulation of transcription from RNA polymerase II promoter in response to stress)//GO:1990253(cellular response to leucine starvation)//GO:0034198(cellular response to amino acid starvation)
chr13	42032420	42032600	diffreps_peak_1409	3.45405	180	NM_014059	RGCC	82838.3	0.00035152	0.00184128	down	28984	C13orf15|RGC-32|RGC32|bA157L14.2	MIM:610077|HGNC:HGNC:20369|Ensembl:ENSG00000102760|HPRD:17970|Vega:OTTHUMG00000016796	regulator of cell cycle		GO:0005813(centrosome)//GO:0005634(nucleus)//GO:0005737(cytoplasm)	GO:0019901(protein kinase binding)//GO:0030295(protein kinase activator activity)//GO:0005515(protein binding)//GO:0070412(R-SMAD binding)	GO:0050715(positive regulation of cytokine secretion)//GO:0001100(negative regulation of exit from mitosis)//GO:0010628(positive regulation of gene expression)//GO:0050710(negative regulation of cytokine secretion)//GO:0008285(negative regulation of cell proliferation)//GO:0016525(negative regulation of angiogenesis)//GO:0071158(positive regulation of cell cycle arrest)//GO:0032147(activation of …
chr10	28591789	28591995	diffreps_peak_584	4.37209	206	uc009xla.2	MPP7	108008	4.24536e-05	0.000334387	down	143098	-	MIM:610973|HGNC:HGNC:26542|Ensembl:ENSG00000150054|HPRD:14733|Vega:OTTHUMG00000017868	membrane protein, palmitoylated 7		GO:0005923(bicellular tight junction)//GO:0005912(adherens junction)//GO:0097025(MPP7-DLG1-LIN7 complex)	GO:0032947(protein complex scaffold)//GO:0046982(protein heterodimerization activity)//GO:0005515(protein binding)//GO:0019904(protein domain specific binding)//GO:0035591(signaling adaptor activity)	GO:0071896(protein localization to adherens junction)//GO:0031334(positive regulation of protein complex assembly)//GO:0070830(bicellular tight junction assembly)//GO:0009967(positive regulation of signal transduction)//GO:0030010(establishment of cell polarity)
chr22	37763999	37764100	diffreps_peak_3718	2.25892	101	NM_052906	ELFN2	4095.1	0.00550906	0.0217812	down	114794	LRRC62|PPP1R29	HGNC:HGNC:29396|Ensembl:ENSG00000166897|Ensembl:ENSG00000243902|HPRD:17229|Vega:OTTHUMG00000150558	extracellular leucine-rich repeat and fibronectin type III domain containing 2		GO:0016021(integral component of membrane)//GO:0005615(extracellular space)	GO:0004864(protein phosphatase inhibitor activity)//GO:0019902(phosphatase binding)	GO:0010923(negative regulation of phosphatase activity)
chr7	74805481	74805940	diffreps_peak_4984	3.9018	459	NM_001145064	GATSL2	111771	0.000125373	0.000771269	down	729438	GATSL1	HGNC:HGNC:37073	GATS protein-like 2
chr1	245025921	245026300	diffreps_peak_528	2.58495	379	ENST00000440865	HNRNPU	54823.9	0.00260048	0.0111132	down	3192	HNRNPU-AS1|HNRPU|SAF-A|SAFA|U21.1|hnRNP U	MIM:602869|HGNC:HGNC:5048|Ensembl:ENSG00000153187|Ensembl:ENSG00000188206|HPRD:04185|Vega:OTTHUMG00000040396	heterogeneous nuclear ribonucleoprotein U (scaffold attachment factor A)	hsa03040(Spliceosome)	GO:0030529(intracellular ribonucleoprotein complex)//GO:0070937(CRD-mediated mRNA stability complex)//GO:0009986(cell surface)//GO:0071013(catalytic step 2 spliceosome)//GO:0016020(membrane)//GO:0005697(telomerase holoenzyme complex)//GO:0036464(cytoplasmic ribonucleoprotein granule)//GO:0005654(nucleoplasm)//GO:0005634(nucleus)	GO:0070034(telomerase RNA binding)//GO:0005524(ATP binding)//GO:0003723(RNA binding)//GO:0001047(core promoter binding)//GO:0035326(enhancer binding)//GO:0044822(poly(A) RNA binding)//GO:0034046(poly(G) binding)//GO:0043021(ribonucleoprotein complex binding)//GO:0005515(protein binding)//GO:0003677(DNA binding)	GO:2000373(positive regulation of DNA topoisomerase (ATP-hydrolyzing) activity)//GO:0008380(RNA splicing)//GO:0006396(RNA processing)//GO:0000398(mRNA splicing, via spliceosome)//GO:0010467(gene expression)//GO:0032211(negative regulation of telomere maintenance via telomerase)//GO:0001649(osteoblast differentiation)//GO:0010628(positive regulation of gene expression)//GO:0032922(circadian regula…
chr2	27463132	27463229	diffreps_peak_3034	4.77035	97	NM_004341	CAD	77559.8	1.69687e-05	0.00017804	down	790	CDG1Z	MIM:114010|HGNC:HGNC:1424|Ensembl:ENSG00000084774|HPRD:06437|Vega:OTTHUMG00000097070	carbamoyl-phosphate synthetase 2, aspartate transcarbamylase, and dihydroorotase	hsa00240(Pyrimidine metabolism)//hsa00250(Alanine, aspartate and glutamate metabolism)//	GO:0070062(extracellular exosome)//GO:0043195(terminal bouton)//GO:0016020(membrane)//GO:0043234(protein complex)//GO:0042995(cell projection)//GO:0005829(cytosol)//GO:0016363(nuclear matrix)//GO:0005654(nucleoplasm)//GO:0005634(nucleus)//GO:0043025(neuronal cell body)	GO:0004088(carbamoyl-phosphate synthase (glutamine-hydrolyzing) activity)//GO:0046872(metal ion binding)//GO:0042802(identical protein binding)//GO:0005524(ATP binding)//GO:0019899(enzyme binding)//GO:0004151(dihydroorotase activity)//GO:0016810(hydrolase activity, acting on carbon-nitrogen (but not peptide) bonds)//GO:0004672(protein kinase activity)//GO:0004087(carbamoyl-phosphate synthase (amm…	GO:0008152(metabolic process)//GO:0006207('de novo' pyrimidine nucleobase biosynthetic process)//GO:0006206(pyrimidine nucleobase metabolic process)//GO:0018107(peptidyl-threonine phosphorylation)//GO:0044205('de novo' UMP biosynthetic process)//GO:0007507(heart development)//GO:0031100(organ regeneration)//GO:0033574(response to testosterone)//GO:0035690(cellular response to drug)//GO:0031000(re…
chr2	216240351	216240441	diffreps_peak_3315	2.86402	90	NM_002026	FN1	19908.7	0.00136768	0.00618758	down	2335	CIG|ED-B|FINC|FN|FNZ|GFND|GFND2|LETS|MSF	MIM:135600|HGNC:HGNC:3778|Ensembl:ENSG00000115414|HPRD:00626|Vega:OTTHUMG00000133054	fibronectin 1	hsa04151(PI3K-Akt signaling pathway)//hsa04510(Focal adhesion)//hsa04512(ECM-receptor interaction)//hsa04810(Regulation of actin cytoskeleton)//	GO:0070062(extracellular exosome)//GO:0005576(extracellular region)//GO:0031093(platelet alpha granule lumen)//GO:0005577(fibrinogen complex)//GO:0005605(basal lamina)//GO:0031012(extracellular matrix)//GO:0005793(endoplasmic reticulum-Golgi intermediate compartment)//GO:0072562(blood microparticle)//GO:0005615(extracellular space)//GO:0016324(apical plasma membrane)	GO:0045340(mercury ion binding)//GO:0002020(protease binding)//GO:0005518(collagen binding)//GO:0008201(heparin binding)//GO:0016504(peptidase activator activity)//GO:0005178(integrin binding)//GO:0005515(protein binding)	GO:0030168(platelet activation)//GO:0035924(cellular response to vascular endothelial growth factor stimulus)//GO:0043066(negative regulation of apoptotic process)//GO:0022617(extracellular matrix disassembly)//GO:0010628(positive regulation of gene expression)//GO:0009611(response to wounding)//GO:1904237(positive regulation of substrate-dependent cell migration, cell attachment to substrate)//G…
chr11	34475347	34475473	diffreps_peak_835	4.26541	126	NM_001752	CAT	100925	5.42735e-05	0.000397759	down	847	-	MIM:115500|HGNC:HGNC:1516|Ensembl:ENSG00000121691|HPRD:00282|Vega:OTTHUMG00000044353	catalase	hsa00380(Tryptophan metabolism)//hsa00630(Glyoxylate and dicarboxylate metabolism)//	GO:0005764(lysosome)//GO:0070062(extracellular exosome)//GO:0005886(plasma membrane)//GO:0016020(membrane)//GO:0005794(Golgi apparatus)//GO:0005777(peroxisome)//GO:0005829(cytosol)//GO:0043231(intracellular membrane-bounded organelle)//GO:0005739(mitochondrion)//GO:0005782(peroxisomal matrix)//GO:0005783(endoplasmic reticulum)//GO:0005778(peroxisomal membrane)//GO:0005758(mitochondrial intermembr…	GO:0020037(heme binding)//GO:0005102(receptor binding)//GO:0016209(antioxidant activity)//GO:0019899(enzyme binding)//GO:0042803(protein homodimerization activity)//GO:0050661(NADP binding)//GO:0016684(oxidoreductase activity, acting on peroxide as acceptor)//GO:0004046(aminoacylase activity)//GO:0046872(metal ion binding)//GO:0004096(catalase activity)	GO:0071363(cellular response to growth factor stimulus)//GO:0055086(nucleobase-containing small molecule metabolic process)//GO:0051781(positive regulation of cell division)//GO:0043066(negative regulation of apoptotic process)//GO:0010288(response to lead ion)//GO:0042744(hydrogen peroxide catabolic process)//GO:0009642(response to light intensity)//GO:0032868(response to insulin)//GO:0046686(re…
chr17	4458561	4458681	diffreps_peak_2152	3.6356	120	NM_014520	MYBBP1A	2282.2	0.00023142	0.00129035	down	10514	P160|PAP2	MIM:604885|HGNC:HGNC:7546|Ensembl:ENSG00000132382|HPRD:05349|Vega:OTTHUMG00000090747	MYB binding protein (P160) 1a		GO:0016020(membrane)//GO:0043231(intracellular membrane-bounded organelle)//GO:0005730(nucleolus)//GO:0005654(nucleoplasm)//GO:0042564(NLS-dependent protein nuclear import complex)//GO:0005634(nucleus)//GO:0005737(cytoplasm)	GO:0003887(DNA-directed DNA polymerase activity)//GO:0043565(sequence-specific DNA binding)//GO:0001047(core promoter binding)//GO:0008134(transcription factor binding)//GO:0044822(poly(A) RNA binding)//GO:0003714(transcription corepressor activity)//GO:0005515(protein binding)//GO:0003677(DNA binding)	GO:0045815(positive regulation of gene expression, epigenetic)//GO:0032922(circadian regulation of gene expression)//GO:2000210(positive regulation of anoikis)//GO:0006351(transcription, DNA-templated)//GO:0022904(respiratory electron transport chain)//GO:0010467(gene expression)//GO:0006913(nucleocytoplasmic transport)//GO:0001649(osteoblast differentiation)//GO:0071897(DNA biosynthetic process)…
chr15	83478841	83479087	diffreps_peak_1810	5.664	246	NM_001080435	WHAMM	12456.6	2.16772e-06	5.74827e-05	down	123720	WHAMM1|WHDC1	MIM:612393|HGNC:HGNC:30493	WAS protein homolog associated with actin, golgi membranes and microtubules		GO:0033116(endoplasmic reticulum-Golgi intermediate compartment membrane)//GO:0030659(cytoplasmic vesicle membrane)//GO:0000139(Golgi membrane)//GO:0005737(cytoplasm)//GO:0005874(microtubule)	GO:0008017(microtubule binding)//GO:0017049(GTP-Rho binding)//GO:0003779(actin binding)//GO:0071933(Arp2/3 complex binding)	GO:0048041(focal adhesion assembly)//GO:0090527(actin filament reorganization)//GO:0007015(actin filament organization)//GO:0030032(lamellipodium assembly)//GO:0051127(positive regulation of actin nucleation)//GO:0097320(membrane tubulation)//GO:0006888(ER to Golgi vesicle-mediated transport)
chr1	202917431	202917557	diffreps_peak_451	4.07025	126	uc010pqd.3	ADIPOR1	62496	8.50641e-05	0.00056302	down	51094	ACDCR1|CGI-45|CGI45|PAQR1|TESBP1A	MIM:607945|HGNC:HGNC:24040|Ensembl:ENSG00000159346|HPRD:06402|Vega:OTTHUMG00000041391	adiponectin receptor 1	hsa04152(AMPK signaling pathway)//	GO:0016020(membrane)//GO:0016021(integral component of membrane)//GO:0031226(intrinsic component of plasma membrane)//GO:0005886(plasma membrane)	GO:0019901(protein kinase binding)//GO:0046982(protein heterodimerization activity)//GO:0042802(identical protein binding)//GO:0055100(adiponectin binding)//GO:0097003(adipokinetic hormone receptor activity)//GO:0046872(metal ion binding)	GO:0019216(regulation of lipid metabolic process)//GO:0033211(adiponectin-activated signaling pathway)//GO:0010906(regulation of glucose metabolic process)//GO:0019395(fatty acid oxidation)//GO:0046427(positive regulation of JAK-STAT cascade)//GO:0042593(glucose homeostasis)//GO:0046628(positive regulation of insulin receptor signaling pathway)//GO:0009755(hormone-mediated signaling pathway)//GO:…
chr22	50713621	50714080	diffreps_peak_3785	5.19359	459	NM_012401	PLXNB2	71651.8	6.40339e-06	0.000107188	down	23654	MM1|Nbla00445|PLEXB2|dJ402G11.3	MIM:604293|HGNC:HGNC:9104|Ensembl:ENSG00000196576|HPRD:05050|Vega:OTTHUMG00000150219	plexin B2	hsa04360(Axon guidance)	GO:0005887(integral component of plasma membrane)//GO:0002116(semaphorin receptor complex)//GO:0009986(cell surface)//GO:0070062(extracellular exosome)	GO:0005515(protein binding)//GO:0017154(semaphorin receptor activity)	GO:0008360(regulation of cell shape)//GO:0030334(regulation of cell migration)//GO:0007162(negative regulation of cell adhesion)//GO:0071526(semaphorin-plexin signaling pathway)//GO:0007420(brain development)//GO:0007405(neuroblast proliferation)//GO:2001222(regulation of neuron migration)//GO:1902287(semaphorin-plexin signaling pathway involved in axon guidance)//GO:0001932(regulation of protein…
chr22	26887892	26888300	diffreps_peak_3666	2.63357	408	ENST00000407148	TFIP11	560833	0.00232504	0.0100564	down	24144	NTR1|Spp382|TIP39|bK445C9.6|hNtr1	MIM:612747|HGNC:HGNC:17165|Ensembl:ENSG00000100109|HPRD:11628|Vega:OTTHUMG00000150883	tuftelin interacting protein 11		GO:0071013(catalytic step 2 spliceosome)//GO:0071008(U2-type post-mRNA release spliceosomal complex)//GO:0000784(nuclear chromosome, telomeric region)//GO:0016607(nuclear speck)//GO:0005681(spliceosomal complex)//GO:0005578(proteinaceous extracellular matrix)//GO:0005730(nucleolus)//GO:0005737(cytoplasm)	GO:0003676(nucleic acid binding)//GO:0005515(protein binding)//GO:0003677(DNA binding)	GO:0006396(RNA processing)//GO:0000390(spliceosomal complex disassembly)//GO:0000398(mRNA splicing, via spliceosome)//GO:0031214(biomineral tissue development)//GO:1904876(negative regulation of DNA ligase activity)//GO:0032091(negative regulation of protein binding)//GO:2001033(negative regulation of double-strand break repair via nonhomologous end joining)//GO:0031333(negative regulation of pro…
chr1	33815197	33815400	diffreps_peak_168	4.28625	203	NM_004427	PHC2	118035	5.17309e-05	0.000384428	down	1912	EDR2|HPH2|PH2	MIM:602979|HGNC:HGNC:3183|Ensembl:ENSG00000134686|HPRD:10340|Vega:OTTHUMG00000004133	polyhomeotic homolog 2		GO:0035102(PRC1 complex)//GO:0005654(nucleoplasm)//GO:0031519(PcG protein complex)//GO:0005634(nucleus)//GO:0000792(heterochromatin)	GO:0008270(zinc ion binding)//GO:0005515(protein binding)//GO:0003677(DNA binding)//GO:0042802(identical protein binding)	GO:0016925(protein sumoylation)//GO:0043687(post-translational protein modification)//GO:0044267(cellular protein metabolic process)//GO:0007275(multicellular organism development)//GO:0007283(spermatogenesis)
chr12	2967041	2967500	diffreps_peak_1078	5.59783	459	NM_021953	FOXM1	54841.8	2.5245e-06	6.19609e-05	down	2305	FKHL16|FOXM1B|HFH-11|HFH11|HNF-3|INS-1|MPHOSPH2|MPP-2|MPP2|PIG29|TRIDENT	MIM:602341|HGNC:HGNC:3818|Ensembl:ENSG00000111206|HPRD:03823|Vega:OTTHUMG00000168118	forkhead box M1		GO:0005654(nucleoplasm)//GO:0005634(nucleus)//GO:0005737(cytoplasm)	GO:0003700(transcription factor activity, sequence-specific DNA binding)//GO:0019901(protein kinase binding)//GO:0043565(sequence-specific DNA binding)//GO:0044212(transcription regulatory region DNA binding)//GO:0000981(RNA polymerase II transcription factor activity, sequence-specific DNA binding)//GO:0005515(protein binding)//GO:0003677(DNA binding)	GO:0009653(anatomical structure morphogenesis)//GO:0051591(response to cAMP)//GO:0000122(negative regulation of transcription from RNA polymerase II promoter)//GO:0000086(G2/M transition of mitotic cell cycle)//GO:0051726(regulation of cell cycle)//GO:2000377(regulation of reactive oxygen species metabolic process)//GO:0045893(positive regulation of transcription, DNA-templated)//GO:0032873(negat…
chr16	28890563	28890780	diffreps_peak_1961	5.00463	217	ENST00000562185	ATP2A1	193482	9.89401e-06	0.000131655	down	487	ATP2A|SERCA1	MIM:108730|HGNC:HGNC:811|Ensembl:ENSG00000196296|HPRD:00157|Vega:OTTHUMG00000131760	ATPase sarcoplasmic/endoplasmic reticulum Ca2+ transporting 1	hsa04020(Calcium signaling pathway)//hsa04022(cGMP-PKG signaling pathway)//hsa04972(Pancreatic secretion)//hsa05010(Alzheimer's disease)	GO:0016529(sarcoplasmic reticulum)//GO:0016021(integral component of membrane)//GO:0005887(integral component of plasma membrane)//GO:0016020(membrane)//GO:0034704(calcium channel complex)//GO:0005789(endoplasmic reticulum membrane)//GO:0031673(H zone)//GO:0031674(I band)//GO:0048471(perinuclear region of cytoplasm)//GO:0033017(sarcoplasmic reticulum membrane)//GO:0031095(platelet dense tubular n…	GO:0042803(protein homodimerization activity)//GO:0005524(ATP binding)//GO:0000166(nucleotide binding)//GO:0005388(calcium-transporting ATPase activity)//GO:0046872(metal ion binding)//GO:0005515(protein binding)//GO:0005509(calcium ion binding)	GO:0032471(negative regulation of endoplasmic reticulum calcium ion concentration)//GO:0070509(calcium ion import)//GO:0034976(response to endoplasmic reticulum stress)//GO:0008152(metabolic process)//GO:0031448(positive regulation of fast-twitch skeletal muscle fiber contraction)//GO:0061337(cardiac conduction)//GO:0007596(blood coagulation)//GO:0070059(intrinsic apoptotic signaling pathway in r…
chr10	103921867	103922060	diffreps_peak_701	3.5388	193	NM_004741	NOLC1	215984	0.000289199	0.00155012	down	9221	NOPP130|NOPP140|NS5ATP13|P130	MIM:602394|HGNC:HGNC:15608|Ensembl:ENSG00000166197|Vega:OTTHUMG00000018944	nucleolar and coiled-body phosphoprotein 1		GO:0005654(nucleoplasm)//GO:0015030(Cajal body)//GO:0005737(cytoplasm)//GO:0005730(nucleolus)	GO:0005524(ATP binding)//GO:0044822(poly(A) RNA binding)//GO:0005515(protein binding)//GO:0005525(GTP binding)	GO:0007067(mitotic nuclear division)//GO:0007049(cell cycle)//GO:0006364(rRNA processing)//GO:0007000(nucleolus organization)
chr15	101440779	101440964	diffreps_peak_1835	4.94138	185	NM_000693	ALDH1A3	36707.6	1.1445e-05	0.00014298	down	220	ALDH1A6|ALDH6|MCOP8|RALDH3	MIM:600463|HGNC:HGNC:409|Ensembl:ENSG00000184254|HPRD:02713|Vega:OTTHUMG00000186439	aldehyde dehydrogenase 1 family member A3	hsa00010(Glycolysis / Gluconeogenesis)//hsa00340(Histidine metabolism)//hsa00350(Tyrosine metabolism)//hsa00360(Phenylalanine metabolism)//hsa00410(beta-Alanine metabolism)//hsa00980(Metabolism of xenobiotics by cytochrome P450)//hsa00982(Drug metabolism - cytochrome P450)//	GO:0070062(extracellular exosome)//GO:0005737(cytoplasm)//GO:0005829(cytosol)	GO:0070324(thyroid hormone binding)//GO:0070403(NAD+ binding)//GO:0016491(oxidoreductase activity)//GO:0004029(aldehyde dehydrogenase (NAD) activity)//GO:0042803(protein homodimerization activity)//GO:0004030(aldehyde dehydrogenase [NAD(P)+] activity)//GO:0016620(oxidoreductase activity, acting on the aldehyde or oxo group of donors, NAD or NADP as acceptor)	GO:0055114(oxidation-reduction process)//GO:0060013(righting reflex)//GO:0042472(inner ear morphogenesis)//GO:0002072(optic cup morphogenesis involved in camera-type eye development)//GO:0042574(retinal metabolic process)//GO:0042572(retinol metabolic process)//GO:0043065(positive regulation of apoptotic process)//GO:0060166(olfactory pit development)//GO:0002138(retinoic acid biosynthetic proces…
chrX	125299681	125300080	diffreps_peak_5696	1.96017	399	NM_001013628	DCAF12L2	984.9	0.0109605	0.0397572	down	340578	WDR40C	HGNC:HGNC:32950|HPRD:15323	DDB1 and CUL4 associated factor 12-like 2
chr11	48002109	48002480	diffreps_peak_863	4.96673	371	NM_002843	PTPRJ	421501	1.07961e-05	0.000138152	down	5795	CD148|DEP1|HPTPeta|R-PTP-ETA|SCC1	MIM:600925|HGNC:HGNC:9673|Ensembl:ENSG00000149177|HPRD:02955|Vega:OTTHUMG00000166573	protein tyrosine phosphatase, receptor type J	hsa04520(Adherens junction)	GO:0001772(immunological synapse)//GO:0016021(integral component of membrane)//GO:0005887(integral component of plasma membrane)//GO:0009986(cell surface)//GO:0005886(plasma membrane)//GO:0070062(extracellular exosome)//GO:0032587(ruffle membrane)//GO:0005911(cell-cell junction)	GO:0051019(mitogen-activated protein kinase binding)//GO:0008013(beta-catenin binding)//GO:0019901(protein kinase binding)//GO:0005161(platelet-derived growth factor receptor binding)//GO:0070097(delta-catenin binding)//GO:0045295(gamma-catenin binding)//GO:0016791(phosphatase activity)//GO:0005515(protein binding)//GO:0004725(protein tyrosine phosphatase activity)	GO:0043116(negative regulation of vascular permeability)//GO:0048008(platelet-derived growth factor receptor signaling pathway)//GO:0030155(regulation of cell adhesion)//GO:0030336(negative regulation of cell migration)//GO:0010642(negative regulation of platelet-derived growth factor receptor signaling pathway)//GO:0060242(contact inhibition)//GO:0042059(negative regulation of epidermal growth f…
chr11	62314131	62314332	diffreps_peak_899	2.43517	201	NM_001620	AHNAK	99.541	0.00367141	0.0152218	down	79026	AHNAKRS	MIM:103390|HGNC:HGNC:347|Ensembl:ENSG00000124942|HPRD:14684|Vega:OTTHUMG00000167558	AHNAK nucleoprotein		GO:0005886(plasma membrane)//GO:0031982(vesicle)//GO:0043034(costamere)//GO:0016020(membrane)//GO:0015629(actin cytoskeleton)//GO:0005829(cytosol)//GO:0005765(lysosomal membrane)//GO:0070062(extracellular exosome)//GO:0005737(cytoplasm)//GO:0045121(membrane raft)//GO:0044291(cell-cell contact zone)//GO:0030315(T-tubule)//GO:0005634(nucleus)//GO:0005925(focal adhesion)//GO:0042383(sarcolemma)	GO:0044822(poly(A) RNA binding)//GO:0097493(structural molecule activity conferring elasticity)//GO:0005515(protein binding)//GO:0044548(S100 protein binding)	GO:1901385(regulation of voltage-gated calcium channel activity)//GO:0051259(protein oligomerization)//GO:0043484(regulation of RNA splicing)
chr9	130707927	130708032	diffreps_peak_5511	4.37814	105	NM_203305	FAM102A	223640	4.18662e-05	0.000331826	down	399665	C9orf132|EEIG1|SYM-3A|bA203J24.7	MIM:610891|HGNC:HGNC:31419|Ensembl:ENSG00000167106|HPRD:13262|Vega:OTTHUMG00000020720	family with sequence similarity 102 member A			GO:0005515(protein binding)
chr1	94702970	94703280	diffreps_peak_279	2.19661	310	NM_004815	ARHGAP29	5773.1	0.00635908	0.0246819	down	9411	PARG1	MIM:610496|HGNC:HGNC:30207|HPRD:06674	Rho GTPase activating protein 29		GO:0005622(intracellular)//GO:0005829(cytosol)	GO:0030165(PDZ domain binding)//GO:0005096(GTPase activator activity)//GO:0046872(metal ion binding)	GO:0035556(intracellular signal transduction)//GO:0007266(Rho protein signal transduction)//GO:0051056(regulation of small GTPase mediated signal transduction)//GO:0007264(small GTPase mediated signal transduction)//GO:0043547(positive regulation of GTPase activity)
chr19	44116701	44117160	diffreps_peak_2890	5.31444	459	NM_001145641	SRRM5	117615	4.848e-06	9.28369e-05	down	100170229	ZNF576	HGNC:HGNC:37248|Ensembl:ENSG00000226763|Vega:OTTHUMG00000165480	serine/arginine repetitive matrix 5
chr13	100622380	100622940	diffreps_peak_1463	3.8531	560	NM_033132	ZIC5	77763.3	0.000140248	0.000844411	down	85416	-	HGNC:HGNC:20322|Ensembl:ENSG00000139800|HPRD:15737|Vega:OTTHUMG00000017280	Zic family member 5		GO:0005634(nucleus)	GO:0046872(metal ion binding)//GO:0003677(DNA binding)	GO:0007399(nervous system development)//GO:0030154(cell differentiation)
chr11	9462001	9462100	diffreps_peak_803	4.85764	99	NM_006391	IPO7	309379	1.38791e-05	0.000155677	down	10527	Imp7|RANBP7	MIM:605586|HGNC:HGNC:9852|Ensembl:ENSG00000205339|HPRD:09280|Vega:OTTHUMG00000165753	importin 7		GO:0016020(membrane)//GO:0005829(cytosol)//GO:0005643(nuclear pore)//GO:0005654(nucleoplasm)//GO:0005622(intracellular)//GO:0005737(cytoplasm)	GO:0042393(histone binding)//GO:0005215(transporter activity)//GO:0030695(GTPase regulator activity)//GO:0005515(protein binding)//GO:0008565(protein transporter activity)//GO:0008536(Ran GTPase binding)	GO:0050790(regulation of catalytic activity)//GO:0006606(protein import into nucleus)//GO:0045087(innate immune response)//GO:0016032(viral process)//GO:0006886(intracellular protein transport)//GO:0007165(signal transduction)
chr10	70500385	70500418	diffreps_peak_632	2.07927	33	NM_018237	CCAR1	1040.5	0.00833161	0.0313869	down	55749	-	MIM:612569|HGNC:HGNC:24236|Ensembl:ENSG00000060339|HPRD:10811|Vega:OTTHUMG00000018361	cell division cycle and apoptosis regulator 1		GO:0005654(nucleoplasm)//GO:0048471(perinuclear region of cytoplasm)	GO:0001047(core promoter binding)//GO:0030374(ligand-dependent nuclear receptor transcription coactivator activity)//GO:0044822(poly(A) RNA binding)//GO:0003714(transcription corepressor activity)//GO:0005515(protein binding)//GO:0003713(transcription coactivator activity)	GO:0008284(positive regulation of cell proliferation)//GO:0008380(RNA splicing)//GO:0000398(mRNA splicing, via spliceosome)//GO:0010467(gene expression)//GO:0006351(transcription, DNA-templated)//GO:0007049(cell cycle)//GO:0030335(positive regulation of cell migration)//GO:0006915(apoptotic process)//GO:0006355(regulation of transcription, DNA-templated)//GO:1903507(negative regulation of nucleic…
chr5	74064755	74064943	diffreps_peak_4404	2.2382	188	NM_014886	NSA2	20428.9	0.00577833	0.0227151	down	10412	CDK105|HCL-G1|HCLG1|HUSSY-29|HUSSY29|TINP1	MIM:612497|HGNC:HGNC:30728|Ensembl:ENSG00000164346|HPRD:18191	NSA2, ribosome biogenesis homolog		GO:0030529(intracellular ribonucleoprotein complex)//GO:0005730(nucleolus)//GO:0005634(nucleus)	GO:0044822(poly(A) RNA binding)	GO:0006364(rRNA processing)
chr20	3027018	3027165	diffreps_peak_3411	3.62395	147	NM_030811	MRPS26	25521.9	0.00023771	0.00131784	down	64949	C20orf193|GI008|MRP-S13|MRP-S26|MRPS13|NY-BR-87|RPMS13|dJ534B8.3	MIM:611988|HGNC:HGNC:14045|Ensembl:ENSG00000125901|HPRD:17595|Vega:OTTHUMG00000031721	mitochondrial ribosomal protein S26		GO:0005654(nucleoplasm)//GO:0005743(mitochondrial inner membrane)//GO:0005739(mitochondrion)//GO:0005763(mitochondrial small ribosomal subunit)	GO:0044822(poly(A) RNA binding)	GO:0042769(DNA damage response, detection of DNA damage)//GO:0043043(peptide biosynthetic process)//GO:0070124(mitochondrial translational initiation)//GO:0006996(organelle organization)//GO:0032543(mitochondrial translation)//GO:0070125(mitochondrial translational elongation)//GO:0070126(mitochondrial translational termination)
chr7	138982681	138983080	diffreps_peak_5092	5.02511	399	NM_173569	UBN2	243409	9.43823e-06	0.000128424	down	254048	-	MIM:613841|HGNC:HGNC:21931|Ensembl:ENSG00000157741|Vega:OTTHUMG00000157623	ubinuclein 2		GO:0005654(nucleoplasm)//GO:0005634(nucleus)//GO:0005615(extracellular space)
chr6	31795901	31796300	diffreps_peak_4668	4.36302	399	NM_005346	HSPA1B	600322	4.33495e-05	0.00033851	down	3304	HSP70-1B|HSP70-2|HSP70.2	MIM:603012|HGNC:HGNC:5233|Ensembl:ENSG00000204388|HPRD:06784|Vega:OTTHUMG00000031202	heat shock protein family A (Hsp70) member 1B	hsa03040(Spliceosome)//hsa04010(MAPK signaling pathway)//hsa04141(Protein processing in endoplasmic reticulum)//hsa04144(Endocytosis)//	GO:0005737(cytoplasm)//GO:0048471(perinuclear region of cytoplasm)//GO:0005829(cytosol)//GO:0005814(centriole)//GO:0016234(inclusion body)//GO:0005654(nucleoplasm)//GO:0072562(blood microparticle)//GO:0005925(focal adhesion)//GO:0000151(ubiquitin ligase complex)	GO:0044183(protein binding involved in protein folding)//GO:0042826(histone deacetylase binding)//GO:0031625(ubiquitin protein ligase binding)//GO:0051082(unfolded protein binding)//GO:0005524(ATP binding)//GO:0019899(enzyme binding)//GO:0001618(virus receptor activity)//GO:0031072(heat shock protein binding)//GO:0055131(C3HC4-type RING finger domain binding)//GO:0016887(ATPase activity)//GO:0001…	GO:1903265(positive regulation of tumor necrosis factor-mediated signaling pathway)//GO:0010941(regulation of cell death)//GO:1900034(regulation of cellular response to heat)//GO:0070434(positive regulation of nucleotide-binding oligomerization domain containing 2 signaling pathway)//GO:0010628(positive regulation of gene expression)//GO:2001240(negative regulation of extrinsic apoptotic signalin…
chr22	38201321	38201740	diffreps_peak_3724	5.00976	419	NM_005318	H1F0	123585	9.77779e-06	0.000131032	down	3005	H10|H1FV	MIM:142708|HGNC:HGNC:4714|Ensembl:ENSG00000189060|HPRD:00819|Vega:OTTHUMG00000150659	H1 histone family member 0		GO:0000790(nuclear chromatin)//GO:0005794(Golgi apparatus)//GO:0015629(actin cytoskeleton)//GO:0000786(nucleosome)//GO:0005719(nuclear euchromatin)//GO:0005654(nucleoplasm)//GO:0005634(nucleus)	GO:0044822(poly(A) RNA binding)//GO:0031490(chromatin DNA binding)//GO:0005515(protein binding)	GO:0006921(cellular component disassembly involved in execution phase of apoptosis)//GO:0006915(apoptotic process)//GO:0006309(apoptotic DNA fragmentation)//GO:0006334(nucleosome assembly)//GO:0012501(programmed cell death)
chr1	120265998	120266064	diffreps_peak_315	5.4794	66	NM_006623	PHGDH	57667.3	3.31586e-06	7.39235e-05	down	26227	3-PGDH|3PGDH|HEL-S-113|NLS|NLS1|PDG|PGAD|PGD|PGDH|PHGDHD|SERA	MIM:606879|HGNC:HGNC:8923|Ensembl:ENSG00000092621|HPRD:06047|Vega:OTTHUMG00000012100	phosphoglycerate dehydrogenase	hsa00260(Glycine, serine and threonine metabolism)//	GO:0043209(myelin sheath)//GO:0070062(extracellular exosome)//GO:0005829(cytosol)	GO:0009055(electron carrier activity)//GO:0004617(phosphoglycerate dehydrogenase activity)//GO:0051287(NAD binding)	GO:0055114(oxidation-reduction process)//GO:0008652(cellular amino acid biosynthetic process)//GO:0031175(neuron projection development)//GO:0044281(small molecule metabolic process)//GO:0021510(spinal cord development)//GO:0006566(threonine metabolic process)//GO:0007420(brain development)//GO:0006541(glutamine metabolic process)//GO:0021915(neural tube development)//GO:0034641(cellular nitrogen…
chr3	47036961	47037123	diffreps_peak_3839	6.28667	162	NM_015175	NBEAL2	12674.4	5.16815e-07	2.41499e-05	down	23218	BDPLT4|GPS	MIM:614169|HGNC:HGNC:31928|Ensembl:ENSG00000160796|Vega:OTTHUMG00000156497	neurobeachin like 2		GO:0005783(endoplasmic reticulum)//GO:0016020(membrane)//GO:0019898(extrinsic component of membrane)	GO:0005543(phospholipid binding)	GO:0035855(megakaryocyte development)//GO:0070889(platelet alpha granule organization)//GO:0030220(platelet formation)//GO:0007596(blood coagulation)
chr11	62376013	62376124	diffreps_peak_900	2.26309	111	NM_153265	EML3	6275.6	0.00545643	0.0216234	down	256364	ELP95	HGNC:HGNC:26666|Ensembl:ENSG00000149499|HPRD:08193|Vega:OTTHUMG00000149817	echinoderm microtubule associated protein like 3		GO:0005874(microtubule)//GO:0005737(cytoplasm)
chr3	52001341	52001482	diffreps_peak_3870	6.66278	141	NM_033008	PCBP4	4112.1	2.17381e-07	1.94318e-05	down	57060	CBP|LIP4|MCG10	MIM:608503|HGNC:HGNC:8652|Ensembl:ENSG00000090097|HPRD:16343|Vega:OTTHUMG00000157366	poly(rC) binding protein 4		GO:0030529(intracellular ribonucleoprotein complex)//GO:0005737(cytoplasm)	GO:0044822(poly(A) RNA binding)//GO:0003723(RNA binding)//GO:0003677(DNA binding)
chr17	46125685	46125824	diffreps_peak_2352	3.22873	139	NM_003204	NFE2L1	45242.5	0.000590563	0.00288836	down	4779	LCR-F1|NRF1|TCF11	MIM:163260|HGNC:HGNC:7781|Ensembl:ENSG00000082641|HPRD:01223|Vega:OTTHUMG00000178706	nuclear factor, erythroid 2 like 1		GO:0016021(integral component of membrane)//GO:0005634(nucleus)//GO:0005789(endoplasmic reticulum membrane)//GO:0005737(cytoplasm)	GO:0003712(transcription cofactor activity)//GO:0003700(transcription factor activity, sequence-specific DNA binding)//GO:0043565(sequence-specific DNA binding)//GO:0005515(protein binding)//GO:0001190(transcriptional activator activity, RNA polymerase II transcription factor binding)//GO:0001205(transcriptional activator activity, RNA polymerase II distal enhancer sequence-specific binding)//GO:…	GO:0030218(erythrocyte differentiation)//GO:0006366(transcription from RNA polymerase II promoter)//GO:0009653(anatomical structure morphogenesis)//GO:0006954(inflammatory response)//GO:0006783(heme biosynthetic process)//GO:0034599(cellular response to oxidative stress)//GO:0045944(positive regulation of transcription from RNA polymerase II promoter)//GO:0006357(regulation of transcription from …
chr8	145002021	145002160	diffreps_peak_5332	4.31281	139	NM_000445	PLEC	169429	4.86621e-05	0.000366844	down	5339	EBS1|EBSMD|EBSND|EBSO|EBSOG|EBSPA|HD1|LGMD2Q|PCN|PLEC1|PLEC1b|PLTN	MIM:601282|HGNC:HGNC:9069|Ensembl:ENSG00000178209|HPRD:03180|Vega:OTTHUMG00000165291	plectin		GO:0005886(plasma membrane)//GO:0070062(extracellular exosome)//GO:0005903(brush border)//GO:0043034(costamere)//GO:0045111(intermediate filament cytoskeleton)//GO:0005829(cytosol)//GO:0005737(cytoplasm)//GO:0030056(hemidesmosome)//GO:0016528(sarcoplasm)//GO:0005856(cytoskeleton)//GO:0005925(focal adhesion)//GO:0042383(sarcolemma)	GO:0008307(structural constituent of muscle)//GO:0005515(protein binding)//GO:0030506(ankyrin binding)//GO:0008092(cytoskeletal protein binding)//GO:0044822(poly(A) RNA binding)//GO:0003779(actin binding)	GO:0006921(cellular component disassembly involved in execution phase of apoptosis)//GO:0031581(hemidesmosome assembly)//GO:0030198(extracellular matrix organization)//GO:0012501(programmed cell death)//GO:0034329(cell junction assembly)//GO:0006915(apoptotic process)
chr3	196098766	196098913	diffreps_peak_4068	5.09742	147	NM_015562	UBXN7	199908	7.99069e-06	0.000118249	down	26043	UBXD7	MIM:616379|HGNC:HGNC:29119	UBX domain protein 7		GO:0005654(nucleoplasm)//GO:0034098(VCP-NPL4-UFD1 AAA ATPase complex)	GO:0043130(ubiquitin binding)//GO:0008134(transcription factor binding)//GO:0005515(protein binding)//GO:0031625(ubiquitin protein ligase binding)
chr17	73164341	73164496	diffreps_peak_2454	3.99848	155	NM_006937	SUMO2	83697.7	0.000100351	0.000643581	down	6613	HSMT3|SMT3B|SMT3H2|SUMO3|Smt3A	MIM:603042|HGNC:HGNC:11125|Ensembl:ENSG00000188612|HPRD:04332|Vega:OTTHUMG00000179481	small ubiquitin-like modifier 2	hsa03013(RNA transport)	GO:0005654(nucleoplasm)//GO:0005634(nucleus)//GO:0016605(PML body)	GO:0044822(poly(A) RNA binding)//GO:0031386(protein tag)//GO:0019789(SUMO transferase activity)//GO:0005515(protein binding)//GO:0031625(ubiquitin protein ligase binding)	GO:0044267(cellular protein metabolic process)//GO:0032436(positive regulation of proteasomal ubiquitin-dependent protein catabolic process)//GO:0070911(global genome nucleotide-excision repair)//GO:0000724(double-strand break repair via homologous recombination)//GO:0006302(double-strand break repair)//GO:0043687(post-translational protein modification)//GO:0006289(nucleotide-excision repair)//G…
chr17	7129739	7129958	diffreps_peak_2165	4.78644	219	NM_004422	DVL2	285547	1.63517e-05	0.00017385	down	1856	-	MIM:602151|HGNC:HGNC:3086|Ensembl:ENSG00000004975|HPRD:03690|Vega:OTTHUMG00000102155	dishevelled segment polarity protein 2	hsa04310(Wnt signaling pathway)//hsa04330(Notch signaling pathway)//hsa04390(Hippo signaling pathway)//hsa04550(Signaling pathways regulating pluripotency of stem cells)//hsa04916(Melanogenesis)//hsa05166(HTLV-I infection)//hsa05200(Pathways in cancer)//hsa05217(Basal cell carcinoma)	GO:0005886(plasma membrane)//GO:0045177(apical part of cell)//GO:0005829(cytosol)//GO:0031410(cytoplasmic vesicle)//GO:0045334(clathrin-coated endocytic vesicle)//GO:0005622(intracellular)//GO:0005634(nucleus)//GO:0005737(cytoplasm)	GO:0043621(protein self-association)//GO:0005515(protein binding)//GO:0019904(protein domain specific binding)//GO:0042802(identical protein binding)//GO:0005109(frizzled binding)	GO:0035567(non-canonical Wnt signaling pathway)//GO:0007379(segment specification)//GO:0001843(neural tube closure)//GO:0090103(cochlea morphogenesis)//GO:0007507(heart development)//GO:0043507(positive regulation of JUN kinase activity)//GO:0060070(canonical Wnt signaling pathway)//GO:0016055(Wnt signaling pathway)//GO:0006366(transcription from RNA polymerase II promoter)//GO:0051091(positive r…
chr8	144996781	144997220	diffreps_peak_5327	4.12513	439	NM_000445	PLEC	654431	7.49674e-05	0.000512246	down	5339	EBS1|EBSMD|EBSND|EBSO|EBSOG|EBSPA|HD1|LGMD2Q|PCN|PLEC1|PLEC1b|PLTN	MIM:601282|HGNC:HGNC:9069|Ensembl:ENSG00000178209|HPRD:03180|Vega:OTTHUMG00000165291	plectin		GO:0005886(plasma membrane)//GO:0070062(extracellular exosome)//GO:0005903(brush border)//GO:0043034(costamere)//GO:0045111(intermediate filament cytoskeleton)//GO:0005829(cytosol)//GO:0005737(cytoplasm)//GO:0030056(hemidesmosome)//GO:0016528(sarcoplasm)//GO:0005856(cytoskeleton)//GO:0005925(focal adhesion)//GO:0042383(sarcolemma)	GO:0008307(structural constituent of muscle)//GO:0005515(protein binding)//GO:0030506(ankyrin binding)//GO:0008092(cytoskeletal protein binding)//GO:0044822(poly(A) RNA binding)//GO:0003779(actin binding)	GO:0006921(cellular component disassembly involved in execution phase of apoptosis)//GO:0031581(hemidesmosome assembly)//GO:0030198(extracellular matrix organization)//GO:0012501(programmed cell death)//GO:0034329(cell junction assembly)//GO:0006915(apoptotic process)
chr12	1639984	1640116	diffreps_peak_1076	1.84059	132	ENST00000545811	WNT5B	929.3	0.0144349	0.0507594	down	81029	-	MIM:606361|HGNC:HGNC:16265|Ensembl:ENSG00000111186|HPRD:05899|Vega:OTTHUMG00000090375	wingless-type MMTV integration site family member 5B	hsa04310(Wnt signaling pathway)//hsa04340(Hedgehog signaling pathway)//hsa04390(Hippo signaling pathway)//hsa04550(Signaling pathways regulating pluripotency of stem cells)//hsa04916(Melanogenesis)//hsa05166(HTLV-I infection)//hsa05200(Pathways in cancer)//hsa05205(Proteoglycans in cancer)//hsa05217(Basal cell carcinoma)	GO:0005886(plasma membrane)//GO:0070062(extracellular exosome)//GO:0005576(extracellular region)//GO:0009986(cell surface)//GO:0005796(Golgi lumen)//GO:0005788(endoplasmic reticulum lumen)//GO:0030666(endocytic vesicle membrane)//GO:0005578(proteinaceous extracellular matrix)//GO:0005615(extracellular space)	GO:0005102(receptor binding)//GO:0005109(frizzled binding)	GO:0070307(lens fiber cell development)//GO:0045600(positive regulation of fat cell differentiation)//GO:0090090(negative regulation of canonical Wnt signaling pathway)//GO:0016055(Wnt signaling pathway)//GO:0030182(neuron differentiation)//GO:0007275(multicellular organism development)//GO:0045165(cell fate commitment)//GO:0071300(cellular response to retinoic acid)//GO:0030335(positive regulati…
chr4	190862001	190862226	diffreps_peak_4296	4.83589	225	NM_004477	FRG1	67829.2	1.45917e-05	0.000161092	down	2483	FRG1A|FSG1	MIM:601278|HGNC:HGNC:3954|Ensembl:ENSG00000109536|HPRD:03176|Vega:OTTHUMG00000160202	FSHD region gene 1		GO:0030018(Z disc)//GO:0005730(nucleolus)//GO:0071013(catalytic step 2 spliceosome)//GO:0015030(Cajal body)	GO:0044822(poly(A) RNA binding)//GO:0005515(protein binding)//GO:0003779(actin binding)	GO:0000398(mRNA splicing, via spliceosome)//GO:0007517(muscle organ development)//GO:0006364(rRNA processing)
chr14	75590748	75590926	diffreps_peak_1591	4.2719	178	NM_033116	NEK9	61122.9	5.34683e-05	0.0003924	down	91754	NERCC|NERCC1|Nek8	MIM:609798|HGNC:HGNC:18591|HPRD:11386	NIMA related kinase 9		GO:0005813(centrosome)//GO:0005634(nucleus)//GO:0005737(cytoplasm)//GO:0005829(cytosol)	GO:0004674(protein serine/threonine kinase activity)//GO:0019901(protein kinase binding)//GO:0004672(protein kinase activity)//GO:0005524(ATP binding)//GO:0046872(metal ion binding)//GO:0005515(protein binding)	GO:0007067(mitotic nuclear division)//GO:0006468(protein phosphorylation)//GO:0051301(cell division)//GO:0000278(mitotic cell cycle)//GO:0007017(microtubule-based process)//GO:0007077(mitotic nuclear envelope disassembly)//GO:0007059(chromosome segregation)
chrX	122318095	122318240	diffreps_peak_5693	2.62126	145	NM_000828	GRIA3	1421.3	0.00239188	0.0102865	down	2892	GLUR-C|GLUR-K3|GLUR3|GLURC|GluA3|MRX94	MIM:305915|HGNC:HGNC:4573|Ensembl:ENSG00000125675|HPRD:02378|Vega:OTTHUMG00000022685	glutamate ionotropic receptor AMPA type subunit 3	hsa04024(cAMP signaling pathway)//hsa04080(Neuroactive ligand-receptor interaction)//hsa04713(Circadian entrainment)//hsa04723(Retrograde endocannabinoid signaling)//hsa04724(Glutamatergic synapse)//hsa04728(Dopaminergic synapse)//hsa04730(Long-term depression)//hsa05031(Amphetamine addiction)//hsa05033(Nicotine addiction)//hsa05202(Transcriptional misregulation in cancer)	GO:0005886(plasma membrane)//GO:0032279(asymmetric synapse)//GO:0043204(perikaryon)//GO:0032281(AMPA glutamate receptor complex)//GO:0016021(integral component of membrane)//GO:0043197(dendritic spine)//GO:0014069(postsynaptic density)//GO:0030054(cell junction)//GO:0030666(endocytic vesicle membrane)//GO:0043083(synaptic cleft)//GO:0005654(nucleoplasm)//GO:0043198(dendritic shaft)//GO:0045211(po…	GO:0004970(ionotropic glutamate receptor activity)//GO:0004971(AMPA glutamate receptor activity)//GO:0005234(extracellular-glutamate-gated ion channel activity)	GO:0007215(glutamate receptor signaling pathway)//GO:0007268(synaptic transmission)//GO:0035235(ionotropic glutamate receptor signaling pathway)//GO:0006810(transport)//GO:0060992(response to fungicide)//GO:0034220(ion transmembrane transport)
chr13	76381615	76381880	diffreps_peak_1445	4.81539	265	NM_015842	LMO7	109093	1.52972e-05	0.000166019	down	4008	FBX20|FBXO20|LOMP	MIM:604362|HGNC:HGNC:6646|Ensembl:ENSG00000136153|HPRD:05078|Vega:OTTHUMG00000017093	LIM domain 7	hsa04520(Adherens junction)	GO:0016021(integral component of membrane)//GO:0005634(nucleus)//GO:0005925(focal adhesion)//GO:0005737(cytoplasm)//GO:0000151(ubiquitin ligase complex)	GO:0004842(ubiquitin-protein transferase activity)//GO:0008270(zinc ion binding)	GO:0030155(regulation of cell adhesion)//GO:0023051(regulation of signaling)//GO:0016567(protein ubiquitination)
chr10	3109711	3109899	diffreps_peak_543	2.43947	188	NM_002627	PFKP	59361.8	0.00363518	0.0150932	down	5214	ATP-PFK|PFK-C|PFK-P|PFKF	MIM:171840|HGNC:HGNC:8878|Ensembl:ENSG00000067057|HPRD:01384|Vega:OTTHUMG00000017556	phosphofructokinase, platelet	hsa00010(Glycolysis / Gluconeogenesis)//hsa00030(Pentose phosphate pathway)//hsa00051(Fructose and mannose metabolism)//hsa00052(Galactose metabolism)//	GO:0016020(membrane)//GO:0005634(nucleus)//GO:0070062(extracellular exosome)//GO:0005829(cytosol)	GO:0003872(6-phosphofructokinase activity)//GO:0005524(ATP binding)//GO:0046872(metal ion binding)//GO:0032403(protein complex binding)	GO:0044281(small molecule metabolic process)//GO:0098779(mitophagy in response to mitochondrial depolarization)//GO:0006006(glucose metabolic process)//GO:0006002(fructose 6-phosphate metabolic process)//GO:0005975(carbohydrate metabolic process)//GO:0061615(glycolytic process through fructose-6-phosphate)//GO:0061621(canonical glycolysis)
chr1	2237458	2237689	diffreps_peak_17	5.20657	231	NM_003036	SKI	56905.8	6.21485e-06	0.000105211	down	6497	SGS|SKV	MIM:164780|HGNC:HGNC:10896|Ensembl:ENSG00000157933|HPRD:01271|Vega:OTTHUMG00000001407	SKI proto-oncogene		GO:0043234(protein complex)//GO:0017053(transcriptional repressor complex)//GO:0005813(centrosome)//GO:0005667(transcription factor complex)//GO:0005737(cytoplasm)//GO:0016605(PML body)//GO:0005654(nucleoplasm)//GO:0005634(nucleus)//GO:0016604(nuclear body)	GO:0008270(zinc ion binding)//GO:0019904(protein domain specific binding)//GO:0019901(protein kinase binding)//GO:0003682(chromatin binding)//GO:0070491(repressing transcription factor binding)//GO:0046811(histone deacetylase inhibitor activity)//GO:0003714(transcription corepressor activity)//GO:0046332(SMAD binding)//GO:0005515(protein binding)//GO:0031625(ubiquitin protein ligase binding)	GO:0030514(negative regulation of BMP signaling pathway)//GO:0060021(palate development)//GO:0030326(embryonic limb morphogenesis)//GO:0010626(negative regulation of Schwann cell proliferation)//GO:0022011(myelination in peripheral nervous system)//GO:0009948(anterior/posterior axis specification)//GO:0008285(negative regulation of cell proliferation)//GO:0000122(negative regulation of transcript…
chr5	179247841	179248141	diffreps_peak_4566	5.61925	300	NM_003900	SQSTM1	40775.5	2.403e-06	6.0052e-05	down	8878	A170|FTDALS3|OSIL|PDB3|ZIP3|p60|p62|p62B	MIM:601530|HGNC:HGNC:11280|Ensembl:ENSG00000161011|HPRD:03319|Vega:OTTHUMG00000150643	sequestosome 1	hsa04380(Osteoclast differentiation)	GO:0044753(amphisome)//GO:0044754(autolysosome)//GO:0031410(cytoplasmic vesicle)//GO:0000932(cytoplasmic mRNA processing body)//GO:0005776(autophagosome)//GO:0005770(late endosome)//GO:0005829(cytosol)//GO:0070062(extracellular exosome)//GO:0016234(inclusion body)//GO:0016605(PML body)//GO:0005783(endoplasmic reticulum)//GO:0005654(nucleoplasm)//GO:0000407(pre-autophagosomal structure)//GO:000573…	GO:0008270(zinc ion binding)//GO:0004674(protein serine/threonine kinase activity)//GO:0031625(ubiquitin protein ligase binding)//GO:0005080(protein kinase C binding)//GO:0042803(protein homodimerization activity)//GO:0019901(protein kinase binding)//GO:0043130(ubiquitin binding)//GO:0042802(identical protein binding)//GO:0030971(receptor tyrosine kinase binding)//GO:0070530(K63-linked polyubiqui…	GO:0043066(negative regulation of apoptotic process)//GO:0097190(apoptotic signaling pathway)//GO:0048011(neurotrophin TRK receptor signaling pathway)//GO:0006914(autophagy)//GO:0000422(mitophagy)//GO:0016197(endosomal transport)//GO:0010821(regulation of mitochondrion organization)//GO:0002376(immune system process)//GO:0043065(positive regulation of apoptotic process)//GO:0006511(ubiquitin-depe…
chr11	64875981	64876386	diffreps_peak_915	2.49091	405	NM_013265	VPS51	15560.2	0.0032292	0.0135401	down	738	ANG2|ANG3|C11orf2|C11orf3|FFR	MIM:615738|HGNC:HGNC:1172|Ensembl:ENSG00000149823|HPRD:12605|Vega:OTTHUMG00000165600	VPS51 GARP complex subunit		GO:0016021(integral component of membrane)//GO:0055037(recycling endosome)//GO:0005794(Golgi apparatus)//GO:1990745(EARP complex)//GO:0017119(Golgi transport complex)//GO:0000938(GARP complex)	GO:0003674(molecular_function)//GO:0005515(protein binding)	GO:0006869(lipid transport)//GO:0042147(retrograde transport, endosome to Golgi)//GO:0032456(endocytic recycling)//GO:0015031(protein transport)//GO:0006914(autophagy)
chr7	75115140	75115540	diffreps_peak_4987	4.92086	400	ENST00000453279	POM121C	71121.5	1.19988e-05	0.000147091	down	100101267	POM121-2	MIM:615754|HGNC:HGNC:34005|Ensembl:ENSG00000272391|Vega:OTTHUMG00000156238	POM121 transmembrane nucleoporin C	hsa03013(RNA transport)	GO:0031965(nuclear membrane)//GO:0016021(integral component of membrane)//GO:0005789(endoplasmic reticulum membrane)//GO:0005643(nuclear pore)//GO:0005635(nuclear envelope)	GO:0005515(protein binding)	GO:0044267(cellular protein metabolic process)//GO:0005975(carbohydrate metabolic process)//GO:0015758(glucose transport)//GO:0043687(post-translational protein modification)//GO:0019054(modulation by virus of host process)//GO:0008645(hexose transport)//GO:0008033(tRNA processing)//GO:0031047(gene silencing by RNA)//GO:0015031(protein transport)//GO:0019083(viral transcription)//GO:0019048(modul…
chr17	36872621	36873080	diffreps_peak_2284	3.3678	459	NM_005937	MLLT6	147636	0.000428742	0.00219248	down	4302	AF17	MIM:600328|HGNC:HGNC:7138|Ensembl:ENSG00000275023|HPRD:08978|Vega:OTTHUMG00000188498	myeloid/lymphoid or mixed-lineage leukemia; translocated to, 6		GO:0005634(nucleus)	GO:0008270(zinc ion binding)//GO:0005515(protein binding)	GO:0006355(regulation of transcription, DNA-templated)
chr17	77912881	77913300	diffreps_peak_2492	3.79823	419	NM_019020	TBC1D16	124370	0.000159137	0.000936918	down	125058	-	MIM:616637|HGNC:HGNC:28356|Ensembl:ENSG00000167291|HPRD:10261|Vega:OTTHUMG00000177489	TBC1 domain family member 16		GO:0005769(early endosome)//GO:0005829(cytosol)	GO:0005096(GTPase activator activity)//GO:0005515(protein binding)	GO:0001919(regulation of receptor recycling)//GO:1902017(regulation of cilium assembly)//GO:0043547(positive regulation of GTPase activity)
chr1	205779541	205780000	diffreps_peak_459	4.16506	459	NM_173854	SLC41A1	62115.2	6.83819e-05	0.000474411	down	254428	MgtE	MIM:610801|HGNC:HGNC:19429|Ensembl:ENSG00000133065|HPRD:15388|Vega:OTTHUMG00000036000	solute carrier family 41 member 1		GO:0005886(plasma membrane)//GO:0016021(integral component of membrane)	GO:0008324(cation transmembrane transporter activity)	GO:0055085(transmembrane transport)//GO:0098655(cation transmembrane transport)
chr6	40995781	40996260	diffreps_peak_4712	3.91535	479	NM_173561	UNC5CL	74401.5	0.000121522	0.000752806	down	222643	MUXA|ZUD	HGNC:HGNC:21203|Ensembl:ENSG00000124602|HPRD:09844	unc-5 family C-terminal like		GO:0016020(membrane)//GO:0016021(integral component of membrane)//GO:0005737(cytoplasm)	GO:0008233(peptidase activity)	GO:0006508(proteolysis)//GO:0046330(positive regulation of JNK cascade)//GO:0043123(positive regulation of I-kappaB kinase/NF-kappaB signaling)//GO:0007165(signal transduction)
chr7	100610341	100610780	diffreps_peak_5034	5.10941	439	NM_005960	MUC3A	208397	7.77299e-06	0.00011657	down	4584	MUC-3A|MUC3	MIM:158371|HGNC:HGNC:7513|Ensembl:ENSG00000169894|Vega:OTTHUMG00000157038	mucin 3A, cell surface associated		GO:0016021(integral component of membrane)//GO:0005576(extracellular region)//GO:0005796(Golgi lumen)	GO:0005201(extracellular matrix structural constituent)//GO:0030197(extracellular matrix constituent, lubricant activity)	GO:0006493(protein O-linked glycosylation)//GO:0043687(post-translational protein modification)//GO:0016266(O-glycan processing)//GO:0044267(cellular protein metabolic process)
chr5	10679521	10679980	diffreps_peak_4324	4.42312	459	NM_004394	DAP	373933	3.77465e-05	0.000310033	down	1611	-	MIM:600954|HGNC:HGNC:2672|Ensembl:ENSG00000112977|HPRD:02977|Vega:OTTHUMG00000131041	death-associated protein			GO:0070513(death domain binding)	GO:0010507(negative regulation of autophagy)//GO:0032088(negative regulation of NF-kappaB transcription factor activity)//GO:0034198(cellular response to amino acid starvation)//GO:0097190(apoptotic signaling pathway)//GO:0045892(negative regulation of transcription, DNA-templated)//GO:0006914(autophagy)//GO:0006919(activation of cysteine-type endopeptidase activity involved in apoptotic process)…
chr22	30188421	30188524	diffreps_peak_3683	2.40131	103	NM_032204	ASCC2	8927.1	0.00396904	0.0162753	down	84164	ASC1p100|p100	MIM:614216|HGNC:HGNC:24103|Ensembl:ENSG00000100325|HPRD:16515|Vega:OTTHUMG00000067658	activating signal cointegrator 1 complex subunit 2		GO:0005654(nucleoplasm)		GO:0006307(DNA dealkylation involved in DNA repair)//GO:0006281(DNA repair)//GO:0006355(regulation of transcription, DNA-templated)//GO:0006351(transcription, DNA-templated)
chr1	46751221	46751660	diffreps_peak_210	4.67249	439	NM_006369	LRRC41	520548	2.12573e-05	0.00020527	down	10489	MUF1|PP7759	HGNC:HGNC:16917|Ensembl:ENSG00000132128|HPRD:10102|Vega:OTTHUMG00000007810	leucine rich repeat containing 41		GO:0016020(membrane)//GO:0005634(nucleus)//GO:0005737(cytoplasm)	GO:0042803(protein homodimerization activity)	GO:0016567(protein ubiquitination)
chr6	135360710	135360840	diffreps_peak_4818	6.71874	130	NM_006620	HBS1L	4393.4	1.91101e-07	1.94318e-05	down	10767	EF-1a|ERFS|HBS1|HSPC276|eRF3c	MIM:612450|HGNC:HGNC:4834|Ensembl:ENSG00000112339|HPRD:06582|Vega:OTTHUMG00000015626	HBS1 like translational GTPase	hsa03015(mRNA surveillance pathway)//hsa05134(Legionellosis)	GO:0005622(intracellular)//GO:0016021(integral component of membrane)//GO:0070062(extracellular exosome)//GO:0016020(membrane)	GO:0003746(translation elongation factor activity)//GO:0003924(GTPase activity)//GO:0005525(GTP binding)	GO:0006412(translation)//GO:0006414(translational elongation)//GO:0008152(metabolic process)//GO:0032790(ribosome disassembly)//GO:0007165(signal transduction)
chr6	13486921	13487520	diffreps_peak_4609	4.69228	599	NM_018988	GFOD1	82261.3	2.03104e-05	0.000198384	down	54438	ADG-90|C6orf114	HGNC:HGNC:21096|Ensembl:ENSG00000145990|HPRD:13574|Vega:OTTHUMG00000014276	glucose-fructose oxidoreductase domain containing 1		GO:0005576(extracellular region)	GO:0016491(oxidoreductase activity)//GO:0005515(protein binding)	GO:0055114(oxidation-reduction process)
chr8	125463701	125464180	diffreps_peak_5295	4.10079	479	NM_017956	TRMT12	88347.8	7.92877e-05	0.00053318	down	55039	TRM12|TYW2	MIM:611244|HGNC:HGNC:26091|Ensembl:ENSG00000183665|HPRD:07947|Vega:OTTHUMG00000165022	tRNA methyltransferase 12 homolog (S. cerevisiae)			GO:0005515(protein binding)//GO:0016740(transferase activity)	GO:0010467(gene expression)//GO:0006400(tRNA modification)//GO:0008033(tRNA processing)
chr20	44483797	44483931	diffreps_peak_3491	4.32503	134	NM_005469	ACOT8	76132.4	4.73116e-05	0.000360263	down	10005	HNAACTE|NAP1|PTE-1|PTE-2|PTE1|PTE2|hACTE-III|hTE	MIM:608123|HGNC:HGNC:15919|Ensembl:ENSG00000101473|HPRD:06998|Vega:OTTHUMG00000033045	acyl-CoA thioesterase 8	hsa00120(Primary bile acid biosynthesis)//	GO:0005739(mitochondrion)//GO:0005782(peroxisomal matrix)	GO:0016290(palmitoyl-CoA hydrolase activity)//GO:0052816(long-chain acyl-CoA hydrolase activity)//GO:0005102(receptor binding)//GO:0047617(acyl-CoA hydrolase activity)//GO:0052689(carboxylic ester hydrolase activity)//GO:0052815(medium-chain acyl-CoA hydrolase activity)//GO:0005515(protein binding)//GO:0033882(choloyl-CoA hydrolase activity)	GO:0033559(unsaturated fatty acid metabolic process)//GO:0044255(cellular lipid metabolic process)//GO:0016559(peroxisome fission)//GO:0044281(small molecule metabolic process)//GO:0035338(long-chain fatty-acyl-CoA biosynthetic process)//GO:0006699(bile acid biosynthetic process)//GO:0008206(bile acid metabolic process)//GO:0019432(triglyceride biosynthetic process)//GO:0043649(dicarboxylic acid …
chr12	60168437	60168760	diffreps_peak_1225	2.28979	323	NM_004731	SLC16A7	6454.2	0.00513113	0.0204597	down	9194	MCT2	MIM:603654|HGNC:HGNC:10928|Ensembl:ENSG00000118596|HPRD:06791|Vega:OTTHUMG00000169923	solute carrier family 16 (monocarboxylate transporter), member 7		GO:0005886(plasma membrane)//GO:0005887(integral component of plasma membrane)//GO:0005737(cytoplasm)	GO:0008028(monocarboxylic acid transmembrane transporter activity)//GO:0015293(symporter activity)//GO:0050833(pyruvate transmembrane transporter activity)//GO:0005477(pyruvate secondary active transmembrane transporter activity)//GO:0015129(lactate transmembrane transporter activity)	GO:0055085(transmembrane transport)//GO:0035873(lactate transmembrane transport)//GO:0035879(plasma membrane lactate transport)//GO:1901475(pyruvate transmembrane transport)
chr1	22161171	22161280	diffreps_peak_105	4.68607	109	NM_005529	HSPG2	105974	2.0603e-05	0.000200377	down	3339	HSPG|PLC|PRCAN|SJA|SJS|SJS1	MIM:142461|HGNC:HGNC:5273|Ensembl:ENSG00000142798|HPRD:00804|Vega:OTTHUMG00000002674	heparan sulfate proteoglycan 2	hsa04512(ECM-receptor interaction)//hsa05161(Hepatitis B)//hsa05205(Proteoglycans in cancer)	GO:0005886(plasma membrane)//GO:0070062(extracellular exosome)//GO:0005576(extracellular region)//GO:0005796(Golgi lumen)//GO:0043202(lysosomal lumen)//GO:0005605(basal lamina)//GO:0031012(extracellular matrix)//GO:0005615(extracellular space)//GO:0005925(focal adhesion)	GO:0046872(metal ion binding)//GO:0005515(protein binding)//GO:0008022(protein C-terminus binding)//GO:0005509(calcium ion binding)	GO:0044267(cellular protein metabolic process)//GO:0022617(extracellular matrix disassembly)//GO:0048738(cardiac muscle tissue development)//GO:0005975(carbohydrate metabolic process)//GO:0006766(vitamin metabolic process)//GO:0006024(glycosaminoglycan biosynthetic process)//GO:0006027(glycosaminoglycan catabolic process)//GO:0030198(extracellular matrix organization)//GO:0060351(cartilage develo…
chr16	22546841	22547220	diffreps_peak_1938	5.81223	379	NM_001135865	NPIPB5	40169	1.54089e-06	4.66978e-05	down	100132247	-	HGNC:HGNC:37233|Ensembl:ENSG00000243716|Vega:OTTHUMG00000163573	nuclear pore complex interacting protein family, member B5		GO:0016021(integral component of membrane)
chr3	195269726	195270020	diffreps_peak_4064	3.85926	294	NM_006241	PPP1R2	60840.3	0.000138274	0.000835923	down	5504	IPP-2|IPP2	MIM:601792|HGNC:HGNC:9288|Ensembl:ENSG00000184203|HPRD:03478|Vega:OTTHUMG00000155887	protein phosphatase 1 regulatory inhibitor subunit 2		GO:0000164(protein phosphatase type 1 complex)	GO:0004865(protein serine/threonine phosphatase inhibitor activity)//GO:0005515(protein binding)//GO:0004864(protein phosphatase inhibitor activity)	GO:0043086(negative regulation of catalytic activity)//GO:0009966(regulation of signal transduction)//GO:0043666(regulation of phosphoprotein phosphatase activity)//GO:0005977(glycogen metabolic process)//GO:0006091(generation of precursor metabolites and energy)
chr11	119145541	119145663	diffreps_peak_1045	3.97778	122	NM_005188	CBL	9640.2	0.000105249	0.000667813	down	867	C-CBL|CBL2|FRA11B|NSLL|RNF55	MIM:165360|HGNC:HGNC:1541|Ensembl:ENSG00000110395|HPRD:01320|Vega:OTTHUMG00000166170	Cbl proto-oncogene, E3 ubiquitin protein ligase	hsa04012(ErbB signaling pathway)//hsa04120(Ubiquitin mediated proteolysis)//hsa04144(Endocytosis)//hsa04660(T cell receptor signaling pathway)//hsa04910(Insulin signaling pathway)//hsa05100(Bacterial invasion of epithelial cells)//hsa05200(Pathways in cancer)//hsa05205(Proteoglycans in cancer)//hsa05220(Chronic myeloid leukemia)	GO:0005886(plasma membrane)//GO:0005634(nucleus)//GO:0016600(flotillin complex)//GO:0005737(cytoplasm)//GO:0005829(cytosol)	GO:0001784(phosphotyrosine binding)//GO:0008270(zinc ion binding)//GO:0003700(transcription factor activity, sequence-specific DNA binding)//GO:0019901(protein kinase binding)//GO:0004871(signal transducer activity)//GO:0004842(ubiquitin-protein transferase activity)//GO:0061630(ubiquitin protein ligase activity)//GO:0017124(SH3 domain binding)//GO:0016874(ligase activity)//GO:0046875(ephrin rece…	GO:0042059(negative regulation of epidermal growth factor receptor signaling pathway)//GO:0023051(regulation of signaling)//GO:0007173(epidermal growth factor receptor signaling pathway)//GO:0016567(protein ubiquitination)//GO:0014068(positive regulation of phosphatidylinositol 3-kinase signaling)//GO:0008543(fibroblast growth factor receptor signaling pathway)//GO:0007166(cell surface receptor s…
chr13	107219920	107220040	diffreps_peak_1472	6.68478	120	NM_018011	ARGLU1	8639.2	2.06644e-07	1.94318e-05	down	55082	-	MIM:614046|HGNC:HGNC:25482|HPRD:07648	arginine and glutamate rich 1		GO:0005654(nucleoplasm)//GO:0005739(mitochondrion)	GO:0005515(protein binding)	GO:0006351(transcription, DNA-templated)//GO:0006355(regulation of transcription, DNA-templated)
chr20	35177479	35177600	diffreps_peak_3466	3.22088	121	NM_006097	MYL9	115210	0.000601334	0.00293998	down	10398	LC20|MLC-2C|MLC2|MRLC1|MYRL2	MIM:609905|HGNC:HGNC:15754|Ensembl:ENSG00000101335|HPRD:17619|Vega:OTTHUMG00000032387	myosin light chain 9	hsa04022(cGMP-PKG signaling pathway)//hsa04024(cAMP signaling pathway)//hsa04270(Vascular smooth muscle contraction)//hsa04510(Focal adhesion)//hsa04530(Tight junction)//hsa04670(Leukocyte transendothelial migration)//hsa04810(Regulation of actin cytoskeleton)//hsa04921(Oxytocin signaling pathway)	GO:0030018(Z disc)//GO:0001725(stress fiber)//GO:0005859(muscle myosin complex)//GO:0005829(cytosol)	GO:0008307(structural constituent of muscle)//GO:0032036(myosin heavy chain binding)//GO:0005509(calcium ion binding)	GO:0007411(axon guidance)//GO:0048013(ephrin receptor signaling pathway)//GO:0070527(platelet aggregation)//GO:0006936(muscle contraction)//GO:0007264(small GTPase mediated signal transduction)//GO:0006937(regulation of muscle contraction)
chr12	72148657	72148980	diffreps_peak_1242	4.12119	323	NM_014999	RAB21	33265.3	7.56509e-05	0.000514585	down	23011	-	MIM:612398|HGNC:HGNC:18263|HPRD:06695	RAB21, member RAS oncogene family		GO:0005768(endosome)//GO:0032580(Golgi cisterna membrane)//GO:0012506(vesicle membrane)//GO:0030659(cytoplasmic vesicle membrane)//GO:0009898(cytoplasmic side of plasma membrane)//GO:0005802(trans-Golgi network)//GO:0098559(cytoplasmic side of early endosome membrane)//GO:0030424(axon)//GO:0005789(endoplasmic reticulum membrane)//GO:0070062(extracellular exosome)//GO:0032154(cleavage furrow)//GO:…	GO:0003924(GTPase activity)//GO:0005515(protein binding)//GO:0005525(GTP binding)//GO:0019003(GDP binding)	GO:0030516(regulation of axon extension)//GO:0017157(regulation of exocytosis)//GO:0048260(positive regulation of receptor-mediated endocytosis)//GO:0050775(positive regulation of dendrite morphogenesis)//GO:0007264(small GTPase mediated signal transduction)//GO:2000643(positive regulation of early endosome to late endosome transport)//GO:0008089(anterograde axonal transport)//GO:0015031(protein …
chr1	67895670	67896120	diffreps_peak_241	5.73573	450	NM_015640	SERBP1	53515.7	1.83768e-06	5.19795e-05	down	26135	CGI-55|CHD3IP|HABP4L|PAI-RBP1|PAIRBP1	MIM:607378|HGNC:HGNC:17860|Ensembl:ENSG00000142864|Vega:OTTHUMG00000009372	SERPINE1 mRNA binding protein 1		GO:0005886(plasma membrane)//GO:0070062(extracellular exosome)//GO:0016020(membrane)//GO:0048471(perinuclear region of cytoplasm)//GO:0005634(nucleus)//GO:0005737(cytoplasm)	GO:0044822(poly(A) RNA binding)//GO:0005515(protein binding)//GO:0003730(mRNA 3'-UTR binding)	GO:0043488(regulation of mRNA stability)//GO:0042981(regulation of apoptotic process)
chr10	99258661	99259030	diffreps_peak_687	4.7013	369	NM_024954	UBTD1	37463.2	1.98931e-05	0.000196428	down	80019	-	MIM:616388|HGNC:HGNC:25683|Ensembl:ENSG00000165886|HPRD:08568|Vega:OTTHUMG00000018856	ubiquitin domain containing 1			GO:0043130(ubiquitin binding)//GO:0005515(protein binding)
chr1	47745912	47746020	diffreps_peak_213	6.76237	108	NM_003035	STIL	5746.3	1.72833e-07	1.94318e-05	down	6491	MCPH7|SIL	MIM:181590|HGNC:HGNC:10879|Ensembl:ENSG00000123473|HPRD:01627|Vega:OTTHUMG00000007851	SCL/TAL1 interrupting locus		GO:0005813(centrosome)//GO:0005814(centriole)//GO:0005737(cytoplasm)//GO:0005829(cytosol)	GO:0005515(protein binding)	GO:0060271(cilium morphogenesis)//GO:0007052(mitotic spindle organization)//GO:0045737(positive regulation of cyclin-dependent protein serine/threonine kinase activity)//GO:0051298(centrosome duplication)//GO:0035264(multicellular organism growth)//GO:0021915(neural tube development)//GO:0008283(cell proliferation)//GO:0030900(forebrain development)//GO:0001701(in utero embryonic development)//GO…
chr1	1822258	1822440	diffreps_peak_15	3.57794	182	NM_002074	GNB1	140058	0.000264275	0.00143752	down	2782	-	MIM:139380|HGNC:HGNC:4396|Ensembl:ENSG00000078369|HPRD:00766|Vega:OTTHUMG00000000940	guanine nucleotide binding protein (G protein), beta polypeptide 1	hsa04014(Ras signaling pathway)//hsa04062(Chemokine signaling pathway)//hsa04151(PI3K-Akt signaling pathway)//hsa04713(Circadian entrainment)//hsa04723(Retrograde endocannabinoid signaling)//hsa04724(Glutamatergic synapse)//hsa04725(Cholinergic synapse)//hsa04726(Serotonergic synapse)//hsa04727(GABAergic synapse)//hsa04728(Dopaminergic synapse)//hsa04740(Olfactory transduction)//hsa04744(Phototra…	GO:0005886(plasma membrane)//GO:0043209(myelin sheath)//GO:0005834(heterotrimeric G-protein complex)//GO:0001917(photoreceptor inner segment)//GO:0016020(membrane)//GO:0030425(dendrite)//GO:0005829(cytosol)//GO:0005765(lysosomal membrane)//GO:0070062(extracellular exosome)//GO:0097381(photoreceptor disc membrane)//GO:0005622(intracellular)//GO:0044297(cell body)//GO:0042622(photoreceptor outer se…	GO:0030507(spectrin binding)//GO:0032403(protein complex binding)//GO:0003924(GTPase activity)//GO:0031702(type 1 angiotensin receptor binding)//GO:0004871(signal transducer activity)//GO:0005515(protein binding)//GO:0051020(GTPase binding)	GO:0030168(platelet activation)//GO:0007213(G-protein coupled acetylcholine receptor signaling pathway)//GO:0071870(cellular response to catecholamine stimulus)//GO:0007204(positive regulation of cytosolic calcium ion concentration)//GO:0016056(rhodopsin mediated signaling pathway)//GO:0006112(energy reserve metabolic process)//GO:0071380(cellular response to prostaglandin E stimulus)//GO:0007200…
chr16	31146781	31147151	diffreps_peak_1985	4.31572	370	NM_002773	PRSS8	55142.5	4.83365e-05	0.000365171	down	5652	CAP1|PROSTASIN	MIM:600823|HGNC:HGNC:9491|Ensembl:ENSG00000052344|HPRD:02895|Vega:OTTHUMG00000176750	protease, serine 8		GO:0005886(plasma membrane)//GO:0070062(extracellular exosome)//GO:0005576(extracellular region)//GO:0005615(extracellular space)//GO:0016021(integral component of membrane)	GO:0008236(serine-type peptidase activity)//GO:0005515(protein binding)//GO:0004252(serine-type endopeptidase activity)	GO:0006508(proteolysis)//GO:0010765(positive regulation of sodium ion transport)
chr17	48356601	48357120	diffreps_peak_2370	6.22839	519	NM_153229	TMEM92	11731.1	5.91035e-07	2.64834e-05	down	162461	-	HGNC:HGNC:26579|Ensembl:ENSG00000167105|HPRD:08743|Vega:OTTHUMG00000162060	transmembrane protein 92		GO:0016021(integral component of membrane)
chr18	56016768	56016846	diffreps_peak_2604	3.58347	78	NM_015277	NEDD4L	23541.5	0.000260933	0.00142236	down	23327	NEDD4-2|NEDD4.2|RSP5|hNEDD4-2	MIM:606384|HGNC:HGNC:7728|Ensembl:ENSG00000049759|HPRD:05903|Vega:OTTHUMG00000179875	neural precursor cell expressed, developmentally down-regulated 4-like, E3 ubiquitin protein ligase	hsa04120(Ubiquitin mediated proteolysis)//hsa04144(Endocytosis)//hsa04960(Aldosterone-regulated sodium reabsorption)	GO:0005622(intracellular)//GO:0005886(plasma membrane)//GO:0005829(cytosol)//GO:0070062(extracellular exosome)//GO:0005654(nucleoplasm)	GO:0015459(potassium channel regulator activity)//GO:0004842(ubiquitin-protein transferase activity)//GO:0044325(ion channel binding)//GO:0016874(ligase activity)//GO:0017080(sodium channel regulator activity)//GO:0005515(protein binding)//GO:0019871(sodium channel inhibitor activity)//GO:0019870(potassium channel inhibitor activity)	GO:0070936(protein K48-linked ubiquitination)//GO:0042176(regulation of protein catabolic process)//GO:0034765(regulation of ion transmembrane transport)//GO:1903861(positive regulation of dendrite extension)//GO:0030104(water homeostasis)//GO:1902306(negative regulation of sodium ion transmembrane transport)//GO:0000122(negative regulation of transcription from RNA polymerase II promoter)//GO:00…
chrX	129148281	129148700	diffreps_peak_5703	4.91636	419	NM_001184772	BCORL1	58168.5	1.21239e-05	0.000147091	down	63035	BCoR-L1|CXorf10	MIM:300688|HGNC:HGNC:25657|Ensembl:ENSG00000085185|HPRD:06517|Vega:OTTHUMG00000022379	BCL6 corepressor-like 1		GO:0005654(nucleoplasm)//GO:0005886(plasma membrane)//GO:0005737(cytoplasm)		GO:0016568(chromatin modification)//GO:0006351(transcription, DNA-templated)//GO:0006355(regulation of transcription, DNA-templated)
chr13	79940767	79940940	diffreps_peak_1447	4.02321	173	NM_022118	RBM26	448423	9.47961e-05	0.000614049	down	64062	ARRS2|C13orf10|PPP1R132|PRO1777|SE70-2|ZC3H17	HGNC:HGNC:20327|Ensembl:ENSG00000139746|HPRD:12611	RNA binding motif protein 26			GO:0003676(nucleic acid binding)//GO:0003723(RNA binding)//GO:0000166(nucleotide binding)//GO:0044822(poly(A) RNA binding)//GO:0046872(metal ion binding)//GO:0005515(protein binding)	GO:0006397(mRNA processing)//GO:0010923(negative regulation of phosphatase activity)
chr3	191078857	191078948	diffreps_peak_4055	3.33338	91	NM_174908	CCDC50	57785.8	0.00046411	0.00234595	down	152137	C3orf6|DFNA44|YMER	MIM:611051|HGNC:HGNC:18111|Ensembl:ENSG00000152492|HPRD:06463|Vega:OTTHUMG00000156177	coiled-coil domain containing 50		GO:0005737(cytoplasm)	GO:0005515(protein binding)//GO:0031625(ubiquitin protein ligase binding)
chr19	19222901	19223420	diffreps_peak_2811	1.99093	519	NM_178526	SLC25A42	3573	0.0102112	0.0373986	down	284439	-	MIM:610823|HGNC:HGNC:28380|Ensembl:ENSG00000181035|HPRD:17523|Vega:OTTHUMG00000183280	solute carrier family 25 member 42		GO:0005739(mitochondrion)//GO:0005743(mitochondrial inner membrane)//GO:0005634(nucleus)//GO:0016021(integral component of membrane)	GO:0015217(ADP transmembrane transporter activity)//GO:0003735(structural constituent of ribosome)//GO:0005347(ATP transmembrane transporter activity)//GO:0015228(coenzyme A transmembrane transporter activity)//GO:0080122(AMP transmembrane transporter activity)//GO:0043262(adenosine-diphosphatase activity)	GO:0006412(translation)//GO:0015867(ATP transport)//GO:0015866(ADP transport)//GO:0080121(AMP transport)//GO:0035349(coenzyme A transmembrane transport)
chr17	73997795	73998032	diffreps_peak_2470	4.78769	237	ENST00000586261	CDK3	322801	1.63047e-05	0.000173486	down	1018	-	MIM:123828|HGNC:HGNC:1772|Ensembl:ENSG00000250506|Ensembl:ENSG00000261408|HPRD:00446|Vega:OTTHUMG00000154861	cyclin-dependent kinase 3			GO:0004672(protein kinase activity)//GO:0005524(ATP binding)//GO:0004693(cyclin-dependent protein serine/threonine kinase activity)	GO:0007067(mitotic nuclear division)//GO:0006974(cellular response to DNA damage stimulus)//GO:0006468(protein phosphorylation)//GO:0045023(G0 to G1 transition)//GO:0008283(cell proliferation)//GO:0000082(G1/S transition of mitotic cell cycle)//GO:0051301(cell division)//GO:0051726(regulation of cell cycle)
chr20	42679945	42680185	diffreps_peak_3482	2.19635	240	NM_032883	TOX2	7926.8	0.0063628	0.0246892	down	84969	C20orf100|GCX-1|GCX1|dJ1108D11.2|dJ495O3.1	MIM:611163|HGNC:HGNC:16095|Ensembl:ENSG00000124191|HPRD:12734|Vega:OTTHUMG00000032517	TOX high mobility group box family member 2		GO:0005654(nucleoplasm)	GO:0001085(RNA polymerase II transcription factor binding)//GO:0003677(DNA binding)	GO:0045944(positive regulation of transcription from RNA polymerase II promoter)//GO:0006351(transcription, DNA-templated)//GO:0008585(female gonad development)//GO:0034698(response to gonadotropin)
chr19	46274441	46274654	diffreps_peak_2906	3.67703	213	ENST00000597660	DMPK	66057.1	0.000210361	0.00118904	down	1760	DM|DM1|DM1PK|DMK|MDPK|MT-PK	MIM:605377|HGNC:HGNC:2933|Ensembl:ENSG00000104936|HPRD:05645|Vega:OTTHUMG00000182334	dystrophia myotonica protein kinase		GO:0005886(plasma membrane)//GO:0005640(nuclear outer membrane)//GO:0031965(nuclear membrane)//GO:0005789(endoplasmic reticulum membrane)//GO:0031307(integral component of mitochondrial outer membrane)//GO:0005829(cytosol)//GO:0033017(sarcoplasmic reticulum membrane)	GO:0004674(protein serine/threonine kinase activity)//GO:0005524(ATP binding)//GO:0017020(myosin phosphatase regulator activity)//GO:0004672(protein kinase activity)//GO:0031072(heat shock protein binding)//GO:0046872(metal ion binding)//GO:0005515(protein binding)	GO:0006998(nuclear envelope organization)//GO:0050790(regulation of catalytic activity)//GO:1903779(regulation of cardiac conduction)//GO:0061337(cardiac conduction)//GO:0008016(regulation of heart contraction)//GO:0010830(regulation of myotube differentiation)//GO:0006468(protein phosphorylation)//GO:0006874(cellular calcium ion homeostasis)//GO:0051823(regulation of synapse structural plasticit…
chr2	100016521	100016728	diffreps_peak_3157	2.70214	207	NM_015904	EIF5B	50628.7	0.00198544	0.00869559	down	9669	IF2	MIM:606086|HGNC:HGNC:30793|Ensembl:ENSG00000158417|HPRD:07304|Vega:OTTHUMG00000153242	eukaryotic translation initiation factor 5B	hsa03013(RNA transport)	GO:0005634(nucleus)//GO:0005737(cytoplasm)//GO:0005829(cytosol)	GO:0044822(poly(A) RNA binding)//GO:0003924(GTPase activity)//GO:0005515(protein binding)//GO:0005525(GTP binding)//GO:0003743(translation initiation factor activity)	GO:0044267(cellular protein metabolic process)//GO:0008152(metabolic process)//GO:0010467(gene expression)//GO:0006412(translation)//GO:0006413(translational initiation)//GO:0006446(regulation of translational initiation)
chr6	13615558	13615856	diffreps_peak_4610	3.32302	298	NM_016167	NOL7	210623	0.000475309	0.00239326	down	51406	C6orf90|PQBP3|RARG-1|dJ223E5.2	MIM:611533|HGNC:HGNC:21040|HPRD:17641	nucleolar protein 7		GO:0005730(nucleolus)//GO:0005634(nucleus)//GO:0005739(mitochondrion)	GO:0044822(poly(A) RNA binding)
chr20	61569147	61569260	diffreps_peak_3538	2.49748	113	NM_022105	DIDO1	36144.3	0.0031807	0.0133615	down	11083	BYE1|C20orf158|DATF-1|DATF1|DIDO2|DIDO3|DIO-1|DIO1|dJ885L7.8	MIM:604140|HGNC:HGNC:2680|Ensembl:ENSG00000101191|HPRD:10363|HPRD:12752|Vega:OTTHUMG00000032945	death inducer-obliterator 1		GO:0005819(spindle)//GO:0005634(nucleus)//GO:0005737(cytoplasm)	GO:0044822(poly(A) RNA binding)//GO:0008270(zinc ion binding)	GO:0006351(transcription, DNA-templated)//GO:0097190(apoptotic signaling pathway)
chr11	9459626	9459780	diffreps_peak_802	4.7517	154	NM_006391	IPO7	311642	1.77135e-05	0.000182572	down	10527	Imp7|RANBP7	MIM:605586|HGNC:HGNC:9852|Ensembl:ENSG00000205339|HPRD:09280|Vega:OTTHUMG00000165753	importin 7		GO:0016020(membrane)//GO:0005829(cytosol)//GO:0005643(nuclear pore)//GO:0005654(nucleoplasm)//GO:0005622(intracellular)//GO:0005737(cytoplasm)	GO:0042393(histone binding)//GO:0005215(transporter activity)//GO:0030695(GTPase regulator activity)//GO:0005515(protein binding)//GO:0008565(protein transporter activity)//GO:0008536(Ran GTPase binding)	GO:0050790(regulation of catalytic activity)//GO:0006606(protein import into nucleus)//GO:0045087(innate immune response)//GO:0016032(viral process)//GO:0006886(intracellular protein transport)//GO:0007165(signal transduction)
chr3	50222101	50222247	diffreps_peak_3860	6.68214	146	NM_004186	SEMA3F	8917.3	2.07902e-07	1.94318e-05	down	6405	SEMA-IV|SEMA4|SEMAK	MIM:601124|HGNC:HGNC:10728|Ensembl:ENSG00000001617|HPRD:03079|Vega:OTTHUMG00000156806	semaphorin 3F	hsa04360(Axon guidance)	GO:0005615(extracellular space)	GO:0038191(neuropilin binding)//GO:0045499(chemorepellent activity)//GO:0030215(semaphorin receptor binding)	GO:0021785(branchiomotor neuron axon guidance)//GO:0007411(axon guidance)//GO:1901166(neural crest cell migration involved in autonomic nervous system development)//GO:0071526(semaphorin-plexin signaling pathway)//GO:0048846(axon extension involved in axon guidance)//GO:1902287(semaphorin-plexin signaling pathway involved in axon guidance)//GO:0036486(ventral trunk neural crest cell migration)//G…
chr17	27834913	27835150	diffreps_peak_2242	4.68637	237	NM_020791	TAOK1	42858.5	2.05888e-05	0.000200377	down	57551	KFC-B|MAP3K16|MARKK|PSK-2|PSK2|TAO1|hKFC-B|hTAOK1	MIM:610266|HGNC:HGNC:29259|Ensembl:ENSG00000160551|HPRD:15467|Vega:OTTHUMG00000179718	TAO kinase 1	hsa04010(MAPK signaling pathway)	GO:0070062(extracellular exosome)//GO:0005634(nucleus)//GO:0005737(cytoplasm)//GO:0005829(cytosol)	GO:0004674(protein serine/threonine kinase activity)//GO:0004672(protein kinase activity)//GO:0004709(MAP kinase kinase kinase activity)//GO:0005524(ATP binding)//GO:0016301(kinase activity)//GO:0005515(protein binding)//GO:0016740(transferase activity)	GO:0031572(G2 DNA damage checkpoint)//GO:0031577(spindle checkpoint)//GO:0006974(cellular response to DNA damage stimulus)//GO:0006468(protein phosphorylation)//GO:0007346(regulation of mitotic cell cycle)//GO:0032874(positive regulation of stress-activated MAPK cascade)//GO:0000278(mitotic cell cycle)//GO:0007264(small GTPase mediated signal transduction)//GO:0097194(execution phase of apoptosis…
chr11	65732581	65732689	diffreps_peak_930	5.14219	108	NM_005146	SART1	279551	7.20785e-06	0.000113156	down	9092	Ara1|HOMS1|SART1259|SNRNP110|Snu66	MIM:605941|HGNC:HGNC:10538|Ensembl:ENSG00000175467|HPRD:10440|Vega:OTTHUMG00000166771	squamous cell carcinoma antigen recognized by T-cells 1	hsa03040(Spliceosome)	GO:0046540(U4/U6 x U5 tri-snRNP complex)//GO:0071013(catalytic step 2 spliceosome)//GO:0005794(Golgi apparatus)//GO:0005829(cytosol)//GO:0015030(Cajal body)//GO:0005654(nucleoplasm)//GO:0005737(cytoplasm)	GO:0044822(poly(A) RNA binding)//GO:0005515(protein binding)	GO:0008380(RNA splicing)//GO:0000481(maturation of 5S rRNA)//GO:0000398(mRNA splicing, via spliceosome)//GO:0000387(spliceosomal snRNP assembly)//GO:0010467(gene expression)//GO:0045585(positive regulation of cytotoxic T cell differentiation)//GO:0045292(mRNA cis splicing, via spliceosome)//GO:0097193(intrinsic apoptotic signaling pathway)//GO:0007050(cell cycle arrest)
chrX	69563726	69563832	diffreps_peak_5651	4.2471	106	NM_012310	KIF4A	64883.3	5.66106e-05	0.000412031	down	24137	KIF4|KIF4G1|MRX100	MIM:300521|HGNC:HGNC:13339|Ensembl:ENSG00000090889|HPRD:06606|Vega:OTTHUMG00000021775	kinesin family member 4A		GO:0005871(kinesin complex)//GO:0016020(membrane)//GO:0030424(axon)//GO:0005694(chromosome)//GO:0005829(cytosol)//GO:0016363(nuclear matrix)//GO:0030496(midbody)//GO:0005876(spindle microtubule)//GO:0005654(nucleoplasm)//GO:0005737(cytoplasm)	GO:0003777(microtubule motor activity)//GO:0005524(ATP binding)//GO:0016887(ATPase activity)//GO:0008017(microtubule binding)//GO:0005515(protein binding)//GO:0003677(DNA binding)	GO:0007411(axon guidance)//GO:0007018(microtubule-based movement)//GO:0007596(blood coagulation)//GO:0000281(mitotic cytokinesis)//GO:0006996(organelle organization)//GO:0008152(metabolic process)//GO:0051256(mitotic spindle midzone assembly)//GO:0008089(anterograde axonal transport)//GO:0019886(antigen processing and presentation of exogenous peptide antigen via MHC class II)
chr2	220309546	220309720	diffreps_peak_3333	4.69514	174	NM_005876	SPEG	96441.8	2.01771e-05	0.000197509	down	10290	APEG-1|APEG1|BPEG|CNM5|SPEGalpha|SPEGbeta	MIM:615950|HGNC:HGNC:16901|Ensembl:ENSG00000072195|HPRD:10653|Vega:OTTHUMG00000058925	SPEG complex locus		GO:0005634(nucleus)	GO:0005524(ATP binding)//GO:0005515(protein binding)//GO:0004674(protein serine/threonine kinase activity)	GO:0007517(muscle organ development)//GO:0006468(protein phosphorylation)//GO:0001701(in utero embryonic development)//GO:0008285(negative regulation of cell proliferation)//GO:0060541(respiratory system development)//GO:0055013(cardiac muscle cell development)
chr7	150932133	150932520	diffreps_peak_5116	6.51589	387	NM_019015	CHPF2	9488.4	3.04868e-07	2.00012e-05	down	54480	CSGLCA-T|CSGlcAT|ChSy-3|chPF-2	MIM:608037|HGNC:HGNC:29270|Ensembl:ENSG00000033100|HPRD:10474|Vega:OTTHUMG00000157380	chondroitin polymerizing factor 2	hsa00532(Glycosaminoglycan biosynthesis - chondroitin sulfate / dermatan sulfate)//	GO:0016020(membrane)//GO:0032580(Golgi cisterna membrane)//GO:0000139(Golgi membrane)//GO:0016021(integral component of membrane)	GO:0008376(acetylgalactosaminyltransferase activity)//GO:0050510(N-acetylgalactosaminyl-proteoglycan 3-beta-glucuronosyltransferase activity)	GO:0008152(metabolic process)//GO:0044281(small molecule metabolic process)//GO:0030206(chondroitin sulfate biosynthetic process)//GO:0005975(carbohydrate metabolic process)//GO:0030204(chondroitin sulfate metabolic process)//GO:0030203(glycosaminoglycan metabolic process)
chr5	149380401	149380742	diffreps_peak_4498	5.17994	341	NM_014983	HMGXB3	10130.9	6.60781e-06	0.000109274	down	22993	HMGX3|SMF	HGNC:HGNC:28982|Ensembl:ENSG00000113716|Vega:OTTHUMG00000163493	HMG-box containing 3		GO:0005634(nucleus)//GO:0005575(cellular_component)	GO:0016301(kinase activity)//GO:0003677(DNA binding)	GO:0016310(phosphorylation)//GO:0008150(biological_process)
chr2	24150401	24150485	diffreps_peak_3019	3.38973	84	ENST00000404924	UBXN2A	270522	0.000407633	0.00209766	down	165324	UBXD4	HGNC:HGNC:27265|HPRD:10292	UBX domain protein 2A		GO:0005783(endoplasmic reticulum)//GO:0005634(nucleus)//GO:0005801(cis-Golgi network)//GO:0005829(cytosol)	GO:0008599(protein phosphatase type 1 regulator activity)//GO:0033130(acetylcholine receptor binding)//GO:0043130(ubiquitin binding)	GO:0042176(regulation of protein catabolic process)//GO:0050790(regulation of catalytic activity)//GO:0061025(membrane fusion)//GO:0010468(regulation of gene expression)//GO:0031468(nuclear envelope reassembly)//GO:0043161(proteasome-mediated ubiquitin-dependent protein catabolic process)//GO:0007030(Golgi organization)//GO:0031396(regulation of protein ubiquitination)
chr2	48667907	48668149	diffreps_peak_3069	5.19539	242	NM_152994	PPP1R21	44534.8	6.37695e-06	0.000107021	down	129285	CCDC128|KLRAQ1	HGNC:HGNC:30595|Ensembl:ENSG00000162869|HPRD:17294|Vega:OTTHUMG00000129167	protein phosphatase 1 regulatory subunit 21		GO:0016020(membrane)	GO:0019902(phosphatase binding)
chr7	70231099	70231320	diffreps_peak_4966	3.46352	221	NM_015570	AUTS2	21102.6	0.000343935	0.00180852	down	26053	FBRSL2|MRD26	MIM:607270|HGNC:HGNC:14262|Ensembl:ENSG00000158321|HPRD:06276|Vega:OTTHUMG00000023865	autism susceptibility candidate 2		GO:0005634(nucleus)//GO:0005575(cellular_component)	GO:0003674(molecular_function)//GO:0003682(chromatin binding)	GO:0060013(righting reflex)//GO:0045944(positive regulation of transcription from RNA polymerase II promoter)//GO:0008150(biological_process)//GO:0051571(positive regulation of histone H3-K4 methylation)//GO:0098582(innate vocalization behavior)//GO:2000620(positive regulation of histone H4-K16 acetylation)
chr10	5963410	5963532	diffreps_peak_557	6.34814	122	NM_032807	FBXO18	12536.4	4.486e-07	2.24747e-05	down	84893	FBH1|Fbx18|hFBH1	MIM:607222|HGNC:HGNC:13620|Ensembl:ENSG00000134452|HPRD:06243|Vega:OTTHUMG00000017609	F-box protein, helicase, 18		GO:0005634(nucleus)//GO:0019005(SCF ubiquitin ligase complex)//GO:0000785(chromatin)	GO:0003678(DNA helicase activity)//GO:0005524(ATP binding)//GO:0015616(DNA translocase activity)//GO:0004003(ATP-dependent DNA helicase activity)//GO:0043138(3'-5' DNA helicase activity)//GO:0003697(single-stranded DNA binding)//GO:0005515(protein binding)//GO:0003677(DNA binding)//GO:0003690(double-stranded DNA binding)	GO:0008219(cell death)//GO:0008152(metabolic process)//GO:0006974(cellular response to DNA damage stimulus)//GO:0072429(response to intra-S DNA damage checkpoint signaling)//GO:0032508(DNA duplex unwinding)//GO:1902231(positive regulation of intrinsic apoptotic signaling pathway in response to DNA damage)//GO:0016567(protein ubiquitination)//GO:0000724(double-strand break repair via homologous re…
chr1	43396321	43396611	diffreps_peak_189	4.48905	290	ENST00000439722	SLC2A1	306882	3.24302e-05	0.00027762	down	6513	CSE|DYT17|DYT18|DYT9|EIG12|GLUT|GLUT-1|GLUT1|GLUT1DS|HTLVR|PED|SDCHCN	MIM:138140|MIM:143090|HGNC:HGNC:11005|Ensembl:ENSG00000117394|HPRD:00683|Vega:OTTHUMG00000007657	solute carrier family 2 member 1	hsa04066(HIF-1 signaling pathway)//hsa04911(Insulin secretion)//hsa04919(Thyroid hormone signaling pathway)//hsa04920(Adipocytokine signaling pathway)//hsa04922(Glucagon signaling pathway)//	GO:0016021(integral component of membrane)//GO:0005887(integral component of plasma membrane)//GO:0005901(caveola)//GO:0016020(membrane)//GO:0005886(plasma membrane)//GO:0005829(cytosol)//GO:0016323(basolateral plasma membrane)//GO:0030496(midbody)//GO:0070062(extracellular exosome)//GO:0000139(Golgi membrane)//GO:0042470(melanosome)//GO:0030864(cortical actin cytoskeleton)//GO:0001939(female pro…	GO:0019900(kinase binding)//GO:0022857(transmembrane transporter activity)//GO:0042802(identical protein binding)//GO:0042910(xenobiotic transporter activity)//GO:0022891(substrate-specific transmembrane transporter activity)//GO:0055056(D-glucose transmembrane transporter activity)//GO:0043621(protein self-association)//GO:0033300(dehydroascorbic acid transporter activity)//GO:0005355(glucose tr…	GO:0050796(regulation of insulin secretion)//GO:0015758(glucose transport)//GO:0044281(small molecule metabolic process)//GO:0019852(L-ascorbic acid metabolic process)//GO:0042149(cellular response to glucose starvation)//GO:0006970(response to osmotic stress)//GO:0042908(xenobiotic transport)//GO:0070837(dehydroascorbic acid transport)//GO:0005975(carbohydrate metabolic process)//GO:0006112(ener…
chr3	123674001	123674520	diffreps_peak_3955	3.23283	519	ENST00000485727	CCDC14	3128.1	0.000585023	0.00286539	down	64770	-	HGNC:HGNC:25766|Ensembl:ENSG00000175455|HPRD:07801|Vega:OTTHUMG00000153005	coiled-coil domain containing 14		GO:0005813(centrosome)//GO:0034451(centriolar satellite)	GO:0005515(protein binding)	GO:0071539(protein localization to centrosome)//GO:0021762(substantia nigra development)
chr4	39528852	39529218	diffreps_peak_4144	2.21953	366	ENST00000510490	UGDH	11197.2	0.00603217	0.023602	down	7358	GDH|UDP-GlcDH|UDPGDH|UGD	MIM:603370|HGNC:HGNC:12525|Ensembl:ENSG00000109814|HPRD:04535|Vega:OTTHUMG00000099371	UDP-glucose 6-dehydrogenase	hsa00040(Pentose and glucuronate interconversions)//hsa00053(Ascorbate and aldarate metabolism)//hsa00500(Starch and sucrose metabolism)//hsa00520(Amino sugar and nucleotide sugar metabolism)//	GO:0005654(nucleoplasm)//GO:0005634(nucleus)//GO:0070062(extracellular exosome)//GO:0005829(cytosol)	GO:0016616(oxidoreductase activity, acting on the CH-OH group of donors, NAD or NADP as acceptor)//GO:0003979(UDP-glucose 6-dehydrogenase activity)//GO:0009055(electron carrier activity)//GO:0051287(NAD binding)	GO:0055114(oxidation-reduction process)//GO:0006024(glycosaminoglycan biosynthetic process)//GO:0044281(small molecule metabolic process)//GO:0001702(gastrulation with mouth forming second)//GO:0006065(UDP-glucuronate biosynthetic process)//GO:0052695(cellular glucuronidation)//GO:0005975(carbohydrate metabolic process)//GO:0006011(UDP-glucose metabolic process)//GO:0006805(xenobiotic metabolic p…
chr1	21808089	21808262	diffreps_peak_100	3.88379	173	NM_032264	NBPF3	56402.9	0.000130681	0.000799576	down	84224	AE2	MIM:612992|HGNC:HGNC:25076|Ensembl:ENSG00000142794|HPRD:10633|Vega:OTTHUMG00000002944	neuroblastoma breakpoint family member 3		GO:0005737(cytoplasm)		GO:1903955(positive regulation of protein targeting to mitochondrion)
chr19	36207379	36207660	diffreps_peak_2841	3.16824	281	NM_014383	ZBTB32	32566.5	0.000678823	0.00326822	down	27033	FAXF|FAZF|Rog|TZFP|ZNF538	MIM:605859|HGNC:HGNC:16763|Ensembl:ENSG00000011590|HPRD:12055|Vega:OTTHUMG00000048118	zinc finger and BTB domain containing 32		GO:0005654(nucleoplasm)//GO:0005634(nucleus)//GO:0000228(nuclear chromosome)	GO:0003676(nucleic acid binding)//GO:0008270(zinc ion binding)//GO:0003714(transcription corepressor activity)//GO:0046872(metal ion binding)//GO:0005515(protein binding)//GO:0003677(DNA binding)	GO:0042098(T cell proliferation)//GO:0001817(regulation of cytokine production)//GO:0042769(DNA damage response, detection of DNA damage)//GO:0036297(interstrand cross-link repair)//GO:0030097(hemopoiesis)//GO:0006366(transcription from RNA polymerase II promoter)//GO:0000122(negative regulation of transcription from RNA polymerase II promoter)//GO:0019985(translesion synthesis)//GO:0006281(DNA r…
chr3	113806661	113807140	diffreps_peak_3946	4.94141	479	NM_024638	QTRTD1	72312.5	1.14443e-05	0.00014298	down
chr9	139099761	139100140	diffreps_peak_5543	4.91671	379	NM_181701	QSOX2	457136	1.21141e-05	0.000147091	down	169714	QSCN6L1|SOXN	MIM:612860|HGNC:HGNC:30249|Ensembl:ENSG00000165661|HPRD:17942|Vega:OTTHUMG00000020923	quiescin sulfhydryl oxidase 2		GO:0005886(plasma membrane)//GO:0031965(nuclear membrane)//GO:0005623(cell)//GO:0016021(integral component of membrane)//GO:0030173(integral component of Golgi membrane)//GO:0005615(extracellular space)	GO:0016972(thiol oxidase activity)//GO:0016971(flavin-linked sulfhydryl oxidase activity)//GO:0003756(protein disulfide isomerase activity)	GO:0045454(cell redox homeostasis)//GO:0055114(oxidation-reduction process)//GO:0006457(protein folding)
chr3	62357921	62358340	diffreps_peak_3895	4.97683	419	NM_018008	FEZF2	1066.16	1.0548e-05	0.000137043	down	55079	FEZ|FEZL|FKSG36|TOF|ZFP312|ZNF312	MIM:607414|HGNC:HGNC:13506|Ensembl:ENSG00000153266|HPRD:07596|Vega:OTTHUMG00000158705	FEZ family zinc finger 2		GO:0005634(nucleus)	GO:0003682(chromatin binding)//GO:0000978(RNA polymerase II core promoter proximal region sequence-specific DNA binding)//GO:0001227(transcriptional repressor activity, RNA polymerase II transcription regulatory region sequence-specific binding)//GO:0046872(metal ion binding)//GO:0001228(transcriptional activator activity, RNA polymerase II transcription regulatory region sequence-specific bindin…	GO:0021542(dentate gyrus development)//GO:0007411(axon guidance)//GO:0021797(forebrain anterior/posterior pattern specification)//GO:0045666(positive regulation of neuron differentiation)//GO:0021902(commitment of neuronal cell to specific neuron type in forebrain)//GO:0048664(neuron fate determination)//GO:0021853(cerebral cortex GABAergic interneuron migration)//GO:0007413(axonal fasciculation)…
chr16	11023281	11023416	diffreps_peak_1908	6.47133	135	NM_014015	DEXI	12393.1	3.37811e-07	2.0627e-05	down	28955	MYLE	HGNC:HGNC:13267|Ensembl:ENSG00000182108|HPRD:16798|Vega:OTTHUMG00000129785	Dexi homolog (mouse)
chr8	67577981	67578480	diffreps_peak_5221	6.44885	499	NM_025054	VCPIP1	12559.9	3.55756e-07	2.0627e-05	down	80124	DUBA3|VCIP135	MIM:611745|HGNC:HGNC:30897|Ensembl:ENSG00000175073|HPRD:15645|Vega:OTTHUMG00000164560	valosin containing protein (p97)/p47 complex interacting protein 1		GO:0005783(endoplasmic reticulum)//GO:0005795(Golgi stack)//GO:0005737(cytoplasm)	GO:0004843(thiol-dependent ubiquitin-specific protease activity)//GO:0008234(cysteine-type peptidase activity)	GO:0090168(Golgi reassembly)//GO:0071108(protein K48-linked deubiquitination)//GO:0007067(mitotic nuclear division)//GO:0016567(protein ubiquitination)//GO:0016320(endoplasmic reticulum membrane fusion)//GO:0035871(protein K11-linked deubiquitination)
chr17	79818202	79818544	diffreps_peak_2515	2.33198	342	NM_000918	P4HB	14145.8	0.00465606	0.0187083	down	5034	CLCRP1|DSI|ERBA2L|GIT|P4Hbeta|PDI|PDIA1|PHDB|PO4DB|PO4HB|PROHB	MIM:176790|HGNC:HGNC:8548|Ensembl:ENSG00000185624|HPRD:07181|Vega:OTTHUMG00000150269	prolyl 4-hydroxylase subunit beta	hsa04141(Protein processing in endoplasmic reticulum)	GO:0009897(external side of plasma membrane)//GO:0070062(extracellular exosome)//GO:0005576(extracellular region)//GO:0005623(cell)//GO:0016222(procollagen-proline 4-dioxygenase complex)//GO:0005788(endoplasmic reticulum lumen)//GO:0034663(endoplasmic reticulum chaperone complex)//GO:0042470(melanosome)//GO:0005783(endoplasmic reticulum)//GO:0005793(endoplasmic reticulum-Golgi intermediate compar…	GO:0046982(protein heterodimerization activity)//GO:0019899(enzyme binding)//GO:0016853(isomerase activity)//GO:0003756(protein disulfide isomerase activity)//GO:0004175(endopeptidase activity)//GO:0005178(integrin binding)//GO:0044822(poly(A) RNA binding)//GO:0005515(protein binding)//GO:0004656(procollagen-proline 4-dioxygenase activity)	GO:0008152(metabolic process)//GO:0044281(small molecule metabolic process)//GO:0030198(extracellular matrix organization)//GO:0071456(cellular response to hypoxia)//GO:0042157(lipoprotein metabolic process)//GO:0006457(protein folding)//GO:0006508(proteolysis)//GO:0000302(response to reactive oxygen species)//GO:1902175(regulation of oxidative stress-induced intrinsic apoptotic signaling pathway…
chr19	48981694	48981849	diffreps_peak_2930	2.05655	155	NM_004228	CYTH2	5224.3	0.00877914	0.0328913	down	9266	ARNO|CTS18|CTS18.1|PSCD2|PSCD2L|SEC7L|Sec7p-L|Sec7p-like	MIM:602488|HGNC:HGNC:9502|Ensembl:ENSG00000105443|HPRD:03925|Vega:OTTHUMG00000150245	cytohesin 2		GO:0016020(membrane)//GO:0005886(plasma membrane)//GO:0030426(growth cone)//GO:0005737(cytoplasm)	GO:0008289(lipid binding)//GO:0070679(inositol 1,4,5 trisphosphate binding)//GO:0005086(ARF guanyl-nucleotide exchange factor activity)//GO:0005515(protein binding)	GO:0006897(endocytosis)//GO:0030036(actin cytoskeleton organization)//GO:0032012(regulation of ARF protein signal transduction)//GO:0043547(positive regulation of GTPase activity)
chr9	131012393	131012540	diffreps_peak_5516	3.21624	147	NM_004408	DNM1	193.263	0.000607804	0.00296733	down	1759	DNM|EIEE31	MIM:602377|HGNC:HGNC:2972|Ensembl:ENSG00000106976|HPRD:03851|Vega:OTTHUMG00000020733	dynamin 1		GO:0005886(plasma membrane)//GO:0043209(myelin sheath)//GO:0001917(photoreceptor inner segment)//GO:0005794(Golgi apparatus)//GO:0008021(synaptic vesicle)//GO:0043196(varicosity)//GO:0030117(membrane coat)//GO:0070062(extracellular exosome)//GO:0005874(microtubule)	GO:0050998(nitric-oxide synthase binding)//GO:0032403(protein complex binding)//GO:0019901(protein kinase binding)//GO:0003924(GTPase activity)//GO:0042802(identical protein binding)//GO:0031749(D2 dopamine receptor binding)//GO:0005525(GTP binding)//GO:0044822(poly(A) RNA binding)//GO:0046983(protein dimerization activity)//GO:0005515(protein binding)//GO:0008022(protein C-terminus binding)	GO:0006897(endocytosis)//GO:0008152(metabolic process)//GO:0006898(receptor-mediated endocytosis)//GO:0072583(clathrin-mediated endocytosis)//GO:0051932(synaptic transmission, GABAergic)//GO:0048013(ephrin receptor signaling pathway)//GO:0051262(protein tetramerization)//GO:1901998(toxin transport)//GO:0007032(endosome organization)//GO:0007411(axon guidance)//GO:1903423(positive regulation of sy…
chr12	72057241	72057740	diffreps_peak_1241	6.8456	499	NM_144982	ZFC3H1	4984.8	1.42693e-07	1.94318e-05	down	196441	CCDC131|PSRC2	HGNC:HGNC:28328|Ensembl:ENSG00000133858|HPRD:14489|Vega:OTTHUMG00000169545	zinc finger C3H1-type containing		GO:0005622(intracellular)//GO:0005615(extracellular space)	GO:0044822(poly(A) RNA binding)//GO:0046872(metal ion binding)//GO:0005515(protein binding)	GO:0006396(RNA processing)
chr11	10530021	10530723	diffreps_peak_805	1.6798	702	NM_001190702	MTRNR2L8	2856.55	0.0209026	0.0707365	down	100463486	HN8	HGNC:HGNC:37165|Ensembl:ENSG00000255823|Vega:OTTHUMG00000184980	MT-RNR2-like 8		GO:0005576(extracellular region)//GO:0005737(cytoplasm)
chr8	30669841	30670340	diffreps_peak_5184	2.47561	499	NM_001009552	PPP2CB	18479.3	0.00334492	0.0139821	down	5516	PP2Abeta|PP2CB	MIM:176916|HGNC:HGNC:9300|Ensembl:ENSG00000104695|HPRD:01487|Vega:OTTHUMG00000163949	protein phosphatase 2 catalytic subunit beta	hsa03015(mRNA surveillance pathway)//hsa04071(Sphingolipid signaling pathway)//hsa04114(Oocyte meiosis)//hsa04151(PI3K-Akt signaling pathway)//hsa04152(AMPK signaling pathway)//hsa04261(Adrenergic signaling in cardiomyocytes)//hsa04350(TGF-beta signaling pathway)//hsa04390(Hippo signaling pathway)//hsa04530(Tight junction)//hsa04728(Dopaminergic synapse)//hsa04730(Long-term depression)//hsa05142(…	GO:0070062(extracellular exosome)//GO:0005829(cytosol)//GO:0000159(protein phosphatase type 2A complex)//GO:0005634(nucleus)//GO:0000775(chromosome, centromeric region)//GO:0000922(spindle pole)	GO:0004721(phosphoprotein phosphatase activity)//GO:0004722(protein serine/threonine phosphatase activity)//GO:0016787(hydrolase activity)//GO:0046872(metal ion binding)//GO:0005515(protein binding)//GO:0008022(protein C-terminus binding)	GO:0008152(metabolic process)//GO:0046580(negative regulation of Ras protein signal transduction)//GO:0042542(response to hydrogen peroxide)//GO:0008543(fibroblast growth factor receptor signaling pathway)//GO:0010468(regulation of gene expression)//GO:0046677(response to antibiotic)//GO:0043161(proteasome-mediated ubiquitin-dependent protein catabolic process)//GO:0006470(protein dephosphorylati…
chr1	179064681	179065060	diffreps_peak_430	4.41232	379	NM_022371	TOR3A	85914.9	3.86975e-05	0.000315216	down	64222	ADIR|ADIR2	MIM:607555|HGNC:HGNC:11997|HPRD:09615	torsin family 3 member A		GO:0005783(endoplasmic reticulum)//GO:0005788(endoplasmic reticulum lumen)//GO:0070062(extracellular exosome)	GO:0005524(ATP binding)//GO:0016887(ATPase activity)
chr7	75988038	75988342	diffreps_peak_4989	3.81154	304	NM_012479	YWHAG	233886	0.000154334	0.000911436	down	7532	14-3-3GAMMA|PPP1R170	MIM:605356|HGNC:HGNC:12852|Ensembl:ENSG00000170027|HPRD:05639|Vega:OTTHUMG00000022862	tyrosine 3-monooxygenase/tryptophan 5-monooxygenase activation protein, gamma	hsa04110(Cell cycle)//hsa04114(Oocyte meiosis)//hsa04151(PI3K-Akt signaling pathway)//hsa04390(Hippo signaling pathway)//hsa05169(Epstein-Barr virus infection)//hsa05203(Viral carcinogenesis)	GO:0043209(myelin sheath)//GO:0030659(cytoplasmic vesicle membrane)//GO:0016020(membrane)//GO:0005829(cytosol)//GO:0005739(mitochondrion)//GO:0070062(extracellular exosome)//GO:0005925(focal adhesion)	GO:0019904(protein domain specific binding)//GO:0005080(protein kinase C binding)//GO:0030971(receptor tyrosine kinase binding)//GO:0008426(protein kinase C inhibitor activity)//GO:0044822(poly(A) RNA binding)//GO:0005159(insulin-like growth factor receptor binding)//GO:0005515(protein binding)	GO:0061024(membrane organization)//GO:0012501(programmed cell death)//GO:0006605(protein targeting)//GO:0045664(regulation of neuron differentiation)//GO:0010467(gene expression)//GO:0000278(mitotic cell cycle)//GO:0007264(small GTPase mediated signal transduction)//GO:0006996(organelle organization)//GO:0032869(cellular response to insulin stimulus)//GO:0006367(transcription initiation from RNA …
chr19	15366107	15366403	diffreps_peak_2776	2.16685	296	NM_014299	BRD4	6717.2	0.00681009	0.0262151	down	23476	CAP|HUNK1|HUNKI|MCAP	MIM:608749|HGNC:HGNC:13575|Ensembl:ENSG00000141867|HPRD:10574|Vega:OTTHUMG00000183252	bromodomain containing 4		GO:0000794(condensed nuclear chromosome)//GO:0008024(positive transcription elongation factor complex b)//GO:0000790(nuclear chromatin)//GO:0005694(chromosome)//GO:0005654(nucleoplasm)//GO:0005634(nucleus)//GO:0005737(cytoplasm)	GO:0070577(lysine-acetylated histone binding)//GO:0003682(chromatin binding)//GO:0005515(protein binding)//GO:0002039(p53 binding)//GO:0003677(DNA binding)	GO:2000002(negative regulation of DNA damage checkpoint)//GO:0006338(chromatin remodeling)//GO:0000083(regulation of transcription involved in G1/S transition of mitotic cell cycle)//GO:1901407(regulation of phosphorylation of RNA polymerase II C-terminal domain)//GO:0006974(cellular response to DNA damage stimulus)//GO:0032968(positive regulation of transcription elongation from RNA polymerase I…
chr20	43961662	43961709	diffreps_peak_3487	4.08845	47	NM_002999	SDC4	84991.3	8.15734e-05	0.000545578	down	6385	SYND4	MIM:600017|HGNC:HGNC:10661|Ensembl:ENSG00000124145|HPRD:08366|Vega:OTTHUMG00000033083	syndecan 4	hsa04512(ECM-receptor interaction)//hsa04514(Cell adhesion molecules (CAMs))//hsa05205(Proteoglycans in cancer)	GO:0005886(plasma membrane)//GO:0005887(integral component of plasma membrane)//GO:0005796(Golgi lumen)//GO:0009986(cell surface)//GO:0043034(costamere)//GO:0043202(lysosomal lumen)//GO:0045121(membrane raft)//GO:0070062(extracellular exosome)//GO:0005925(focal adhesion)	GO:0005515(protein binding)//GO:0001968(fibronectin binding)//GO:0005080(protein kinase C binding)//GO:0070053(thrombospondin receptor activity)	GO:0010762(regulation of fibroblast migration)//GO:0016477(cell migration)//GO:0005975(carbohydrate metabolic process)//GO:0001843(neural tube closure)//GO:0042060(wound healing)//GO:0060122(inner ear receptor stereocilium organization)//GO:0006024(glycosaminoglycan biosynthetic process)//GO:0006027(glycosaminoglycan catabolic process)//GO:0030198(extracellular matrix organization)//GO:0006766(vi…
chr10	104161501	104161674	diffreps_peak_704	3.76589	173	NM_002502	NFKB2	873637	0.00017144	0.000998435	down	4791	CVID10|H2TF1|LYT-10|LYT10|NF-kB2|p100|p49/p100|p52	MIM:164012|HGNC:HGNC:7795|Ensembl:ENSG00000077150|HPRD:01239|Vega:OTTHUMG00000018962	nuclear factor of kappa light polypeptide gene enhancer in B-cells 2	hsa04010(MAPK signaling pathway)//hsa04064(NF-kappa B signaling pathway)//hsa04380(Osteoclast differentiation)//hsa05134(Legionellosis)//hsa05166(HTLV-I infection)//hsa05169(Epstein-Barr virus infection)//hsa05200(Pathways in cancer)//hsa05203(Viral carcinogenesis)	GO:0005654(nucleoplasm)//GO:0005634(nucleus)//GO:0033257(Bcl3/NF-kappaB2 complex)//GO:0005737(cytoplasm)//GO:0005829(cytosol)	GO:0000978(RNA polymerase II core promoter proximal region sequence-specific DNA binding)//GO:0003700(transcription factor activity, sequence-specific DNA binding)//GO:0003682(chromatin binding)//GO:0001077(transcriptional activator activity, RNA polymerase II core promoter proximal region sequence-specific binding)//GO:0005515(protein binding)//GO:0003677(DNA binding)//GO:0003713(transcription c…	GO:0034166(toll-like receptor 10 signaling pathway)//GO:0007249(I-kappaB kinase/NF-kappaB signaling)//GO:0035666(TRIF-dependent toll-like receptor signaling pathway)//GO:0048511(rhythmic process)//GO:0034142(toll-like receptor 4 signaling pathway)//GO:0000122(negative regulation of transcription from RNA polymerase II promoter)//GO:0033209(tumor necrosis factor-mediated signaling pathway)//GO:000…
chr17	79880561	79880933	diffreps_peak_2516	4.31213	372	NM_002359	MAFG	129496	4.87388e-05	0.0003672	down	4097	hMAF	MIM:602020|HGNC:HGNC:6781|Ensembl:ENSG00000197063|HPRD:03605|Vega:OTTHUMG00000177958	v-maf avian musculoaponeurotic fibrosarcoma oncogene homolog G		GO:0005654(nucleoplasm)//GO:0005634(nucleus)	GO:0043565(sequence-specific DNA binding)//GO:0046982(protein heterodimerization activity)//GO:0001228(transcriptional activator activity, RNA polymerase II transcription regulatory region sequence-specific binding)//GO:0005515(protein binding)//GO:0003700(transcription factor activity, sequence-specific DNA binding)	GO:0007596(blood coagulation)//GO:0030641(regulation of cellular pH)//GO:0042127(regulation of cell proliferation)//GO:0001701(in utero embryonic development)//GO:0006366(transcription from RNA polymerase II promoter)//GO:0045944(positive regulation of transcription from RNA polymerase II promoter)//GO:0006357(regulation of transcription from RNA polymerase II promoter)//GO:0045604(regulation of …
chr17	80521229	80521380	diffreps_peak_2534	4.73702	151	NM_004514	FOXK2	36474.3	1.83221e-05	0.00018578	down	3607	ILF|ILF-1|ILF1	MIM:147685|HGNC:HGNC:6036|Ensembl:ENSG00000141568|HPRD:00982|Vega:OTTHUMG00000140374	forkhead box K2		GO:0005654(nucleoplasm)//GO:0043231(intracellular membrane-bounded organelle)//GO:0005634(nucleus)	GO:0003700(transcription factor activity, sequence-specific DNA binding)//GO:0043565(sequence-specific DNA binding)//GO:0000978(RNA polymerase II core promoter proximal region sequence-specific DNA binding)//GO:0000287(magnesium ion binding)//GO:0001077(transcriptional activator activity, RNA polymerase II core promoter proximal region sequence-specific binding)//GO:0005515(protein binding)	GO:0009653(anatomical structure morphogenesis)//GO:0030154(cell differentiation)//GO:0006366(transcription from RNA polymerase II promoter)//GO:0045944(positive regulation of transcription from RNA polymerase II promoter)//GO:0006357(regulation of transcription from RNA polymerase II promoter)//GO:0006355(regulation of transcription, DNA-templated)
chr17	38975038	38975340	diffreps_peak_2311	3.94818	302	NM_000421	KRT10	105385	0.000112674	0.000705615	down	3858	BCIE|BIE|CK10|EHK|K10|KPP	MIM:148080|HGNC:HGNC:6413|Ensembl:ENSG00000186395|HPRD:01021|Vega:OTTHUMG00000133368	keratin 10, type I	hsa05150(Staphylococcus aureus infection)	GO:0070062(extracellular exosome)//GO:0016020(membrane)//GO:0045095(keratin filament)//GO:0005882(intermediate filament)//GO:0005634(nucleus)//GO:0005615(extracellular space)//GO:0005737(cytoplasm)	GO:0030280(structural constituent of epidermis)	GO:0030216(keratinocyte differentiation)//GO:0071277(cellular response to calcium ion)
chr3	57582800	57583000	diffreps_peak_3880	5.83136	200	NM_001660	ARF4	43176.4	1.47449e-06	4.58449e-05	down	378	ARF2	MIM:601177|HGNC:HGNC:655|Ensembl:ENSG00000168374|HPRD:03107|Vega:OTTHUMG00000158601	ADP ribosylation factor 4		GO:0016021(integral component of membrane)//GO:0070062(extracellular exosome)//GO:0016020(membrane)//GO:0005794(Golgi apparatus)//GO:0005829(cytosol)//GO:0005622(intracellular)//GO:0032587(ruffle membrane)//GO:0043197(dendritic spine)	GO:0003924(GTPase activity)//GO:0005515(protein binding)//GO:0005525(GTP binding)//GO:0005154(epidermal growth factor receptor binding)	GO:0061024(membrane organization)//GO:0044267(cellular protein metabolic process)//GO:0060996(dendritic spine development)//GO:0006471(protein ADP-ribosylation)//GO:0016477(cell migration)//GO:0043066(negative regulation of apoptotic process)//GO:0043687(post-translational protein modification)//GO:0045197(establishment or maintenance of epithelial cell apical/basal polarity)//GO:2000377(regulati…
chr21	47717452	47717560	diffreps_peak_3623	3.8454	108	NM_058181	YBEY	24997.9	0.000142758	0.000855353	down	54059	C21orf57	HGNC:HGNC:1299|Ensembl:ENSG00000182362|HPRD:10754|Vega:OTTHUMG00000090632	ybeY metallopeptidase (putative)		GO:0005654(nucleoplasm)//GO:0005634(nucleus)//GO:0005739(mitochondrion)	GO:0046872(metal ion binding)//GO:0004222(metalloendopeptidase activity)	GO:0006508(proteolysis)//GO:0006364(rRNA processing)
chr1	8925343	8925480	diffreps_peak_38	2.53359	137	NM_001428	ENO1	47919.6	0.00292694	0.0123682	down	2023	ENO1L1|HEL-S-17|MPB1|NNE|PPH	MIM:172430|HGNC:HGNC:3350|Ensembl:ENSG00000074800|HPRD:01400|Vega:OTTHUMG00000001773	enolase 1, (alpha)	hsa00010(Glycolysis / Gluconeogenesis)//	GO:0005886(plasma membrane)//GO:0070062(extracellular exosome)//GO:0000015(phosphopyruvate hydratase complex)//GO:0031430(M band)//GO:0016020(membrane)//GO:0005829(cytosol)//GO:0005634(nucleus)//GO:0005615(extracellular space)//GO:0005737(cytoplasm)	GO:0003700(transcription factor activity, sequence-specific DNA binding)//GO:0000287(magnesium ion binding)//GO:0044822(poly(A) RNA binding)//GO:0004634(phosphopyruvate hydratase activity)//GO:0003714(transcription corepressor activity)//GO:0005515(protein binding)//GO:0003677(DNA binding)//GO:0051020(GTPase binding)	GO:0044281(small molecule metabolic process)//GO:0006096(glycolytic process)//GO:0006094(gluconeogenesis)//GO:0006351(transcription, DNA-templated)//GO:0006006(glucose metabolic process)//GO:0005975(carbohydrate metabolic process)//GO:0045892(negative regulation of transcription, DNA-templated)//GO:0000122(negative regulation of transcription from RNA polymerase II promoter)//GO:0009615(response …
chr14	75230501	75230900	diffreps_peak_1588	5.14127	399	NM_019589	YLPM1	289932	7.22324e-06	0.000113156	down	56252	C14orf170|PPP1R169|ZAP113|ZAP3	HGNC:HGNC:17798|Ensembl:ENSG00000119596|Vega:OTTHUMG00000172503	YLP motif containing 1		GO:0005654(nucleoplasm)//GO:0005634(nucleus)//GO:0016607(nuclear speck)//GO:0005737(cytoplasm)	GO:0044822(poly(A) RNA binding)//GO:0005515(protein binding)//GO:0001078(transcriptional repressor activity, RNA polymerase II core promoter proximal region sequence-specific binding)	GO:0032204(regulation of telomere maintenance)//GO:0006351(transcription, DNA-templated)//GO:0008150(biological_process)//GO:0000122(negative regulation of transcription from RNA polymerase II promoter)
chr11	66466921	66467079	diffreps_peak_938	3.93257	158	NM_006946	SPTBN2	204682	0.000116797	0.000728079	down	6712	GTRAP41|SCA5|SCAR14	MIM:604985|HGNC:HGNC:11276|Ensembl:ENSG00000173898|HPRD:05404|Vega:OTTHUMG00000167262	spectrin beta, non-erythrocytic 2		GO:0005768(endosome)//GO:0008091(spectrin)//GO:0048471(perinuclear region of cytoplasm)//GO:0005829(cytosol)//GO:0008021(synaptic vesicle)//GO:0030054(cell junction)//GO:0000139(Golgi membrane)//GO:0016324(apical plasma membrane)//GO:0005615(extracellular space)//GO:0005737(cytoplasm)//GO:0043025(neuronal cell body)	GO:0005543(phospholipid binding)//GO:0003779(actin binding)//GO:0005200(structural constituent of cytoskeleton)	GO:0061024(membrane organization)//GO:0044267(cellular protein metabolic process)//GO:0016192(vesicle-mediated transport)//GO:0043687(post-translational protein modification)//GO:0007416(synapse assembly)//GO:0000186(activation of MAPKK activity)//GO:0018279(protein N-linked glycosylation via asparagine)//GO:0048010(vascular endothelial growth factor receptor signaling pathway)//GO:0030534(adult …
chrX	153284881	153285260	diffreps_peak_5736	4.51024	379	uc004fju.2	IRAK1	43975.1	3.08857e-05	0.000267775	down	3654	IRAK|pelle	MIM:300283|HGNC:HGNC:6112|Ensembl:ENSG00000184216|HPRD:02235|Vega:OTTHUMG00000024228	interleukin 1 receptor associated kinase 1	hsa04064(NF-kappa B signaling pathway)//hsa04620(Toll-like receptor signaling pathway)//hsa04722(Neurotrophin signaling pathway)//hsa05133(Pertussis)//hsa05140(Leishmaniasis)//hsa05142(Chagas disease (American trypanosomiasis))//hsa05145(Toxoplasmosis)//hsa05152(Tuberculosis)//hsa05162(Measles)//hsa05169(Epstein-Barr virus infection)	GO:0005886(plasma membrane)//GO:0005811(lipid particle)//GO:0045323(interleukin-1 receptor complex)//GO:0005829(cytosol)//GO:0010008(endosome membrane)//GO:0005634(nucleus)//GO:0005737(cytoplasm)	GO:0046982(protein heterodimerization activity)//GO:0004674(protein serine/threonine kinase activity)//GO:0005149(interleukin-1 receptor binding)//GO:0005524(ATP binding)//GO:0004842(ubiquitin-protein transferase activity)//GO:0042803(protein homodimerization activity)//GO:0004704(NF-kappaB-inducing kinase activity)//GO:0004672(protein kinase activity)//GO:0031072(heat shock protein binding)//GO:…	GO:0034166(toll-like receptor 10 signaling pathway)//GO:0043123(positive regulation of I-kappaB kinase/NF-kappaB signaling)//GO:0035666(TRIF-dependent toll-like receptor signaling pathway)//GO:0034142(toll-like receptor 4 signaling pathway)//GO:0051403(stress-activated MAPK cascade)//GO:0048661(positive regulation of smooth muscle cell proliferation)//GO:0048011(neurotrophin TRK receptor signalin…
chr2	231743141	231743580	diffreps_peak_3350	3.76432	439	NM_030926	ITM2C	114485	0.000172062	0.00100132	down	81618	BRI3|BRICD2C|E25|E25C|ITM3	MIM:609554|HGNC:HGNC:6175|Ensembl:ENSG00000135916|HPRD:17167|Vega:OTTHUMG00000133219	integral membrane protein 2C		GO:0016021(integral component of membrane)//GO:0070062(extracellular exosome)//GO:0005886(plasma membrane)//GO:0048471(perinuclear region of cytoplasm)//GO:0005794(Golgi apparatus)//GO:0005764(lysosome)//GO:0005765(lysosomal membrane)	GO:0005524(ATP binding)//GO:0005515(protein binding)//GO:0001540(beta-amyloid binding)	GO:0010977(negative regulation of neuron projection development)//GO:0030182(neuron differentiation)//GO:2001238(positive regulation of extrinsic apoptotic signaling pathway)
chr2	233195399	233195486	diffreps_peak_3359	4.9158	87	NM_152383	DIS3L2	85484.8	1.21394e-05	0.000147091	down	129563	FAM6A|PRLMNS|hDIS3L2	MIM:614184|HGNC:HGNC:28648|Ensembl:ENSG00000144535|HPRD:14619|Vega:OTTHUMG00000153385	DIS3 like 3'-5' exoribonuclease 2		GO:0000932(cytoplasmic mRNA processing body)//GO:0005844(polysome)//GO:0005737(cytoplasm)	GO:0004540(ribonuclease activity)//GO:0005515(protein binding)//GO:0008266(poly(U) RNA binding)//GO:0000287(magnesium ion binding)//GO:0000175(3'-5'-exoribonuclease activity)	GO:1990074(polyuridylation-dependent mRNA catabolic process)//GO:0000291(nuclear-transcribed mRNA catabolic process, exonucleolytic)//GO:0019827(stem cell population maintenance)//GO:0090501(RNA phosphodiester bond hydrolysis)//GO:0090503(RNA phosphodiester bond hydrolysis, exonucleolytic)//GO:0051301(cell division)//GO:0034427(nuclear-transcribed mRNA catabolic process, exonucleolytic, 3'-5')//G…
chr20	48599512	48599678	diffreps_peak_3504	5.69948	166	NM_005985	SNAI1	41200	1.99765e-06	5.39205e-05	down	6615	SLUGH2|SNA|SNAH|SNAIL|SNAIL1|dJ710H13.1	MIM:604238|HGNC:HGNC:11128|Ensembl:ENSG00000124216|HPRD:05025|Vega:OTTHUMG00000033048	snail family zinc finger 1	hsa04520(Adherens junction)	GO:0005634(nucleus)//GO:0005737(cytoplasm)	GO:0019900(kinase binding)//GO:0046872(metal ion binding)//GO:0005515(protein binding)//GO:0000977(RNA polymerase II regulatory region sequence-specific DNA binding)//GO:0001078(transcriptional repressor activity, RNA polymerase II core promoter proximal region sequence-specific binding)	GO:0060806(negative regulation of cell differentiation involved in embryonic placenta development)//GO:0060021(palate development)//GO:0000122(negative regulation of transcription from RNA polymerase II promoter)//GO:0060707(trophoblast giant cell differentiation)//GO:0043518(negative regulation of DNA damage response, signal transduction by p53 class mediator)//GO:0060972(left/right pattern form…
chr1	28861561	28861658	diffreps_peak_138	2.01047	97	NM_001269	RCC1	3283.2	0.00976176	0.0359272	down	1104	CHC1|RCC1-I|SNHG3-RCC1	MIM:179710|HGNC:HGNC:1913|Ensembl:ENSG00000180198|HPRD:01559|Vega:OTTHUMG00000003645	regulator of chromosome condensation 1		GO:0000794(condensed nuclear chromosome)//GO:0000790(nuclear chromatin)//GO:0031965(nuclear membrane)//GO:0005654(nucleoplasm)//GO:0005634(nucleus)//GO:0005737(cytoplasm)	GO:0005087(Ran guanyl-nucleotide exchange factor activity)//GO:0042393(histone binding)//GO:0003682(chromatin binding)//GO:0005515(protein binding)//GO:0031492(nucleosomal DNA binding)	GO:0007067(mitotic nuclear division)//GO:0007052(mitotic spindle organization)//GO:0051225(spindle assembly)//GO:0000082(G1/S transition of mitotic cell cycle)//GO:0043547(positive regulation of GTPase activity)//GO:0007088(regulation of mitotic nuclear division)//GO:0016032(viral process)//GO:0051301(cell division)//GO:0007059(chromosome segregation)
chr6	41889461	41889568	diffreps_peak_4714	3.78151	107	NM_004053	BYSL	54725.7	0.000165382	0.000967838	down	705	BYSTIN	MIM:603871|HGNC:HGNC:1157|Ensembl:ENSG00000112578|HPRD:04848|Vega:OTTHUMG00000014687	bystin like		GO:0045177(apical part of cell)//GO:0005881(cytoplasmic microtubule)//GO:0016020(membrane)//GO:0048471(perinuclear region of cytoplasm)//GO:0042995(cell projection)//GO:0043231(intracellular membrane-bounded organelle)//GO:0005730(nucleolus)//GO:0005634(nucleus)//GO:0005737(cytoplasm)	GO:0044822(poly(A) RNA binding)//GO:0005515(protein binding)	GO:0071363(cellular response to growth factor stimulus)//GO:0001829(trophectodermal cell differentiation)//GO:0071347(cellular response to interleukin-1)//GO:0007420(brain development)//GO:0000462(maturation of SSU-rRNA from tricistronic rRNA transcript (SSU-rRNA, 5.8S rRNA, LSU-rRNA))//GO:0008283(cell proliferation)//GO:0007155(cell adhesion)//GO:0007565(female pregnancy)//GO:0071222(cellular re…
chr22	50913214	50913340	diffreps_peak_3788	4.43762	126	NM_002972	SBF1	201857	3.65071e-05	0.000302783	down	6305	CMT4B3|DENND7A|MTMR5	MIM:603560|HGNC:HGNC:10542|Ensembl:ENSG00000100241|HPRD:06788|Vega:OTTHUMG00000150204	SET binding factor 1		GO:0016021(integral component of membrane)//GO:0005634(nucleus)	GO:0017112(Rab guanyl-nucleotide exchange factor activity)//GO:0008138(protein tyrosine/serine/threonine phosphatase activity)//GO:0019208(phosphatase regulator activity)	GO:0006470(protein dephosphorylation)//GO:0007283(spermatogenesis)//GO:0043087(regulation of GTPase activity)//GO:0043547(positive regulation of GTPase activity)
chr22	24890481	24890960	diffreps_peak_3662	5.40525	479	ENST00000413389	UPB1	65756	3.93323e-06	8.22828e-05	down	51733	BUP1	MIM:606673|HGNC:HGNC:16297|Ensembl:ENSG00000100024|HPRD:09451|Vega:OTTHUMG00000150749	ureidopropionase, beta	hsa00240(Pyrimidine metabolism)//hsa00410(beta-Alanine metabolism)//hsa00770(Pantothenate and CoA biosynthesis)//hsa00983(Drug metabolism - other enzymes)//	GO:0070062(extracellular exosome)//GO:0005829(cytosol)	GO:0003837(beta-ureidopropionase activity)//GO:0046872(metal ion binding)	GO:0055086(nucleobase-containing small molecule metabolic process)//GO:0044281(small molecule metabolic process)//GO:0019483(beta-alanine biosynthetic process)//GO:0006206(pyrimidine nucleobase metabolic process)//GO:0046135(pyrimidine nucleoside catabolic process)
chr2	85766341	85766501	diffreps_peak_3131	3.62716	160	NM_005911	MAT2A	41415.4	0.000235962	0.00130985	down	4144	MATA2|MATII|SAMS2	MIM:601468|HGNC:HGNC:6904|Ensembl:ENSG00000168906|HPRD:03275|Vega:OTTHUMG00000130174	methionine adenosyltransferase 2A	hsa00270(Cysteine and methionine metabolism)//	GO:0048269(methionine adenosyltransferase complex)//GO:0005829(cytosol)	GO:0005524(ATP binding)//GO:0046872(metal ion binding)//GO:0005515(protein binding)//GO:0004478(methionine adenosyltransferase activity)	GO:0006730(one-carbon metabolic process)//GO:0044281(small molecule metabolic process)//GO:0006556(S-adenosylmethionine biosynthetic process)//GO:0006805(xenobiotic metabolic process)//GO:0032259(methylation)
chr11	102248801	102249200	diffreps_peak_1014	4.70426	399	NM_001166	BIRC2	610656	1.9758e-05	0.000195521	down	329	API1|HIAP2|Hiap-2|MIHB|RNF48|c-IAP1|cIAP1	MIM:601712|HGNC:HGNC:590|Ensembl:ENSG00000110330|HPRD:03419|Vega:OTTHUMG00000167325	baculoviral IAP repeat containing 2	hsa04064(NF-kappa B signaling pathway)//hsa04120(Ubiquitin mediated proteolysis)//hsa04210(Apoptosis)//hsa04390(Hippo signaling pathway)//hsa04510(Focal adhesion)//hsa04621(NOD-like receptor signaling pathway)//hsa04668(TNF signaling pathway)//hsa05145(Toxoplasmosis)//hsa05200(Pathways in cancer)//hsa05222(Small cell lung cancer)	GO:0009898(cytoplasmic side of plasma membrane)//GO:0001741(XY body)//GO:0035631(CD40 receptor complex)//GO:0005829(cytosol)//GO:0045121(membrane raft)//GO:0005876(spindle microtubule)//GO:0005634(nucleus)	GO:0008270(zinc ion binding)//GO:0043027(cysteine-type endopeptidase inhibitor activity involved in apoptotic process)//GO:0004842(ubiquitin-protein transferase activity)//GO:0047485(protein N-terminus binding)//GO:0016874(ligase activity)//GO:0005515(protein binding)//GO:0003713(transcription coactivator activity)	GO:0007249(I-kappaB kinase/NF-kappaB signaling)//GO:0070424(regulation of nucleotide-binding oligomerization domain containing signaling pathway)//GO:0043123(positive regulation of I-kappaB kinase/NF-kappaB signaling)//GO:0097300(programmed necrotic cell death)//GO:0051291(protein heterooligomerization)//GO:0070266(necroptotic process)//GO:1902443(negative regulation of ripoptosome assembly invol…
chr9	136596461	136596606	diffreps_peak_5537	6.71957	145	NM_007101	SARDH	6651.1	1.90733e-07	1.94318e-05	down	1757	BPR-2|DMGDHL1|SAR|SARD|SDH	MIM:604455|HGNC:HGNC:10536|Ensembl:ENSG00000123453|HPRD:06831|Vega:OTTHUMG00000020879	sarcosine dehydrogenase	hsa00260(Glycine, serine and threonine metabolism)//	GO:0005739(mitochondrion)//GO:0005759(mitochondrial matrix)	GO:0008480(sarcosine dehydrogenase activity)//GO:0050660(flavin adenine dinucleotide binding)//GO:0016491(oxidoreductase activity)//GO:0005542(folic acid binding)	GO:0055114(oxidation-reduction process)//GO:0035999(tetrahydrofolate interconversion)//GO:0008150(biological_process)
chr1	16010826	16011113	diffreps_peak_60	4.85995	287	NM_015164	PLEKHM2	214859	1.38054e-05	0.000155132	down	23207	SKIP	MIM:609613|HGNC:HGNC:29131|Ensembl:ENSG00000116786|Vega:OTTHUMG00000003062	pleckstrin homology and RUN domain containing M2	hsa05132(Salmonella infection)	GO:0010008(endosome membrane)	GO:0005515(protein binding)//GO:0019894(kinesin binding)	GO:0007030(Golgi organization)//GO:0032880(regulation of protein localization)//GO:1903527(positive regulation of membrane tubulation)
chr11	118965121	118965600	diffreps_peak_1043	1.37813	479	NM_002105	H2AFX	235188	0.0418668	0.13563	down	3014	H2A.X|H2A/X|H2AX	MIM:601772|HGNC:HGNC:4739|Ensembl:ENSG00000188486|HPRD:03465|Vega:OTTHUMG00000166196	H2A histone family member X	hsa05034(Alcoholism)//hsa05322(Systemic lupus erythematosus)	GO:0000794(condensed nuclear chromosome)//GO:0070062(extracellular exosome)//GO:0035861(site of double-strand break)//GO:0001673(male germ cell nucleus)//GO:0001741(XY body)//GO:0000790(nuclear chromatin)//GO:0000786(nucleosome)//GO:0000781(chromosome, telomeric region)//GO:0005654(nucleoplasm)//GO:0005634(nucleus)//GO:0005657(replication fork)	GO:0042393(histone binding)//GO:0019899(enzyme binding)//GO:0046982(protein heterodimerization activity)//GO:0003684(damaged DNA binding)//GO:0005515(protein binding)//GO:0003677(DNA binding)	GO:0090398(cellular senescence)//GO:0010212(response to ionizing radiation)//GO:0006974(cellular response to DNA damage stimulus)//GO:0045739(positive regulation of DNA repair)//GO:0006303(double-strand break repair via nonhomologous end joining)//GO:0021987(cerebral cortex development)//GO:0007283(spermatogenesis)//GO:0000724(double-strand break repair via homologous recombination)//GO:0006302(d…
chr1	200378361	200378800	diffreps_peak_448	4.58489	439	NM_012482	ZNF281	472564	2.60079e-05	0.000235903	down	23528	ZBP-99|ZNP-99	HGNC:HGNC:13075|Ensembl:ENSG00000162702|HPRD:11702|Vega:OTTHUMG00000035724	zinc finger protein 281		GO:0005654(nucleoplasm)//GO:0005634(nucleus)	GO:0003700(transcription factor activity, sequence-specific DNA binding)//GO:0043565(sequence-specific DNA binding)//GO:0001047(core promoter binding)//GO:0000978(RNA polymerase II core promoter proximal region sequence-specific DNA binding)//GO:0044212(transcription regulatory region DNA binding)//GO:0001078(transcriptional repressor activity, RNA polymerase II core promoter proximal region sequ…	GO:0010629(negative regulation of gene expression)//GO:0048863(stem cell differentiation)//GO:0006351(transcription, DNA-templated)//GO:0010172(embryonic body morphogenesis)//GO:0045892(negative regulation of transcription, DNA-templated)//GO:0000122(negative regulation of transcription from RNA polymerase II promoter)//GO:0045893(positive regulation of transcription, DNA-templated)
chr5	179233486	179233720	diffreps_peak_4565	4.04422	234	NM_014275	MGAT4B	193649	9.03186e-05	0.000589829	down	11282	GNT-IV|GNT-IVB	MIM:604561|HGNC:HGNC:7048|Ensembl:ENSG00000161013|HPRD:05190|Vega:OTTHUMG00000130912	mannosyl (alpha-1,3-)-glycoprotein beta-1,4-N-acetylglucosaminyltransferase, isozyme B	hsa00510(N-Glycan biosynthesis)//	GO:0016020(membrane)//GO:0016021(integral component of membrane)//GO:0000139(Golgi membrane)	GO:0016758(transferase activity, transferring hexosyl groups)//GO:0046872(metal ion binding)//GO:0008454(alpha-1,3-mannosylglycoprotein 4-beta-N-acetylglucosaminyltransferase activity)	GO:0043687(post-translational protein modification)//GO:0005975(carbohydrate metabolic process)//GO:0044267(cellular protein metabolic process)//GO:0018279(protein N-linked glycosylation via asparagine)//GO:0006491(N-glycan processing)
chr16	29706081	29706460	diffreps_peak_1969	4.60657	379	NM_014298	QPRT	73200.6	2.47418e-05	0.000228052	down	23475	HEL-S-90n|QPRTase	MIM:606248|HGNC:HGNC:9755|HPRD:06950	quinolinate phosphoribosyltransferase	hsa00760(Nicotinate and nicotinamide metabolism)//	GO:0070062(extracellular exosome)//GO:0005737(cytoplasm)//GO:0005829(cytosol)	GO:0004514(nicotinate-nucleotide diphosphorylase (carboxylating) activity)//GO:0042803(protein homodimerization activity)	GO:0044281(small molecule metabolic process)//GO:0009435(NAD biosynthetic process)//GO:0034213(quinolinate catabolic process)//GO:0051259(protein oligomerization)//GO:0019674(NAD metabolic process)//GO:0006767(water-soluble vitamin metabolic process)//GO:0006766(vitamin metabolic process)
chr15	45493101	45493373	diffreps_peak_1715	6.31422	272	ENST00000290894	SHF	13301.2	4.85044e-07	2.34493e-05	down	90525	-	HGNC:HGNC:25116|Ensembl:ENSG00000138606|HPRD:14272|Vega:OTTHUMG00000131353	Src homology 2 domain containing F				GO:0006915(apoptotic process)
chr1	55562624	55562720	diffreps_peak_229	6.51369	96	NM_015306	USP24	9333.4	3.06418e-07	2.00012e-05	down	23358	-	MIM:610569|HGNC:HGNC:12623|Ensembl:ENSG00000162402|Vega:OTTHUMG00000008135	ubiquitin specific peptidase 24		GO:0005737(cytoplasm)	GO:0008234(cysteine-type peptidase activity)//GO:0036459(thiol-dependent ubiquitinyl hydrolase activity)	GO:0016579(protein deubiquitination)//GO:0006511(ubiquitin-dependent protein catabolic process)//GO:0016477(cell migration)
chr17	70117301	70117800	diffreps_peak_2440	2.99265	499	NM_000346	SOX9	139288	0.00101706	0.00471445	down	6662	CMD1|CMPD1|SRA1|SRXX2|SRXY10	MIM:608160|HGNC:HGNC:11204|Ensembl:ENSG00000125398|HPRD:06427|Vega:OTTHUMG00000166300	SRY-box 9	hsa04024(cAMP signaling pathway)	GO:0043234(protein complex)//GO:0005654(nucleoplasm)//GO:0044798(nuclear transcription factor complex)//GO:0005634(nucleus)	GO:0008013(beta-catenin binding)//GO:0034236(protein kinase A catalytic subunit binding)//GO:0097157(pre-mRNA intronic binding)//GO:0003700(transcription factor activity, sequence-specific DNA binding)//GO:0004672(protein kinase activity)//GO:0003682(chromatin binding)//GO:0035326(enhancer binding)//GO:0043425(bHLH transcription factor binding)//GO:0046982(protein heterodimerization activity)//GO…	GO:0002683(negative regulation of immune system process)//GO:0048709(oligodendrocyte differentiation)//GO:0001894(tissue homeostasis)//GO:0090103(cochlea morphogenesis)//GO:0030155(regulation of cell adhesion)//GO:0030850(prostate gland development)//GO:2000138(positive regulation of cell proliferation involved in heart morphogenesis)//GO:0008584(male gonad development)//GO:0030857(negative regul…
chr3	183508584	183508768	diffreps_peak_4033	6.15305	184	NM_018023	YEATS2	16714.9	7.02993e-07	2.99014e-05	down	55689	-	MIM:613373|HGNC:HGNC:25489|Ensembl:ENSG00000163872|HPRD:07652|Vega:OTTHUMG00000156898	YEATS domain containing 2		GO:0005671(Ada2/Gcn5/Ada3 transcription activator complex)//GO:0072686(mitotic spindle)	GO:0017025(TBP-class protein binding)//GO:0005515(protein binding)	GO:0006325(chromatin organization)//GO:0045892(negative regulation of transcription, DNA-templated)//GO:0006355(regulation of transcription, DNA-templated)//GO:0000122(negative regulation of transcription from RNA polymerase II promoter)//GO:0043966(histone H3 acetylation)
chr12	123812438	123812574	diffreps_peak_1341	4.90043	136	NM_018183	SBNO1	260637	1.25767e-05	0.000147515	down	55206	MOP3|Sno	MIM:614274|HGNC:HGNC:22973|Ensembl:ENSG00000139697|HPRD:11533|Vega:OTTHUMG00000183988	strawberry notch homolog 1 (Drosophila)		GO:0005575(cellular_component)	GO:0003674(molecular_function)	GO:0006355(regulation of transcription, DNA-templated)//GO:0008150(biological_process)
chr11	118919425	118919598	diffreps_peak_1042	5.02094	173	NM_006389	HYOU1	43953	9.52921e-06	0.000128863	down	10525	GRP-170|Grp170|HSP12A|ORP-150|ORP150	MIM:601746|HGNC:HGNC:16931|Ensembl:ENSG00000149428|HPRD:03448|Vega:OTTHUMG00000166354	hypoxia up-regulated 1	hsa04141(Protein processing in endoplasmic reticulum)	GO:0070062(extracellular exosome)//GO:0005576(extracellular region)//GO:0005790(smooth endoplasmic reticulum)//GO:0071682(endocytic vesicle lumen)//GO:0005788(endoplasmic reticulum lumen)//GO:0034663(endoplasmic reticulum chaperone complex)//GO:0016020(membrane)//GO:0005783(endoplasmic reticulum)//GO:0005925(focal adhesion)	GO:0005524(ATP binding)//GO:0051087(chaperone binding)	GO:0044267(cellular protein metabolic process)//GO:0006898(receptor-mediated endocytosis)//GO:0030968(endoplasmic reticulum unfolded protein response)//GO:1903382(negative regulation of endoplasmic reticulum stress-induced neuron intrinsic apoptotic signaling pathway)//GO:0036498(IRE1-mediated unfolded protein response)//GO:0002931(response to ischemia)//GO:1903298(negative regulation of hypoxia-…
chr1	205129141	205129398	diffreps_peak_458	4.07601	257	uc001hby.1	DSTYK	105476	8.39433e-05	0.000556493	down	25778	CAKUT1|DustyPK|HDCMD38P|RIP5|RIPK5	MIM:612666|HGNC:HGNC:29043|Ensembl:ENSG00000133059|HPRD:11495|Vega:OTTHUMG00000037102	dual serine/threonine and tyrosine protein kinase		GO:0016323(basolateral plasma membrane)//GO:0030054(cell junction)//GO:0016324(apical plasma membrane)//GO:0005737(cytoplasm)	GO:0005524(ATP binding)//GO:0004712(protein serine/threonine/tyrosine kinase activity)//GO:0004674(protein serine/threonine kinase activity)//GO:0004713(protein tyrosine kinase activity)	GO:0018108(peptidyl-tyrosine phosphorylation)//GO:0070374(positive regulation of ERK1 and ERK2 cascade)//GO:0033674(positive regulation of kinase activity)//GO:0044344(cellular response to fibroblast growth factor stimulus)//GO:0045743(positive regulation of fibroblast growth factor receptor signaling pathway)
chr14	61346431	61346540	diffreps_peak_1567	3.82082	109	NM_002431	MNAT1	206131	0.000151069	0.00089495	down	4331	CAP35|MAT1|RNF66|TFB3	MIM:602659|HGNC:HGNC:7181|Ensembl:ENSG00000020426|HPRD:04042|Vega:OTTHUMG00000152340	MNAT CDK-activating kinase assembly factor 1	hsa03022(Basal transcription factors)//hsa03420(Nucleotide excision repair)	GO:0005654(nucleoplasm)//GO:0005675(holo TFIIH complex)//GO:0005737(cytoplasm)	GO:0047485(protein N-terminus binding)//GO:0008270(zinc ion binding)//GO:0005515(protein binding)//GO:0008094(DNA-dependent ATPase activity)//GO:0008353(RNA polymerase II carboxy-terminal domain kinase activity)	GO:0048661(positive regulation of smooth muscle cell proliferation)//GO:0043066(negative regulation of apoptotic process)//GO:0050434(positive regulation of viral transcription)//GO:0006461(protein complex assembly)//GO:0000086(G2/M transition of mitotic cell cycle)//GO:0070911(global genome nucleotide-excision repair)//GO:0040029(regulation of gene expression, epigenetic)//GO:0000082(G1/S transi…
chr6	31783701	31784100	diffreps_peak_4666	4.28966	399	NM_005345	HSPA1A	604661	5.13261e-05	0.000382047	down	3303	HEL-S-103|HSP70-1|HSP70-1A|HSP70.1|HSP70I|HSP72|HSPA1	MIM:140550|HGNC:HGNC:5232|Ensembl:ENSG00000204389|HPRD:00774|Vega:OTTHUMG00000031201	heat shock protein family A (Hsp70) member 1A	hsa03040(Spliceosome)//hsa04010(MAPK signaling pathway)//hsa04141(Protein processing in endoplasmic reticulum)//hsa04144(Endocytosis)//	GO:0005814(centriole)//GO:0048471(perinuclear region of cytoplasm)//GO:0005829(cytosol)//GO:0005739(mitochondrion)//GO:0005737(cytoplasm)//GO:0005654(nucleoplasm)//GO:0000151(ubiquitin ligase complex)//GO:0072562(blood microparticle)//GO:0005925(focal adhesion)//GO:0016234(inclusion body)	GO:0044183(protein binding involved in protein folding)//GO:0042826(histone deacetylase binding)//GO:0031625(ubiquitin protein ligase binding)//GO:0051082(unfolded protein binding)//GO:0001618(virus receptor activity)//GO:0019899(enzyme binding)//GO:0005524(ATP binding)//GO:0031072(heat shock protein binding)//GO:0055131(C3HC4-type RING finger domain binding)//GO:0016887(ATPase activity)//GO:0001…	GO:0010628(positive regulation of gene expression)//GO:0043488(regulation of mRNA stability)//GO:0060548(negative regulation of cell death)//GO:2001240(negative regulation of extrinsic apoptotic signaling pathway in absence of ligand)//GO:0031396(regulation of protein ubiquitination)//GO:1902236(negative regulation of endoplasmic reticulum stress-induced intrinsic apoptotic signaling pathway)//GO…
chr19	46387641	46388060	diffreps_peak_2907	3.84698	419	NM_015649	IRF2BP1	157417	0.00014224	0.000852999	down	26145	-	MIM:615331|HGNC:HGNC:21728|Ensembl:ENSG00000170604|HPRD:17159|Vega:OTTHUMG00000182485	interferon regulatory factor 2 binding protein 1		GO:0005654(nucleoplasm)	GO:0016874(ligase activity)//GO:0046872(metal ion binding)//GO:0005515(protein binding)	GO:0006351(transcription, DNA-templated)//GO:0006355(regulation of transcription, DNA-templated)
chr22	36689374	36689527	diffreps_peak_3709	3.28858	153	NM_002473	MYH9	297.54	0.000514542	0.00256742	down	4627	BDPLT6|DFNA17|EPSTS|FTNS|MHA|NMHC-II-A|NMMHC-IIA|NMMHCA	MIM:160775|HGNC:HGNC:7579|Ensembl:ENSG00000100345|HPRD:01177|Vega:OTTHUMG00000030429	myosin, heavy chain 9, non-muscle	hsa04530(Tight junction)//hsa04810(Regulation of actin cytoskeleton)//hsa05132(Salmonella infection)	GO:0016460(myosin II complex)//GO:0001725(stress fiber)//GO:0001726(ruffle)//GO:0005913(cell-cell adherens junction)//GO:0005737(cytoplasm)//GO:0001772(immunological synapse)//GO:0001931(uropod)//GO:0016020(membrane)//GO:0015629(actin cytoskeleton)//GO:0042641(actomyosin)//GO:0005819(spindle)//GO:0008180(COP9 signalosome)//GO:0008305(integrin complex)//GO:0005634(nucleus)//GO:0031252(cell leading…	GO:0019904(protein domain specific binding)//GO:0000146(microfilament motor activity)//GO:0042803(protein homodimerization activity)//GO:0005524(ATP binding)//GO:0003779(actin binding)//GO:0005516(calmodulin binding)//GO:0043531(ADP binding)//GO:0003774(motor activity)//GO:0030898(actin-dependent ATPase activity)//GO:0051015(actin filament binding)//GO:0044822(poly(A) RNA binding)//GO:0043495(pro…	GO:0008152(metabolic process)//GO:0048013(ephrin receptor signaling pathway)//GO:0001768(establishment of T cell polarity)//GO:0051295(establishment of meiotic spindle localization)//GO:0007520(myoblast fusion)//GO:0000910(cytokinesis)//GO:0050900(leukocyte migration)//GO:0006509(membrane protein ectodomain proteolysis)//GO:0070527(platelet aggregation)//GO:0000212(meiotic spindle organization)//…
chr17	55956971	55957099	diffreps_peak_2400	4.31899	128	NM_001271875	CUEDC1	38414.5	4.79743e-05	0.000363881	down	404093	-	HGNC:HGNC:31350|Ensembl:ENSG00000180891|HPRD:13098|Vega:OTTHUMG00000178775	CUE domain containing 1
chr17	48430990	48431180	diffreps_peak_2372	4.91311	190	NM_022167	XYLT2	117039	1.2215e-05	0.000147091	down	64132	PXYLT2|SOS|XT-II|XT2|xylT-II	MIM:608125|HGNC:HGNC:15517|Ensembl:ENSG00000015532|HPRD:16286|Vega:OTTHUMG00000162057	xylosyltransferase II	hsa00532(Glycosaminoglycan biosynthesis - chondroitin sulfate / dermatan sulfate)//hsa00534(Glycosaminoglycan biosynthesis - heparan sulfate / heparin)//	GO:0016020(membrane)//GO:0016021(integral component of membrane)//GO:0005575(cellular_component)//GO:0005789(endoplasmic reticulum membrane)//GO:0000139(Golgi membrane)	GO:0008375(acetylglucosaminyltransferase activity)//GO:0030158(protein xylosyltransferase activity)	GO:0006024(glycosaminoglycan biosynthetic process)//GO:0015012(heparan sulfate proteoglycan biosynthetic process)//GO:0050650(chondroitin sulfate proteoglycan biosynthetic process)//GO:0030210(heparin biosynthetic process)//GO:0030206(chondroitin sulfate biosynthetic process)
chr1	228645064	228645460	diffreps_peak_501	1.49087	396	NM_033445	HIST3H2A	309.819	0.0322948	0.105782	down	92815	-	MIM:615015|HGNC:HGNC:20507|HPRD:13660	histone cluster 3, H2a	hsa05034(Alcoholism)//hsa05322(Systemic lupus erythematosus)	GO:0070062(extracellular exosome)//GO:0000788(nuclear nucleosome)	GO:0046982(protein heterodimerization activity)//GO:0003677(DNA binding)	GO:0006337(nucleosome disassembly)//GO:0070914(UV-damage excision repair)//GO:0006342(chromatin silencing)
chr4	1235161	1235540	diffreps_peak_4084	5.45317	379	ENST00000510568	CTBP1	34280.4	3.52233e-06	7.64353e-05	down	1487	BARS	MIM:602618|HGNC:HGNC:2494|Ensembl:ENSG00000159692|HPRD:04015|Vega:OTTHUMG00000089259	C-terminal binding protein 1	hsa04310(Wnt signaling pathway)//hsa04330(Notch signaling pathway)//hsa05200(Pathways in cancer)//hsa05220(Chronic myeloid leukemia)	GO:0005654(nucleoplasm)//GO:0005667(transcription factor complex)//GO:0005634(nucleus)//GO:0017053(transcriptional repressor complex)//GO:0005737(cytoplasm)	GO:0051287(NAD binding)//GO:0003700(transcription factor activity, sequence-specific DNA binding)//GO:0001106(RNA polymerase II transcription corepressor activity)//GO:0070491(repressing transcription factor binding)//GO:0008134(transcription factor binding)//GO:0016616(oxidoreductase activity, acting on the CH-OH group of donors, NAD or NADP as acceptor)//GO:0042803(protein homodimerization acti…	GO:0055114(oxidation-reduction process)//GO:0031065(positive regulation of histone deacetylation)//GO:0090241(negative regulation of histone H4 acetylation)//GO:0006468(protein phosphorylation)//GO:0006351(transcription, DNA-templated)//GO:0019079(viral genome replication)//GO:0045892(negative regulation of transcription, DNA-templated)//GO:0008285(negative regulation of cell proliferation)//GO:0…
chr19	13041120	13041240	diffreps_peak_2751	6.80666	120	ENST00000587981	FARSA	6103.5	1.56077e-07	1.94318e-05	down	2193	CML33|FARSL|FARSLA|FRSA|PheHA	MIM:602918|HGNC:HGNC:3592|Ensembl:ENSG00000179115|HPRD:04227|Vega:OTTHUMG00000180569	phenylalanyl-tRNA synthetase alpha subunit	hsa00970(Aminoacyl-tRNA biosynthesis)	GO:0016020(membrane)//GO:0009328(phenylalanine-tRNA ligase complex)//GO:0005737(cytoplasm)//GO:0005829(cytosol)	GO:0005524(ATP binding)//GO:0004826(phenylalanine-tRNA ligase activity)//GO:0000049(tRNA binding)//GO:0004812(aminoacyl-tRNA ligase activity)//GO:0044822(poly(A) RNA binding)//GO:0005515(protein binding)	GO:0010467(gene expression)//GO:0006418(tRNA aminoacylation for protein translation)//GO:0043039(tRNA aminoacylation)//GO:0006432(phenylalanyl-tRNA aminoacylation)
chr6	89790721	89791153	diffreps_peak_4769	5.7304	432	NM_006813	PNRC1	17078.6	1.86037e-06	5.21578e-05	down	10957	B4-2|PNAS-145|PROL2|PRR2	MIM:606714|HGNC:HGNC:17278|Ensembl:ENSG00000146278|HPRD:08412|Vega:OTTHUMG00000015191	proline rich nuclear receptor coactivator 1		GO:0005634(nucleus)	GO:0005515(protein binding)	GO:0006351(transcription, DNA-templated)//GO:0006355(regulation of transcription, DNA-templated)
chr13	97999221	97999321	diffreps_peak_1459	2.1379	100	NM_144778	MBNL2	280461	0.00727945	0.0278403	down	10150	MBLL|MBLL39|PRO2032	MIM:607327|HGNC:HGNC:16746|Ensembl:ENSG00000139793|HPRD:09543|Vega:OTTHUMG00000017239	muscleblind like splicing regulator 2		GO:0005634(nucleus)//GO:0005737(cytoplasm)	GO:0044822(poly(A) RNA binding)//GO:0046872(metal ion binding)	GO:0006397(mRNA processing)//GO:0008380(RNA splicing)//GO:0043484(regulation of RNA splicing)
chr3	49130687	49130960	diffreps_peak_3853	4.70072	273	ENST00000424300	QRICH1	22739.7	1.99194e-05	0.000196509	down	54870	-	HGNC:HGNC:24713|Ensembl:ENSG00000198218|HPRD:13372|Vega:OTTHUMG00000156772	glutamine rich 1		GO:0005654(nucleoplasm)//GO:0005575(cellular_component)	GO:0003674(molecular_function)//GO:0005515(protein binding)	GO:0042981(regulation of apoptotic process)//GO:0008150(biological_process)
chr13	73632981	73633360	diffreps_peak_1440	5.52708	379	NM_001730	KLF5	3286.5	2.97114e-06	6.79111e-05	down	688	BTEB2|CKLF|IKLF	MIM:602903|HGNC:HGNC:6349|Ensembl:ENSG00000102554|HPRD:04212|Vega:OTTHUMG00000017074	Kruppel-like factor 5 (intestinal)		GO:0005654(nucleoplasm)//GO:0005886(plasma membrane)//GO:0005794(Golgi apparatus)//GO:0043231(intracellular membrane-bounded organelle)//GO:0005737(cytoplasm)	GO:0001077(transcriptional activator activity, RNA polymerase II core promoter proximal region sequence-specific binding)//GO:0000978(RNA polymerase II core promoter proximal region sequence-specific DNA binding)//GO:0005515(protein binding)//GO:0046872(metal ion binding)	GO:0060576(intestinal epithelial cell development)//GO:0006366(transcription from RNA polymerase II promoter)//GO:0045600(positive regulation of fat cell differentiation)//GO:0030033(microvillus assembly)//GO:0001525(angiogenesis)//GO:0000122(negative regulation of transcription from RNA polymerase II promoter)//GO:0035914(skeletal muscle cell differentiation)//GO:0032534(regulation of microvillu…
chr7	98991651	98991740	diffreps_peak_5021	1.68172	89	NM_005720	ARPC1B	2846.8	0.0208103	0.0704417	down	10095	ARC41|p40-ARC|p41-ARC	MIM:604223|HGNC:HGNC:704|Ensembl:ENSG00000130429|HPRD:10366|Vega:OTTHUMG00000154552	actin related protein 2/3 complex subunit 1B	hsa04144(Endocytosis)//hsa04666(Fc gamma R-mediated phagocytosis)//hsa04810(Regulation of actin cytoskeleton)//hsa05100(Bacterial invasion of epithelial cells)//hsa05130(Pathogenic Escherichia coli infection)//hsa05131(Shigellosis)//hsa05132(Salmonella infection)	GO:0005885(Arp2/3 protein complex)//GO:0070062(extracellular exosome)//GO:0015629(actin cytoskeleton)//GO:0005925(focal adhesion)//GO:0005829(cytosol)	GO:0051015(actin filament binding)//GO:0005200(structural constituent of cytoskeleton)	GO:0007411(axon guidance)//GO:0048013(ephrin receptor signaling pathway)//GO:0045087(innate immune response)//GO:0007264(small GTPase mediated signal transduction)//GO:0034314(Arp2/3 complex-mediated actin nucleation)//GO:0038096(Fc-gamma receptor signaling pathway involved in phagocytosis)//GO:0006928(movement of cell or subcellular component)
chr12	54402889	54402900	diffreps_peak_1201	3.18235	11	NM_022658	HOXC8	1632	0.000657134	0.00317732	down	3224	HOX3|HOX3A	MIM:142970|HGNC:HGNC:5129|Ensembl:ENSG00000037965|HPRD:00856|Vega:OTTHUMG00000160032	homeobox C8		GO:0005654(nucleoplasm)//GO:0015630(microtubule cytoskeleton)	GO:0043565(sequence-specific DNA binding)//GO:0003700(transcription factor activity, sequence-specific DNA binding)	GO:0009952(anterior/posterior pattern specification)//GO:0006351(transcription, DNA-templated)//GO:0030182(neuron differentiation)//GO:0000122(negative regulation of transcription from RNA polymerase II promoter)//GO:0048705(skeletal system morphogenesis)
chr19	10465187	10465285	diffreps_peak_2733	6.352	98	NM_003331	TYK2	12715	4.44636e-07	2.24417e-05	down	7297	IMD35|JTK1	MIM:176941|HGNC:HGNC:12440|Ensembl:ENSG00000105397|HPRD:01490|Vega:OTTHUMG00000166373	tyrosine kinase 2	hsa04380(Osteoclast differentiation)//hsa04630(Jak-STAT signaling pathway)//hsa05145(Toxoplasmosis)//hsa05160(Hepatitis C)//hsa05162(Measles)//hsa05164(Influenza A)//hsa05168(Herpes simplex infection)//hsa05169(Epstein-Barr virus infection)	GO:0070062(extracellular exosome)//GO:0016020(membrane)//GO:0005829(cytosol)//GO:0005634(nucleus)//GO:0031234(extrinsic component of cytoplasmic side of plasma membrane)//GO:0005856(cytoskeleton)//GO:0005737(cytoplasm)	GO:0005131(growth hormone receptor binding)//GO:0005524(ATP binding)//GO:0031702(type 1 angiotensin receptor binding)//GO:0004715(non-membrane spanning protein tyrosine kinase activity)//GO:0004713(protein tyrosine kinase activity)//GO:0005515(protein binding)//GO:0004672(protein kinase activity)	GO:0007169(transmembrane receptor protein tyrosine kinase signaling pathway)//GO:0045087(innate immune response)//GO:0018108(peptidyl-tyrosine phosphorylation)//GO:0038083(peptidyl-tyrosine autophosphorylation)//GO:0006468(protein phosphorylation)//GO:0030154(cell differentiation)//GO:0016477(cell migration)//GO:0019221(cytokine-mediated signaling pathway)//GO:0042127(regulation of cell prolifera…
chr16	57695681	57695877	diffreps_peak_2020	4.41546	196	NM_005682	ADGRG1	43338	3.84184e-05	0.000314118	down	9289	BFPP|BPPR|GPR56|TM7LN4|TM7XN1	MIM:604110|HGNC:HGNC:4512|Ensembl:ENSG00000205336|HPRD:06824|Vega:OTTHUMG00000176742	adhesion G protein-coupled receptor G1		GO:0016021(integral component of membrane)
chr2	113310221	113310393	diffreps_peak_3177	4.83626	172	NM_019014	POLR1B	52267	1.45793e-05	0.000161092	down	84172	RPA135|RPA2|Rpo1-2	MIM:602000|HGNC:HGNC:20454|Ensembl:ENSG00000125630|HPRD:06852|Vega:OTTHUMG00000131314	polymerase (RNA) I polypeptide B	hsa00230(Purine metabolism)//hsa00240(Pyrimidine metabolism)//	GO:0005730(nucleolus)//GO:0005736(DNA-directed RNA polymerase I complex)//GO:0005737(cytoplasm)//GO:0005654(nucleoplasm)	GO:0046872(metal ion binding)//GO:0001054(RNA polymerase I activity)//GO:0032549(ribonucleoside binding)//GO:0003899(DNA-directed RNA polymerase activity)//GO:0005515(protein binding)//GO:0003677(DNA binding)	GO:0045814(negative regulation of gene expression, epigenetic)//GO:0045815(positive regulation of gene expression, epigenetic)//GO:0006362(transcription elongation from RNA polymerase I promoter)//GO:0006360(transcription from RNA polymerase I promoter)//GO:0040029(regulation of gene expression, epigenetic)//GO:0010467(gene expression)//GO:0006351(transcription, DNA-templated)//GO:0007566(embryo …
chr16	29910341	29910585	diffreps_peak_1972	5.38166	244	NM_012410	SEZ6L2	105783	4.15278e-06	8.51696e-05	down	26470	BSRPA|PSK-1	MIM:616667|HGNC:HGNC:30844|Ensembl:ENSG00000174938|HPRD:06686|Vega:OTTHUMG00000132112	seizure related 6 homolog (mouse)-like 2		GO:0005783(endoplasmic reticulum)//GO:0016021(integral component of membrane)//GO:0005789(endoplasmic reticulum membrane)//GO:0005886(plasma membrane)//GO:0043025(neuronal cell body)		GO:0090036(regulation of protein kinase C signaling)//GO:0008344(adult locomotory behavior)//GO:0021680(cerebellar Purkinje cell layer development)//GO:0060074(synapse maturation)
chr11	32949507	32949669	diffreps_peak_834	6.60728	162	NM_001076786	QSER1	11230.6	2.47014e-07	1.94318e-05	down	79832	-	HGNC:HGNC:26154|Ensembl:ENSG00000060749|HPRD:08645|Vega:OTTHUMG00000166220	glutamine and serine rich 1
chr11	1586861	1587166	diffreps_peak_778	5.37062	305	ENST00000331588	DUSP8	64297.7	4.25972e-06	8.55766e-05	down	1850	C11orf81|HB5|HVH-5|HVH8	MIM:602038|HGNC:HGNC:3074|Ensembl:ENSG00000184545|HPRD:03617|Vega:OTTHUMG00000133348	dual specificity phosphatase 8	hsa04010(MAPK signaling pathway)	GO:0005634(nucleus)//GO:0005737(cytoplasm)	GO:0017017(MAP kinase tyrosine/serine/threonine phosphatase activity)//GO:0004725(protein tyrosine phosphatase activity)	GO:0000188(inactivation of MAPK activity)//GO:0006470(protein dephosphorylation)//GO:0035335(peptidyl-tyrosine dephosphorylation)
chr19	810961	811340	diffreps_peak_2642	4.31101	379	NM_002819	PTBP1	507881	4.88637e-05	0.000367547	down	5725	HNRNP-I|HNRNPI|HNRPI|PTB|PTB-1|PTB-T|PTB2|PTB3|PTB4|pPTB	MIM:600693|HGNC:HGNC:9583|Ensembl:ENSG00000011304|HPRD:02823|Vega:OTTHUMG00000181789	polypyrimidine tract binding protein 1		GO:0005654(nucleoplasm)//GO:0016020(membrane)//GO:0005634(nucleus)//GO:0070062(extracellular exosome)//GO:0005730(nucleolus)	GO:0003676(nucleic acid binding)//GO:0036002(pre-mRNA binding)//GO:0000166(nucleotide binding)//GO:0003723(RNA binding)//GO:0044822(poly(A) RNA binding)//GO:0005515(protein binding)//GO:0008187(poly-pyrimidine tract binding)	GO:0051148(negative regulation of muscle cell differentiation)//GO:0008380(RNA splicing)//GO:0000398(mRNA splicing, via spliceosome)//GO:0010467(gene expression)//GO:0000380(alternative mRNA splicing, via spliceosome)//GO:0048025(negative regulation of mRNA splicing, via spliceosome)//GO:0006397(mRNA processing)//GO:0033119(negative regulation of RNA splicing)//GO:0000381(regulation of alternativ…
chr11	5290683	5290740	diffreps_peak_789	4.10673	57	NM_005330	HBE1	7775	7.82106e-05	0.000527504	down	3046	HBE	MIM:142100|HGNC:HGNC:4830|Ensembl:ENSG00000213931|HPRD:00788|Vega:OTTHUMG00000066675	hemoglobin subunit epsilon 1		GO:0005833(hemoglobin complex)//GO:0072562(blood microparticle)//GO:0005829(cytosol)	GO:0005506(iron ion binding)//GO:0005344(oxygen transporter activity)//GO:0019825(oxygen binding)//GO:0031721(hemoglobin alpha binding)//GO:0020037(heme binding)	GO:0051291(protein heterooligomerization)//GO:0015671(oxygen transport)//GO:0000122(negative regulation of transcription from RNA polymerase II promoter)//GO:0007596(blood coagulation)
chr19	35491226	35491390	diffreps_peak_2833	6.79344	164	ENST00000504615	GRAMD1A	5342	1.60903e-07	1.94318e-05	down	57655	KIAA1533	HGNC:HGNC:29305|Ensembl:ENSG00000089351|HPRD:11153|Vega:OTTHUMG00000182464	GRAM domain containing 1A		GO:0016021(integral component of membrane)	GO:0005515(protein binding)
chr8	66627861	66628380	diffreps_peak_5217	3.09818	519	NM_002603	PDE7A	4630.9	0.000797664	0.00378138	down	5150	HCP1|PDE7	MIM:171885|HGNC:HGNC:8791|HPRD:01386	phosphodiesterase 7A	hsa00230(Purine metabolism)//hsa05032(Morphine addiction)	GO:0005829(cytosol)	GO:0004115(3',5'-cyclic-AMP phosphodiesterase activity)//GO:0046872(metal ion binding)	GO:0019933(cAMP-mediated signaling)//GO:0006198(cAMP catabolic process)
chr20	61542125	61542540	diffreps_peak_3537	5.61739	415	NM_022105	DIDO1	50550.1	2.41328e-06	6.0052e-05	down	11083	BYE1|C20orf158|DATF-1|DATF1|DIDO2|DIDO3|DIO-1|DIO1|dJ885L7.8	MIM:604140|HGNC:HGNC:2680|Ensembl:ENSG00000101191|HPRD:10363|HPRD:12752|Vega:OTTHUMG00000032945	death inducer-obliterator 1		GO:0005819(spindle)//GO:0005634(nucleus)//GO:0005737(cytoplasm)	GO:0044822(poly(A) RNA binding)//GO:0008270(zinc ion binding)	GO:0006351(transcription, DNA-templated)//GO:0097190(apoptotic signaling pathway)
chr1	110091301	110091460	diffreps_peak_291	4.19251	159	NM_006496	GNAI3	24596.8	6.41934e-05	0.000450881	down	2773	87U6|ARCND1	MIM:139370|HGNC:HGNC:4387|HPRD:00765	guanine nucleotide binding protein (G protein), alpha inhibiting activity polypeptide 3	hsa04015(Rap1 signaling pathway)//hsa04022(cGMP-PKG signaling pathway)//hsa04024(cAMP signaling pathway)//hsa04062(Chemokine signaling pathway)//hsa04071(Sphingolipid signaling pathway)//hsa04261(Adrenergic signaling in cardiomyocytes)//hsa04360(Axon guidance)//hsa04530(Tight junction)//hsa04540(Gap junction)//hsa04611(Platelet activation)//hsa04670(Leukocyte transendothelial migration)//hsa04713…	GO:0005886(plasma membrane)//GO:0070062(extracellular exosome)//GO:0005834(heterotrimeric G-protein complex)//GO:0016020(membrane)//GO:0005794(Golgi apparatus)//GO:0005765(lysosomal membrane)//GO:0005813(centrosome)//GO:0030496(midbody)//GO:0045121(membrane raft)//GO:0042588(zymogen granule)//GO:0005737(cytoplasm)	GO:0046872(metal ion binding)//GO:0019904(protein domain specific binding)//GO:0003924(GTPase activity)//GO:0031821(G-protein coupled serotonin receptor binding)//GO:0031683(G-protein beta/gamma-subunit complex binding)//GO:0005525(GTP binding)//GO:0019003(GDP binding)//GO:0001664(G-protein coupled receptor binding)//GO:0004871(signal transducer activity)//GO:0005515(protein binding)//GO:0032794(…	GO:0030168(platelet activation)//GO:0051301(cell division)//GO:0046039(GTP metabolic process)//GO:0006906(vesicle fusion)//GO:0007194(negative regulation of adenylate cyclase activity)//GO:0007596(blood coagulation)//GO:0007268(synaptic transmission)//GO:0007049(cell cycle)//GO:0007212(dopamine receptor signaling pathway)//GO:0007193(adenylate cyclase-inhibiting G-protein coupled receptor signali…
chr9	130925721	130926180	diffreps_peak_5514	5.87177	459	NM_024112	C9orf16	24242.9	1.34349e-06	4.30201e-05	down	79095	EST00098	HGNC:HGNC:17823|Ensembl:ENSG00000171159|HPRD:12946|Vega:OTTHUMG00000020731	chromosome 9 open reading frame 16		GO:0005575(cellular_component)	GO:0003674(molecular_function)//GO:0005515(protein binding)	GO:0008150(biological_process)
chr19	10046979	10047200	diffreps_peak_2728	5.31594	221	NM_058164	OLFM2	33171.5	4.83131e-06	9.28369e-05	down	93145	NOE2|NOELIN2|NOELIN2_V1|OlfC	HGNC:HGNC:17189|Ensembl:ENSG00000105088|HPRD:10127|Vega:OTTHUMG00000180390	olfactomedin 2		GO:0097060(synaptic membrane)//GO:0005576(extracellular region)//GO:0032281(AMPA glutamate receptor complex)//GO:0030054(cell junction)//GO:0005634(nucleus)//GO:0005737(cytoplasm)	GO:0005515(protein binding)	GO:0009306(protein secretion)//GO:0007626(locomotory behavior)//GO:0007601(visual perception)//GO:0051152(positive regulation of smooth muscle cell differentiation)
chr17	79507001	79507520	diffreps_peak_2512	6.80489	519	NM_025161	FAAP100	6059.7	1.56716e-07	1.94318e-05	down	80233	C17orf70	MIM:611301|HGNC:HGNC:26171|Ensembl:ENSG00000185504|HPRD:07982|Vega:OTTHUMG00000167764	Fanconi anemia core complex associated protein 100	hsa03460(Fanconi anemia pathway)	GO:0005654(nucleoplasm)//GO:0043240(Fanconi anaemia nuclear complex)//GO:0005737(cytoplasm)//GO:0045111(intermediate filament cytoskeleton)	GO:0005515(protein binding)//GO:0003677(DNA binding)	GO:0036297(interstrand cross-link repair)//GO:0006281(DNA repair)
chr20	62153020	62153420	diffreps_peak_3547	3.57796	400	NM_024299	PPDPF	153718	0.000264263	0.00143752	down	79144	C20orf149|dJ697K14.9|exdpf	HGNC:HGNC:16142|Ensembl:ENSG00000125534|HPRD:12750|Vega:OTTHUMG00000032978	pancreatic progenitor cell differentiation and proliferation factor				GO:0030154(cell differentiation)//GO:0007275(multicellular organism development)//GO:0001708(cell fate specification)//GO:0031017(exocrine pancreas development)
chr8	145113141	145113307	diffreps_peak_5337	4.35292	166	NM_017570	OPLAH	93364.8	4.43686e-05	0.000344938	down	26873	5-Opase|OPLA|OPLAHD	MIM:614243|HGNC:HGNC:8149|Ensembl:ENSG00000178814|HPRD:14880|Vega:OTTHUMG00000165435	5-oxoprolinase (ATP-hydrolysing)	hsa00480(Glutathione metabolism)	GO:0005829(cytosol)	GO:0005524(ATP binding)//GO:0017168(5-oxoprolinase (ATP-hydrolyzing) activity)	GO:0044281(small molecule metabolic process)//GO:0006750(glutathione biosynthetic process)//GO:0006805(xenobiotic metabolic process)//GO:1901687(glutathione derivative biosynthetic process)
chr2	27463925	27464060	diffreps_peak_3035	4.75382	135	NM_004341	CAD	77938.7	1.7627e-05	0.000182309	down	790	CDG1Z	MIM:114010|HGNC:HGNC:1424|Ensembl:ENSG00000084774|HPRD:06437|Vega:OTTHUMG00000097070	carbamoyl-phosphate synthetase 2, aspartate transcarbamylase, and dihydroorotase	hsa00240(Pyrimidine metabolism)//hsa00250(Alanine, aspartate and glutamate metabolism)//	GO:0070062(extracellular exosome)//GO:0043195(terminal bouton)//GO:0016020(membrane)//GO:0043234(protein complex)//GO:0042995(cell projection)//GO:0005829(cytosol)//GO:0016363(nuclear matrix)//GO:0005654(nucleoplasm)//GO:0005634(nucleus)//GO:0043025(neuronal cell body)	GO:0004088(carbamoyl-phosphate synthase (glutamine-hydrolyzing) activity)//GO:0046872(metal ion binding)//GO:0042802(identical protein binding)//GO:0005524(ATP binding)//GO:0019899(enzyme binding)//GO:0004151(dihydroorotase activity)//GO:0016810(hydrolase activity, acting on carbon-nitrogen (but not peptide) bonds)//GO:0004672(protein kinase activity)//GO:0004087(carbamoyl-phosphate synthase (amm…	GO:0008152(metabolic process)//GO:0006207('de novo' pyrimidine nucleobase biosynthetic process)//GO:0006206(pyrimidine nucleobase metabolic process)//GO:0018107(peptidyl-threonine phosphorylation)//GO:0044205('de novo' UMP biosynthetic process)//GO:0007507(heart development)//GO:0031100(organ regeneration)//GO:0033574(response to testosterone)//GO:0035690(cellular response to drug)//GO:0031000(re…
chr14	103447109	103447358	diffreps_peak_1643	4.18947	249	NM_006035	CDC42BPB	114134	6.46443e-05	0.000453236	down	9578	MRCKB	MIM:614062|HGNC:HGNC:1738|Ensembl:ENSG00000198752|HPRD:08516|Vega:OTTHUMG00000171898	CDC42 binding protein kinase beta		GO:0005886(plasma membrane)//GO:0070062(extracellular exosome)//GO:0042641(actomyosin)//GO:0005737(cytoplasm)//GO:0005622(intracellular)//GO:0005856(cytoskeleton)//GO:0005911(cell-cell junction)//GO:0031252(cell leading edge)	GO:0004674(protein serine/threonine kinase activity)//GO:0017048(Rho GTPase binding)//GO:0004672(protein kinase activity)//GO:0000287(magnesium ion binding)//GO:0005524(ATP binding)//GO:0046872(metal ion binding)	GO:0007010(cytoskeleton organization)//GO:0031532(actin cytoskeleton reorganization)//GO:0031032(actomyosin structure organization)//GO:0006468(protein phosphorylation)//GO:0007163(establishment or maintenance of cell polarity)//GO:0016477(cell migration)//GO:0035556(intracellular signal transduction)//GO:0007165(signal transduction)
chr17	26666461	26666752	diffreps_peak_2230	4.65534	291	NM_021137	TNFAIP1	220563	2.21137e-05	0.000210545	down	7126	B12|B61|BTBD34|EDP1|hBACURD2	MIM:191161|HGNC:HGNC:11894|Ensembl:ENSG00000109079|HPRD:01856|Vega:OTTHUMG00000132501	TNF alpha induced protein 1		GO:0005730(nucleolus)//GO:0031463(Cul3-RING ubiquitin ligase complex)//GO:0005737(cytoplasm)//GO:0005768(endosome)	GO:0004842(ubiquitin-protein transferase activity)//GO:0017049(GTP-Rho binding)//GO:0005515(protein binding)//GO:0019904(protein domain specific binding)	GO:0051260(protein homooligomerization)//GO:0035024(negative regulation of Rho protein signal transduction)//GO:0016477(cell migration)//GO:0043149(stress fiber assembly)//GO:0016567(protein ubiquitination)//GO:0006260(DNA replication)//GO:0043161(proteasome-mediated ubiquitin-dependent protein catabolic process)//GO:0006955(immune response)//GO:0045740(positive regulation of DNA replication)//GO…
chr5	149748461	149748465	diffreps_peak_4499	2.50875	4	NM_000356	TCOF1	1274.8	0.00309922	0.0130353	down	6949	MFD1|TCS|TCS1|treacle	MIM:606847|HGNC:HGNC:11654|Ensembl:ENSG00000070814|HPRD:06026|Vega:OTTHUMG00000130081	treacle ribosome biogenesis factor 1	hsa03008(Ribosome biogenesis in eukaryotes)	GO:0005730(nucleolus)//GO:0005634(nucleus)//GO:0005737(cytoplasm)	GO:0044822(poly(A) RNA binding)//GO:0005515(protein binding)//GO:0005215(transporter activity)	GO:0001501(skeletal system development)//GO:0006810(transport)//GO:0042790(transcription of nuclear large rRNA transcript from RNA polymerase I promoter)
chr20	62130410	62130520	diffreps_peak_3546	5.59241	110	NM_001958	EEF1A2	56544	2.55615e-06	6.2195e-05	down	1917	EEF1AL|EF-1-alpha-2|EF1A|EIEE33|HS1|MRD38|STN|STNL	MIM:602959|HGNC:HGNC:3192|Ensembl:ENSG00000101210|HPRD:04265|Vega:OTTHUMG00000033076	eukaryotic translation elongation factor 1 alpha 2	hsa03013(RNA transport)//hsa05134(Legionellosis)	GO:0043209(myelin sheath)//GO:0098574(cytoplasmic side of lysosomal membrane)//GO:0005634(nucleus)//GO:0005853(eukaryotic translation elongation factor 1 complex)//GO:0005737(cytoplasm)//GO:0043025(neuronal cell body)	GO:0008135(translation factor activity, RNA binding)//GO:0019901(protein kinase binding)//GO:0003924(GTPase activity)//GO:0005525(GTP binding)//GO:0003746(translation elongation factor activity)//GO:0005515(protein binding)	GO:1904714(regulation of chaperone-mediated autophagy)//GO:0043065(positive regulation of apoptotic process)//GO:0051602(response to electrical stimulus)//GO:0006414(translational elongation)//GO:0010035(response to inorganic substance)//GO:0090218(positive regulation of lipid kinase activity)
chr1	156109421	156109880	diffreps_peak_382	5.61849	459	NM_170707	LMNA	58523.6	2.40718e-06	6.0052e-05	down	4000	CDCD1|CDDC|CMD1A|CMT2B1|EMD2|FPL|FPLD|FPLD2|HGPS|IDC|LDP1|LFP|LGMD1B|LMN1|LMNC|LMNL1|PRO1	MIM:150330|HGNC:HGNC:6636|Ensembl:ENSG00000160789|HPRD:01035|Vega:OTTHUMG00000013961	lamin A/C	hsa04210(Apoptosis)//hsa05410(Hypertrophic cardiomyopathy (HCM))//hsa05412(Arrhythmogenic right ventricular cardiomyopathy (ARVC))//hsa05414(Dilated cardiomyopathy)	GO:0005635(nuclear envelope)//GO:0031965(nuclear membrane)//GO:0048471(perinuclear region of cytoplasm)//GO:0005829(cytosol)//GO:0016363(nuclear matrix)//GO:0005882(intermediate filament)//GO:0016607(nuclear speck)//GO:0005737(cytoplasm)//GO:0005654(nucleoplasm)//GO:0005634(nucleus)//GO:0005652(nuclear lamina)//GO:0005638(lamin filament)	GO:0008157(protein phosphatase 1 binding)//GO:0005198(structural molecule activity)//GO:0005515(protein binding)	GO:0007517(muscle organ development)//GO:0007283(spermatogenesis)//GO:0044267(cellular protein metabolic process)//GO:0030334(regulation of cell migration)//GO:2001237(negative regulation of extrinsic apoptotic signaling pathway)//GO:0030968(endoplasmic reticulum unfolded protein response)//GO:1900180(regulation of protein localization to nucleus)//GO:0009612(response to mechanical stimulus)//GO:…
chr12	57038954	57039137	diffreps_peak_1211	4.38481	183	NM_001686	ATP5B	544361	4.12273e-05	0.000328874	down	506	ATPMB|ATPSB|HEL-S-271	MIM:102910|HGNC:HGNC:830|Ensembl:ENSG00000110955|HPRD:00044	ATP synthase, H+ transporting, mitochondrial F1 complex, beta polypeptide	hsa00190(Oxidative phosphorylation)//	GO:0005886(plasma membrane)//GO:0043209(myelin sheath)//GO:0009986(cell surface)//GO:0005754(mitochondrial proton-transporting ATP synthase, catalytic core)//GO:0042645(mitochondrial nucleoid)//GO:0016020(membrane)//GO:0005759(mitochondrial matrix)//GO:0045261(proton-transporting ATP synthase complex, catalytic core F(1))//GO:0070062(extracellular exosome)//GO:0005739(mitochondrion)//GO:0005753(m…	GO:0022857(transmembrane transporter activity)//GO:0046933(proton-transporting ATP synthase activity, rotational mechanism)//GO:0005524(ATP binding)//GO:0005215(transporter activity)//GO:0046961(proton-transporting ATPase activity, rotational mechanism)//GO:0016820(hydrolase activity, acting on acid anhydrides, catalyzing transmembrane movement of substances)//GO:0005515(protein binding)//GO:0042…	GO:0015986(ATP synthesis coupled proton transport)//GO:0015992(proton transport)//GO:0022904(respiratory electron transport chain)//GO:0044281(small molecule metabolic process)//GO:0044237(cellular metabolic process)//GO:0051453(regulation of intracellular pH)//GO:0015991(ATP hydrolysis coupled proton transport)//GO:0006754(ATP biosynthetic process)//GO:0006996(organelle organization)//GO:0007005…
chr2	233274283	233274800	diffreps_peak_3361	4.07689	517	NM_031313	ALPPL2	585386	8.37734e-05	0.00055591	down	251	ALPG|ALPPL|GCAP	MIM:171810|HGNC:HGNC:441|Ensembl:ENSG00000163286|HPRD:01380|Vega:OTTHUMG00000133257	alkaline phosphatase, placental like 2	hsa00790(Folate biosynthesis)//	GO:0005886(plasma membrane)//GO:0031225(anchored component of membrane)	GO:0004035(alkaline phosphatase activity)//GO:0046872(metal ion binding)	GO:0016311(dephosphorylation)
chr14	75368961	75369440	diffreps_peak_1589	3.39035	479	NM_001933	DLST	25319.7	0.000407055	0.00209658	down	1743	DLTS	MIM:126063|HGNC:HGNC:2911|Ensembl:ENSG00000119689|HPRD:00520|Vega:OTTHUMG00000171483	dihydrolipoamide S-succinyltransferase (E2 component of 2-oxo-glutarate complex)	hsa00020(Citrate cycle (TCA cycle))//hsa00310(Lysine degradation)//	GO:0005886(plasma membrane)//GO:0043209(myelin sheath)//GO:0016020(membrane)//GO:0045252(oxoglutarate dehydrogenase complex)//GO:0005759(mitochondrial matrix)//GO:0070062(extracellular exosome)//GO:0005739(mitochondrion)//GO:0005634(nucleus)	GO:0004149(dihydrolipoyllysine-residue succinyltransferase activity)//GO:0051087(chaperone binding)//GO:0031072(heat shock protein binding)//GO:0016746(transferase activity, transferring acyl groups)//GO:0016740(transferase activity)	GO:0008152(metabolic process)//GO:0006103(2-oxoglutarate metabolic process)//GO:0033512(L-lysine catabolic process to acetyl-CoA via saccharopine)//GO:0046487(glyoxylate metabolic process)//GO:0006554(lysine catabolic process)//GO:0006734(NADH metabolic process)//GO:0044237(cellular metabolic process)//GO:0034641(cellular nitrogen compound metabolic process)//GO:0044281(small molecule metabolic p…
chrX	153051221	153051800	diffreps_peak_5735	2.89801	579	ENST00000370093	IDH3G	188321	0.00126471	0.00575436	down	3421	H-IDHG	MIM:300089|HGNC:HGNC:5386|Ensembl:ENSG00000067829|HPRD:02100|Vega:OTTHUMG00000024219	isocitrate dehydrogenase 3 (NAD+) gamma	hsa00020(Citrate cycle (TCA cycle))//	GO:0005730(nucleolus)//GO:0005739(mitochondrion)//GO:0005759(mitochondrial matrix)//GO:0005654(nucleoplasm)	GO:0016616(oxidoreductase activity, acting on the CH-OH group of donors, NAD or NADP as acceptor)//GO:0005524(ATP binding)//GO:0004449(isocitrate dehydrogenase (NAD+) activity)//GO:0000287(magnesium ion binding)//GO:0051287(NAD binding)	GO:0055114(oxidation-reduction process)//GO:0006102(isocitrate metabolic process)//GO:0006103(2-oxoglutarate metabolic process)//GO:0005975(carbohydrate metabolic process)//GO:0006734(NADH metabolic process)//GO:0044237(cellular metabolic process)//GO:0044281(small molecule metabolic process)//GO:0045926(negative regulation of growth)//GO:0006099(tricarboxylic acid cycle)
chr22	21271981	21272400	diffreps_peak_3643	4.01073	419	NM_005207	CRKL	219150	9.75588e-05	0.000629243	down	1399	-	MIM:602007|HGNC:HGNC:2363|Ensembl:ENSG00000099942|HPRD:03596|Vega:OTTHUMG00000150807	v-crk avian sarcoma virus CT10 oncogene homolog-like	hsa04010(MAPK signaling pathway)//hsa04012(ErbB signaling pathway)//hsa04015(Rap1 signaling pathway)//hsa04062(Chemokine signaling pathway)//hsa04510(Focal adhesion)//hsa04666(Fc gamma R-mediated phagocytosis)//hsa04722(Neurotrophin signaling pathway)//hsa04810(Regulation of actin cytoskeleton)//hsa04910(Insulin signaling pathway)//hsa05100(Bacterial invasion of epithelial cells)//hsa05131(Shigel…	GO:0005768(endosome)//GO:0070062(extracellular exosome)//GO:0005829(cytosol)	GO:0044822(poly(A) RNA binding)//GO:0004871(signal transducer activity)//GO:0005515(protein binding)//GO:0005070(SH3/SH2 adaptor activity)	GO:0060017(parathyroid gland development)//GO:0008284(positive regulation of cell proliferation)//GO:0007507(heart development)//GO:0009887(organ morphogenesis)//GO:0009952(anterior/posterior pattern specification)//GO:0048538(thymus development)//GO:0001568(blood vessel development)//GO:0007265(Ras protein signal transduction)//GO:0000186(activation of MAPKK activity)//GO:0048011(neurotrophin TR…
chr8	144993201	144993600	diffreps_peak_5324	4.91906	399	NM_000445	PLEC	378365	1.20486e-05	0.000147091	down	5339	EBS1|EBSMD|EBSND|EBSO|EBSOG|EBSPA|HD1|LGMD2Q|PCN|PLEC1|PLEC1b|PLTN	MIM:601282|HGNC:HGNC:9069|Ensembl:ENSG00000178209|HPRD:03180|Vega:OTTHUMG00000165291	plectin		GO:0005886(plasma membrane)//GO:0070062(extracellular exosome)//GO:0005903(brush border)//GO:0043034(costamere)//GO:0045111(intermediate filament cytoskeleton)//GO:0005829(cytosol)//GO:0005737(cytoplasm)//GO:0030056(hemidesmosome)//GO:0016528(sarcoplasm)//GO:0005856(cytoskeleton)//GO:0005925(focal adhesion)//GO:0042383(sarcolemma)	GO:0008307(structural constituent of muscle)//GO:0005515(protein binding)//GO:0030506(ankyrin binding)//GO:0008092(cytoskeletal protein binding)//GO:0044822(poly(A) RNA binding)//GO:0003779(actin binding)	GO:0006921(cellular component disassembly involved in execution phase of apoptosis)//GO:0031581(hemidesmosome assembly)//GO:0030198(extracellular matrix organization)//GO:0012501(programmed cell death)//GO:0034329(cell junction assembly)//GO:0006915(apoptotic process)
chr20	39709804	39709880	diffreps_peak_3481	5.08939	76	NM_003286	TOP1	59232.2	8.13974e-06	0.000118249	down	7150	TOPI	MIM:126420|HGNC:HGNC:11986|Ensembl:ENSG00000198900|HPRD:00535|Vega:OTTHUMG00000033057	topoisomerase (DNA) I		GO:0043204(perikaryon)//GO:0000932(cytoplasmic mRNA processing body)//GO:0000228(nuclear chromosome)//GO:0005730(nucleolus)//GO:0005654(nucleoplasm)//GO:0005634(nucleus)//GO:0031298(replication fork protection complex)	GO:0003917(DNA topoisomerase type I activity)//GO:0003918(DNA topoisomerase type II (ATP-hydrolyzing) activity)//GO:0003682(chromatin binding)//GO:0044822(poly(A) RNA binding)//GO:0001046(core promoter sequence-specific DNA binding)//GO:0005515(protein binding)//GO:0003677(DNA binding)	GO:0044267(cellular protein metabolic process)//GO:0006338(chromatin remodeling)//GO:0040016(embryonic cleavage)//GO:0016310(phosphorylation)//GO:0012501(programmed cell death)//GO:0043687(post-translational protein modification)//GO:0032922(circadian regulation of gene expression)//GO:0016032(viral process)//GO:0006265(DNA topological change)//GO:0006260(DNA replication)//GO:0016925(protein sumo…
chr5	180276901	180277360	diffreps_peak_4572	2.59849	459	NM_152283	ZFP62	82950.6	0.00252064	0.0108061	down	643836	ZET|ZNF755	MIM:610281|HGNC:HGNC:23241|Ensembl:ENSG00000196670|Vega:OTTHUMG00000162273	ZFP62 zinc finger protein		GO:0005634(nucleus)	GO:0003676(nucleic acid binding)//GO:0046872(metal ion binding)	GO:0006351(transcription, DNA-templated)//GO:0006355(regulation of transcription, DNA-templated)
chr6	151673761	151674120	diffreps_peak_4846	5.08373	359	NM_005100	AKAP12	192249	8.24641e-06	0.000118249	down	9590	AKAP250|SSeCKS	MIM:604698|HGNC:HGNC:370|Ensembl:ENSG00000131016|HPRD:05263	A-kinase anchoring protein 12		GO:0005938(cell cortex)//GO:0005886(plasma membrane)//GO:0005925(focal adhesion)//GO:0005856(cytoskeleton)//GO:0005737(cytoplasm)	GO:0008179(adenylate cyclase binding)//GO:0005515(protein binding)//GO:0051018(protein kinase A binding)	GO:0010739(positive regulation of protein kinase A signaling)//GO:0006605(protein targeting)//GO:0007186(G-protein coupled receptor signaling pathway)//GO:0030819(positive regulation of cAMP biosynthetic process)//GO:0090036(regulation of protein kinase C signaling)
chr10	76970401	76970696	diffreps_peak_651	4.99786	295	NM_003375	VDAC2	224756	1.00494e-05	0.000132854	down	7417	POR	MIM:193245|HGNC:HGNC:12672|Ensembl:ENSG00000165637|HPRD:01904|Vega:OTTHUMG00000018517	voltage dependent anion channel 2	hsa04020(Calcium signaling pathway)//hsa04022(cGMP-PKG signaling pathway)//hsa05012(Parkinson's disease)//hsa05016(Huntington's disease)//hsa05166(HTLV-I infection)	GO:0016021(integral component of membrane)//GO:0043209(myelin sheath)//GO:0046930(pore complex)//GO:0042645(mitochondrial nucleoid)//GO:0005743(mitochondrial inner membrane)//GO:0008021(synaptic vesicle)//GO:0005739(mitochondrion)//GO:0005741(mitochondrial outer membrane)//GO:0070062(extracellular exosome)//GO:0045121(membrane raft)//GO:0005634(nucleus)	GO:0015288(porin activity)//GO:0008308(voltage-gated anion channel activity)//GO:0005515(protein binding)//GO:0000166(nucleotide binding)	GO:0055085(transmembrane transport)//GO:1903959(regulation of anion transmembrane transport)//GO:0006820(anion transport)//GO:0032272(negative regulation of protein polymerization)//GO:2001243(negative regulation of intrinsic apoptotic signaling pathway)
chr17	37618361	37618840	diffreps_peak_2301	2.61922	479	NM_015083	CDK12	26710	0.00240316	0.0103219	down	51755	CRK7|CRKR|CRKRS	MIM:615514|HGNC:HGNC:24224|Ensembl:ENSG00000167258|HPRD:10849|Vega:OTTHUMG00000133214	cyclin-dependent kinase 12		GO:0019908(nuclear cyclin-dependent protein kinase holoenzyme complex)//GO:0005730(nucleolus)//GO:0005634(nucleus)//GO:0016607(nuclear speck)//GO:0002944(cyclin K-CDK12 complex)	GO:0004672(protein kinase activity)//GO:0004693(cyclin-dependent protein serine/threonine kinase activity)//GO:0008353(RNA polymerase II carboxy-terminal domain kinase activity)//GO:0005524(ATP binding)//GO:0030332(cyclin binding)//GO:0005515(protein binding)	GO:0008380(RNA splicing)//GO:0043405(regulation of MAP kinase activity)//GO:0006468(protein phosphorylation)//GO:0046777(protein autophosphorylation)//GO:0070816(phosphorylation of RNA polymerase II C-terminal domain)//GO:0006397(mRNA processing)//GO:0051726(regulation of cell cycle)//GO:0043484(regulation of RNA splicing)
chr14	21558681	21559080	diffreps_peak_1494	4.37205	399	NM_016423	ZNF219	66477.3	4.24574e-05	0.000334387	down	51222	ZFP219	MIM:605036|HGNC:HGNC:13011|Ensembl:ENSG00000165804|HPRD:05435|Vega:OTTHUMG00000029647	zinc finger protein 219		GO:0016021(integral component of membrane)//GO:0005634(nucleus)	GO:0003676(nucleic acid binding)//GO:0003700(transcription factor activity, sequence-specific DNA binding)//GO:0000978(RNA polymerase II core promoter proximal region sequence-specific DNA binding)//GO:0001078(transcriptional repressor activity, RNA polymerase II core promoter proximal region sequence-specific binding)//GO:0004969(histamine receptor activity)//GO:0046872(metal ion binding)//GO:00…	GO:0006351(transcription, DNA-templated)//GO:0006366(transcription from RNA polymerase II promoter)//GO:0007275(multicellular organism development)//GO:0001505(regulation of neurotransmitter levels)//GO:0000122(negative regulation of transcription from RNA polymerase II promoter)//GO:0045892(negative regulation of transcription, DNA-templated)//GO:0007186(G-protein coupled receptor signaling path…
chr1	11709143	11709282	diffreps_peak_49	3.46361	139	NM_012168	FBXO2	122062	0.000343866	0.00180852	down	26232	FBG1|FBX2|Fbs1|NFB42|OCP1	MIM:607112|HGNC:HGNC:13581|Ensembl:ENSG00000116661|HPRD:06171|Vega:OTTHUMG00000002072	F-box protein 2	hsa04120(Ubiquitin mediated proteolysis)//hsa04141(Protein processing in endoplasmic reticulum)	GO:0070062(extracellular exosome)//GO:0019005(SCF ubiquitin ligase complex)//GO:0005783(endoplasmic reticulum)//GO:0005829(cytosol)//GO:0031090(organelle membrane)//GO:0043197(dendritic spine)	GO:0005515(protein binding)//GO:0004842(ubiquitin-protein transferase activity)//GO:0030246(carbohydrate binding)//GO:0001540(beta-amyloid binding)//GO:0001948(glycoprotein binding)	GO:0031146(SCF-dependent proteasomal ubiquitin-dependent protein catabolic process)//GO:0016567(protein ubiquitination)//GO:0008285(negative regulation of cell proliferation)//GO:0030433(ER-associated ubiquitin-dependent protein catabolic process)//GO:0006508(proteolysis)//GO:0006464(cellular protein modification process)//GO:0031396(regulation of protein ubiquitination)//GO:0006516(glycoprotein …
chr12	53856264	53856351	diffreps_peak_1198	5.09861	87	NM_005016	PCBP2	173120	7.96866e-06	0.000118249	down	5094	HNRNPE2|HNRPE2|hnRNP-E2	MIM:601210|HGNC:HGNC:8648|Ensembl:ENSG00000197111|HPRD:03129|Vega:OTTHUMG00000169439	poly(rC) binding protein 2		GO:0030529(intracellular ribonucleoprotein complex)//GO:0070062(extracellular exosome)//GO:0016020(membrane)//GO:0005829(cytosol)//GO:0005737(cytoplasm)//GO:0005654(nucleoplasm)//GO:0005634(nucleus)//GO:0005925(focal adhesion)	GO:0031625(ubiquitin protein ligase binding)//GO:0003723(RNA binding)//GO:0019899(enzyme binding)//GO:0044822(poly(A) RNA binding)//GO:0005515(protein binding)//GO:0003677(DNA binding)	GO:0008380(RNA splicing)//GO:0050687(negative regulation of defense response to virus)//GO:0045087(innate immune response)//GO:0000398(mRNA splicing, via spliceosome)//GO:0010467(gene expression)//GO:0051607(defense response to virus)//GO:0016071(mRNA metabolic process)//GO:0032480(negative regulation of type I interferon production)//GO:0043161(proteasome-mediated ubiquitin-dependent protein cat…
chr17	17395481	17395960	diffreps_peak_2204	2.5017	479	NM_018019	MED9	18491.1	0.00314994	0.0132405	down	55090	MED25	MIM:609878|HGNC:HGNC:25487|Ensembl:ENSG00000141026|HPRD:14383|Vega:OTTHUMG00000059293	mediator complex subunit 9		GO:0016592(mediator complex)	GO:0005515(protein binding)//GO:0001104(RNA polymerase II transcription cofactor activity)	GO:0006357(regulation of transcription from RNA polymerase II promoter)//GO:0006351(transcription, DNA-templated)
chr6	31637612	31637820	diffreps_peak_4664	3.43959	208	NM_001320	CSNK2B	198276	0.000363425	0.00189705	down	1460	CK2B|CK2N|CSK2B|G5A	MIM:115441|HGNC:HGNC:2460|Ensembl:ENSG00000204435|HPRD:00278|Vega:OTTHUMG00000177888	casein kinase 2 beta	hsa03008(Ribosome biogenesis in eukaryotes)//hsa04064(NF-kappa B signaling pathway)//hsa04310(Wnt signaling pathway)//hsa04520(Adherens junction)//hsa04530(Tight junction)//hsa05162(Measles)//hsa05168(Herpes simplex infection)//hsa05169(Epstein-Barr virus infection)	GO:0005886(plasma membrane)//GO:0070062(extracellular exosome)//GO:0005829(cytosol)//GO:0005956(protein kinase CK2 complex)//GO:0031519(PcG protein complex)//GO:0005634(nucleus)//GO:0005737(cytoplasm)	GO:0016301(kinase activity)//GO:0004674(protein serine/threonine kinase activity)//GO:0019904(protein domain specific binding)//GO:0005102(receptor binding)//GO:0003682(chromatin binding)//GO:0042802(identical protein binding)//GO:0008134(transcription factor binding)//GO:0019887(protein kinase regulator activity)//GO:0046872(metal ion binding)//GO:0005515(protein binding)	GO:0007411(axon guidance)//GO:0033211(adiponectin-activated signaling pathway)//GO:0010862(positive regulation of pathway-restricted SMAD protein phosphorylation)//GO:0016310(phosphorylation)//GO:0043623(cellular protein complex assembly)//GO:0006468(protein phosphorylation)//GO:0061154(endothelial tube morphogenesis)//GO:0000278(mitotic cell cycle)//GO:0032927(positive regulation of activin rece…
chr13	114523521	114523620	diffreps_peak_1487	6.80401	99	NM_000820	GAS6	5957	1.57032e-07	1.94318e-05	down	2621	AXLLG|AXSF	MIM:600441|HGNC:HGNC:4168|Ensembl:ENSG00000183087|HPRD:02705|Vega:OTTHUMG00000017395	growth arrest specific 6		GO:0070062(extracellular exosome)//GO:0005576(extracellular region)//GO:0005796(Golgi lumen)//GO:0031093(platelet alpha granule lumen)//GO:0005788(endoplasmic reticulum lumen)//GO:0005615(extracellular space)//GO:0005737(cytoplasm)	GO:0030296(protein tyrosine kinase activator activity)//GO:0005245(voltage-gated calcium channel activity)//GO:0043027(cysteine-type endopeptidase inhibitor activity involved in apoptotic process)//GO:0005102(receptor binding)//GO:0030971(receptor tyrosine kinase binding)//GO:0001786(phosphatidylserine binding)//GO:0048018(receptor agonist activity)//GO:0060090(binding, bridging)//GO:0005515(prot…	GO:0071363(cellular response to growth factor stimulus)//GO:0030168(platelet activation)//GO:0044267(cellular protein metabolic process)//GO:1900165(negative regulation of interleukin-6 secretion)//GO:0010628(positive regulation of gene expression)//GO:0046827(positive regulation of protein export from nucleus)//GO:0070588(calcium ion transmembrane transport)//GO:0016477(cell migration)//GO:00701…
chrX	46618139	46618580	diffreps_peak_5622	3.3325	441	NM_032591	SLC9A7	1834.1	0.00046505	0.00234721	down	84679	NHE-7|NHE7|SLC9A6	MIM:300368|HGNC:HGNC:17123|Ensembl:ENSG00000065923|HPRD:02297	solute carrier family 9 member A7		GO:0055038(recycling endosome membrane)//GO:0016021(integral component of membrane)//GO:0000139(Golgi membrane)//GO:0005802(trans-Golgi network)	GO:0015385(sodium:proton antiporter activity)//GO:0005515(protein binding)//GO:0015386(potassium:proton antiporter activity)//GO:0042803(protein homodimerization activity)	GO:0035725(sodium ion transmembrane transport)//GO:0006885(regulation of pH)//GO:0071805(potassium ion transmembrane transport)//GO:1902600(hydrogen ion transmembrane transport)//GO:0055085(transmembrane transport)//GO:0006811(ion transport)
chr1	110302299	110302520	diffreps_peak_293	5.95874	221	uc009wfn.2	EPS8L3	23461.1	1.09967e-06	3.79904e-05	down	79574	EPS8R3	MIM:614989|HGNC:HGNC:21297|Ensembl:ENSG00000198758|HPRD:13277|Vega:OTTHUMG00000011651	EPS8 like 3		GO:0005737(cytoplasm)
chr16	67299990	67300128	diffreps_peak_2039	6.17015	138	NM_004594	SLC9A5	3778.4	6.75851e-07	2.89465e-05	down	6553	NHE5	MIM:600477|HGNC:HGNC:11078|Ensembl:ENSG00000135740|HPRD:02723|Vega:OTTHUMG00000172935	solute carrier family 9 member A5		GO:0016021(integral component of membrane)//GO:0005886(plasma membrane)	GO:0015385(sodium:proton antiporter activity)//GO:0015299(solute:proton antiporter activity)	GO:0035725(sodium ion transmembrane transport)//GO:0006885(regulation of pH)//GO:1902600(hydrogen ion transmembrane transport)//GO:0055085(transmembrane transport)//GO:0006810(transport)//GO:0006811(ion transport)
chr7	75931921	75932340	diffreps_peak_4988	4.91668	419	NM_001540	HSPB1	460857	1.21149e-05	0.000147091	down	3315	CMT2F|HEL-S-102|HMN2B|HS.76067|HSP27|HSP28|Hsp25|SRP27	MIM:602195|HGNC:HGNC:5246|Ensembl:ENSG00000106211|HPRD:09076|Vega:OTTHUMG00000023228	heat shock protein family B (small) member 1	hsa04010(MAPK signaling pathway)//hsa04370(VEGF signaling pathway)//hsa05146(Amoebiasis)//hsa05169(Epstein-Barr virus infection)	GO:0030018(Z disc)//GO:0005886(plasma membrane)//GO:0070062(extracellular exosome)//GO:0005856(cytoskeleton)//GO:0005829(cytosol)//GO:0005819(spindle)//GO:0005925(focal adhesion)//GO:0000502(proteasome complex)//GO:0005634(nucleus)//GO:0005615(extracellular space)//GO:0005737(cytoplasm)	GO:0005080(protein kinase C binding)//GO:0019901(protein kinase binding)//GO:0005515(protein binding)//GO:0042802(identical protein binding)//GO:0008426(protein kinase C inhibitor activity)//GO:0044822(poly(A) RNA binding)//GO:0043130(ubiquitin binding)	GO:0043536(positive regulation of blood vessel endothelial cell migration)//GO:0035924(cellular response to vascular endothelial growth factor stimulus)//GO:0042535(positive regulation of tumor necrosis factor biosynthetic process)//GO:0043488(regulation of mRNA stability)//GO:0006986(response to unfolded protein)//GO:0043066(negative regulation of apoptotic process)//GO:0009615(response to virus…
chr8	53626634	53626940	diffreps_peak_5204	6.79887	306	NM_014781	RB1CC1	5008.3	1.58901e-07	1.94318e-05	down	9821	ATG17|CC1|FIP200|PPP1R131	MIM:606837|HGNC:HGNC:15574|Ensembl:ENSG00000023287|HPRD:06019|Vega:OTTHUMG00000164268	RB1 inducible coiled-coil 1		GO:0031965(nuclear membrane)//GO:1990316(ATG1/ULK1 kinase complex)//GO:0034045(pre-autophagosomal structure membrane)//GO:0005737(cytoplasm)//GO:0005829(cytosol)	GO:0019901(protein kinase binding)//GO:0005515(protein binding)	GO:0016236(macroautophagy)//GO:0007507(heart development)//GO:0001889(liver development)//GO:0006351(transcription, DNA-templated)//GO:0007254(JNK cascade)//GO:0007049(cell cycle)//GO:0010506(regulation of autophagy)//GO:0000045(autophagosome assembly)//GO:0001934(positive regulation of protein phosphorylation)//GO:2001237(negative regulation of extrinsic apoptotic signaling pathway)//GO:0006355(…
chr1	22157707	22157817	diffreps_peak_102	5.72162	110	NM_005529	HSPG2	46977.4	1.89835e-06	5.22797e-05	down	3339	HSPG|PLC|PRCAN|SJA|SJS|SJS1	MIM:142461|HGNC:HGNC:5273|Ensembl:ENSG00000142798|HPRD:00804|Vega:OTTHUMG00000002674	heparan sulfate proteoglycan 2	hsa04512(ECM-receptor interaction)//hsa05161(Hepatitis B)//hsa05205(Proteoglycans in cancer)	GO:0005886(plasma membrane)//GO:0070062(extracellular exosome)//GO:0005576(extracellular region)//GO:0005796(Golgi lumen)//GO:0043202(lysosomal lumen)//GO:0005605(basal lamina)//GO:0031012(extracellular matrix)//GO:0005615(extracellular space)//GO:0005925(focal adhesion)	GO:0046872(metal ion binding)//GO:0005515(protein binding)//GO:0008022(protein C-terminus binding)//GO:0005509(calcium ion binding)	GO:0044267(cellular protein metabolic process)//GO:0022617(extracellular matrix disassembly)//GO:0048738(cardiac muscle tissue development)//GO:0005975(carbohydrate metabolic process)//GO:0006766(vitamin metabolic process)//GO:0006024(glycosaminoglycan biosynthetic process)//GO:0006027(glycosaminoglycan catabolic process)//GO:0030198(extracellular matrix organization)//GO:0060351(cartilage develo…
chr2	239147601	239148120	diffreps_peak_3381	1.8069	519	ENST00000409160	HES6	3438.2	0.0155993	0.0544871	down	55502	C-HAIRY1|HES-6|bHLHb41|bHLHc23	MIM:610331|HGNC:HGNC:18254|Ensembl:ENSG00000144485|HPRD:11021|Vega:OTTHUMG00000133340	hes family bHLH transcription factor 6		GO:0005667(transcription factor complex)//GO:0005634(nucleus)	GO:0001227(transcriptional repressor activity, RNA polymerase II transcription regulatory region sequence-specific binding)//GO:0003712(transcription cofactor activity)//GO:0003700(transcription factor activity, sequence-specific DNA binding)//GO:0000977(RNA polymerase II regulatory region sequence-specific DNA binding)//GO:0008134(transcription factor binding)//GO:0046983(protein dimerization ac…	GO:0007399(nervous system development)//GO:0006351(transcription, DNA-templated)//GO:0006355(regulation of transcription, DNA-templated)//GO:0000122(negative regulation of transcription from RNA polymerase II promoter)//GO:0030154(cell differentiation)
chr13	77460121	77460520	diffreps_peak_1446	6.62353	399	NM_138444	KCTD12	1764.3	2.37944e-07	1.94318e-05	down	115207	C13orf2|PFET1|PFETIN	MIM:610521|HGNC:HGNC:14678|Ensembl:ENSG00000178695|HPRD:11060|Vega:OTTHUMG00000017096	potassium channel tetramerization domain containing 12		GO:0042734(presynaptic membrane)//GO:0070062(extracellular exosome)//GO:0030054(cell junction)//GO:0045211(postsynaptic membrane)	GO:0044822(poly(A) RNA binding)	GO:0051260(protein homooligomerization)
chr3	49570261	49570780	diffreps_peak_3855	6.53087	519	NM_004393	DAG1	12308.7	2.94529e-07	2.00012e-05	down	1605	156DAG|A3a|AGRNR|DAG|MDDGA9|MDDGC7|MDDGC9	MIM:128239|HGNC:HGNC:2666|Ensembl:ENSG00000173402|HPRD:00546|Vega:OTTHUMG00000156869	dystroglycan 1	hsa04512(ECM-receptor interaction)//hsa05410(Hypertrophic cardiomyopathy (HCM))//hsa05412(Arrhythmogenic right ventricular cardiomyopathy (ARVC))//hsa05414(Dilated cardiomyopathy)//hsa05416(Viral myocarditis)	GO:0016011(dystroglycan complex)//GO:0005913(cell-cell adherens junction)//GO:0005737(cytoplasm)//GO:0030027(lamellipodium)//GO:0016020(membrane)//GO:0030175(filopodium)//GO:0016323(basolateral plasma membrane)//GO:0042383(sarcolemma)//GO:0045211(postsynaptic membrane)//GO:0016021(integral component of membrane)//GO:0033268(node of Ranvier)//GO:0016010(dystrophin-associated glycoprotein complex)/…	GO:0008307(structural constituent of muscle)//GO:0032403(protein complex binding)//GO:0001618(virus receptor activity)//GO:0002162(dystroglycan binding)//GO:0051393(alpha-actinin binding)//GO:0043237(laminin-1 binding)//GO:0017166(vinculin binding)//GO:0042169(SH2 domain binding)//GO:0015631(tubulin binding)//GO:0003779(actin binding)//GO:0005515(protein binding)//GO:0005509(calcium ion binding)	GO:0043409(negative regulation of MAPK cascade)//GO:0010470(regulation of gastrulation)//GO:0006607(NLS-bearing protein import into nucleus)//GO:0043434(response to peptide hormone)//GO:0002011(morphogenesis of an epithelial sheet)//GO:0030198(extracellular matrix organization)//GO:0006509(membrane protein ectodomain proteolysis)//GO:0022011(myelination in peripheral nervous system)//GO:0019048(m…
chr12	118814357	118814638	diffreps_peak_1315	6.29692	281	NM_022491	SUDS3	13562.2	5.04759e-07	2.39619e-05	down	64426	SAP45|SDS3	MIM:608250|HGNC:HGNC:29545|Ensembl:ENSG00000111707|HPRD:12196|Vega:OTTHUMG00000168884	SDS3 homolog, SIN3A corepressor complex component		GO:0005654(nucleoplasm)//GO:0005634(nucleus)//GO:0016580(Sin3 complex)//GO:0005737(cytoplasm)//GO:0070822(Sin3-type complex)	GO:0019899(enzyme binding)//GO:0042826(histone deacetylase binding)//GO:0005515(protein binding)//GO:0004407(histone deacetylase activity)	GO:0006325(chromatin organization)//GO:0000122(negative regulation of transcription from RNA polymerase II promoter)//GO:0043065(positive regulation of apoptotic process)//GO:0040029(regulation of gene expression, epigenetic)//GO:0010467(gene expression)//GO:0006351(transcription, DNA-templated)//GO:0045892(negative regulation of transcription, DNA-templated)//GO:0016575(histone deacetylation)//G…
chr11	14497330	14497480	diffreps_peak_815	3.15315	150	NM_016451	COPB1	62965.2	0.000702836	0.00336831	down	1315	COPB	MIM:600959|HGNC:HGNC:2231|Ensembl:ENSG00000129083|HPRD:02981|Vega:OTTHUMG00000165824	coatomer protein complex subunit beta 1		GO:0005886(plasma membrane)//GO:0005798(Golgi-associated vesicle)//GO:0030133(transport vesicle)//GO:0016020(membrane)//GO:0005794(Golgi apparatus)//GO:0043231(intracellular membrane-bounded organelle)//GO:0005829(cytosol)//GO:0030117(membrane coat)//GO:0000139(Golgi membrane)//GO:0005793(endoplasmic reticulum-Golgi intermediate compartment)//GO:0005737(cytoplasm)//GO:0030126(COPI vesicle coat)	GO:0005198(structural molecule activity)//GO:0005515(protein binding)	GO:0061024(membrane organization)//GO:0044267(cellular protein metabolic process)//GO:0006890(retrograde vesicle-mediated transport, Golgi to ER)//GO:0016192(vesicle-mediated transport)//GO:0016032(viral process)//GO:0006886(intracellular protein transport)//GO:0043687(post-translational protein modification)//GO:0006891(intra-Golgi vesicle-mediated transport)//GO:0048205(COPI coating of Golgi ve…
chr6	43005421	43005749	diffreps_peak_4722	4.91977	328	NM_014780	CUL7	32891.7	1.2029e-05	0.000147091	down	9820	3M1|KIAA0076|dJ20C7.5	MIM:609577|HGNC:HGNC:21024|Ensembl:ENSG00000044090|HPRD:09901|Vega:OTTHUMG00000014718	cullin 7	hsa04120(Ubiquitin mediated proteolysis)	GO:0048471(perinuclear region of cytoplasm)//GO:0005794(Golgi apparatus)//GO:0005829(cytosol)//GO:0005813(centrosome)//GO:0005680(anaphase-promoting complex)//GO:0005654(nucleoplasm)//GO:1990393(3M complex)//GO:0005634(nucleus)//GO:0005737(cytoplasm)//GO:0031467(Cul7-RING ubiquitin ligase complex)	GO:0005515(protein binding)//GO:0031625(ubiquitin protein ligase binding)	GO:0016567(protein ubiquitination)//GO:0044267(cellular protein metabolic process)//GO:0050775(positive regulation of dendrite morphogenesis)//GO:0030968(endoplasmic reticulum unfolded protein response)//GO:0000281(mitotic cytokinesis)//GO:0001837(epithelial to mesenchymal transition)//GO:0000226(microtubule cytoskeleton organization)//GO:0001570(vasculogenesis)//GO:0007088(regulation of mitotic …
chr12	122208812	122208878	diffreps_peak_1331	4.86192	66	NM_001080825	TMEM120B	85128.9	1.37429e-05	0.000155102	down	144404	-	MIM:616551|HGNC:HGNC:32008|Ensembl:ENSG00000188735|Vega:OTTHUMG00000169076	transmembrane protein 120B		GO:0005637(nuclear inner membrane)//GO:0016021(integral component of membrane)//GO:0005575(cellular_component)	GO:0003674(molecular_function)//GO:0005515(protein binding)	GO:0051291(protein heterooligomerization)//GO:0045444(fat cell differentiation)//GO:0008150(biological_process)
chr15	67482750	67482860	diffreps_peak_1755	3.35512	110	NM_005902	SMAD3	6858.5	0.000441451	0.00224311	down	4088	HSPC193|HsT17436|JV15-2|LDS1C|LDS3|MADH3	MIM:603109|HGNC:HGNC:6769|Ensembl:ENSG00000166949|HPRD:04380|HPRD:08533|Vega:OTTHUMG00000133230	SMAD family member 3	hsa04068(FoxO signaling pathway)//hsa04110(Cell cycle)//hsa04144(Endocytosis)//hsa04310(Wnt signaling pathway)//hsa04350(TGF-beta signaling pathway)//hsa04390(Hippo signaling pathway)//hsa04520(Adherens junction)//hsa04550(Signaling pathways regulating pluripotency of stem cells)//	GO:0005886(plasma membrane)//GO:0005637(nuclear inner membrane)//GO:0043235(receptor complex)//GO:0000790(nuclear chromatin)//GO:0071141(SMAD protein complex)//GO:0071144(SMAD2-SMAD3 protein complex)//GO:0005829(cytosol)//GO:0005667(transcription factor complex)//GO:0005622(intracellular)//GO:0005654(nucleoplasm)//GO:0005634(nucleus)//GO:0005737(cytoplasm)	GO:0030618(transforming growth factor beta receptor, pathway-specific cytoplasmic mediator activity)//GO:0003700(transcription factor activity, sequence-specific DNA binding)//GO:0000978(RNA polymerase II core promoter proximal region sequence-specific DNA binding)//GO:0008134(transcription factor binding)//GO:0031490(chromatin DNA binding)//GO:0008270(zinc ion binding)//GO:0000987(core promoter …	GO:0032909(regulation of transforming growth factor beta2 production)//GO:0007183(SMAD protein complex assembly)//GO:0009880(embryonic pattern specification)//GO:0043066(negative regulation of apoptotic process)//GO:0010628(positive regulation of gene expression)//GO:0048340(paraxial mesoderm morphogenesis)//GO:0097296(activation of cysteine-type endopeptidase activity involved in apoptotic signa…
chr10	102743701	102744160	diffreps_peak_697	5.53781	459	NM_017893	SEMA4G	71746	2.89862e-06	6.67026e-05	down	57715	-	HGNC:HGNC:10735|Ensembl:ENSG00000095539|HPRD:10218|Vega:OTTHUMG00000018922	semaphorin 4G	hsa04360(Axon guidance)	GO:0005886(plasma membrane)//GO:0005615(extracellular space)//GO:0016021(integral component of membrane)	GO:0038191(neuropilin binding)//GO:0045499(chemorepellent activity)//GO:0005515(protein binding)//GO:0030215(semaphorin receptor binding)	GO:0048843(negative regulation of axon extension involved in axon guidance)//GO:0030335(positive regulation of cell migration)//GO:0001755(neural crest cell migration)//GO:0071526(semaphorin-plexin signaling pathway)//GO:0050919(negative chemotaxis)
chr1	44057482	44057619	diffreps_peak_198	3.559	137	NM_002840	PTPRF	160032	0.000276061	0.00149266	down	5792	BNAH2|LAR	MIM:179590|HGNC:HGNC:9670|Ensembl:ENSG00000142949|HPRD:01552|Vega:OTTHUMG00000007501	protein tyrosine phosphatase, receptor type F	hsa04514(Cell adhesion molecules (CAMs))//hsa04520(Adherens junction)//hsa04910(Insulin signaling pathway)//	GO:0043005(neuron projection)//GO:0016021(integral component of membrane)//GO:0005887(integral component of plasma membrane)//GO:0070062(extracellular exosome)//GO:0043025(neuronal cell body)	GO:0035373(chondroitin sulfate proteoglycan binding)//GO:0008201(heparin binding)//GO:0005001(transmembrane receptor protein tyrosine phosphatase activity)//GO:0032403(protein complex binding)//GO:0004725(protein tyrosine phosphatase activity)	GO:0007185(transmembrane receptor protein tyrosine phosphatase signaling pathway)//GO:1900121(negative regulation of receptor binding)//GO:0007155(cell adhesion)//GO:0048679(regulation of axon regeneration)//GO:0031102(neuron projection regeneration)//GO:0016477(cell migration)//GO:0035335(peptidyl-tyrosine dephosphorylation)
chr22	32241003	32241223	diffreps_peak_3699	6.39404	220	NM_014662	DEPDC5	13971.7	4.03613e-07	2.10763e-05	down	9681	DEP.5|FFEVF	MIM:614191|HGNC:HGNC:18423|Ensembl:ENSG00000100150|HPRD:16795|Vega:OTTHUMG00000030926	DEP domain containing 5		GO:0005764(lysosome)//GO:0048471(perinuclear region of cytoplasm)//GO:0005829(cytosol)//GO:0005765(lysosomal membrane)//GO:1990130(Iml1 complex)//GO:0005622(intracellular)	GO:0005096(GTPase activator activity)//GO:0032403(protein complex binding)	GO:0032007(negative regulation of TOR signaling)//GO:0035556(intracellular signal transduction)//GO:0034198(cellular response to amino acid starvation)//GO:0043547(positive regulation of GTPase activity)
chr16	11980327	11980468	diffreps_peak_1913	5.55335	141	NM_002094	GSPT1	72925.4	2.79672e-06	6.61278e-05	down	2935	551G9.2|ETF3A|GST1|eRF3a	MIM:139259|HGNC:HGNC:4621|Ensembl:ENSG00000103342|HPRD:00753|Vega:OTTHUMG00000172956	G1 to S phase transition 1	hsa03015(mRNA surveillance pathway)	GO:0005622(intracellular)//GO:0018444(translation release factor complex)//GO:0005829(cytosol)	GO:0044822(poly(A) RNA binding)//GO:0003924(GTPase activity)//GO:0003747(translation release factor activity)//GO:0005515(protein binding)//GO:0005525(GTP binding)	GO:0000184(nuclear-transcribed mRNA catabolic process, nonsense-mediated decay)//GO:0006479(protein methylation)//GO:0008152(metabolic process)//GO:0000082(G1/S transition of mitotic cell cycle)//GO:0002184(cytoplasmic translational termination)
chr11	57076661	57077140	diffreps_peak_871	5.81371	479	NM_033396	TNKS1BP1	41085.6	1.53563e-06	4.66978e-05	down	85456	TAB182	MIM:607104|HGNC:HGNC:19081|Ensembl:ENSG00000149115|HPRD:06164|Vega:OTTHUMG00000167022	tankyrase 1 binding protein 1		GO:0005886(plasma membrane)//GO:0005724(nuclear telomeric heterochromatin)//GO:0005829(cytosol)//GO:0030014(CCR4-NOT complex)//GO:0005654(nucleoplasm)//GO:0005634(nucleus)//GO:0005856(cytoskeleton)//GO:0005737(cytoplasm)	GO:0019899(enzyme binding)//GO:0030506(ankyrin binding)	GO:0000288(nuclear-transcribed mRNA catabolic process, deadenylation-dependent decay)//GO:0007004(telomere maintenance via telomerase)//GO:0010467(gene expression)//GO:0000289(nuclear-transcribed mRNA poly(A) tail shortening)
chr19	6534781	6535300	diffreps_peak_2720	4.03319	519	NM_003811	TNFSF9	3881.1	9.26421e-05	0.000602973	down	8744	4-1BB-L|CD137L|TNLG5A	MIM:606182|HGNC:HGNC:11939|Ensembl:ENSG00000125657|HPRD:05861|Vega:OTTHUMG00000181831	tumor necrosis factor superfamily member 9	hsa04060(Cytokine-cytokine receptor interaction)	GO:0005886(plasma membrane)//GO:0005615(extracellular space)//GO:0016021(integral component of membrane)	GO:0005102(receptor binding)//GO:0032813(tumor necrosis factor receptor superfamily binding)//GO:0005164(tumor necrosis factor receptor binding)//GO:0005125(cytokine activity)	GO:0042104(positive regulation of activated T cell proliferation)//GO:0007267(cell-cell signaling)//GO:0032729(positive regulation of interferon-gamma production)//GO:0008283(cell proliferation)//GO:0045585(positive regulation of cytotoxic T cell differentiation)//GO:0032755(positive regulation of interleukin-6 production)//GO:0032735(positive regulation of interleukin-12 production)//GO:0006955(…
chr17	46136521	46136960	diffreps_peak_2355	5.09727	439	NM_003204	NFE2L1	188023	7.99344e-06	0.000118249	down	4779	LCR-F1|NRF1|TCF11	MIM:163260|HGNC:HGNC:7781|Ensembl:ENSG00000082641|HPRD:01223|Vega:OTTHUMG00000178706	nuclear factor, erythroid 2 like 1		GO:0016021(integral component of membrane)//GO:0005634(nucleus)//GO:0005789(endoplasmic reticulum membrane)//GO:0005737(cytoplasm)	GO:0003712(transcription cofactor activity)//GO:0003700(transcription factor activity, sequence-specific DNA binding)//GO:0043565(sequence-specific DNA binding)//GO:0005515(protein binding)//GO:0001190(transcriptional activator activity, RNA polymerase II transcription factor binding)//GO:0001205(transcriptional activator activity, RNA polymerase II distal enhancer sequence-specific binding)//GO:…	GO:0030218(erythrocyte differentiation)//GO:0006366(transcription from RNA polymerase II promoter)//GO:0009653(anatomical structure morphogenesis)//GO:0006954(inflammatory response)//GO:0006783(heme biosynthetic process)//GO:0034599(cellular response to oxidative stress)//GO:0045944(positive regulation of transcription from RNA polymerase II promoter)//GO:0006357(regulation of transcription from …
chr17	4851781	4851980	diffreps_peak_2156	1.50167	199	NM_005022	PFN1	402	0.0315012	0.103257	down	5216	ALS18	MIM:176610|HGNC:HGNC:8881|Ensembl:ENSG00000108518|HPRD:01452|Vega:OTTHUMG00000099396	profilin 1	hsa04015(Rap1 signaling pathway)//hsa04810(Regulation of actin cytoskeleton)//hsa05131(Shigellosis)//hsa05132(Salmonella infection)	GO:0070062(extracellular exosome)//GO:0005938(cell cortex)//GO:0016020(membrane)//GO:0005829(cytosol)//GO:0005737(cytoplasm)//GO:0005634(nucleus)//GO:0072562(blood microparticle)//GO:0005856(cytoskeleton)//GO:0005925(focal adhesion)	GO:0005546(phosphatidylinositol-4,5-bisphosphate binding)//GO:0003785(actin monomer binding)//GO:0017048(Rho GTPase binding)//GO:0005515(protein binding)//GO:0000774(adenyl-nucleotide exchange factor activity)//GO:0044822(poly(A) RNA binding)//GO:0070064(proline-rich region binding)//GO:0003779(actin binding)	GO:0030168(platelet activation)//GO:0010634(positive regulation of epithelial cell migration)//GO:0007596(blood coagulation)//GO:0032232(negative regulation of actin filament bundle assembly)//GO:0002576(platelet degranulation)//GO:0032233(positive regulation of actin filament bundle assembly)//GO:0001843(neural tube closure)//GO:0050821(protein stabilization)//GO:1900029(positive regulation of r…
chr19	5243911	5244200	diffreps_peak_2707	4.79282	289	NM_002850	PTPRS	208971	1.61133e-05	0.000171854	down	5802	PTPSIGMA	MIM:601576|HGNC:HGNC:9681|Ensembl:ENSG00000105426|HPRD:03344|Vega:OTTHUMG00000180325	protein tyrosine phosphatase, receptor type S		GO:0016021(integral component of membrane)//GO:0005887(integral component of plasma membrane)//GO:0070062(extracellular exosome)	GO:0005515(protein binding)//GO:0005001(transmembrane receptor protein tyrosine phosphatase activity)//GO:0004725(protein tyrosine phosphatase activity)	GO:0022038(corpus callosum development)//GO:0021510(spinal cord development)//GO:0021987(cerebral cortex development)//GO:0021549(cerebellum development)//GO:0030198(extracellular matrix organization)//GO:0007155(cell adhesion)//GO:0021766(hippocampus development)//GO:0090557(establishment of endothelial intestinal barrier)//GO:0035335(peptidyl-tyrosine dephosphorylation)
chr4	139086741	139087120	diffreps_peak_4246	4.35202	379	NM_014331	SLC7A11	173361	4.4461e-05	0.000345336	down	23657	CCBR1|xCT	MIM:607933|HGNC:HGNC:11059|Ensembl:ENSG00000151012|HPRD:09720|Vega:OTTHUMG00000133396	solute carrier family 7 member 11		GO:0005791(rough endoplasmic reticulum)//GO:0016021(integral component of membrane)//GO:0005856(cytoskeleton)//GO:0009986(cell surface)//GO:0005886(plasma membrane)	GO:0015327(cystine:glutamate antiporter activity)//GO:0005515(protein binding)//GO:0015171(amino acid transmembrane transporter activity)	GO:0006979(response to oxidative stress)//GO:0007420(brain development)//GO:0009636(response to toxic substance)//GO:0007596(blood coagulation)//GO:0089711(L-glutamate transmembrane transport)//GO:0006865(amino acid transport)//GO:0035094(response to nicotine)//GO:0070527(platelet aggregation)//GO:0055085(transmembrane transport)//GO:0003333(amino acid transmembrane transport)//GO:0070306(lens fi…
chr17	54981615	54981720	diffreps_peak_2395	4.18217	105	NM_005082	TRIM25	49189.3	6.57402e-05	0.000458897	down	7706	EFP|RNF147|Z147|ZNF147	MIM:600453|HGNC:HGNC:12932|Ensembl:ENSG00000121060|HPRD:02711|Vega:OTTHUMG00000178124	tripartite motif containing 25	hsa04064(NF-kappa B signaling pathway)//hsa04622(RIG-I-like receptor signaling pathway)//hsa05164(Influenza A)	GO:0005654(nucleoplasm)//GO:0005737(cytoplasm)//GO:0005829(cytosol)	GO:0008270(zinc ion binding)//GO:0003700(transcription factor activity, sequence-specific DNA binding)//GO:0005515(protein binding)//GO:0044822(poly(A) RNA binding)//GO:0016881(acid-amino acid ligase activity)//GO:1904264(ubiquitin protein ligase activity involved in ERAD pathway)	GO:0043123(positive regulation of I-kappaB kinase/NF-kappaB signaling)//GO:0045087(innate immune response)//GO:0032480(negative regulation of type I interferon production)//GO:0046596(regulation of viral entry into host cell)//GO:0060333(interferon-gamma-mediated signaling pathway)//GO:1902186(regulation of viral release from host cell)//GO:0043627(response to estrogen)//GO:0019221(cytokine-media…
chr19	45323541	45323980	diffreps_peak_2898	4.90831	439	NM_001013257	BCAM	49475	1.23507e-05	0.000147091	down	4059	AU|CD239|LU|MSK19	MIM:612773|HGNC:HGNC:6722|Ensembl:ENSG00000187244|HPRD:00197|Vega:OTTHUMG00000180838	basal cell adhesion molecule (Lutheran blood group)		GO:0009897(external side of plasma membrane)//GO:0016021(integral component of membrane)//GO:0005887(integral component of plasma membrane)//GO:0005886(plasma membrane)//GO:0070062(extracellular exosome)	GO:0005515(protein binding)//GO:0005055(laminin receptor activity)//GO:0008022(protein C-terminus binding)//GO:0004888(transmembrane signaling receptor activity)//GO:0043236(laminin binding)	GO:0007155(cell adhesion)//GO:0007160(cell-matrix adhesion)//GO:0007165(signal transduction)
chr2	233245561	233245741	diffreps_peak_3360	4.13292	180	NM_001632	ALPP	300258	7.3634e-05	0.000504659	down	250	ALP|PALP|PLAP|PLAP-1	MIM:171800|HGNC:HGNC:439|Ensembl:ENSG00000163283|Vega:OTTHUMG00000133255	alkaline phosphatase, placental	hsa00790(Folate biosynthesis)//	GO:0005886(plasma membrane)//GO:0031225(anchored component of membrane)//GO:0016021(integral component of membrane)//GO:0009986(cell surface)	GO:0005515(protein binding)//GO:0004035(alkaline phosphatase activity)//GO:0008270(zinc ion binding)//GO:0000287(magnesium ion binding)	GO:0016311(dephosphorylation)
chr6	126300801	126301260	diffreps_peak_4802	5.4649	459	NM_138571	HINT3	5072.5	3.42848e-06	7.58118e-05	down	135114	HINT4	MIM:609998|HGNC:HGNC:18468|Ensembl:ENSG00000111911|HPRD:17107|Vega:OTTHUMG00000015514	histidine triad nucleotide binding protein 3		GO:0005634(nucleus)//GO:0005737(cytoplasm)//GO:0070062(extracellular exosome)	GO:0000166(nucleotide binding)//GO:0016787(hydrolase activity)	GO:0008152(metabolic process)
chr1	224592131	224592260	diffreps_peak_491	5.75755	129	NM_025160	WDR26	40148.7	1.74761e-06	5.10265e-05	down	80232	CDW2|GID7|MIP2	HGNC:HGNC:21208|Ensembl:ENSG00000162923|HPRD:18298|Vega:OTTHUMG00000037636	WD repeat domain 26		GO:0005654(nucleoplasm)//GO:0005737(cytoplasm)
chr17	4849922	4850300	diffreps_peak_2154	4.78214	378	ENST00000574872	PFN1	118343	1.65142e-05	0.000175167	down	5216	ALS18	MIM:176610|HGNC:HGNC:8881|Ensembl:ENSG00000108518|HPRD:01452|Vega:OTTHUMG00000099396	profilin 1	hsa04015(Rap1 signaling pathway)//hsa04810(Regulation of actin cytoskeleton)//hsa05131(Shigellosis)//hsa05132(Salmonella infection)	GO:0070062(extracellular exosome)//GO:0005938(cell cortex)//GO:0016020(membrane)//GO:0005829(cytosol)//GO:0005737(cytoplasm)//GO:0005634(nucleus)//GO:0072562(blood microparticle)//GO:0005856(cytoskeleton)//GO:0005925(focal adhesion)	GO:0005546(phosphatidylinositol-4,5-bisphosphate binding)//GO:0003785(actin monomer binding)//GO:0017048(Rho GTPase binding)//GO:0005515(protein binding)//GO:0000774(adenyl-nucleotide exchange factor activity)//GO:0044822(poly(A) RNA binding)//GO:0070064(proline-rich region binding)//GO:0003779(actin binding)	GO:0030168(platelet activation)//GO:0010634(positive regulation of epithelial cell migration)//GO:0007596(blood coagulation)//GO:0032232(negative regulation of actin filament bundle assembly)//GO:0002576(platelet degranulation)//GO:0032233(positive regulation of actin filament bundle assembly)//GO:0001843(neural tube closure)//GO:0050821(protein stabilization)//GO:1900029(positive regulation of r…
chr2	241406241	241406640	diffreps_peak_3385	1.86562	399	NM_002081	GPC1	3771.9	0.0136263	0.0481407	down	2817	glypican	MIM:600395|HGNC:HGNC:4449|Ensembl:ENSG00000063660|HPRD:02671|Vega:OTTHUMG00000133349	glypican 1	hsa05205(Proteoglycans in cancer)	GO:0005768(endosome)//GO:0005886(plasma membrane)//GO:0005887(integral component of plasma membrane)//GO:0005796(Golgi lumen)//GO:0031225(anchored component of membrane)//GO:0043202(lysosomal lumen)//GO:0045121(membrane raft)//GO:0070062(extracellular exosome)//GO:0005578(proteinaceous extracellular matrix)//GO:0005615(extracellular space)	GO:0005507(copper ion binding)//GO:0043236(laminin binding)//GO:0043395(heparan sulfate proteoglycan binding)//GO:0017134(fibroblast growth factor binding)	GO:0006024(glycosaminoglycan biosynthetic process)//GO:0006027(glycosaminoglycan catabolic process)//GO:0044281(small molecule metabolic process)//GO:0014037(Schwann cell differentiation)//GO:0006775(fat-soluble vitamin metabolic process)//GO:0040037(negative regulation of fibroblast growth factor receptor signaling pathway)//GO:0032288(myelin assembly)//GO:0005975(carbohydrate metabolic process)…
chr5	45695770	45696100	diffreps_peak_4360	2.21626	330	NM_021072	HCN1	1798.8	0.00607771	0.0237528	down	348980	BCNG-1|BCNG1|EIEE24|HAC-2	MIM:602780|HGNC:HGNC:4845|Ensembl:ENSG00000164588|HPRD:09099|Vega:OTTHUMG00000131155	hyperpolarization activated cyclic nucleotide gated potassium channel 1		GO:0030425(dendrite)//GO:0005886(plasma membrane)//GO:0005887(integral component of plasma membrane)//GO:0030424(axon)//GO:0016021(integral component of membrane)	GO:0005267(potassium channel activity)//GO:0005249(voltage-gated potassium channel activity)//GO:0042802(identical protein binding)//GO:0030552(cAMP binding)//GO:0005248(voltage-gated sodium channel activity)//GO:0005222(intracellular cAMP activated cation channel activity)	GO:0035725(sodium ion transmembrane transport)//GO:0071805(potassium ion transmembrane transport)//GO:0007268(synaptic transmission)//GO:0034765(regulation of ion transmembrane transport)//GO:0042391(regulation of membrane potential)//GO:0006813(potassium ion transport)//GO:0046549(retinal cone cell development)//GO:0045176(apical protein localization)//GO:0071320(cellular response to cAMP)
chr5	141691161	141691640	diffreps_peak_4488	4.12986	479	NM_030964	SPRY4	43462.4	7.41549e-05	0.000507642	down	81848	HH17	MIM:607984|HGNC:HGNC:15533|Ensembl:ENSG00000187678|HPRD:10466|Vega:OTTHUMG00000129663	sprouty RTK signaling antagonist 4		GO:0016020(membrane)//GO:0032587(ruffle membrane)//GO:0005794(Golgi apparatus)//GO:0005925(focal adhesion)//GO:0005737(cytoplasm)	GO:0005515(protein binding)	GO:0070373(negative regulation of ERK1 and ERK2 cascade)//GO:0007275(multicellular organism development)//GO:0043407(negative regulation of MAP kinase activity)
chr4	1019141	1019540	diffreps_peak_4081	4.91488	399	NM_021923	FGFRL1	514163	1.21652e-05	0.000147091	down	53834	FGFR5|FHFR	MIM:605830|HGNC:HGNC:3693|Ensembl:ENSG00000127418|HPRD:16163|Vega:OTTHUMG00000118998	fibroblast growth factor receptor-like 1		GO:0030133(transport vesicle)//GO:0044291(cell-cell contact zone)//GO:0005886(plasma membrane)//GO:0005794(Golgi apparatus)//GO:0016021(integral component of membrane)	GO:0008201(heparin binding)//GO:0005007(fibroblast growth factor-activated receptor activity)//GO:0017134(fibroblast growth factor binding)	GO:0051260(protein homooligomerization)//GO:0034446(substrate adhesion-dependent cell spreading)//GO:0001501(skeletal system development)//GO:0060539(diaphragm development)//GO:0051291(protein heterooligomerization)//GO:0060412(ventricular septum morphogenesis)//GO:0003179(heart valve morphogenesis)//GO:0008543(fibroblast growth factor receptor signaling pathway)//GO:0008285(negative regulation o…
chr22	30067814	30067937	diffreps_peak_3682	4.50182	123	NM_000268	NF2	243487	3.14908e-05	0.000271608	down	4771	ACN|BANF|SCH	MIM:607379|HGNC:HGNC:7773|Ensembl:ENSG00000186575|HPRD:06980|Vega:OTTHUMG00000030727	neurofibromin 2 (merlin)	hsa04390(Hippo signaling pathway)	GO:0005886(plasma membrane)//GO:0005634(nucleus)//GO:0045177(apical part of cell)//GO:0045121(membrane raft)//GO:0030027(lamellipodium)//GO:0019898(extrinsic component of membrane)//GO:0043005(neuron projection)//GO:0016020(membrane)//GO:0043234(protein complex)//GO:0048471(perinuclear region of cytoplasm)//GO:0045202(synapse)//GO:0005912(adherens junction)//GO:0031527(filopodium membrane)//GO:00…	GO:0005515(protein binding)//GO:0019904(protein domain specific binding)//GO:0003779(actin binding)//GO:0005178(integrin binding)//GO:0008013(beta-catenin binding)	GO:2000177(regulation of neural precursor cell proliferation)//GO:0043409(negative regulation of MAPK cascade)//GO:0007398(ectoderm development)//GO:0022408(negative regulation of cell-cell adhesion)//GO:0021766(hippocampus development)//GO:0008156(negative regulation of DNA replication)//GO:0042518(negative regulation of tyrosine phosphorylation of Stat3 protein)//GO:0014010(Schwann cell prolife…
chr17	26667334	26667480	diffreps_peak_2231	4.78174	146	NM_021137	TNFAIP1	234507	1.65296e-05	0.000175193	down	7126	B12|B61|BTBD34|EDP1|hBACURD2	MIM:191161|HGNC:HGNC:11894|Ensembl:ENSG00000109079|HPRD:01856|Vega:OTTHUMG00000132501	TNF alpha induced protein 1		GO:0005730(nucleolus)//GO:0031463(Cul3-RING ubiquitin ligase complex)//GO:0005737(cytoplasm)//GO:0005768(endosome)	GO:0004842(ubiquitin-protein transferase activity)//GO:0017049(GTP-Rho binding)//GO:0005515(protein binding)//GO:0019904(protein domain specific binding)	GO:0051260(protein homooligomerization)//GO:0035024(negative regulation of Rho protein signal transduction)//GO:0016477(cell migration)//GO:0043149(stress fiber assembly)//GO:0016567(protein ubiquitination)//GO:0006260(DNA replication)//GO:0043161(proteasome-mediated ubiquitin-dependent protein catabolic process)//GO:0006955(immune response)//GO:0045740(positive regulation of DNA replication)//GO…
chr4	140216196	140216300	diffreps_peak_4250	5.20795	104	NM_002494	NDUFC1	85250.2	6.19507e-06	0.000105138	down	4717	KFYI	MIM:603844|HGNC:HGNC:7705|Ensembl:ENSG00000109390|HPRD:11959|Vega:OTTHUMG00000133387	NADH:ubiquinone oxidoreductase subunit C1	hsa00190(Oxidative phosphorylation)//	GO:0005743(mitochondrial inner membrane)//GO:0005739(mitochondrion)//GO:0005747(mitochondrial respiratory chain complex I)//GO:0016021(integral component of membrane)	GO:0008137(NADH dehydrogenase (ubiquinone) activity)	GO:0006120(mitochondrial electron transport, NADH to ubiquinone)//GO:0022904(respiratory electron transport chain)//GO:0044281(small molecule metabolic process)//GO:0044237(cellular metabolic process)//GO:0032981(mitochondrial respiratory chain complex I assembly)
chr5	178287741	178288081	diffreps_peak_4563	2.15694	340	uc003mjm.3	ZNF354B	4946.2	0.00696731	0.0267453	down	117608	KID2	HGNC:HGNC:17197|HPRD:15784	zinc finger protein 354B		GO:0005622(intracellular)//GO:0005634(nucleus)	GO:0003676(nucleic acid binding)//GO:0046872(metal ion binding)//GO:0003677(DNA binding)//GO:0003700(transcription factor activity, sequence-specific DNA binding)	GO:0006351(transcription, DNA-templated)//GO:0006355(regulation of transcription, DNA-templated)
chr12	49522181	49522620	diffreps_peak_1168	4.54854	439	NM_006082	TUBA1B	501718	2.82788e-05	0.000250778	down	10376	K-ALPHA-1	MIM:602530|HGNC:HGNC:18809|Ensembl:ENSG00000123416|HPRD:03960|Vega:OTTHUMG00000170410	tubulin alpha 1b	hsa04145(Phagosome)//hsa04210(Apoptosis)//hsa04540(Gap junction)//hsa05130(Pathogenic Escherichia coli infection)	GO:0043209(myelin sheath)//GO:0005874(microtubule)//GO:0070062(extracellular exosome)//GO:0005881(cytoplasmic microtubule)	GO:0031625(ubiquitin protein ligase binding)//GO:0005200(structural constituent of cytoskeleton)//GO:0003924(GTPase activity)//GO:0005198(structural molecule activity)//GO:0003725(double-stranded RNA binding)//GO:0005525(GTP binding)//GO:0005515(protein binding)	GO:0044267(cellular protein metabolic process)//GO:0008152(metabolic process)//GO:0051301(cell division)//GO:0007017(microtubule-based process)//GO:0006457(protein folding)//GO:0030705(cytoskeleton-dependent intracellular transport)//GO:0000226(microtubule cytoskeleton organization)//GO:0051084('de novo' posttranslational protein folding)//GO:0071353(cellular response to interleukin-4)
chr3	197678029	197678100	diffreps_peak_4075	3.45121	71	NM_000996	RPL35A	288284	0.000353828	0.00185136	down	6165	DBA5|L35A	MIM:180468|HGNC:HGNC:10345|Ensembl:ENSG00000182899|HPRD:01596|Vega:OTTHUMG00000155386	ribosomal protein L35a	hsa03010(Ribosome)	GO:0070062(extracellular exosome)//GO:0016020(membrane)//GO:0005829(cytosol)//GO:0005739(mitochondrion)//GO:0005840(ribosome)//GO:0022625(cytosolic large ribosomal subunit)	GO:0044822(poly(A) RNA binding)//GO:0003735(structural constituent of ribosome)//GO:0005515(protein binding)//GO:0000049(tRNA binding)	GO:0006415(translational termination)//GO:0001887(selenium compound metabolic process)//GO:0044267(cellular protein metabolic process)//GO:0000184(nuclear-transcribed mRNA catabolic process, nonsense-mediated decay)//GO:0044281(small molecule metabolic process)//GO:0042273(ribosomal large subunit biogenesis)//GO:0006614(SRP-dependent cotranslational protein targeting to membrane)//GO:0019083(vira…
chr19	36640481	36640860	diffreps_peak_2844	4.29421	379	ENST00000587718	CAPNS1	64228.5	5.07912e-05	0.000378689	down	826	CALPAIN4|CANP|CANPS|CAPN4|CDPS|CSS1	MIM:114170|HGNC:HGNC:1481|Ensembl:ENSG00000126247|HPRD:00240|Vega:OTTHUMG00000160811	calpain small subunit 1		GO:0016020(membrane)//GO:0005886(plasma membrane)//GO:0070062(extracellular exosome)//GO:0005829(cytosol)	GO:0004198(calcium-dependent cysteine-type endopeptidase activity)//GO:0005515(protein binding)//GO:0005509(calcium ion binding)	GO:0006508(proteolysis)//GO:0008284(positive regulation of cell proliferation)//GO:0022617(extracellular matrix disassembly)//GO:0030198(extracellular matrix organization)
chr5	98236889	98237039	diffreps_peak_4432	5.71088	150	NM_001270	CHD1	46479.6	1.94591e-06	5.29451e-05	down	1105	-	MIM:602118|HGNC:HGNC:1915|Ensembl:ENSG00000153922|HPRD:03668|Vega:OTTHUMG00000162744	chromodomain helicase DNA binding protein 1		GO:0005634(nucleus)//GO:0005737(cytoplasm)	GO:0005524(ATP binding)//GO:0005515(protein binding)//GO:0003677(DNA binding)//GO:0004003(ATP-dependent DNA helicase activity)//GO:0035064(methylated histone binding)	GO:0006357(regulation of transcription from RNA polymerase II promoter)//GO:0016568(chromatin modification)//GO:0032508(DNA duplex unwinding)//GO:0006351(transcription, DNA-templated)//GO:0043923(positive regulation by host of viral transcription)
chr16	89643946	89644129	diffreps_peak_2119	4.63178	183	NM_014427	CPNE7	84388	2.33463e-05	0.000219415	down	27132	-	MIM:605689|HGNC:HGNC:2320|Ensembl:ENSG00000178773|HPRD:05749|Vega:OTTHUMG00000138051	copine 7		GO:0005886(plasma membrane)//GO:0005634(nucleus)//GO:0005737(cytoplasm)//GO:0070062(extracellular exosome)	GO:0005515(protein binding)//GO:0005215(transporter activity)	GO:0006644(phospholipid metabolic process)//GO:0044281(small molecule metabolic process)//GO:0046474(glycerophospholipid biosynthetic process)//GO:0006629(lipid metabolic process)//GO:0006810(transport)//GO:0071277(cellular response to calcium ion)
chr1	120269626	120269720	diffreps_peak_316	5.45909	94	NM_006623	PHGDH	57968.9	3.47464e-06	7.61901e-05	down	26227	3-PGDH|3PGDH|HEL-S-113|NLS|NLS1|PDG|PGAD|PGD|PGDH|PHGDHD|SERA	MIM:606879|HGNC:HGNC:8923|Ensembl:ENSG00000092621|HPRD:06047|Vega:OTTHUMG00000012100	phosphoglycerate dehydrogenase	hsa00260(Glycine, serine and threonine metabolism)//	GO:0043209(myelin sheath)//GO:0070062(extracellular exosome)//GO:0005829(cytosol)	GO:0009055(electron carrier activity)//GO:0004617(phosphoglycerate dehydrogenase activity)//GO:0051287(NAD binding)	GO:0055114(oxidation-reduction process)//GO:0008652(cellular amino acid biosynthetic process)//GO:0031175(neuron projection development)//GO:0044281(small molecule metabolic process)//GO:0021510(spinal cord development)//GO:0006566(threonine metabolic process)//GO:0007420(brain development)//GO:0006541(glutamine metabolic process)//GO:0021915(neural tube development)//GO:0034641(cellular nitrogen…
chr17	42878661	42879160	diffreps_peak_2336	5.80311	499	NM_005497	GJC1	42959.9	1.57358e-06	4.73308e-05	down	10052	CX45|GJA7	MIM:608655|HGNC:HGNC:4280|Ensembl:ENSG00000182963|HPRD:08819	gap junction protein gamma 1		GO:0005886(plasma membrane)//GO:0005921(gap junction)//GO:0014704(intercalated disc)//GO:0005789(endoplasmic reticulum membrane)//GO:0016021(integral component of membrane)//GO:0005922(connexon complex)	GO:0005243(gap junction channel activity)//GO:0005216(ion channel activity)	GO:0016264(gap junction assembly)//GO:0086014(atrial cardiac muscle cell action potential)//GO:0061024(membrane organization)//GO:0048738(cardiac muscle tissue development)//GO:0007154(cell communication)//GO:0006936(muscle contraction)//GO:0001570(vasculogenesis)//GO:0007043(cell-cell junction assembly)//GO:0007601(visual perception)//GO:0048468(cell development)//GO:0006810(transport)//GO:00342…
chr18	77474981	77475460	diffreps_peak_2628	3.78402	479	NM_004715	CTDP1	101417	0.00016443	0.000963932	down	9150	CCFDN|FCP1	MIM:604927|HGNC:HGNC:2498|Ensembl:ENSG00000060069|HPRD:05377|Vega:OTTHUMG00000132920	CTD phosphatase subunit 1		GO:0015629(actin cytoskeleton)//GO:0016591(DNA-directed RNA polymerase II, holoenzyme)//GO:0051233(spindle midzone)//GO:0005813(centrosome)//GO:0005819(spindle)//GO:0030496(midbody)//GO:0005654(nucleoplasm)//GO:0005634(nucleus)//GO:0005737(cytoplasm)//GO:0000922(spindle pole)	GO:0008420(CTD phosphatase activity)//GO:0005515(protein binding)//GO:0004721(phosphoprotein phosphatase activity)	GO:0051301(cell division)//GO:0006470(protein dephosphorylation)//GO:0070940(dephosphorylation of RNA polymerase II C-terminal domain)//GO:0010467(gene expression)//GO:0006366(transcription from RNA polymerase II promoter)//GO:0016032(viral process)//GO:0010458(exit from mitosis)//GO:0050434(positive regulation of viral transcription)//GO:0006368(transcription elongation from RNA polymerase II pr…
chr12	862088	862400	diffreps_peak_1073	6.83683	312	NM_014823	WNK1	4941	1.45602e-07	1.94318e-05	down	65125	HSAN2|HSN2|KDP|PPP1R167|PRKWNK1|PSK|p65	MIM:605232|HGNC:HGNC:14540|Ensembl:ENSG00000060237|HPRD:05570|Vega:OTTHUMG00000090321	WNK lysine deficient protein kinase 1		GO:0005737(cytoplasm)	GO:0004674(protein serine/threonine kinase activity)//GO:0019901(protein kinase binding)//GO:0019902(phosphatase binding)//GO:0005524(ATP binding)//GO:0030291(protein serine/threonine kinase inhibitor activity)//GO:0000287(magnesium ion binding)//GO:0019869(chloride channel inhibitor activity)//GO:0004672(protein kinase activity)//GO:0005515(protein binding)//GO:0019870(potassium channel inhibito…	GO:1904030(negative regulation of cyclin-dependent protein kinase activity)//GO:0003084(positive regulation of systemic arterial blood pressure)//GO:0048666(neuron development)//GO:0090188(negative regulation of pancreatic juice secretion)//GO:0006468(protein phosphorylation)//GO:0010923(negative regulation of phosphatase activity)//GO:0050794(regulation of cellular process)//GO:0046777(protein a…
chr17	79193679	79193873	diffreps_peak_2504	2.81282	194	NM_014984	CEP131	23875.9	0.0015388	0.00689061	down	22994	AZ1|AZI1|ZA1	MIM:613479|HGNC:HGNC:29511|Ensembl:ENSG00000141577|HPRD:16532|Vega:OTTHUMG00000132728	centrosomal protein 131kDa		GO:0045171(intercellular bridge)//GO:0005929(cilium)//GO:0034451(centriolar satellite)//GO:0031965(nuclear membrane)//GO:0005815(microtubule organizing center)//GO:0001669(acrosomal vesicle)//GO:0005829(cytosol)//GO:0005813(centrosome)//GO:0043231(intracellular membrane-bounded organelle)//GO:0015630(microtubule cytoskeleton)//GO:0005634(nucleus)	GO:0003674(molecular_function)//GO:0005515(protein binding)//GO:0032403(protein complex binding)//GO:0042803(protein homodimerization activity)	GO:0035735(intraciliary transport involved in cilium morphogenesis)//GO:0008284(positive regulation of cell proliferation)//GO:0007283(spermatogenesis)//GO:0000278(mitotic cell cycle)//GO:0071539(protein localization to centrosome)//GO:0090316(positive regulation of intracellular protein transport)//GO:0007275(multicellular organism development)//GO:0030154(cell differentiation)//GO:0010824(regul…
chr17	36666241	36666680	diffreps_peak_2281	4.4622	439	NM_001199417	ARHGAP23	45444.5	3.44986e-05	0.000290383	down	57636	-	MIM:610590|HGNC:HGNC:29293|Ensembl:ENSG00000275832|Vega:OTTHUMG00000188547	Rho GTPase activating protein 23		GO:0070062(extracellular exosome)//GO:0005829(cytosol)	GO:0005096(GTPase activator activity)	GO:0043547(positive regulation of GTPase activity)//GO:0051056(regulation of small GTPase mediated signal transduction)//GO:0007264(small GTPase mediated signal transduction)//GO:0007165(signal transduction)
chr8	61484604	61484672	diffreps_peak_5212	5.61888	68	NM_002865	RAB2A	59396.3	2.40503e-06	6.0052e-05	down	5862	LHX|RAB2	MIM:179509|HGNC:HGNC:9763|Ensembl:ENSG00000104388|HPRD:01539|Vega:OTTHUMG00000134298	RAB2A, member RAS oncogene family	hsa04152(AMPK signaling pathway)	GO:0070062(extracellular exosome)//GO:0033116(endoplasmic reticulum-Golgi intermediate compartment membrane)//GO:0005789(endoplasmic reticulum membrane)//GO:0005765(lysosomal membrane)//GO:0000139(Golgi membrane)//GO:0042470(melanosome)//GO:0005622(intracellular)//GO:0005634(nucleus)	GO:0003924(GTPase activity)//GO:0005515(protein binding)//GO:0005525(GTP binding)//GO:0019003(GDP binding)	GO:0007030(Golgi organization)//GO:0006888(ER to Golgi vesicle-mediated transport)//GO:0015031(protein transport)//GO:0007264(small GTPase mediated signal transduction)//GO:0000278(mitotic cell cycle)
chrX	119694181	119694700	diffreps_peak_5692	2.48728	519	NM_001079872	CUL4B	7003	0.00325626	0.0136409	down	8450	CUL-4B|MRXHF2|MRXS15|MRXSC|SFM2	MIM:300304|HGNC:HGNC:2555|Ensembl:ENSG00000158290|HPRD:02251|Vega:OTTHUMG00000022302	cullin 4B	hsa03420(Nucleotide excision repair)//hsa04120(Ubiquitin mediated proteolysis)	GO:0031465(Cul4B-RING E3 ubiquitin ligase complex)//GO:0070062(extracellular exosome)//GO:0031461(cullin-RING ubiquitin ligase complex)//GO:0005829(cytosol)//GO:0005654(nucleoplasm)//GO:0005737(cytoplasm)	GO:0003684(damaged DNA binding)//GO:0005515(protein binding)//GO:0031625(ubiquitin protein ligase binding)//GO:0061630(ubiquitin protein ligase activity)	GO:0031175(neuron projection development)//GO:0006283(transcription-coupled nucleotide-excision repair)//GO:0070914(UV-damage excision repair)//GO:0042769(DNA damage response, detection of DNA damage)//GO:0033683(nucleotide-excision repair, DNA incision)//GO:0070911(global genome nucleotide-excision repair)//GO:0000715(nucleotide-excision repair, DNA damage recognition)//GO:0007049(cell cycle)//G…
[truncated: 1,273 more rows]
