# Supplementary material for: Overview of distinct 8-oxoguanine profiles of messenger RNA in normal and senescent cancer cells
Source: Front Cell Dev Biol. 2025 Feb 28;13:1443888. doi: 10.3389/fcell.2025.1443888 (PMC11906479; doi:10.3389/fcell.2025.1443888)
Supplement: Supplementary file 1 [file DataSheet1.zip › Supplementary/GO/Down BP_result(Human).xls]

## Sheet: BP
#Column "GO.ID" stands for the ID of gene ontology term
#Column "Term" stands for the name of gene ontology term
#Column "Ontology" stands for the ontology of GOID belongs to
#Column "Count" stands for the number of DE genes associated with the listed GOID
#Column "Pop.Hits" stands for the number of background population genes associated with the listed GOID
#Column "List.Total" stands for the total number of DE genes
#Column "Pop.Total" stands for the total number of background population genes
#Column "Fold.Enrichment" stands for the Fold Enrichment value of the GOID, it equals (Count/Pop.Hits)/(List.Total/Pop.Total)
#Column "Pvalue" stands for the significance testing value of the GOID
#Column "FDR" stands for the false discovery rate of the GOID, using Benjamini & Hochberg (1995) method
#Column "Enrichment.Score" stands for the Enrichment Score value of the GOID, it equals (-log10(Pvalue))
#Column "Gene.Ratio" stands for the Gene Ratio value genes associated with the GOID, it equals (Count/List.Total)
#Column "GENES" stands for the DE genes associated with the GOID
GO.ID	Term	Ontology	Count	Pop.Hits	List.Total	Pop.Total	Fold.Enrichment	Pvalue	FDR	Enrichment.Score	Gene.Ratio	GENES
GO:0044237	cellular metabolic process	Biological process	723	9930	1068	18614	1.26899	7.19775e-23	3.79468e-19	22.1428	0.676966	GAA//ULK1//RB1CC1//RAB1B//UBXN2A//CDKN1A//MNAT1//CCNI//CDC37//CDK5RAP3//BRD4//MPST//ATF4//BCL6//KLF5//CALR//CEBPB//CHD3//CTBP1//DNMT1//DNMT3A//ENO1//NR2F6//BPTF//FOXM1//FOXO3//HIC1//HNRNPU//HOXC8//HSPA1A//DNAJB1//ID3//IGF2//FOXK2//JUND//SMAD3//SMAD4//MAF//MAFG//MECP2//MEN1//MXI1//MYC//NFATC3//NFIC//NOTCH3//YBX1//MED1//PROX1//RXRA//SKI//SMARCA2//SNAI1//SOX9//SOX12//SREBF1//SREBF2//TBL1X//TCF7L2//T…
GO:0048523	negative regulation of cellular process	Biological process	426	4944	1068	18614	1.50176	1.09137e-22	3.79468e-19	21.962	0.398876	USP28//DOT1L//EIF2AK4//ATF4//BCL6//KLF5//CALR//CEBPB//CHD3//CTBP1//DNMT1//DNMT3A//ENO1//NR2F6//BPTF//FOXM1//FOXO3//HIC1//HNRNPU//HOXC8//HSPA1A//DNAJB1//ID3//IGF2//FOXK2//JUND//SMAD3//SMAD4//MAF//MAFG//MECP2//MEN1//MXI1//MYC//NFATC3//NFIC//NOTCH3//YBX1//MED1//PROX1//RXRA//SKI//SMARCA2//SNAI1//SOX9//SOX12//SREBF1//SREBF2//TBL1X//TCF7L2//TFAP2C//NKX2-1//EZR//YWHAZ//HMGA2//OGT//CBX4//TNFSF11//SQSTM1/…
GO:0071840	cellular component organization or biogenesis	Biological process	526	6550	1068	18614	1.39963	1.89433e-22	4.39105e-19	21.7225	0.492509	LONP1//RPL5//RPL11//RPL23A//RRS1//RPS5//RPS15//RPS19//ULK1//RB1CC1//RAB1B//UBXN2A//CENPA//NUMA1//SMARCA5//MYH9//TBCD//TUBB2A//CDC14B//CUL7//TUBA1B//TUBB4B//CUL9//CGN//TAOK1//TUBA1C//PHLDB2//EML3//CD2BP2//SF3A2//TXNL4A//COX10//MIEF1//SNRNP200//SNRPB//SNRPC//SART1//SF3A1//TFIP11//SQSTM1//USP30//LRBA//OGT//RPP40//NSA2//BYSL//UTP6//HFM1//XRCC3//XRCC6//TERF2//RGCC//CRKL//NET1//OGFR//CLSTN1//PPP1R9B//M…
GO:0016043	cellular component organization	Biological process	511	6352	1068	18614	1.4021	1.1238e-21	1.95372e-18	20.9493	0.478464	LONP1//RPL5//RPL11//RPL23A//RRS1//RPS5//RPS15//RPS19//ULK1//RB1CC1//RAB1B//UBXN2A//CENPA//NUMA1//SMARCA5//MYH9//TBCD//TUBB2A//CDC14B//CUL7//TUBA1B//TUBB4B//CUL9//CGN//TAOK1//TUBA1C//PHLDB2//EML3//CD2BP2//SF3A2//TXNL4A//COX10//MIEF1//SNRNP200//SNRPB//SNRPC//SART1//SF3A1//TFIP11//SQSTM1//USP30//LRBA//OGT//HFM1//XRCC3//XRCC6//TERF2//RGCC//CRKL//NET1//OGFR//CLSTN1//PPP1R9B//MTCL1//NCKAP5L//EIF2S2//EI…
GO:0031323	regulation of cellular metabolic process	Biological process	457	5516	1068	18614	1.44398	3.73771e-21	5.1984e-18	20.4274	0.427903	CDKN1A//MNAT1//CCNI//CDC37//CDK5RAP3//BRD4//ATF4//BCL6//KLF5//CALR//CEBPB//CHD3//CTBP1//DNMT1//DNMT3A//ENO1//NR2F6//BPTF//FOXM1//FOXO3//HIC1//HNRNPU//HOXC8//HSPA1A//DNAJB1//ID3//IGF2//FOXK2//JUND//SMAD3//SMAD4//MAF//MAFG//MECP2//MEN1//MXI1//MYC//NFATC3//NFIC//NOTCH3//YBX1//MED1//PROX1//RXRA//SKI//SMARCA2//SNAI1//SOX9//SOX12//SREBF1//SREBF2//TBL1X//TCF7L2//TFAP2C//NKX2-1//EZR//YWHAZ//HMGA2//OGT//C…
GO:0048522	positive regulation of cellular process	Biological process	465	5668	1068	18614	1.42985	9.78453e-21	1.13403e-17	20.0095	0.435393	ZFP36L1//RC3H1//TNKS1BP1//HLA-E//B2M//HLA-A//FADD//ULBP3//ANXA2//NSF//C3//CDKN1A//CRKL//DVL2//DVL3//EGFR//ERBB2//GAS6//IGF2//INCENP//LYN//PPIA//SOX9//TGFB1//SEMA7A//RIPK1//SQSTM1//RB1CC1//NPTN//PRR5//EIF2AK4//EGR3//PROX1//NRP1//PRKD2//DAG1//JUP//AGPAT1//KDM1A//MYC//IRS2//PLCG2//TBC1D5//RXRA//ZP3//SMAD4//RGCC//RBM15//IRAK1//CALR//CAPNS1//FGFR3//FGFR4//FOXM1//FN1//IGF1R//LIF//MECP2//POU3F2//POU3F3/…
GO:0080090	regulation of primary metabolic process	Biological process	466	5744	1068	18614	1.41397	9.36238e-20	9.30085e-17	19.0286	0.43633	CDKN1A//MNAT1//CCNI//CDC37//CDK5RAP3//BRD4//ATF4//BCL6//KLF5//CALR//CEBPB//CHD3//CTBP1//DNMT1//DNMT3A//ENO1//NR2F6//BPTF//FOXM1//FOXO3//HIC1//HNRNPU//HOXC8//HSPA1A//DNAJB1//ID3//IGF2//FOXK2//JUND//SMAD3//SMAD4//MAF//MAFG//MECP2//MEN1//MXI1//MYC//NFATC3//NFIC//NOTCH3//YBX1//MED1//PROX1//RXRA//SKI//SMARCA2//SNAI1//SOX9//SOX12//SREBF1//SREBF2//TBL1X//TCF7L2//TFAP2C//NKX2-1//EZR//YWHAZ//HMGA2//OGT//C…
GO:0051171	regulation of nitrogen compound metabolic process	Biological process	456	5589	1068	18614	1.422	1.11122e-19	9.65928e-17	18.9542	0.426966	CDKN1A//MNAT1//CCNI//CDC37//CDK5RAP3//BRD4//ATF4//BCL6//KLF5//CALR//CEBPB//CHD3//CTBP1//DNMT1//DNMT3A//ENO1//NR2F6//BPTF//FOXM1//FOXO3//HIC1//HNRNPU//HOXC8//HSPA1A//DNAJB1//ID3//IGF2//FOXK2//JUND//SMAD3//SMAD4//MAF//MAFG//MECP2//MEN1//MXI1//MYC//NFATC3//NFIC//NOTCH3//YBX1//MED1//PROX1//RXRA//SKI//SMARCA2//SNAI1//SOX9//SOX12//SREBF1//SREBF2//TBL1X//TCF7L2//TFAP2C//NKX2-1//EZR//YWHAZ//HMGA2//OGT//C…
GO:0044238	primary metabolic process	Biological process	745	10563	1068	18614	1.22924	1.64334e-19	1.26976e-16	18.7843	0.697566	GAA//CDKN1A//MNAT1//CCNI//CDC37//CDK5RAP3//BRD4//ATF4//BCL6//KLF5//CALR//CEBPB//CHD3//CTBP1//DNMT1//DNMT3A//ENO1//NR2F6//BPTF//FOXM1//FOXO3//HIC1//HNRNPU//HOXC8//HSPA1A//DNAJB1//ID3//IGF2//FOXK2//JUND//SMAD3//SMAD4//MAF//MAFG//MECP2//MEN1//MXI1//MYC//NFATC3//NFIC//NOTCH3//YBX1//MED1//PROX1//RXRA//SKI//SMARCA2//SNAI1//SOX9//SOX12//SREBF1//SREBF2//TBL1X//TCF7L2//TFAP2C//NKX2-1//EZR//YWHAZ//HMGA2//O…
GO:0019538	protein metabolic process	Biological process	441	5446	1068	18614	1.41133	3.69459e-18	2.56922e-15	17.4324	0.412921	CDKN1A//MNAT1//CCNI//CDC37//CDK5RAP3//BIRC2//CBL//UBE2K//UBE2H//HUWE1//TOPORS//UBE4B//RBCK1//MKRN1//RUSC1//IRF2BP1//UBE2J2//RC3H1//ZFP36L1//TNKS1BP1//GPS1//PPIA//PPIB//EIF2S2//EIF3A//EIF3C//CDH5//FN1//HSPB1//LYN//NDUFS4//PLXNB2//FNIP2//PPP1R9B//CRKL//DUSP6//MEN1//TGFB1//SPAG9//CTDSP2//ZBED3//MYADM//PIP5KL1//PAQR3//C3//DVL2//DVL3//EGFR//ERBB2//GAS6//IGF2//INCENP//SOX9//SEMA7A//RIPK1//SQSTM1//RB1CC…
GO:0048518	positive regulation of biological process	Biological process	498	6374	1068	18614	1.36171	4.96776e-18	3.14052e-15	17.3038	0.466292	ZFP36L1//RC3H1//TNKS1BP1//C3//ZP3//HLA-E//SOD1//AGPAT1//RGCC//B2M//HLA-A//FADD//ULBP3//ANXA2//NSF//CDKN1A//CRKL//DVL2//DVL3//EGFR//ERBB2//GAS6//IGF2//INCENP//LYN//PPIA//SOX9//TGFB1//SEMA7A//RIPK1//SQSTM1//RB1CC1//NPTN//PRR5//EIF2AK4//EGR3//PROX1//NRP1//PRKD2//DAG1//JUP//KDM1A//MYC//IRS2//PLCG2//TBC1D5//RXRA//XRCC6//PQBP1//NLRP1//IRAK1//MAPKAPK3//MAPKAPK2//BAG6//HK1//CD55//SMAD4//DAP//SMAD3//RBM15…
GO:0031325	positive regulation of cellular metabolic process	Biological process	286	3101	1068	18614	1.60743	5.43702e-18	3.15075e-15	17.2646	0.26779	ZFP36L1//RC3H1//TNKS1BP1//ANXA2//NSF//C3//CDKN1A//CRKL//DVL2//DVL3//EGFR//ERBB2//GAS6//IGF2//INCENP//LYN//PPIA//SOX9//TGFB1//SEMA7A//RIPK1//SQSTM1//RB1CC1//NPTN//PRR5//EIF2AK4//RBM15//IRAK1//FOXO3//PIK3C2A//ULK1//DEPDC5//OPTN//TRIM8//SMAD3//CALM3//UBE2K//CSNK2B//INHBB//SMAD4//GDF15//LDLR//SREBF1//SLC27A1//IRS2//TCF7L2//GNAI3//LARP1//SMARCA5//PAXBP1//DDX3X//TPX2//PDPK1//TERF2//CCT5//HSPA1A//HSPA1B…
GO:0006807	nitrogen compound metabolic process	Biological process	708	10046	1068	18614	1.22831	2.59174e-17	1.35895e-14	16.5864	0.662921	CDKN1A//MNAT1//CCNI//CDC37//CDK5RAP3//BRD4//MPST//ATF4//BCL6//KLF5//CALR//CEBPB//CHD3//CTBP1//DNMT1//DNMT3A//ENO1//NR2F6//BPTF//FOXM1//FOXO3//HIC1//HNRNPU//HOXC8//HSPA1A//DNAJB1//ID3//IGF2//FOXK2//JUND//SMAD3//SMAD4//MAF//MAFG//MECP2//MEN1//MXI1//MYC//NFATC3//NFIC//NOTCH3//YBX1//MED1//PROX1//RXRA//SKI//SMARCA2//SNAI1//SOX9//SOX12//SREBF1//SREBF2//TBL1X//TCF7L2//TFAP2C//NKX2-1//EZR//YWHAZ//HMGA2//…
GO:0010604	positive regulation of macromolecule metabolic process	Biological process	315	3562	1068	18614	1.54129	2.73588e-17	1.35895e-14	16.5629	0.294944	ZFP36L1//RC3H1//TNKS1BP1//SOD1//AGPAT1//RGCC//ANXA2//NSF//C3//CDKN1A//CRKL//DVL2//DVL3//EGFR//ERBB2//GAS6//IGF2//INCENP//LYN//PPIA//SOX9//TGFB1//SEMA7A//RIPK1//SQSTM1//RB1CC1//NPTN//PRR5//EIF2AK4//HLA-E//HK1//B2M//CD55//HLA-A//PLCG2//DAP//SMAD3//NLRP1//RBM15//IRAK1//ATF4//ACTG1//ANK3//CALR//CDH3//CDH5//DDX3X//DNMT1//FGFR4//FN1//HSPA1A//HSPA1B//ID3//ITGA3//LDLR//LIF//LMNA//MAF//MAFG//MYC//NTSR1//P…
GO:0009893	positive regulation of metabolic process	Biological process	336	3877	1068	18614	1.51047	2.94185e-17	1.36384e-14	16.5314	0.314607	ZFP36L1//RC3H1//TNKS1BP1//SOD1//AGPAT1//RGCC//ANXA2//NSF//C3//CDKN1A//CRKL//DVL2//DVL3//EGFR//ERBB2//GAS6//IGF2//INCENP//LYN//PPIA//SOX9//TGFB1//SEMA7A//RIPK1//SQSTM1//RB1CC1//NPTN//PRR5//EIF2AK4//HLA-E//HK1//B2M//CD55//HLA-A//PLCG2//DAP//SMAD3//NLRP1//RBM15//IRAK1//FOXO3//PIK3C2A//ULK1//DEPDC5//OPTN//TRIM8//ATF4//ACTG1//ANK3//CALR//CDH3//CDH5//DDX3X//DNMT1//FGFR4//FN1//HSPA1A//HSPA1B//ID3//ITGA3…
GO:0051173	positive regulation of nitrogen compound metabolic process	Biological process	287	3157	1068	18614	1.58444	3.47829e-17	1.51175e-14	16.4586	0.268727	ZFP36L1//RC3H1//TNKS1BP1//C3//CDKN1A//CRKL//DVL2//DVL3//EGFR//ERBB2//GAS6//IGF2//INCENP//LYN//PPIA//SOX9//TGFB1//SEMA7A//RIPK1//SQSTM1//RB1CC1//NPTN//PRR5//EIF2AK4//DAP//SMAD3//NLRP1//RBM15//IRAK1//ANXA2//ENO1//CALM3//UBE2K//CSNK2B//INHBB//SMAD4//GDF15//TCF7L2//SMARCA5//PAXBP1//BCL6//CTBP1//SREBF1//BIRC2//UBB//HUWE1//KDM1A//CDK5RAP3//RASSF5//DDX3X//TPX2//PDPK1//TERF2//CCT5//HSPA1A//HSPA1B//SUMO2/…
GO:0050794	regulation of cellular process	Biological process	759	11047	1068	18614	1.19747	1.75043e-16	7.16031e-14	15.7569	0.710674	USP28//DOT1L//EIF2AK4//CDKN1A//MNAT1//CCNI//CDC37//CDK5RAP3//BRD4//ATF4//BCL6//KLF5//CALR//CEBPB//CHD3//CTBP1//DNMT1//DNMT3A//ENO1//NR2F6//BPTF//FOXM1//FOXO3//HIC1//HNRNPU//HOXC8//HSPA1A//DNAJB1//ID3//IGF2//FOXK2//JUND//SMAD3//SMAD4//MAF//MAFG//MECP2//MEN1//MXI1//MYC//NFATC3//NFIC//NOTCH3//YBX1//MED1//PROX1//RXRA//SKI//SMARCA2//SNAI1//SOX9//SOX12//SREBF1//SREBF2//TBL1X//TCF7L2//TFAP2C//NKX2-1//EZ…
GO:0009987	cellular process	Biological process	1037	16932	1068	18614	1.06743	1.8774e-16	7.25302e-14	15.7264	0.970974	LONP1//GAA//RPL5//RPL11//RPL23A//RRS1//RPS5//RPS15//RPS19//ULK1//RB1CC1//RAB1B//UBXN2A//USP28//DOT1L//EIF2AK4//CDKN1A//MNAT1//CCNI//CDC37//CDK5RAP3//CDK3//RCC1//EIF4EBP1//GSPT1//MYC//POLE//CUL4B//BRD4//CALM3//DNM2//FOXM1//NES//MPST//ATF4//BCL6//KLF5//CALR//CEBPB//CHD3//CTBP1//DNMT1//DNMT3A//ENO1//NR2F6//BPTF//FOXO3//HIC1//HNRNPU//HOXC8//HSPA1A//DNAJB1//ID3//IGF2//FOXK2//JUND//SMAD3//SMAD4//MAF//M…
GO:0010557	positive regulation of macromolecule biosynthetic process	Biological process	194	1903	1068	18614	1.77677	3.54197e-16	1.29636e-13	15.4508	0.181648	RBM15//TCF7L2//CCT5//THOC5//SUPT16H//MED1//SUPT6H//CDK13//BRD4//MED15//CDK12//MED9//MED29//MED30//ATF4//KLF2//DDX3X//EIF4G1//ABCA2//IGF2//IRS2//EEF2//ERBB2//RPL5//SOX4//EIF3C//GCN1//LARP1//PLXNB2//ZCCHC4//LARP6//POLDIP3//ACTN4//BIRC2//APOE//RERE//MYRF//CEBPB//CHD3//CTBP1//DNM2//DVL3//EGFR//FOXF2//FOXM1//FOXO3//FUS//XRCC6//HMGA1//HNRNPAB//FOXK2//ILF3//SMAD3//SMAD4//MYC//NME2//NPAS2//POU3F3//RXRA//…
GO:0031328	positive regulation of cellular biosynthetic process	Biological process	201	2009	1068	18614	1.74375	6.56617e-16	2.28306e-13	15.1827	0.188202	RBM15//LDLR//SREBF1//SLC27A1//TCF7L2//CCT5//THOC5//SUPT16H//MED1//SUPT6H//CDK13//BRD4//MED15//CDK12//MED9//MED29//MED30//ATF4//KLF2//DDX3X//EIF4G1//ABCA2//DNM2//HSP90AB1//SMAD3//WDR5//LPGAT1//IGF2//IRS2//EEF2//ERBB2//RPL5//SOX4//EIF3C//GCN1//LARP1//PLXNB2//ZCCHC4//LARP6//POLDIP3//ACTN4//BIRC2//APOE//RERE//MYRF//CEBPB//CHD3//CTBP1//DVL3//EGFR//FOXF2//FOXM1//FOXO3//FUS//XRCC6//HMGA1//HNRNPAB//FOXK2…
GO:0044260	cellular macromolecule metabolic process	Biological process	290	3273	1068	18614	1.54426	7.4913e-16	2.45344e-13	15.1254	0.271536	GSPT1//PNRC1//PABPC1//ZFP36L1//RC3H1//TNKS1BP1//DIS3L2//HFM1//ERCC1//XRCC3//XRCC6//TERF2//MCM3//MCM5//MCM7//POLE//WRNIP1//RBM15//EIF2S2//EIF3A//EIF3C//LMTK2//ALS2//CHMP5//TBC1D16//LDLR//OPTN//ANXA2//NSF//DRG1//RPL3//RPL5//RPL9//RPL11//RPL23A//RPL29//RPL35A//RPS5//RPS9//RPS15//RPS19//EIF4G1//PPP1CB//PPP1R2//PYGL//STK40//GAA//MYO18A//NFIC//TOP1//CHAF1B//CHAF1A//SUPT16H//REPIN1//RFC2//HMGA1//POLRMT/…
GO:0009891	positive regulation of biosynthetic process	Biological process	204	2053	1068	18614	1.73185	7.76183e-16	2.45344e-13	15.11	0.191011	RBM15//LDLR//SREBF1//SLC27A1//TCF7L2//CCT5//THOC5//SUPT16H//TGFB1//RGCC//LARP6//MED1//SUPT6H//CDK13//BRD4//MED15//CDK12//MED9//MED29//MED30//ATF4//KLF2//DDX3X//EIF4G1//ABCA2//DNM2//HSP90AB1//SMAD3//SCAP//WDR5//LPGAT1//IGF2//IRS2//EEF2//ERBB2//RPL5//SOX4//EIF3C//GCN1//LARP1//PLXNB2//ZCCHC4//POLDIP3//ACTN4//BIRC2//APOE//RERE//MYRF//CEBPB//CHD3//CTBP1//DVL3//EGFR//FOXF2//FOXM1//FOXO3//FUS//XRCC6//HM…
GO:0036211	protein modification process	Biological process	310	3593	1068	18614	1.50374	1.91202e-15	5.78095e-13	14.7185	0.290262	CDKN1A//MNAT1//CCNI//CDC37//CDK5RAP3//BIRC2//CBL//UBE2K//UBE2H//HUWE1//TOPORS//UBE4B//RBCK1//MKRN1//RUSC1//IRF2BP1//UBE2J2//RC3H1//GPS1//PPIA//PPIB//CDH5//FN1//HSPB1//LYN//NDUFS4//PLXNB2//FNIP2//PPP1R9B//CRKL//DUSP6//MEN1//TGFB1//SPAG9//CTDSP2//ZBED3//MYADM//PIP5KL1//PAQR3//C3//DVL2//DVL3//EGFR//ERBB2//GAS6//IGF2//INCENP//SOX9//SEMA7A//RIPK1//SQSTM1//RB1CC1//NPTN//PRR5//EIF2AK4//LYPLA2//BCR//CDK3…
GO:0023051	regulation of signaling	Biological process	304	3510	1068	18614	1.50951	2.47135e-15	7.16075e-13	14.6071	0.284644	CHMP5//TBC1D16//LDLR//OPTN//ANXA2//NSF//IRAK1//PXDN//GAS6//AGPAT1//DNM2//RXRA//ALPK2//PXN//CBL//GPRC5A//ZGPAT//SOCS4//USP33//KCTD12//SREBF2//POFUT1//FURIN//PPP1R2//YWHAG//CDK13//SRMS//PTPRJ//AKAP6//AKAP12//PJA2//MC1R//EGFR//ATP2B4//PPP2CB//CSNK2B//INHBB//SMAD4//TGFB1//GDF15//CAT//FN1//IGF1R//SOX9//PRR5//DMPK//ITGA3//SMAD3//SMPD1//DCDC2//ATP6V0C//SKI//TMEM132A//HIC1//NXN//CXXC4//HSP90AB1//MEN1//HS…
GO:1901564	organonitrogen compound metabolic process	Biological process	491	6460	1068	18614	1.3247	3.3297e-15	9.2619e-13	14.4776	0.459738	CDKN1A//MNAT1//CCNI//CDC37//CDK5RAP3//MPST//BIRC2//CBL//UBE2K//UBE2H//HUWE1//TOPORS//UBE4B//RBCK1//MKRN1//RUSC1//IRF2BP1//UBE2J2//RC3H1//ZFP36L1//TNKS1BP1//GPS1//PPIA//PPIB//ABCA2//ST6GALNAC4//ST8SIA6//A4GALT//EIF2S2//EIF3A//EIF3C//CDH5//FN1//HSPB1//LYN//NDUFS4//PLXNB2//FNIP2//PPP1R9B//CRKL//DUSP6//MEN1//TGFB1//SPAG9//CTDSP2//ZBED3//MYADM//PIP5KL1//PAQR3//C3//DVL2//DVL3//EGFR//ERBB2//GAS6//IGF2//…
GO:0051254	positive regulation of RNA metabolic process	Biological process	186	1854	1068	18614	1.74852	8.07731e-15	2.16037e-12	14.0927	0.174157	ZFP36L1//RC3H1//TNKS1BP1//RBM15//THOC5//SUPT16H//MED1//SUPT6H//CDK13//BRD4//MED15//CDK12//MED9//MED29//MED30//ERN1//HSPA1A//POLR2A//ATF4//KLF2//ACTN4//BIRC2//APOE//RERE//MYRF//CEBPB//CHD3//CTBP1//DNM2//DVL3//EGFR//FOXF2//FOXM1//FOXO3//FUS//XRCC6//HMGA1//HNRNPAB//FOXK2//ILF3//SMAD3//SMAD4//MYC//NME2//NPAS2//POU3F3//RXRA//SMARCA2//SMARCD1//SNAI1//SOX4//SOX9//TBL1X//TEAD1//TGFB1//NKX2-1//TRIM25//ZP3…
GO:0048519	negative regulation of biological process	Biological process	455	5902	1068	18614	1.34363	8.6097e-15	2.21748e-12	14.065	0.42603	USP28//DOT1L//EIF2AK4//ATF4//BCL6//KLF5//CALR//CEBPB//CHD3//CTBP1//DNMT1//DNMT3A//ENO1//NR2F6//BPTF//FOXM1//FOXO3//HIC1//HNRNPU//HOXC8//HSPA1A//DNAJB1//ID3//IGF2//FOXK2//JUND//SMAD3//SMAD4//MAF//MAFG//MECP2//MEN1//MXI1//MYC//NFATC3//NFIC//NOTCH3//YBX1//MED1//PROX1//RXRA//SKI//SMARCA2//SNAI1//SOX9//SOX12//SREBF1//SREBF2//TBL1X//TCF7L2//TFAP2C//NKX2-1//EZR//YWHAZ//HMGA2//OGT//CBX4//TNFSF11//SQSTM1/…
GO:0009966	regulation of signal transduction	Biological process	274	3099	1068	18614	1.54098	9.02506e-15	2.24144e-12	14.0445	0.256554	IRAK1//PXDN//GAS6//AGPAT1//DNM2//RXRA//ALPK2//PXN//CBL//GPRC5A//ZGPAT//SOCS4//USP33//KCTD12//SREBF2//POFUT1//SRMS//PTPRJ//AKAP6//AKAP12//PJA2//MC1R//EGFR//ATP2B4//PPP2CB//CSNK2B//INHBB//SMAD4//TGFB1//GDF15//CAT//FN1//IGF1R//SOX9//PRR5//DMPK//ITGA3//SMAD3//SMPD1//DCDC2//ATP6V0C//SKI//TMEM132A//HIC1//NXN//CXXC4//HSP90AB1//MEN1//HSPA1A//PDPK1//NKX2-1//OGT//FAM89B//ARID4B//SUDS3//SPRED1//BCL9L//SKOR2…
GO:0045935	positive regulation of nucleobase-containing compound metabolic process	Biological process	201	2063	1068	18614	1.69811	1.02045e-14	2.44698e-12	13.9912	0.188202	ZFP36L1//RC3H1//TNKS1BP1//RBM15//TERF2//CCT5//THOC5//SUPT16H//MED1//SUPT6H//CDK13//BRD4//MED15//CDK12//MED9//MED29//MED30//ERN1//HSPA1A//POLR2A//ATF4//KLF2//CEBPG//EGFR//NPAS2//TRIM28//TMEM161A//TNFAIP1//BCAR3//SMARCA5//EXOSC6//ACTN4//BIRC2//APOE//RERE//MYRF//CEBPB//CHD3//CTBP1//DNM2//DVL3//FOXF2//FOXM1//FOXO3//FUS//XRCC6//HMGA1//HNRNPAB//FOXK2//ILF3//SMAD3//SMAD4//MYC//NME2//POU3F3//RXRA//SMARCA…
GO:1901576	organic substance biosynthetic process	Biological process	443	5715	1068	18614	1.351	1.08107e-14	2.50591e-12	13.9661	0.414794	BRD4//ATF4//BCL6//KLF5//CALR//CEBPB//CHD3//CTBP1//DNMT1//DNMT3A//ENO1//NR2F6//BPTF//FOXM1//FOXO3//HIC1//HNRNPU//HOXC8//HSPA1A//DNAJB1//ID3//IGF2//FOXK2//JUND//SMAD3//SMAD4//MAF//MAFG//MECP2//MEN1//MXI1//MYC//NFATC3//NFIC//NOTCH3//YBX1//MED1//PROX1//RXRA//SKI//SMARCA2//SNAI1//SOX9//SOX12//SREBF1//SREBF2//TBL1X//TCF7L2//TFAP2C//NKX2-1//EZR//YWHAZ//HMGA2//OGT//CBX4//TNFSF11//SQSTM1//LRRFIP1//NCOR2//…
GO:0008219	cell death	Biological process	209	2182	1068	18614	1.6694	1.53428e-14	3.44174e-12	13.8141	0.195693	CRKL//LYN//BCL6//IRS2//ALDH1A3//SLC25A6//BIRC2//RHOB//ZFP36L1//DAP//DHCR24//DOCK1//FOXO3//TNFRSF9//MARCKS//MAP3K10//PPIA//SOD1//TNFAIP1//PHLDA2//VIL1//BAG6//OGT//RIPK1//FADD//TNFRSF10D//SQSTM1//AIMP1//BCL7B//MFN2//BCAP31//MFSD10//AHCYL1//PPP1R13L//NISCH//PHLDA1//NLRP1//TPX2//PHLPP1//ZNF385A//PDCD4//RMDN3//STEAP3//CCAR1//RNF130//RTN4//SUDS3//CSRNP1//TNIP2//RASSF5//KREMEN1//SHF//DDX3X//UBE4B//EPHA2…
GO:0010556	regulation of macromolecule biosynthetic process	Biological process	322	3837	1068	18614	1.46262	2.05574e-14	4.35962e-12	13.687	0.301498	BRD4//ATF4//BCL6//KLF5//CALR//CEBPB//CHD3//CTBP1//DNMT1//DNMT3A//ENO1//NR2F6//BPTF//FOXM1//FOXO3//HIC1//HNRNPU//HOXC8//HSPA1A//DNAJB1//ID3//IGF2//FOXK2//JUND//SMAD3//SMAD4//MAF//MAFG//MECP2//MEN1//MXI1//MYC//NFATC3//NFIC//NOTCH3//YBX1//MED1//PROX1//RXRA//SKI//SMARCA2//SNAI1//SOX9//SOX12//SREBF1//SREBF2//TBL1X//TCF7L2//TFAP2C//NKX2-1//EZR//YWHAZ//HMGA2//OGT//CBX4//TNFSF11//SQSTM1//LRRFIP1//NCOR2//…
GO:0043412	macromolecule modification	Biological process	321	3822	1068	18614	1.4638	2.06885e-14	4.35962e-12	13.6843	0.300562	CDKN1A//MNAT1//CCNI//CDC37//CDK5RAP3//BIRC2//CBL//UBE2K//UBE2H//HUWE1//TOPORS//UBE4B//RBCK1//MKRN1//RUSC1//IRF2BP1//UBE2J2//RC3H1//GPS1//PPIA//PPIB//RBM15//CDH5//FN1//HSPB1//LYN//NDUFS4//PLXNB2//FNIP2//PPP1R9B//CRKL//DUSP6//MEN1//TGFB1//SPAG9//CTDSP2//ZBED3//MYADM//PIP5KL1//PAQR3//C3//DVL2//DVL3//EGFR//ERBB2//GAS6//IGF2//INCENP//SOX9//SEMA7A//RIPK1//SQSTM1//RB1CC1//NPTN//PRR5//EIF2AK4//LYPLA2//DN…
GO:0044249	cellular biosynthetic process	Biological process	435	5611	1068	18614	1.35119	2.36742e-14	4.84206e-12	13.6257	0.407303	BRD4//ATF4//BCL6//KLF5//CALR//CEBPB//CHD3//CTBP1//DNMT1//DNMT3A//ENO1//NR2F6//BPTF//FOXM1//FOXO3//HIC1//HNRNPU//HOXC8//HSPA1A//DNAJB1//ID3//IGF2//FOXK2//JUND//SMAD3//SMAD4//MAF//MAFG//MECP2//MEN1//MXI1//MYC//NFATC3//NFIC//NOTCH3//YBX1//MED1//PROX1//RXRA//SKI//SMARCA2//SNAI1//SOX9//SOX12//SREBF1//SREBF2//TBL1X//TCF7L2//TFAP2C//NKX2-1//EZR//YWHAZ//HMGA2//OGT//CBX4//TNFSF11//SQSTM1//LRRFIP1//NCOR2//…
GO:0009058	biosynthetic process	Biological process	446	5790	1068	18614	1.34253	2.46539e-14	4.89838e-12	13.6081	0.417603	BRD4//ATF4//BCL6//KLF5//CALR//CEBPB//CHD3//CTBP1//DNMT1//DNMT3A//ENO1//NR2F6//BPTF//FOXM1//FOXO3//HIC1//HNRNPU//HOXC8//HSPA1A//DNAJB1//ID3//IGF2//FOXK2//JUND//SMAD3//SMAD4//MAF//MAFG//MECP2//MEN1//MXI1//MYC//NFATC3//NFIC//NOTCH3//YBX1//MED1//PROX1//RXRA//SKI//SMARCA2//SNAI1//SOX9//SOX12//SREBF1//SREBF2//TBL1X//TCF7L2//TFAP2C//NKX2-1//EZR//YWHAZ//HMGA2//OGT//CBX4//TNFSF11//SQSTM1//LRRFIP1//NCOR2//…
GO:0012501	programmed cell death	Biological process	196	2015	1068	18614	1.69531	2.82645e-14	5.45975e-12	13.5488	0.183521	CRKL//LYN//BCL6//IRS2//ALDH1A3//SLC25A6//BIRC2//RHOB//ZFP36L1//DAP//DHCR24//DOCK1//FOXO3//TNFRSF9//MARCKS//MAP3K10//PPIA//SOD1//TNFAIP1//PHLDA2//VIL1//BAG6//OGT//RIPK1//FADD//TNFRSF10D//SQSTM1//AIMP1//BCL7B//MFN2//BCAP31//MFSD10//AHCYL1//PPP1R13L//NISCH//PHLDA1//NLRP1//TPX2//PHLPP1//ZNF385A//PDCD4//RMDN3//STEAP3//CCAR1//RNF130//RTN4//SUDS3//CSRNP1//TNIP2//RASSF5//KREMEN1//SHF//DDX3X//UBE4B//EPHA2…
GO:0060255	regulation of macromolecule metabolic process	Biological process	492	6566	1068	18614	1.30597	4.89417e-14	8.89639e-12	13.3103	0.460674	CDKN1A//MNAT1//CCNI//CDC37//CDK5RAP3//BRD4//ATF4//BCL6//KLF5//CALR//CEBPB//CHD3//CTBP1//DNMT1//DNMT3A//ENO1//NR2F6//BPTF//FOXM1//FOXO3//HIC1//HNRNPU//HOXC8//HSPA1A//DNAJB1//ID3//IGF2//FOXK2//JUND//SMAD3//SMAD4//MAF//MAFG//MECP2//MEN1//MXI1//MYC//NFATC3//NFIC//NOTCH3//YBX1//MED1//PROX1//RXRA//SKI//SMARCA2//SNAI1//SOX9//SOX12//SREBF1//SREBF2//TBL1X//TCF7L2//TFAP2C//NKX2-1//EZR//YWHAZ//HMGA2//OGT//C…
GO:0032502	developmental process	Biological process	489	6517	1068	18614	1.30776	4.98281e-14	8.89639e-12	13.3025	0.457865	STIL//BCL6//CDH3//CDH5//EGFR//PLEC//MED1//KLF2//COL11A2//EPHA2//FGFR3//JAG2//SOX4//SOX9//TCOF1//RAI1//WDR5//FGFRL1//COL18A1//COL27A1//SH3PXD2B//ACTG1//ANXA2//RHOB//BSG//KLF5//EPHB4//FLNA//FN1//HSPG2//MYH9//YWHAZ//PXDN//NRP1//AIMP1//ADGRG1//POFUT1//PRKD2//AMOTL2//RNF213//NAA15//CEBPB//INHBB//SMAD4//SOD1//RPS6KA2//CRKL//TCF7L2//SRF//RBM15//ZFP36L1//TGFB1//CUL7//GJC1//ZMIZ1//CAT//COL6A1//FASN//HNRNP…
GO:0031326	regulation of cellular biosynthetic process	Biological process	331	3999	1068	18614	1.4426	4.98935e-14	8.89639e-12	13.302	0.309925	BRD4//ATF4//BCL6//KLF5//CALR//CEBPB//CHD3//CTBP1//DNMT1//DNMT3A//ENO1//NR2F6//BPTF//FOXM1//FOXO3//HIC1//HNRNPU//HOXC8//HSPA1A//DNAJB1//ID3//IGF2//FOXK2//JUND//SMAD3//SMAD4//MAF//MAFG//MECP2//MEN1//MXI1//MYC//NFATC3//NFIC//NOTCH3//YBX1//MED1//PROX1//RXRA//SKI//SMARCA2//SNAI1//SOX9//SOX12//SREBF1//SREBF2//TBL1X//TCF7L2//TFAP2C//NKX2-1//EZR//YWHAZ//HMGA2//OGT//CBX4//TNFSF11//SQSTM1//LRRFIP1//NCOR2//…
GO:0035556	intracellular signal transduction	Biological process	241	2663	1068	18614	1.5773	5.42187e-14	9.42592e-12	13.2659	0.225655	USP28//DOT1L//EIF2AK4//ZFP36L1//DUSP6//EGFR//FGFR3//MEN1//MYC//NF2//PPP1CB//TGFB1//YWHAE//MAPKAPK3//PABPN1//RIPK1//MAPKAPK2//NENF//CDKN1A//FOXM1//MAD1L1//CDC14B//TAOK1//CDK5RAP3//BIRC2//NFKB2//TNFSF11//IRAK1//CRKL//GPS1//SMAD3//MAP3K10//SH2D3A//APOE//BCR//DOCK1//NUCB1//BCAR3//USO1//DOCK6//DHCR24//GNB1//RGL3//RHOB//BCL6//ITGA3//ADGRG1//ARHGAP29//EPS8L1//EPS8L3//EPHA2//HIC1//TOPORS//FNIP2//PRKACA//…
GO:0010646	regulation of cell communication	Biological process	299	3518	1068	18614	1.4813	5.78625e-14	9.73772e-12	13.2376	0.279963	IRAK1//PXDN//GAS6//AGPAT1//DNM2//RXRA//ALPK2//PXN//CBL//GPRC5A//ZGPAT//SOCS4//USP33//KCTD12//SREBF2//POFUT1//FURIN//PPP1R2//YWHAG//CDK13//SRMS//PTPRJ//ANK3//AKAP6//AKAP12//PJA2//MC1R//EGFR//ATP2B4//PPP2CB//CSNK2B//INHBB//SMAD4//TGFB1//GDF15//CAT//FN1//IGF1R//SOX9//PRR5//DMPK//ITGA3//SMAD3//SMPD1//DCDC2//ATP6V0C//SKI//TMEM132A//HIC1//NXN//CXXC4//HSP90AB1//MEN1//HSPA1A//PDPK1//NKX2-1//OGT//FAM89B//…
GO:0009889	regulation of biosynthetic process	Biological process	335	4065	1068	18614	1.43632	5.88128e-14	9.73772e-12	13.2305	0.31367	BRD4//ATF4//BCL6//KLF5//CALR//CEBPB//CHD3//CTBP1//DNMT1//DNMT3A//ENO1//NR2F6//BPTF//FOXM1//FOXO3//HIC1//HNRNPU//HOXC8//HSPA1A//DNAJB1//ID3//IGF2//FOXK2//JUND//SMAD3//SMAD4//MAF//MAFG//MECP2//MEN1//MXI1//MYC//NFATC3//NFIC//NOTCH3//YBX1//MED1//PROX1//RXRA//SKI//SMARCA2//SNAI1//SOX9//SOX12//SREBF1//SREBF2//TBL1X//TCF7L2//TFAP2C//NKX2-1//EZR//YWHAZ//HMGA2//OGT//CBX4//TNFSF11//SQSTM1//LRRFIP1//NCOR2//…
GO:0045893	positive regulation of DNA-templated transcription	Biological process	170	1678	1068	18614	1.76573	6.30474e-14	9.96435e-12	13.2003	0.159176	RBM15//THOC5//SUPT16H//MED1//SUPT6H//CDK13//BRD4//MED15//CDK12//MED9//MED29//MED30//ATF4//KLF2//ERBB2//SMARCA5//MYBBP1A//ANXA2//ARF4//KLF5//CEBPB//CEBPG//DDX3X//ARID3A//DVL2//DVL3//EGFR//EGR3//EIF5A//ESRRA//BPTF//FOXF2//FOXM1//FOXD2//FOXO3//XRCC6//GTF2A2//HMGA1//HNRNPU//HOXB9//IGF2//FOXK2//JUND//JUP//LIF//LMO7//SMAD3//SMAD4//MAF//MAFG//MC1R//MECP2//MEN1//MET//MLLT6//MYC//NFATC3//NFIC//NFKB2//NME2…
GO:1903508	positive regulation of nucleic acid-templated transcription	Biological process	170	1678	1068	18614	1.76573	6.30474e-14	9.96435e-12	13.2003	0.159176	RBM15//THOC5//SUPT16H//MED1//SUPT6H//CDK13//BRD4//MED15//CDK12//MED9//MED29//MED30//ATF4//KLF2//ACTN4//BIRC2//APOE//RERE//MYRF//CEBPB//CHD3//CTBP1//DNM2//DVL3//EGFR//FOXF2//FOXM1//FOXO3//FUS//XRCC6//HMGA1//HNRNPAB//FOXK2//ILF3//SMAD3//SMAD4//MYC//NME2//NPAS2//POU3F3//RXRA//SMARCA2//SMARCD1//SNAI1//SOX4//SOX9//TBL1X//TEAD1//TGFB1//NKX2-1//TRIM25//ZP3//HMGA2//TAF15//PICALM//OGT//PDLIM1//NOLC1//KMT2…
GO:0019222	regulation of metabolic process	Biological process	521	7070	1068	18614	1.28436	8.94939e-14	1.37882e-11	13.0482	0.487828	CDKN1A//MNAT1//CCNI//CDC37//CDK5RAP3//BRD4//ATF4//BCL6//KLF5//CALR//CEBPB//CHD3//CTBP1//DNMT1//DNMT3A//ENO1//NR2F6//BPTF//FOXM1//FOXO3//HIC1//HNRNPU//HOXC8//HSPA1A//DNAJB1//ID3//IGF2//FOXK2//JUND//SMAD3//SMAD4//MAF//MAFG//MECP2//MEN1//MXI1//MYC//NFATC3//NFIC//NOTCH3//YBX1//MED1//PROX1//RXRA//SKI//SMARCA2//SNAI1//SOX9//SOX12//SREBF1//SREBF2//TBL1X//TCF7L2//TFAP2C//NKX2-1//EZR//YWHAZ//HMGA2//OGT//C…
GO:1902680	positive regulation of RNA biosynthetic process	Biological process	170	1685	1068	18614	1.7584	9.12077e-14	1.37882e-11	13.04	0.159176	RBM15//THOC5//SUPT16H//MED1//SUPT6H//CDK13//BRD4//MED15//CDK12//MED9//MED29//MED30//ATF4//KLF2//ACTN4//BIRC2//APOE//RERE//MYRF//CEBPB//CHD3//CTBP1//DNM2//DVL3//EGFR//FOXF2//FOXM1//FOXO3//FUS//XRCC6//HMGA1//HNRNPAB//FOXK2//ILF3//SMAD3//SMAD4//MYC//NME2//NPAS2//POU3F3//RXRA//SMARCA2//SMARCD1//SNAI1//SOX4//SOX9//TBL1X//TEAD1//TGFB1//NKX2-1//TRIM25//ZP3//HMGA2//TAF15//PICALM//OGT//PDLIM1//NOLC1//KMT2…
GO:0048583	regulation of response to stimulus	Biological process	336	4097	1068	18614	1.42936	1.04477e-13	1.54581e-11	12.981	0.314607	C3//ZP3//HLA-E//B2M//HLA-A//FADD//ULBP3//IRAK1//PXDN//GAS6//AGPAT1//DNM2//RXRA//XRCC6//PQBP1//NLRP1//LYN//PLCG2//MAPKAPK3//MAPKAPK2//EIF2AK4//BAG6//BCL6//RC3H1//CD55//TGFB1//FURIN//RHBDF2//ALPK2//TADA2B//RGCC//PXN//CBL//GPRC5A//ZGPAT//SOCS4//USP33//KCTD12//SREBF2//POFUT1//PPP1R2//YWHAG//CDK13//SRMS//APOE//KDM1A//PDE9A//SMAD4//PTPRJ//AKAP6//AKAP12//PJA2//MC1R//EGFR//ATP2B4//PPP2CB//WNK1//CSNK2B//I…
GO:0033554	cellular response to stress	Biological process	190	1975	1068	18614	1.6767	2.21445e-13	3.20818e-11	12.6547	0.177903	USP28//DOT1L//EIF2AK4//ERCC1//XRCC3//XRCC6//MCM3//MCM5//MCM7//POLE//WRNIP1//FANCA//FOXM1//MEN1//MNAT1//RFC2//CHAF1B//SMARCA5//CDC14B//PTTG1//CHAF1A//TRIM28//SUPT16H//UBQLN4//TAOK1//EP400//BOD1L1//TADA2B//USP7//HMGA2//HUWE1//TNKS1BP1//ASCC2//BCL6//CBL//CDK3//CDKN1A//GNL1//LYN//MYC//NPAS2//UBA1//CUL4B//MAPKAPK2//TOPORS//CBX1//NCOA6//BRD4//ZNF385A//VCPIP1//FLYWCH1//CDK5RAP3//CRKL//GPS1//IRAK1//SMAD3…
GO:0009059	macromolecule biosynthetic process	Biological process	370	4650	1068	18614	1.38681	2.36318e-13	3.35379e-11	12.6265	0.346442	BRD4//ATF4//BCL6//KLF5//CALR//CEBPB//CHD3//CTBP1//DNMT1//DNMT3A//ENO1//NR2F6//BPTF//FOXM1//FOXO3//HIC1//HNRNPU//HOXC8//HSPA1A//DNAJB1//ID3//IGF2//FOXK2//JUND//SMAD3//SMAD4//MAF//MAFG//MECP2//MEN1//MXI1//MYC//NFATC3//NFIC//NOTCH3//YBX1//MED1//PROX1//RXRA//SKI//SMARCA2//SNAI1//SOX9//SOX12//SREBF1//SREBF2//TBL1X//TCF7L2//TFAP2C//NKX2-1//EZR//YWHAZ//HMGA2//OGT//CBX4//TNFSF11//SQSTM1//LRRFIP1//NCOR2//…
GO:0051246	regulation of protein metabolic process	Biological process	234	2610	1068	18614	1.56259	3.96897e-13	5.52005e-11	12.4013	0.219101	CDKN1A//MNAT1//CCNI//CDC37//CDK5RAP3//ZFP36L1//RC3H1//TNKS1BP1//CDH5//FN1//HSPB1//LYN//NDUFS4//PLXNB2//FNIP2//PPP1R9B//CRKL//DUSP6//MEN1//PPIA//TGFB1//SPAG9//CTDSP2//ZBED3//MYADM//PIP5KL1//PAQR3//C3//DVL2//DVL3//EGFR//ERBB2//GAS6//IGF2//INCENP//SOX9//SEMA7A//RIPK1//SQSTM1//RB1CC1//NPTN//PRR5//EIF2AK4//FOXO3//MKNK2//RPS9//TCOF1//NOLC1//HBS1L//GCN1//EIF4G1//CSDE1//EIF4G3//EIF5B//EIF1//GSPT1//NF2//P…
GO:0031324	negative regulation of cellular metabolic process	Biological process	215	2344	1068	18614	1.59863	5.14084e-13	7.00969e-11	12.289	0.201311	ATF4//BCL6//KLF5//CALR//CEBPB//CHD3//CTBP1//DNMT1//DNMT3A//ENO1//NR2F6//BPTF//FOXM1//FOXO3//HIC1//HNRNPU//HOXC8//HSPA1A//DNAJB1//ID3//IGF2//FOXK2//JUND//SMAD3//SMAD4//MAF//MAFG//MECP2//MEN1//MXI1//MYC//NFATC3//NFIC//NOTCH3//YBX1//MED1//PROX1//RXRA//SKI//SMARCA2//SNAI1//SOX9//SOX12//SREBF1//SREBF2//TBL1X//TCF7L2//TFAP2C//NKX2-1//EZR//YWHAZ//HMGA2//OGT//CBX4//TNFSF11//SQSTM1//LRRFIP1//NCOR2//TRIM28…
GO:0006915	apoptotic process	Biological process	187	1952	1068	18614	1.66967	5.2976e-13	7.08453e-11	12.2759	0.175094	CRKL//LYN//BCL6//IRS2//DDX3X//FADD//UBE4B//EPHA2//HIC1//TOPORS//FNIP2//ATP2A1//PPP2CB//IGF1R//DMPK//RPS6KA2//CAPN2//SMAD4//PDPK1//BLCAP//CDK5RAP3//ACIN1//GAS6//SLC7A11//PRKCH//CDKN1A//BAG6//USP28//ABL2//ACTN4//BIRC2//CALR//NF2//NME2//SOX9//TNFSF9//NLRP1//PHLPP1//OSGIN1//RTN4//EP400//USP42//ALPK2//TNFAIP8L1//ALDH1A3//RHOB//ATF4//DNM2//DUSP6//EEF1A2//FOXO3//ID3//IGF2R//MAP3K10//NTSR1//SMPD1//SOD1//…
GO:0019219	regulation of nucleobase-containing compound metabolic process	Biological process	320	3908	1068	18614	1.42713	7.18568e-13	9.30504e-11	12.1435	0.299625	BRD4//ATF4//BCL6//KLF5//CALR//CEBPB//CHD3//CTBP1//DNMT1//DNMT3A//ENO1//NR2F6//BPTF//FOXM1//FOXO3//HIC1//HNRNPU//HOXC8//HSPA1A//DNAJB1//ID3//IGF2//FOXK2//JUND//SMAD3//SMAD4//MAF//MAFG//MECP2//MEN1//MXI1//MYC//NFATC3//NFIC//NOTCH3//YBX1//MED1//PROX1//RXRA//SKI//SMARCA2//SNAI1//SOX9//SOX12//SREBF1//SREBF2//TBL1X//TCF7L2//TFAP2C//NKX2-1//EZR//YWHAZ//HMGA2//OGT//CBX4//TNFSF11//SQSTM1//LRRFIP1//NCOR2//…
GO:0044271	cellular nitrogen compound biosynthetic process	Biological process	371	4701	1068	18614	1.37547	7.22566e-13	9.30504e-11	12.1411	0.347378	BRD4//ATF4//BCL6//KLF5//CALR//CEBPB//CHD3//CTBP1//DNMT1//DNMT3A//ENO1//NR2F6//BPTF//FOXM1//FOXO3//HIC1//HNRNPU//HOXC8//HSPA1A//DNAJB1//ID3//IGF2//FOXK2//JUND//SMAD3//SMAD4//MAF//MAFG//MECP2//MEN1//MXI1//MYC//NFATC3//NFIC//NOTCH3//YBX1//MED1//PROX1//RXRA//SKI//SMARCA2//SNAI1//SOX9//SOX12//SREBF1//SREBF2//TBL1X//TCF7L2//TFAP2C//NKX2-1//EZR//YWHAZ//HMGA2//OGT//CBX4//TNFSF11//SQSTM1//LRRFIP1//NCOR2//…
GO:0007275	multicellular organism development	Biological process	370	4707	1068	18614	1.37002	1.42043e-12	1.79594e-10	11.8476	0.346442	STIL//COL11A2//EPHA2//FGFR3//JAG2//SOX4//SOX9//TCOF1//RAI1//WDR5//FGFRL1//COL18A1//COL27A1//SH3PXD2B//ACTG1//ANXA2//RHOB//BSG//KLF5//EPHB4//FLNA//FN1//HSPG2//MYH9//MED1//YWHAZ//PXDN//NRP1//AIMP1//ADGRG1//POFUT1//PRKD2//AMOTL2//RNF213//NAA15//CEBPB//INHBB//SMAD4//SOD1//CRKL//TCF7L2//SRF//RBM15//ZFP36L1//TGFB1//CUL7//GJC1//ZMIZ1//SIPA1L3//ID3//CAT//SMAD3//SDC4//CRLF1//GPC3//LAMA5//MYC//FUT8//GJB3//…
GO:0051172	negative regulation of nitrogen compound metabolic process	Biological process	223	2485	1068	18614	1.56404	1.56394e-12	1.94208e-10	11.8058	0.208801	ATF4//BCL6//KLF5//CALR//CEBPB//CHD3//CTBP1//DNMT1//DNMT3A//ENO1//NR2F6//BPTF//FOXM1//FOXO3//HIC1//HNRNPU//HOXC8//HSPA1A//DNAJB1//ID3//IGF2//FOXK2//JUND//SMAD3//SMAD4//MAF//MAFG//MECP2//MEN1//MXI1//MYC//NFATC3//NFIC//NOTCH3//YBX1//MED1//PROX1//RXRA//SKI//SMARCA2//SNAI1//SOX9//SOX12//SREBF1//SREBF2//TBL1X//TCF7L2//TFAP2C//NKX2-1//EZR//YWHAZ//HMGA2//OGT//CBX4//TNFSF11//SQSTM1//LRRFIP1//NCOR2//TRIM28…
GO:1902531	regulation of intracellular signal transduction	Biological process	172	1769	1068	18614	1.69461	1.60443e-12	1.95741e-10	11.7947	0.161049	AKAP6//AKAP12//PJA2//MC1R//EGFR//ATP2B4//CAT//CBL//FN1//IGF1R//SOX9//PRR5//DEPDC5//TNFAIP8L1//GAS6//GOLPH3//RICTOR//GBF1//CYTH2//ARFGEF3//APOE//NRP1//NBR1//FOXM1//MYC//PPIA//TAOK1//DNM2//OGT//AUTS2//ALS2//BCR//EPS8L1//EPS8L3//ABL2//BCL6//ITGA3//MET//TNFAIP1//ADGRG1//NET1//MCF2L//NF2//HSPB1//PDPK1//PLCG2//SQSTM1//OPTN//BIRC2//FLNA//IRAK1//TRIM25//TNFSF11//RIPK1//FADD//TFG//RBCK1//BRD4//ANKRD17//TR…
GO:0048856	anatomical structure development	Biological process	444	5917	1068	18614	1.30783	2.69993e-12	3.23712e-10	11.5686	0.41573	STIL//BCL6//CDH3//CDH5//EGFR//PLEC//MED1//KLF2//COL11A2//EPHA2//FGFR3//JAG2//SOX4//SOX9//TCOF1//RAI1//WDR5//FGFRL1//COL18A1//COL27A1//SH3PXD2B//ACTG1//ANXA2//RHOB//BSG//KLF5//EPHB4//FLNA//FN1//HSPG2//MYH9//YWHAZ//PXDN//NRP1//AIMP1//ADGRG1//POFUT1//PRKD2//AMOTL2//RNF213//NAA15//CEBPB//INHBB//SMAD4//SOD1//RPS6KA2//CRKL//TCF7L2//SRF//RBM15//ZFP36L1//TGFB1//CUL7//GJC1//ZMIZ1//SIPA1L3//ID3//CAT//SMAD3…
GO:0006793	phosphorus metabolic process	Biological process	242	2782	1068	18614	1.5161	3.56218e-12	4.19854e-10	11.4483	0.226592	CDKN1A//MNAT1//CCNI//CDC37//CDK5RAP3//CDH5//FN1//HSPB1//LYN//NDUFS4//PLXNB2//FNIP2//PPP1R9B//CRKL//DUSP6//MEN1//PPIA//TGFB1//SPAG9//CTDSP2//ZBED3//MYADM//PIP5KL1//PAQR3//C3//DVL2//DVL3//EGFR//ERBB2//GAS6//IGF2//INCENP//SOX9//SEMA7A//RIPK1//SQSTM1//RB1CC1//NPTN//PRR5//EIF2AK4//HK1//PFKP//ENTPD5//PYGL//UAP1//NANS//UGDH//ACLY//PPCS//ENO1//ENO3//PGK1//TPI1//TKT//DLST//OGT//HPRT1//NME2//NME4//PDE7A//C…
GO:0051252	regulation of RNA metabolic process	Biological process	296	3592	1068	18614	1.43623	3.94882e-12	4.57668e-10	11.4035	0.277154	BRD4//ATF4//BCL6//KLF5//CALR//CEBPB//CHD3//CTBP1//DNMT1//DNMT3A//ENO1//NR2F6//BPTF//FOXM1//FOXO3//HIC1//HNRNPU//HOXC8//HSPA1A//DNAJB1//ID3//IGF2//FOXK2//JUND//SMAD3//SMAD4//MAF//MAFG//MECP2//MEN1//MXI1//MYC//NFATC3//NFIC//NOTCH3//YBX1//MED1//PROX1//RXRA//SKI//SMARCA2//SNAI1//SOX9//SOX12//SREBF1//SREBF2//TBL1X//TCF7L2//TFAP2C//NKX2-1//EZR//YWHAZ//HMGA2//OGT//CBX4//TNFSF11//SQSTM1//LRRFIP1//NCOR2//…
GO:0031399	regulation of protein modification process	Biological process	151	1518	1068	18614	1.7337	8.53588e-12	9.7309e-10	11.0688	0.141386	CDKN1A//MNAT1//CCNI//CDC37//CDK5RAP3//CDH5//FN1//HSPB1//LYN//NDUFS4//PLXNB2//FNIP2//PPP1R9B//CRKL//DUSP6//MEN1//PPIA//TGFB1//SPAG9//CTDSP2//ZBED3//MYADM//PIP5KL1//PAQR3//C3//DVL2//DVL3//EGFR//ERBB2//GAS6//IGF2//INCENP//SOX9//SEMA7A//RIPK1//SQSTM1//RB1CC1//NPTN//PRR5//EIF2AK4//NF2//PDPK1//PLEC//YWHAG//TRIB3//DBNDD1//SPRED1//CBL//GPRC5A//ZGPAT//SOCS4//IRAK1//CALM3//UBE2K//TNKS1BP1//EIF4G1//CSNK2B//…
GO:0050793	regulation of developmental process	Biological process	224	2544	1068	18614	1.53461	9.21565e-12	1.02571e-09	11.0355	0.209738	KDM1A//BCL6//RC3H1//LYN//ALPK2//PROX1//FN1//MYH9//NF2//PLXNA1//VIL1//EZR//CFDP1//CDC42EP1//PLXNB2//PRPF40A//MYH14//FMNL2//DAG1//PHLDB2//SKI//HUWE1//SMAD3//SMAD4//SNAI1//TGFB1//RGCC//BCL9L//NKX2-1//ADIPOR1//TRIM62//SPRED1//ZFPM1//PRKCH//DMPK//RBM38//ATP11A//SOX8//ATP2B4//EPHA2//HSPG2//MECP2//PGK1//PDZD8//NBR1//RXRA//ISG15//SOX9//APOE//DNM2//RAB21//PTPRS//RTN4//MYRF//MAF//ADAMTS12//ZNF219//GAS6//SO…
GO:0048869	cellular developmental process	Biological process	343	4344	1068	18614	1.37617	9.29244e-12	1.02571e-09	11.0319	0.321161	RPS6KA2//ZFP36L1//EPHA2//TGFB1//NRP1//CUL7//GJC1//ZMIZ1//CAT//COL6A1//FASN//HNRNPC//HNRNPU//IGF2//SMAD4//RPS15//SNAI1//SEMA7A//MYBBP1A//SNRNP200//SOX8//SOX9//SEMA3F//SEMA4G//CRKL//GAS6//ITGA3//SRF//YWHAE//DCLK1//AUTS2//DCDC2//UNK//BYSL//FOXF2//FLNA//HNRNPAB//HMGA2//TRIM28//DDX17//AKNA//MET//KDM1A//FGFR3//WNT5B//ADAMTS12//GPAT4//JUND//SMAD3//MEN1//EEF2//LYN//SIPA1L3//RRS1//PRRC2C//NFKB2//ZFPM1//PL…
GO:0006796	phosphate-containing compound metabolic process	Biological process	238	2756	1068	18614	1.5051	1.21947e-11	1.32503e-09	10.9138	0.222846	CDKN1A//MNAT1//CCNI//CDC37//CDK5RAP3//CDH5//FN1//HSPB1//LYN//NDUFS4//PLXNB2//FNIP2//PPP1R9B//CRKL//DUSP6//MEN1//PPIA//TGFB1//SPAG9//CTDSP2//ZBED3//MYADM//PIP5KL1//PAQR3//C3//DVL2//DVL3//EGFR//ERBB2//GAS6//IGF2//INCENP//SOX9//SEMA7A//RIPK1//SQSTM1//RB1CC1//NPTN//PRR5//EIF2AK4//HK1//PFKP//PYGL//ACLY//PPCS//ENO1//ENO3//PGK1//TPI1//TKT//DLST//OGT//HPRT1//NME2//NME4//PDE7A//CAD//UPB1//ENTPD5//BCR//CDK…
GO:0051716	cellular response to stimulus	Biological process	537	7531	1068	18614	1.24277	1.50411e-11	1.60917e-09	10.8227	0.502809	USP28//DOT1L//EIF2AK4//ZFP36L1//DUSP6//EGFR//FGFR3//MEN1//MYC//NF2//PPP1CB//TGFB1//YWHAE//MAPKAPK3//PABPN1//RIPK1//MAPKAPK2//NENF//ERCC1//XRCC3//XRCC6//MCM3//MCM5//MCM7//POLE//WRNIP1//PPP1R9B//IRAK1//PXDN//GAS6//AGPAT1//DNM2//MED1//RXRA//NLRP1//LYN//PLCG2//BAG6//RPS19//TNFSF11//TNFRSF11A//ALPK2//EZR//FANCA//FOXM1//MNAT1//RFC2//CHAF1B//SMARCA5//CDC14B//PTTG1//CHAF1A//TRIM28//SUPT16H//UBQLN4//TAOK1…
GO:0030154	cell differentiation	Biological process	340	4316	1068	18614	1.37299	1.65487e-11	1.74363e-09	10.7812	0.318352	RPS6KA2//ZFP36L1//EPHA2//TGFB1//NRP1//CUL7//GJC1//ZMIZ1//CAT//COL6A1//FASN//HNRNPC//HNRNPU//IGF2//SMAD4//RPS15//SNAI1//SEMA7A//MYBBP1A//SNRNP200//SOX8//SOX9//SEMA3F//SEMA4G//CRKL//GAS6//ITGA3//SRF//YWHAE//DCLK1//AUTS2//DCDC2//UNK//BYSL//FOXF2//FLNA//HNRNPAB//HMGA2//TRIM28//DDX17//AKNA//MET//KDM1A//FGFR3//WNT5B//ADAMTS12//GPAT4//JUND//SMAD3//MEN1//EEF2//LYN//SIPA1L3//RRS1//PRRC2C//NFKB2//ZFPM1//PL…
GO:0043170	macromolecule metabolic process	Biological process	687	10156	1068	18614	1.17897	1.72138e-11	1.78663e-09	10.7641	0.643258	CDKN1A//MNAT1//CCNI//CDC37//CDK5RAP3//BRD4//ATF4//BCL6//KLF5//CALR//CEBPB//CHD3//CTBP1//DNMT1//DNMT3A//ENO1//NR2F6//BPTF//FOXM1//FOXO3//HIC1//HNRNPU//HOXC8//HSPA1A//DNAJB1//ID3//IGF2//FOXK2//JUND//SMAD3//SMAD4//MAF//MAFG//MECP2//MEN1//MXI1//MYC//NFATC3//NFIC//NOTCH3//YBX1//MED1//PROX1//RXRA//SKI//SMARCA2//SNAI1//SOX9//SOX12//SREBF1//SREBF2//TBL1X//TCF7L2//TFAP2C//NKX2-1//EZR//YWHAZ//HMGA2//OGT//C…
GO:0048513	animal organ development	Biological process	259	3087	1068	18614	1.46228	2.44686e-11	2.50228e-09	10.6114	0.242509	SOX9//CEBPB//INHBB//SMAD4//SOD1//PXDN//SIPA1L3//SH3PXD2B//ID3//CAT//SMAD3//SDC4//CRLF1//GPC3//LAMA5//MYC//SEMA3F//SEMA7A//NRP1//SOX8//SEMA4G//MPST//PROX1//BAG6//FADD//TNS2//FOXF2//FLNA//HNRNPAB//SNAI1//TGFB1//HMGA2//CUL7//TRIM28//DDX17//AKNA//CEBPG//IGF2R//MET//MED1//RB1CC1//LSR//UPB1//CDK5RAP3//BIRC2//GJB3//HSP90AB1//PHLDA2//EGFR//BPTF//IGF2//DAZAP1//DVL2//STIL//SRF//FGFR3//INPPL1//WNT5B//ADAMTS…
GO:0034641	cellular nitrogen compound metabolic process	Biological process	482	6628	1068	18614	1.26746	2.61503e-11	2.60005e-09	10.5825	0.451311	BRD4//ATF4//BCL6//KLF5//CALR//CEBPB//CHD3//CTBP1//DNMT1//DNMT3A//ENO1//NR2F6//BPTF//FOXM1//FOXO3//HIC1//HNRNPU//HOXC8//HSPA1A//DNAJB1//ID3//IGF2//FOXK2//JUND//SMAD3//SMAD4//MAF//MAFG//MECP2//MEN1//MXI1//MYC//NFATC3//NFIC//NOTCH3//YBX1//MED1//PROX1//RXRA//SKI//SMARCA2//SNAI1//SOX9//SOX12//SREBF1//SREBF2//TBL1X//TCF7L2//TFAP2C//NKX2-1//EZR//YWHAZ//HMGA2//OGT//CBX4//TNFSF11//SQSTM1//LRRFIP1//NCOR2//…
GO:0006351	DNA-templated transcription	Biological process	277	3360	1068	18614	1.43684	2.61725e-11	2.60005e-09	10.5822	0.259363	BRD4//ATF4//BCL6//KLF5//CALR//CEBPB//CHD3//CTBP1//DNMT1//DNMT3A//ENO1//NR2F6//BPTF//FOXM1//FOXO3//HIC1//HNRNPU//HOXC8//HSPA1A//DNAJB1//ID3//IGF2//FOXK2//JUND//SMAD3//SMAD4//MAF//MAFG//MECP2//MEN1//MXI1//MYC//NFATC3//NFIC//NOTCH3//YBX1//MED1//PROX1//RXRA//SKI//SMARCA2//SNAI1//SOX9//SOX12//SREBF1//SREBF2//TBL1X//TCF7L2//TFAP2C//NKX2-1//EZR//YWHAZ//HMGA2//OGT//CBX4//TNFSF11//SQSTM1//LRRFIP1//NCOR2//…
GO:0097659	nucleic acid-templated transcription	Biological process	277	3362	1068	18614	1.43599	2.79768e-11	2.74015e-09	10.5532	0.259363	BRD4//ATF4//BCL6//KLF5//CALR//CEBPB//CHD3//CTBP1//DNMT1//DNMT3A//ENO1//NR2F6//BPTF//FOXM1//FOXO3//HIC1//HNRNPU//HOXC8//HSPA1A//DNAJB1//ID3//IGF2//FOXK2//JUND//SMAD3//SMAD4//MAF//MAFG//MECP2//MEN1//MXI1//MYC//NFATC3//NFIC//NOTCH3//YBX1//MED1//PROX1//RXRA//SKI//SMARCA2//SNAI1//SOX9//SOX12//SREBF1//SREBF2//TBL1X//TCF7L2//TFAP2C//NKX2-1//EZR//YWHAZ//HMGA2//OGT//CBX4//TNFSF11//SQSTM1//LRRFIP1//NCOR2//…
GO:1901362	organic cyclic compound biosynthetic process	Biological process	322	4060	1068	18614	1.38229	3.51612e-11	3.36197e-09	10.4539	0.301498	BRD4//ATF4//BCL6//KLF5//CALR//CEBPB//CHD3//CTBP1//DNMT1//DNMT3A//ENO1//NR2F6//BPTF//FOXM1//FOXO3//HIC1//HNRNPU//HOXC8//HSPA1A//DNAJB1//ID3//IGF2//FOXK2//JUND//SMAD3//SMAD4//MAF//MAFG//MECP2//MEN1//MXI1//MYC//NFATC3//NFIC//NOTCH3//YBX1//MED1//PROX1//RXRA//SKI//SMARCA2//SNAI1//SOX9//SOX12//SREBF1//SREBF2//TBL1X//TCF7L2//TFAP2C//NKX2-1//EZR//YWHAZ//HMGA2//OGT//CBX4//TNFSF11//SQSTM1//LRRFIP1//NCOR2//…
GO:1903506	regulation of nucleic acid-templated transcription	Biological process	269	3248	1068	18614	1.44346	3.52924e-11	3.36197e-09	10.4523	0.251873	BRD4//ATF4//BCL6//KLF5//CALR//CEBPB//CHD3//CTBP1//DNMT1//DNMT3A//ENO1//NR2F6//BPTF//FOXM1//FOXO3//HIC1//HNRNPU//HOXC8//HSPA1A//DNAJB1//ID3//IGF2//FOXK2//JUND//SMAD3//SMAD4//MAF//MAFG//MECP2//MEN1//MXI1//MYC//NFATC3//NFIC//NOTCH3//YBX1//MED1//PROX1//RXRA//SKI//SMARCA2//SNAI1//SOX9//SOX12//SREBF1//SREBF2//TBL1X//TCF7L2//TFAP2C//NKX2-1//EZR//YWHAZ//HMGA2//OGT//CBX4//TNFSF11//SQSTM1//LRRFIP1//NCOR2//…
GO:0070727	cellular macromolecule localization	Biological process	217	2484	1068	18614	1.52257	4.57936e-11	4.30336e-09	10.3392	0.203184	VPS51//RPL11//YWHAE//YWHAG//YWHAZ//HAP1//AKAP6//CDC37//CDKN1A//KPNB1//LMNA//MED1//NUP214//SQSTM1//POM121//IPO7//APPL2//EIF4ENIF1//POM121C//CALR//PRKACA//TGFB1//AHCYL1//MYO1C//NACA//VPS37B//VPS37A//SIL1//BAG6//GET4//M6PR//SNX16//AP3D1//PEX12//MFN2//BCAP31//TOMM34//TOMM5//AP2A2//ARF4//ARL4D//RHOB//CLTA//CLTB//COPB1//NSF//USO1//STX10//SEC24B//COPG1//RAB21//GGA2//EXPH5//RAB1B//BCL6//LRBA//DHCR24//DVL…
GO:0006355	regulation of DNA-templated transcription	Biological process	268	3246	1068	18614	1.43898	5.47074e-11	4.98606e-09	10.262	0.250936	BRD4//ATF4//BCL6//KLF5//CALR//CEBPB//CHD3//CTBP1//DNMT1//DNMT3A//ENO1//NR2F6//BPTF//FOXM1//FOXO3//HIC1//HNRNPU//HOXC8//HSPA1A//DNAJB1//ID3//IGF2//FOXK2//JUND//SMAD3//SMAD4//MAF//MAFG//MECP2//MEN1//MXI1//MYC//NFATC3//NFIC//NOTCH3//YBX1//MED1//PROX1//RXRA//SKI//SMARCA2//SNAI1//SOX9//SOX12//SREBF1//SREBF2//TBL1X//TCF7L2//TFAP2C//NKX2-1//EZR//YWHAZ//HMGA2//OGT//CBX4//TNFSF11//SQSTM1//LRRFIP1//NCOR2//…
GO:0071704	organic substance metabolic process	Biological process	770	11721	1068	18614	1.14497	5.51508e-11	4.98606e-09	10.2584	0.720974	GAA//CDKN1A//MNAT1//CCNI//CDC37//CDK5RAP3//BRD4//MPST//ATF4//BCL6//KLF5//CALR//CEBPB//CHD3//CTBP1//DNMT1//DNMT3A//ENO1//NR2F6//BPTF//FOXM1//FOXO3//HIC1//HNRNPU//HOXC8//HSPA1A//DNAJB1//ID3//IGF2//FOXK2//JUND//SMAD3//SMAD4//MAF//MAFG//MECP2//MEN1//MXI1//MYC//NFATC3//NFIC//NOTCH3//YBX1//MED1//PROX1//RXRA//SKI//SMARCA2//SNAI1//SOX9//SOX12//SREBF1//SREBF2//TBL1X//TCF7L2//TFAP2C//NKX2-1//EZR//YWHAZ//HM…
GO:0033036	macromolecule localization	Biological process	249	2961	1068	18614	1.46565	5.52095e-11	4.98606e-09	10.258	0.233146	SLC27A1//KPNB1//NUP214//POM121//DDX39A//POM121C//THOC5//MCM3AP//VPS51//RPL11//YWHAE//YWHAG//YWHAZ//HAP1//AKAP6//CDC37//CDKN1A//LMNA//MED1//SQSTM1//IPO7//APPL2//EIF4ENIF1//CALR//PRKACA//TGFB1//AHCYL1//MYO1C//NACA//VPS37B//VPS37A//SIL1//BAG6//GET4//M6PR//SNX16//AP3D1//PEX12//MFN2//BCAP31//TOMM34//TOMM5//ABCA2//CLN8//HDLBP//NME4//STARD10//PDZD8//AP2A2//ARF4//ARL4D//RHOB//CLTA//CLTB//COPB1//NSF//USO1…
GO:0050789	regulation of biological process	Biological process	787	12044	1068	18614	1.13887	6.31532e-11	5.63035e-09	10.1996	0.736891	USP28//DOT1L//EIF2AK4//CDKN1A//MNAT1//CCNI//CDC37//CDK5RAP3//BRD4//ATF4//BCL6//KLF5//CALR//CEBPB//CHD3//CTBP1//DNMT1//DNMT3A//ENO1//NR2F6//BPTF//FOXM1//FOXO3//HIC1//HNRNPU//HOXC8//HSPA1A//DNAJB1//ID3//IGF2//FOXK2//JUND//SMAD3//SMAD4//MAF//MAFG//MECP2//MEN1//MXI1//MYC//NFATC3//NFIC//NOTCH3//YBX1//MED1//PROX1//RXRA//SKI//SMARCA2//SNAI1//SOX9//SOX12//SREBF1//SREBF2//TBL1X//TCF7L2//TFAP2C//NKX2-1//EZ…
GO:0051128	regulation of cellular component organization	Biological process	209	2377	1068	18614	1.53245	6.50283e-11	5.72414e-09	10.1869	0.195693	CRKL//NET1//OGFR//CLSTN1//PPP1R9B//ANXA2//LRPAP1//PLCG2//TBC1D5//RGCC//GSPT1//TPX2//TAOK1//RCC1//CUL7//CUL9//MAD1L1//EPHA2//DNM2//ACTR3//AUTS2//HUWE1//FGFR4//TGFB1//SQSTM1//GOLPH3//XRCC3//CEP131//CHMP5//ABL2//APOE//ITGA3//LYN//SF3A2//KDM1A//PLXNB2//NPTN//B2M//FLNA//GAK//PTPRS//ITM2C//PAQR3//SMARCA2//SMARCD1//BCL7B//PICALM//PACSIN1//DDX3X//EGFR//EIF4G1//ERBB2//TEAD1//AKAP6//PRR5//RICTOR//BCL6//OSG…
GO:2001141	regulation of RNA biosynthetic process	Biological process	269	3271	1068	18614	1.43331	7.58823e-11	6.59607e-09	10.1199	0.251873	BRD4//ATF4//BCL6//KLF5//CALR//CEBPB//CHD3//CTBP1//DNMT1//DNMT3A//ENO1//NR2F6//BPTF//FOXM1//FOXO3//HIC1//HNRNPU//HOXC8//HSPA1A//DNAJB1//ID3//IGF2//FOXK2//JUND//SMAD3//SMAD4//MAF//MAFG//MECP2//MEN1//MXI1//MYC//NFATC3//NFIC//NOTCH3//YBX1//MED1//PROX1//RXRA//SKI//SMARCA2//SNAI1//SOX9//SOX12//SREBF1//SREBF2//TBL1X//TCF7L2//TFAP2C//NKX2-1//EZR//YWHAZ//HMGA2//OGT//CBX4//TNFSF11//SQSTM1//LRRFIP1//NCOR2//…
GO:0032774	RNA biosynthetic process	Biological process	277	3397	1068	18614	1.42119	8.81265e-11	7.56582e-09	10.0549	0.259363	BRD4//ATF4//BCL6//KLF5//CALR//CEBPB//CHD3//CTBP1//DNMT1//DNMT3A//ENO1//NR2F6//BPTF//FOXM1//FOXO3//HIC1//HNRNPU//HOXC8//HSPA1A//DNAJB1//ID3//IGF2//FOXK2//JUND//SMAD3//SMAD4//MAF//MAFG//MECP2//MEN1//MXI1//MYC//NFATC3//NFIC//NOTCH3//YBX1//MED1//PROX1//RXRA//SKI//SMARCA2//SNAI1//SOX9//SOX12//SREBF1//SREBF2//TBL1X//TCF7L2//TFAP2C//NKX2-1//EZR//YWHAZ//HMGA2//OGT//CBX4//TNFSF11//SQSTM1//LRRFIP1//NCOR2//…
GO:0009790	embryo development	Biological process	118	1127	1068	18614	1.82485	9.61389e-11	8.15305e-09	10.0171	0.110487	STIL//FUT8//GJB3//IGF2//INPP5B//JAG2//SMAD3//SMAD4//MAFG//MYH9//YBX1//PSPH//TERF2//FOSL1//EIF2S2//KLF2//ATP11A//MAFF//SOX8//UPB1//MBD3//ZMIZ1//ALS2//NXN//UNK//UGDH//DUSP4//NF2//PRKACA//SNAI1//SRF//POFUT1//CAPN2//FURIN//SUPT6H//ZP3//MFN2//RTN4//BYSL//ST8SIA6//SOX4//DVL2//PFN1//SDC4//SKI//ST14//TGFB1//SEC24B//SPINT2//PLXNB2//CEBPB//EGFR//BPTF//MED1//ALDH1A3//CXXC4//RICTOR//ZNF281//DAG1//PHLDB2//EPH…
GO:0008152	metabolic process	Biological process	791	12146	1068	18614	1.13504	1.21124e-10	1.00599e-08	9.91677	0.740637	GAA//ULK1//RB1CC1//RAB1B//UBXN2A//CDKN1A//MNAT1//CCNI//CDC37//CDK5RAP3//BRD4//MPST//ATF4//BCL6//KLF5//CALR//CEBPB//CHD3//CTBP1//DNMT1//DNMT3A//ENO1//NR2F6//BPTF//FOXM1//FOXO3//HIC1//HNRNPU//HOXC8//HSPA1A//DNAJB1//ID3//IGF2//FOXK2//JUND//SMAD3//SMAD4//MAF//MAFG//MECP2//MEN1//MXI1//MYC//NFATC3//NFIC//NOTCH3//YBX1//MED1//PROX1//RXRA//SKI//SMARCA2//SNAI1//SOX9//SOX12//SREBF1//SREBF2//TBL1X//TCF7L2//T…
GO:0045944	positive regulation of transcription by RNA polymerase II	Biological process	125	1223	1068	18614	1.78136	1.21517e-10	1.00599e-08	9.91536	0.117041	RBM15//MED1//SUPT6H//CDK13//BRD4//MED15//CDK12//MED9//MED29//MED30//ATF4//KLF2//ERCC1//GTF2A2//SRF//SMAD4//CEBPB//ANXA2//ARF4//KLF5//CEBPG//DDX3X//ARID3A//DVL2//DVL3//EGFR//EGR3//EIF5A//ESRRA//BPTF//FOXF2//FOXM1//FOXD2//FOXO3//XRCC6//HMGA1//HNRNPU//HOXB9//IGF2//FOXK2//JUND//JUP//LIF//LMO7//SMAD3//MAF//MAFG//MC1R//MECP2//MEN1//MET//MLLT6//MYC//NFATC3//NFIC//NFKB2//NME2//NOTCH3//NPAS2//YBX1//PCBP1/…
GO:0008104	protein localization	Biological process	214	2474	1068	18614	1.50759	1.61512e-10	1.32136e-08	9.7918	0.200375	VPS51//RPL11//YWHAE//YWHAG//YWHAZ//HAP1//AKAP6//CDC37//CDKN1A//KPNB1//LMNA//MED1//NUP214//SQSTM1//POM121//IPO7//APPL2//EIF4ENIF1//POM121C//CALR//PRKACA//TGFB1//AHCYL1//MYO1C//NACA//VPS37B//VPS37A//SIL1//BAG6//GET4//M6PR//SNX16//AP3D1//PEX12//MFN2//BCAP31//TOMM34//TOMM5//AP2A2//ARF4//ARL4D//RHOB//CLTA//CLTB//COPB1//NSF//USO1//STX10//SEC24B//COPG1//RAB21//GGA2//EXPH5//RAB1B//STEAP3//GOLPH3//OLFM2//…
GO:0034654	nucleobase-containing compound biosynthetic process	Biological process	303	3825	1068	18614	1.38064	2.15233e-10	1.74038e-08	9.66709	0.283708	BRD4//ATF4//BCL6//KLF5//CALR//CEBPB//CHD3//CTBP1//DNMT1//DNMT3A//ENO1//NR2F6//BPTF//FOXM1//FOXO3//HIC1//HNRNPU//HOXC8//HSPA1A//DNAJB1//ID3//IGF2//FOXK2//JUND//SMAD3//SMAD4//MAF//MAFG//MECP2//MEN1//MXI1//MYC//NFATC3//NFIC//NOTCH3//YBX1//MED1//PROX1//RXRA//SKI//SMARCA2//SNAI1//SOX9//SOX12//SREBF1//SREBF2//TBL1X//TCF7L2//TFAP2C//NKX2-1//EZR//YWHAZ//HMGA2//OGT//CBX4//TNFSF11//SQSTM1//LRRFIP1//NCOR2//…
GO:0051641	cellular localization	Biological process	274	3381	1068	18614	1.41245	2.27463e-10	1.81813e-08	9.64309	0.256554	RRS1//RPS15//CENPA//NUMA1//LYN//KPNB1//NUP214//POM121//DDX39A//POM121C//THOC5//MCM3AP//VPS51//RPL11//YWHAE//YWHAG//YWHAZ//HAP1//AKAP6//CDC37//CDKN1A//LMNA//MED1//SQSTM1//IPO7//APPL2//EIF4ENIF1//CALR//PRKACA//TGFB1//AHCYL1//MYO1C//NACA//VPS37B//VPS37A//SIL1//BAG6//GET4//M6PR//SNX16//AP3D1//PEX12//MFN2//BCAP31//TOMM34//TOMM5//AP2A2//ARF4//ARL4D//RHOB//CLTA//CLTB//COPB1//NSF//USO1//STX10//SEC24B//CO…
GO:0018130	heterocycle biosynthetic process	Biological process	307	3897	1068	18614	1.37302	2.89292e-10	2.28606e-08	9.53866	0.287453	BRD4//ATF4//BCL6//KLF5//CALR//CEBPB//CHD3//CTBP1//DNMT1//DNMT3A//ENO1//NR2F6//BPTF//FOXM1//FOXO3//HIC1//HNRNPU//HOXC8//HSPA1A//DNAJB1//ID3//IGF2//FOXK2//JUND//SMAD3//SMAD4//MAF//MAFG//MECP2//MEN1//MXI1//MYC//NFATC3//NFIC//NOTCH3//YBX1//MED1//PROX1//RXRA//SKI//SMARCA2//SNAI1//SOX9//SOX12//SREBF1//SREBF2//TBL1X//TCF7L2//TFAP2C//NKX2-1//EZR//YWHAZ//HMGA2//OGT//CBX4//TNFSF11//SQSTM1//LRRFIP1//NCOR2//…
GO:0010941	regulation of cell death	Biological process	159	1706	1068	18614	1.62438	3.34209e-10	2.61134e-08	9.47598	0.148876	LYN//BCL6//IRS2//IGF1R//CAPN2//SMAD4//PDPK1//RIPK1//DNMT3A//EIF4G1//HBE1//PRR7//SLC7A11//GAS6//PRKCH//ABL2//ACTN4//BIRC2//CALR//NF2//NME2//SOX9//TNFSF9//NLRP1//PHLPP1//OSGIN1//RTN4//EP400//USP42//ALPK2//TNFAIP8L1//ALDH1A3//RHOB//ATF4//DDX3X//DNM2//DUSP6//EEF1A2//FOXO3//ID3//IGF2R//MAP3K10//NTSR1//RPS6KA2//SMPD1//SOD1//SOX4//PHLDA2//FOSL1//FADD//SQSTM1//NET1//PHLDA1//IP6K2//QRICH1//CCAR1//SUDS3//P…
GO:0009057	macromolecule catabolic process	Biological process	137	1407	1068	18614	1.69705	3.93988e-10	3.04421e-08	9.40452	0.128277	GSPT1//PNRC1//PABPC1//ZFP36L1//RC3H1//TNKS1BP1//DIS3L2//LYPLA2//GAA//PYGL//IDS//EXOSC6//ERN1//HSPA1A//HSPA1B//NUDT16//CBL//UBE2K//PSMD11//UBA1//UBE2H//TRIM25//USP7//BAG6//SQSTM1//CUL7//TOPORS//UBE4B//USP33//CUL9//NEDD4L//USP24//GET4//NPLOC4//CCAR1//RNF130//UBQLN4//RNF213//USP42//ZNRF3//USP32//USP30//RNF215//LONP1//FBXO2//STT3B//CUL4B//UBB//ISG15//CLN8//ST14//RIPK1//SLC16A3//RAB12//ADAMTS12//GPC1/…
GO:0019438	aromatic compound biosynthetic process	Biological process	307	3911	1068	18614	1.3681	4.36368e-10	3.33462e-08	9.36015	0.287453	BRD4//ATF4//BCL6//KLF5//CALR//CEBPB//CHD3//CTBP1//DNMT1//DNMT3A//ENO1//NR2F6//BPTF//FOXM1//FOXO3//HIC1//HNRNPU//HOXC8//HSPA1A//DNAJB1//ID3//IGF2//FOXK2//JUND//SMAD3//SMAD4//MAF//MAFG//MECP2//MEN1//MXI1//MYC//NFATC3//NFIC//NOTCH3//YBX1//MED1//PROX1//RXRA//SKI//SMARCA2//SNAI1//SOX9//SOX12//SREBF1//SREBF2//TBL1X//TCF7L2//TFAP2C//NKX2-1//EZR//YWHAZ//HMGA2//OGT//CBX4//TNFSF11//SQSTM1//LRRFIP1//NCOR2//…
GO:0043067	regulation of programmed cell death	Biological process	147	1547	1068	18614	1.65613	4.60013e-10	3.4771e-08	9.33723	0.13764	LYN//BCL6//IRS2//IGF1R//CAPN2//SMAD4//PDPK1//SLC7A11//GAS6//PRKCH//ABL2//ACTN4//BIRC2//CALR//NF2//NME2//SOX9//TNFSF9//NLRP1//PHLPP1//OSGIN1//RTN4//EP400//USP42//ALPK2//TNFAIP8L1//ALDH1A3//RHOB//ATF4//DDX3X//DNM2//DUSP6//EEF1A2//FOXO3//ID3//IGF2R//MAP3K10//NTSR1//RPS6KA2//SMPD1//SOD1//SOX4//PHLDA2//FOSL1//RIPK1//FADD//SQSTM1//NET1//PHLDA1//IP6K2//QRICH1//CCAR1//SUDS3//PRR7//PIP5KL1//ANXA5//ARF4//C…
GO:0048731	system development	Biological process	313	4024	1068	18614	1.35567	7.62604e-10	5.70231e-08	9.1177	0.293071	COL11A2//EPHA2//FGFR3//JAG2//SOX4//SOX9//TCOF1//RAI1//WDR5//FGFRL1//COL18A1//COL27A1//SH3PXD2B//ACTG1//ANXA2//RHOB//BSG//KLF5//EPHB4//FLNA//FN1//HSPG2//MYH9//MED1//YWHAZ//PXDN//NRP1//AIMP1//ADGRG1//POFUT1//PRKD2//AMOTL2//RNF213//NAA15//CEBPB//INHBB//SMAD4//SOD1//CRKL//TCF7L2//SRF//RBM15//ZFP36L1//TGFB1//CUL7//GJC1//ZMIZ1//SIPA1L3//ID3//CAT//SMAD3//SDC4//CRLF1//GPC3//LAMA5//MYC//GAS6//ITGA3//YWHAE…
GO:0044248	cellular catabolic process	Biological process	188	2143	1068	18614	1.52899	9.23842e-10	6.83446e-08	9.0344	0.17603	ULK1//RB1CC1//RAB1B//UBXN2A//MPST//GSPT1//PNRC1//PABPC1//ZFP36L1//RC3H1//TNKS1BP1//DIS3L2//SQSTM1//USP30//LRBA//OGT//SLC25A17//GAA//PYGL//PDE7A//UPB1//ENTPD5//EXOSC6//ERN1//HSPA1A//HSPA1B//NUDT16//CBL//UBE2K//PSMD11//UBA1//UBE2H//TRIM25//USP7//BAG6//CUL7//TOPORS//UBE4B//USP33//CUL9//NEDD4L//USP24//GET4//NPLOC4//CCAR1//RNF130//UBQLN4//RNF213//USP42//ZNRF3//USP32//RNF215//FBXO2//STT3B//HADHB//SCP2/…
GO:0016310	phosphorylation	Biological process	165	1815	1068	18614	1.58444	9.49453e-10	6.92779e-08	9.02253	0.154494	CDKN1A//MNAT1//CCNI//CDC37//CDK5RAP3//CDH5//FN1//HSPB1//LYN//NDUFS4//PLXNB2//FNIP2//PPP1R9B//CRKL//DUSP6//MEN1//PPIA//TGFB1//SPAG9//CTDSP2//ZBED3//MYADM//PIP5KL1//PAQR3//C3//DVL2//DVL3//EGFR//ERBB2//GAS6//IGF2//INCENP//SOX9//SEMA7A//RIPK1//SQSTM1//RB1CC1//NPTN//PRR5//EIF2AK4//ENO1//ENO3//HK1//PGK1//TPI1//OGT//NME2//NME4//BCR//CDK3//CSNK2B//CTBP1//DMPK//ERN1//GAK//MKNK2//ILF3//IRAK1//PDPK1//PRKACA…
GO:0010033	response to organic substance	Biological process	236	2851	1068	18614	1.44272	9.56381e-10	6.92779e-08	9.01937	0.220974	IRAK1//PXDN//GAS6//AGPAT1//CALM3//HPRT1//SOD1//PPP1R9B//MED1//RXRA//B2M//HSPA1A//HSPB1//HSP90AB1//DNAJB1//EDEM1//MFN2//UBE2J2//STT3B//GNB1//FLNA//GNAI3//SULT1A3//EIF4EBP2//IGF1R//IGF2//PDPK1//PIK3C2A//PTPRA//SREBF1//BCAR3//IRS2//ZNF106//DHCR24//LYN//SRF//NKX2-1//LONP1//NCOA6//TXN2//ERCC1//COL6A2//TCF7L2//ZBED3//ADIPOR1//NCOR2//PPP2CB//DUSP6//HBE1//JUND//SOX9//TNFRSF11A//SLC7A11//CBL//CD44//PRKACA…
GO:0009056	catabolic process	Biological process	219	2605	1068	18614	1.46523	1.2295e-09	8.8144e-08	8.91027	0.205056	ULK1//RB1CC1//RAB1B//UBXN2A//MPST//GSPT1//PNRC1//PABPC1//ZFP36L1//RC3H1//TNKS1BP1//DIS3L2//SQSTM1//USP30//LRBA//OGT//SLC25A17//LYPLA2//GAA//PYGL//IDS//ALDH1B1//SULT1A3//ENO1//ENO3//HK1//PGK1//TPI1//PDE7A//UPB1//ENTPD5//EXOSC6//ERN1//HSPA1A//HSPA1B//NUDT16//CBL//UBE2K//PSMD11//UBA1//UBE2H//TRIM25//USP7//BAG6//CUL7//TOPORS//UBE4B//USP33//CUL9//NEDD4L//USP24//GET4//NPLOC4//CCAR1//RNF130//UBQLN4//RNF…
GO:0051247	positive regulation of protein metabolic process	Biological process	139	1468	1068	18614	1.65028	1.86362e-09	1.32241e-07	8.72964	0.13015	C3//CDKN1A//CRKL//DVL2//DVL3//EGFR//ERBB2//GAS6//IGF2//INCENP//LYN//PPIA//SOX9//TGFB1//SEMA7A//RIPK1//SQSTM1//RB1CC1//NPTN//PRR5//EIF2AK4//DAP//SMAD3//NLRP1//IRAK1//ANXA2//ENO1//CALM3//UBE2K//TNKS1BP1//CSNK2B//INHBB//SMAD4//GDF15//TCF7L2//SMARCA5//PAXBP1//BCL6//CTBP1//SREBF1//BIRC2//UBB//HUWE1//KDM1A//CDK5RAP3//RASSF5//DDX3X//TPX2//PDPK1//HSPA1A//HSPA1B//SUMO2//TRIB3//SOCS4//HSP90AB1//VRK3//ABCA2…
GO:0051253	negative regulation of RNA metabolic process	Biological process	135	1419	1068	18614	1.65813	2.43778e-09	1.71235e-07	8.61301	0.126404	ATF4//BCL6//KLF5//CALR//CEBPB//CHD3//CTBP1//DNMT1//DNMT3A//ENO1//NR2F6//BPTF//FOXM1//FOXO3//HIC1//HNRNPU//HOXC8//HSPA1A//DNAJB1//ID3//IGF2//FOXK2//JUND//SMAD3//SMAD4//MAF//MAFG//MECP2//MEN1//MXI1//MYC//NFATC3//NFIC//NOTCH3//YBX1//MED1//PROX1//RXRA//SKI//SMARCA2//SNAI1//SOX9//SOX12//SREBF1//SREBF2//TBL1X//TCF7L2//TFAP2C//NKX2-1//EZR//YWHAZ//HMGA2//OGT//CBX4//TNFSF11//SQSTM1//LRRFIP1//NCOR2//TRIM28…
GO:0030163	protein catabolic process	Biological process	105	1019	1068	18614	1.79591	2.76464e-09	1.92253e-07	8.55836	0.0983146	LYPLA2//CBL//UBE2K//PSMD11//UBA1//UBE2H//TRIM25//USP7//BAG6//SQSTM1//CUL7//TOPORS//UBE4B//USP33//CUL9//NEDD4L//USP24//GET4//NPLOC4//CCAR1//RNF130//UBQLN4//RNF213//USP42//ZNRF3//USP32//USP30//RC3H1//RNF215//LONP1//FBXO2//STT3B//CUL4B//UBB//ISG15//ADAMTS12//GPC1//IDS//IDUA//CALR//HSP90B1//EDEM1//UBE2J2//FBXL16//FOXF2//HSP90AB1//RPL11//OGT//HSPA1A//HSPA1B//SUMO2//TRIB3//SOCS4//ANXA2//FURIN//ABCA2//A…
GO:0006468	protein phosphorylation	Biological process	144	1548	1068	18614	1.62129	2.9903e-09	2.05886e-07	8.52429	0.134831	CDKN1A//MNAT1//CCNI//CDC37//CDK5RAP3//CDH5//FN1//HSPB1//LYN//NDUFS4//PLXNB2//FNIP2//PPP1R9B//CRKL//DUSP6//MEN1//PPIA//TGFB1//SPAG9//CTDSP2//ZBED3//MYADM//PIP5KL1//PAQR3//C3//DVL2//DVL3//EGFR//ERBB2//GAS6//IGF2//INCENP//SOX9//SEMA7A//RIPK1//SQSTM1//RB1CC1//NPTN//PRR5//EIF2AK4//NF2//PDPK1//PLEC//YWHAG//TRIB3//DBNDD1//SPRED1//CBL//GPRC5A//ZGPAT//SOCS4//SPTBN1//IRAK1//LIF//CALM3//UBE2K//TNKS1BP1//EIF…
GO:0042981	regulation of apoptotic process	Biological process	141	1508	1068	18614	1.62962	3.21163e-09	2.18958e-07	8.49327	0.132022	LYN//BCL6//IRS2//IGF1R//CAPN2//SMAD4//PDPK1//SLC7A11//GAS6//PRKCH//ALDH1A3//RHOB//ATF4//DDX3X//DNM2//DUSP6//EEF1A2//FOXO3//ID3//IGF2R//MAP3K10//NTSR1//RPS6KA2//SMPD1//SOD1//SOX4//PHLDA2//FOSL1//RIPK1//FADD//SQSTM1//NET1//PHLDA1//IP6K2//QRICH1//CCAR1//SUDS3//PRR7//PIP5KL1//ANXA5//BIRC2//ARF4//CAT//CBL//CD44//DHCR24//EGFR//EGR3//ERBB2//FLNA//HSPA1A//HSPA1B//HSPB1//HSP90AB1//SMAD3//MNAT1//MYC//NME2/…
GO:0006139	nucleobase-containing compound metabolic process	Biological process	430	5962	1068	18614	1.25703	3.26263e-09	2.20275e-07	8.48643	0.402622	BRD4//ATF4//BCL6//KLF5//CALR//CEBPB//CHD3//CTBP1//DNMT1//DNMT3A//ENO1//NR2F6//BPTF//FOXM1//FOXO3//HIC1//HNRNPU//HOXC8//HSPA1A//DNAJB1//ID3//IGF2//FOXK2//JUND//SMAD3//SMAD4//MAF//MAFG//MECP2//MEN1//MXI1//MYC//NFATC3//NFIC//NOTCH3//YBX1//MED1//PROX1//RXRA//SKI//SMARCA2//SNAI1//SOX9//SOX12//SREBF1//SREBF2//TBL1X//TCF7L2//TFAP2C//NKX2-1//EZR//YWHAZ//HMGA2//OGT//CBX4//TNFSF11//SQSTM1//LRRFIP1//NCOR2//…
GO:0065007	biological regulation	Biological process	802	12496	1068	18614	1.11859	3.36803e-09	2.25205e-07	8.47262	0.750936	USP28//DOT1L//EIF2AK4//CDKN1A//MNAT1//CCNI//CDC37//CDK5RAP3//BRD4//ATF4//BCL6//KLF5//CALR//CEBPB//CHD3//CTBP1//DNMT1//DNMT3A//ENO1//NR2F6//BPTF//FOXM1//FOXO3//HIC1//HNRNPU//HOXC8//HSPA1A//DNAJB1//ID3//IGF2//FOXK2//JUND//SMAD3//SMAD4//MAF//MAFG//MECP2//MEN1//MXI1//MYC//NFATC3//NFIC//NOTCH3//YBX1//MED1//PROX1//RXRA//SKI//SMARCA2//SNAI1//SOX9//SOX12//SREBF1//SREBF2//TBL1X//TCF7L2//TFAP2C//NKX2-1//EZ…
GO:0006357	regulation of transcription by RNA polymerase II	Biological process	201	2379	1068	18614	1.47255	4.84391e-09	3.20805e-07	8.3148	0.188202	ATF4//BCL6//KLF5//CALR//CEBPB//CHD3//CTBP1//DNMT1//DNMT3A//ENO1//NR2F6//BPTF//FOXM1//FOXO3//HIC1//HNRNPU//HOXC8//HSPA1A//DNAJB1//ID3//IGF2//FOXK2//JUND//SMAD3//SMAD4//MAF//MAFG//MECP2//MEN1//MXI1//MYC//NFATC3//NFIC//NOTCH3//YBX1//MED1//PROX1//RXRA//SKI//SMARCA2//SNAI1//SOX9//SOX12//SREBF1//SREBF2//TBL1X//TCF7L2//TFAP2C//NKX2-1//EZR//YWHAZ//HMGA2//OGT//CBX4//TNFSF11//SQSTM1//LRRFIP1//NCOR2//TRIM28…
GO:0046907	intracellular transport	Biological process	146	1590	1068	18614	1.60038	5.41804e-09	3.55444e-07	8.26616	0.136704	RRS1//RPS15//KPNB1//NUP214//POM121//DDX39A//POM121C//THOC5//MCM3AP//VPS51//RPL11//YWHAE//YWHAG//YWHAZ//HAP1//AKAP6//CDC37//CDKN1A//LMNA//MED1//SQSTM1//IPO7//APPL2//EIF4ENIF1//CALR//PRKACA//TGFB1//AHCYL1//MYO1C//NACA//VPS37B//VPS37A//SIL1//BAG6//GET4//M6PR//SNX16//AP3D1//PEX12//MFN2//BCAP31//TOMM34//TOMM5//AP2A2//ARF4//ARL4D//RHOB//CLTA//CLTB//COPB1//NSF//USO1//STX10//SEC24B//COPG1//RAB21//GGA2//E…
GO:0045934	negative regulation of nucleobase-containing compound metabolic process	Biological process	143	1552	1068	18614	1.60588	6.39258e-09	4.11693e-07	8.19432	0.133895	ATF4//BCL6//KLF5//CALR//CEBPB//CHD3//CTBP1//DNMT1//DNMT3A//ENO1//NR2F6//BPTF//FOXM1//FOXO3//HIC1//HNRNPU//HOXC8//HSPA1A//DNAJB1//ID3//IGF2//FOXK2//JUND//SMAD3//SMAD4//MAF//MAFG//MECP2//MEN1//MXI1//MYC//NFATC3//NFIC//NOTCH3//YBX1//MED1//PROX1//RXRA//SKI//SMARCA2//SNAI1//SOX9//SOX12//SREBF1//SREBF2//TBL1X//TCF7L2//TFAP2C//NKX2-1//EZR//YWHAZ//HMGA2//OGT//CBX4//TNFSF11//SQSTM1//LRRFIP1//NCOR2//TRIM28…
GO:0006366	transcription by RNA polymerase II	Biological process	207	2476	1068	18614	1.4571	6.39385e-09	4.11693e-07	8.19424	0.19382	ATF4//BCL6//KLF5//CALR//CEBPB//CHD3//CTBP1//DNMT1//DNMT3A//ENO1//NR2F6//BPTF//FOXM1//FOXO3//HIC1//HNRNPU//HOXC8//HSPA1A//DNAJB1//ID3//IGF2//FOXK2//JUND//SMAD3//SMAD4//MAF//MAFG//MECP2//MEN1//MXI1//MYC//NFATC3//NFIC//NOTCH3//YBX1//MED1//PROX1//RXRA//SKI//SMARCA2//SNAI1//SOX9//SOX12//SREBF1//SREBF2//TBL1X//TCF7L2//TFAP2C//NKX2-1//EZR//YWHAZ//HMGA2//OGT//CBX4//TNFSF11//SQSTM1//LRRFIP1//NCOR2//TRIM28…
GO:0090304	nucleic acid metabolic process	Biological process	394	5411	1068	18614	1.26907	8.25337e-09	5.2655e-07	8.08337	0.368914	BRD4//ATF4//BCL6//KLF5//CALR//CEBPB//CHD3//CTBP1//DNMT1//DNMT3A//ENO1//NR2F6//BPTF//FOXM1//FOXO3//HIC1//HNRNPU//HOXC8//HSPA1A//DNAJB1//ID3//IGF2//FOXK2//JUND//SMAD3//SMAD4//MAF//MAFG//MECP2//MEN1//MXI1//MYC//NFATC3//NFIC//NOTCH3//YBX1//MED1//PROX1//RXRA//SKI//SMARCA2//SNAI1//SOX9//SOX12//SREBF1//SREBF2//TBL1X//TCF7L2//TFAP2C//NKX2-1//EZR//YWHAZ//HMGA2//OGT//CBX4//TNFSF11//SQSTM1//LRRFIP1//NCOR2//…
GO:0006950	response to stress	Biological process	305	3988	1068	18614	1.33295	8.94615e-09	5.65559e-07	8.04836	0.285581	USP28//DOT1L//EIF2AK4//APOE//CAT//SOD1//ERCC1//XRCC3//XRCC6//MCM3//MCM5//MCM7//POLE//WRNIP1//EIF4G1//MECP2//ALS2//ACTN4//BIRC2//CAPN2//SMAD3//SMAD4//SLC2A1//SRF//HSP90B1//PDLIM1//LONP1//SCAP//TXN2//MYH9//SMPD1//SYT7//CHMP5//C3//ZP3//HLA-E//PQBP1//NLRP1//LYN//PLCG2//IRAK1//MAPKAPK3//MAPKAPK2//TGFB1//FURIN//RHBDF2//SQSTM1//HYOU1//FANCA//FOXM1//MEN1//MNAT1//RFC2//CHAF1B//SMARCA5//CDC14B//PTTG1//CHAF…
GO:0010468	regulation of gene expression	Biological process	382	5222	1068	18614	1.27496	9.58516e-09	6.00497e-07	8.0184	0.357678	BRD4//ATF4//BCL6//KLF5//CALR//CEBPB//CHD3//CTBP1//DNMT1//DNMT3A//ENO1//NR2F6//BPTF//FOXM1//FOXO3//HIC1//HNRNPU//HOXC8//HSPA1A//DNAJB1//ID3//IGF2//FOXK2//JUND//SMAD3//SMAD4//MAF//MAFG//MECP2//MEN1//MXI1//MYC//NFATC3//NFIC//NOTCH3//YBX1//MED1//PROX1//RXRA//SKI//SMARCA2//SNAI1//SOX9//SOX12//SREBF1//SREBF2//TBL1X//TCF7L2//TFAP2C//NKX2-1//EZR//YWHAZ//HMGA2//OGT//CBX4//TNFSF11//SQSTM1//LRRFIP1//NCOR2//…
GO:1901360	organic cyclic compound metabolic process	Biological process	455	6426	1068	18614	1.23407	1.02203e-08	6.34568e-07	7.99054	0.42603	BRD4//ATF4//BCL6//KLF5//CALR//CEBPB//CHD3//CTBP1//DNMT1//DNMT3A//ENO1//NR2F6//BPTF//FOXM1//FOXO3//HIC1//HNRNPU//HOXC8//HSPA1A//DNAJB1//ID3//IGF2//FOXK2//JUND//SMAD3//SMAD4//MAF//MAFG//MECP2//MEN1//MXI1//MYC//NFATC3//NFIC//NOTCH3//YBX1//MED1//PROX1//RXRA//SKI//SMARCA2//SNAI1//SOX9//SOX12//SREBF1//SREBF2//TBL1X//TCF7L2//TFAP2C//NKX2-1//EZR//YWHAZ//HMGA2//OGT//CBX4//TNFSF11//SQSTM1//LRRFIP1//NCOR2//…
GO:0006996	organelle organization	Biological process	277	3557	1068	18614	1.35726	1.0688e-08	6.5774e-07	7.9711	0.259363	LONP1//RPL5//RPL11//RPL23A//RRS1//RPS5//RPS15//RPS19//ULK1//RB1CC1//RAB1B//UBXN2A//CENPA//NUMA1//SMARCA5//MYH9//TBCD//TUBB2A//CDC14B//CUL7//TUBA1B//TUBB4B//CUL9//CGN//TAOK1//TUBA1C//PHLDB2//EML3//COX10//MIEF1//SQSTM1//USP30//LRBA//OGT//HFM1//XRCC3//XRCC6//TERF2//RGCC//MTCL1//NCKAP5L//TOP1//HMGA1//MCM3//MCM5//MCM7//PEX12//MFN2//BCAP31//TOMM34//TOMM5//ANXA2//PICALM//CHMP5//GNAI3//STX10//SYT7//GOSR1…
GO:0046483	heterocycle metabolic process	Biological process	437	6133	1068	18614	1.24187	1.17203e-08	7.14938e-07	7.93106	0.409176	BRD4//ATF4//BCL6//KLF5//CALR//CEBPB//CHD3//CTBP1//DNMT1//DNMT3A//ENO1//NR2F6//BPTF//FOXM1//FOXO3//HIC1//HNRNPU//HOXC8//HSPA1A//DNAJB1//ID3//IGF2//FOXK2//JUND//SMAD3//SMAD4//MAF//MAFG//MECP2//MEN1//MXI1//MYC//NFATC3//NFIC//NOTCH3//YBX1//MED1//PROX1//RXRA//SKI//SMARCA2//SNAI1//SOX9//SOX12//SREBF1//SREBF2//TBL1X//TCF7L2//TFAP2C//NKX2-1//EZR//YWHAZ//HMGA2//OGT//CBX4//TNFSF11//SQSTM1//LRRFIP1//NCOR2//…
GO:0009653	anatomical structure morphogenesis	Biological process	222	2736	1068	18614	1.41418	1.98438e-08	1.19994e-06	7.70238	0.207865	BCL6//CDH3//CDH5//EGFR//PLEC//MED1//KLF2//SOX9//ACTG1//ANXA2//RHOB//BSG//KLF5//EPHB4//FLNA//FN1//HSPG2//MYH9//YWHAZ//PXDN//NRP1//AIMP1//ADGRG1//POFUT1//PRKD2//AMOTL2//RNF213//NAA15//SRF//RBM15//ZFP36L1//EPHA2//TGFB1//CUL7//GJC1//ZMIZ1//GPC3//LAMA5//SMAD4//MYC//UGDH//DUSP4//SMAD3//NF2//PRKACA//SNAI1//FURIN//SUPT6H//ZP3//MFN2//RTN4//BYSL//SOX4//DVL2//PFN1//SDC4//STIL//SKI//ST14//SEC24B//SPINT2//PLX…
GO:0009890	negative regulation of biosynthetic process	Biological process	152	1719	1068	18614	1.54112	3.10695e-08	1.86257e-06	7.50767	0.142322	ATF4//BCL6//KLF5//CALR//CEBPB//CHD3//CTBP1//DNMT1//DNMT3A//ENO1//NR2F6//BPTF//FOXM1//FOXO3//HIC1//HNRNPU//HOXC8//HSPA1A//DNAJB1//ID3//IGF2//FOXK2//JUND//SMAD3//SMAD4//MAF//MAFG//MECP2//MEN1//MXI1//MYC//NFATC3//NFIC//NOTCH3//YBX1//MED1//PROX1//RXRA//SKI//SMARCA2//SNAI1//SOX9//SOX12//SREBF1//SREBF2//TBL1X//TCF7L2//TFAP2C//NKX2-1//EZR//YWHAZ//HMGA2//OGT//CBX4//TNFSF11//SQSTM1//LRRFIP1//NCOR2//TRIM28…
GO:0044085	cellular component biogenesis	Biological process	256	3276	1068	18614	1.36196	3.63475e-08	2.16035e-06	7.43953	0.2397	RPL5//RPL11//RPL23A//RRS1//RPS5//RPS15//RPS19//ULK1//RB1CC1//RAB1B//UBXN2A//CD2BP2//SF3A2//TXNL4A//SNRNP200//SNRPB//SNRPC//SART1//SF3A1//RPP40//NSA2//BYSL//UTP6//EIF2S2//EIF3A//EIF3C//ANXA2//JUP//PKP3//HLA-DMB//CALR//B2M//SOX9//CHAF1B//SMARCA5//CHAF1A//SUPT16H//CABIN1//HP1BP3//RSF1//FRG1//RPL35A//NOLC1//DDX17//NOP56//PDCD11//YBEY//DDX27//EXOSC6//NRP1//GOLGA2//TUBGCP3//TPX2//TBCD//ARVCF//CDH3//CDH…
GO:0010558	negative regulation of macromolecule biosynthetic process	Biological process	145	1624	1068	18614	1.55615	3.72243e-08	2.19371e-06	7.42917	0.135768	ATF4//BCL6//KLF5//CALR//CEBPB//CHD3//CTBP1//DNMT1//DNMT3A//ENO1//NR2F6//BPTF//FOXM1//FOXO3//HIC1//HNRNPU//HOXC8//HSPA1A//DNAJB1//ID3//IGF2//FOXK2//JUND//SMAD3//SMAD4//MAF//MAFG//MECP2//MEN1//MXI1//MYC//NFATC3//NFIC//NOTCH3//YBX1//MED1//PROX1//RXRA//SKI//SMARCA2//SNAI1//SOX9//SOX12//SREBF1//SREBF2//TBL1X//TCF7L2//TFAP2C//NKX2-1//EZR//YWHAZ//HMGA2//OGT//CBX4//TNFSF11//SQSTM1//LRRFIP1//NCOR2//TRIM28…
GO:0045595	regulation of cell differentiation	Biological process	144	1611	1068	18614	1.55789	3.89892e-08	2.27841e-06	7.40906	0.134831	KDM1A//LYN//PROX1//NF2//SKI//DAG1//PHLDB2//SMAD3//SMAD4//SNAI1//TGFB1//RGCC//BCL9L//NKX2-1//ADIPOR1//TRIM62//SPRED1//ZFPM1//PRKCH//DMPK//RBM38//ATP11A//SOX8//PTPRS//RTN4//SOX9//MAF//ADAMTS12//ZNF219//GAS6//SOD1//ERBB2//EGR3//BCL6//TCF7L2//ZFP36L1//HMGB3//SMARCA2//SMARCD1//ZMIZ1//TNFSF9//SART1//SOX4//FANCA//FOXO3//SOX12//BCL7B//BRD9//HSP90AB1//SRF//PPP1R13L//MEX3C//CCDC85B//TRIB3//KLF5//CEBPB//ZNF…
GO:0007049	cell cycle	Biological process	159	1830	1068	18614	1.51431	4.57044e-08	2.64857e-06	7.34004	0.148876	USP28//DOT1L//EIF2AK4//CDKN1A//MNAT1//CCNI//CDC37//CDK5RAP3//CDK3//RCC1//EIF4EBP1//GSPT1//MYC//POLE//CUL4B//BRD4//CALM3//DNM2//FOXM1//NES//CENPA//NUMA1//MYH9//DYNC1H1//DNMT3A//INCENP//MEN1//PPP2CB//TBCD//TUBB2A//NUP214//NOLC1//TUBA1B//TUBB4B//TUBGCP3//TPX2//VCPIP1//TUBA1C//NEK9//DIS3L2//ANK3//RHOB//SPTBN1//CUL7//KIF4A//EXOC4//HFM1//RGCC//CHD3//MECP2//STIL//KIF3B//DCTN2//NUDC//DDX3X//TOP1//KPNB1//…
GO:0006725	cellular aromatic compound metabolic process	Biological process	436	6185	1068	18614	1.22861	5.31497e-08	3.0438e-06	7.2745	0.40824	BRD4//ATF4//BCL6//KLF5//CALR//CEBPB//CHD3//CTBP1//DNMT1//DNMT3A//ENO1//NR2F6//BPTF//FOXM1//FOXO3//HIC1//HNRNPU//HOXC8//HSPA1A//DNAJB1//ID3//IGF2//FOXK2//JUND//SMAD3//SMAD4//MAF//MAFG//MECP2//MEN1//MXI1//MYC//NFATC3//NFIC//NOTCH3//YBX1//MED1//PROX1//RXRA//SKI//SMARCA2//SNAI1//SOX9//SOX12//SREBF1//SREBF2//TBL1X//TCF7L2//TFAP2C//NKX2-1//EZR//YWHAZ//HMGA2//OGT//CBX4//TNFSF11//SQSTM1//LRRFIP1//NCOR2//…
GO:0044265	cellular macromolecule catabolic process	Biological process	103	1051	1068	18614	1.70806	5.34e-08	3.0438e-06	7.27246	0.0964419	GSPT1//PNRC1//PABPC1//ZFP36L1//RC3H1//TNKS1BP1//DIS3L2//EXOSC6//ERN1//HSPA1A//HSPA1B//NUDT16//CBL//UBE2K//PSMD11//UBA1//UBE2H//TRIM25//USP7//BAG6//SQSTM1//CUL7//TOPORS//UBE4B//USP33//CUL9//NEDD4L//USP24//GET4//NPLOC4//CCAR1//RNF130//UBQLN4//RNF213//USP42//ZNRF3//USP32//USP30//RNF215//FBXO2//STT3B//UBB//ISG15//ADAMTS12//GPC1//IDS//IDUA//CALR//HSP90B1//EDEM1//UBE2J2//FBXL16//FOXF2//HSP90AB1//RPL11/…
GO:0016070	RNA metabolic process	Biological process	355	4862	1068	18614	1.27257	5.95253e-08	3.36535e-06	7.2253	0.332397	BRD4//ATF4//BCL6//KLF5//CALR//CEBPB//CHD3//CTBP1//DNMT1//DNMT3A//ENO1//NR2F6//BPTF//FOXM1//FOXO3//HIC1//HNRNPU//HOXC8//HSPA1A//DNAJB1//ID3//IGF2//FOXK2//JUND//SMAD3//SMAD4//MAF//MAFG//MECP2//MEN1//MXI1//MYC//NFATC3//NFIC//NOTCH3//YBX1//MED1//PROX1//RXRA//SKI//SMARCA2//SNAI1//SOX9//SOX12//SREBF1//SREBF2//TBL1X//TCF7L2//TFAP2C//NKX2-1//EZR//YWHAZ//HMGA2//OGT//CBX4//TNFSF11//SQSTM1//LRRFIP1//NCOR2//…
GO:0042127	regulation of cell population proliferation	Biological process	154	1767	1068	18614	1.51898	6.35278e-08	3.56268e-06	7.19704	0.144195	APOE//AIMP1//RGCC//EGR3//PROX1//NRP1//PRKD2//KDM1A//MYC//SOX9//IRS2//SMAD4//CALR//CAPNS1//CRKL//EGFR//ERBB2//FGFR3//FGFR4//FOXM1//FN1//IGF1R//IGF2//LIF//LYN//MECP2//POU3F2//POU3F3//RPS9//SMARCA2//SMARCD1//SOX4//TGFB1//FOSL1//TNFRSF11A//TSC22D1//NOLC1//CRLF1//BCL7B//CEP131//ACER3//CDCA7L//CCAR1//MARCKSL1//BRD9//DOT1L//NACC1//RNF187//CDH5//CDKN1A//CSNK2B//CTBP1//DHCR24//DPT//HMGA1//HSPA1A//HSPA1B//…
GO:0007399	nervous system development	Biological process	204	2504	1068	18614	1.41992	6.53598e-08	3.6361e-06	7.18469	0.191011	CRKL//GAS6//ITGA3//SRF//YWHAE//NRP1//DCLK1//AUTS2//DCDC2//UNK//SOX4//DVL2//PFN1//PRKACA//SDC4//STIL//SKI//ST14//TGFB1//SEC24B//SPINT2//PLXNB2//KDM1A//PROX1//ANK3//IGF1R//PICALM//ALS2//ISL2//METRN//DAG1//KIF5B//SMAD4//NOTCH3//SEMA3F//SLIT3//NKX2-1//SEMA7A//LYPLA2//PALLD//USP33//SEMA4G//FEZF2//RTN4//MECP2//SPTBN2//ID3//MARCKS//NPAS2//POU3F3//SLC2A1//SPTBN1//NES//GBA2//MARCKSL1//ZIC5//BCR//BPTF//GNA…
GO:1901575	organic substance catabolic process	Biological process	181	2164	1068	18614	1.45777	7.07253e-08	3.90336e-06	7.15043	0.169476	MPST//GSPT1//PNRC1//PABPC1//ZFP36L1//RC3H1//TNKS1BP1//DIS3L2//SLC25A17//LYPLA2//GAA//PYGL//IDS//ALDH1B1//SULT1A3//ENO1//ENO3//HK1//PGK1//TPI1//OGT//PDE7A//UPB1//ENTPD5//EXOSC6//ERN1//HSPA1A//HSPA1B//NUDT16//CBL//UBE2K//PSMD11//UBA1//UBE2H//TRIM25//USP7//BAG6//SQSTM1//CUL7//TOPORS//UBE4B//USP33//CUL9//NEDD4L//USP24//GET4//NPLOC4//CCAR1//RNF130//UBQLN4//RNF213//USP42//ZNRF3//USP32//USP30//RNF215//L…
GO:0060548	negative regulation of cell death	Biological process	102	1044	1068	18614	1.70282	7.25536e-08	3.94518e-06	7.13934	0.0955056	BCL6//IRS2//IGF1R//PDPK1//GAS6//PRKCH//ANXA5//BIRC2//ARF4//CAT//CBL//CD44//DDX3X//DHCR24//EGFR//EGR3//ERBB2//FLNA//HSPA1A//HSPA1B//HSPB1//HSP90AB1//SMAD3//MNAT1//MYC//NME2//NTSR1//POU3F3//MED1//STIL//SOX9//HSP90B1//YWHAZ//BAG6//HMGA2//CBX4//RIPK1//TNFRSF10D//TSC22D1//TOPORS//MAPK8IP3//DSTYK//PDCD4//SOX8//PRR5//GOLPH3//NAA15//STK40//HIGD2A//RICTOR//MYO18A//FMR1-AS1//PLCG2//VIL1//APOE//CEBPB//CLN8/…
GO:1901700	response to oxygen-containing compound	Biological process	157	1814	1068	18614	1.50845	7.26177e-08	3.94518e-06	7.13896	0.147004	APOE//CAT//SOD1//CALM3//GNB1//FLNA//GNAI3//SULT1A3//EIF4EBP2//IGF1R//IGF2//PDPK1//PIK3C2A//PTPRA//SREBF1//BCAR3//IRS2//ZNF106//LYN//ERCC1//COL6A2//TCF7L2//TXN2//ZBED3//IRAK1//PLCG2//TGFB1//CD55//CALR//DNMT3A//ESRRA//GPX4//MMP15//NCOR2//ARPC1B//MBD3//NLRP1//JUND//MAPKAPK3//TNFRSF11A//MAPKAPK2//AKAP12//OTUD5//IGF2R//RXRA//TMEM161A//FOSL1//INPPL1//SLC2A1//OGT//SCAP//SLC27A1//ZFP36L1//INHBB//YWHAG//T…
GO:0045892	negative regulation of DNA-templated transcription	Biological process	120	1292	1068	18614	1.61878	7.97747e-08	4.30041e-06	7.09813	0.11236	ATF4//BCL6//KLF5//CALR//CEBPB//CHD3//CTBP1//DNMT1//DNMT3A//ENO1//NR2F6//BPTF//FOXM1//FOXO3//HIC1//HNRNPU//HOXC8//HSPA1A//DNAJB1//ID3//IGF2//FOXK2//JUND//SMAD3//SMAD4//MAF//MAFG//MECP2//MEN1//MXI1//MYC//NFATC3//NFIC//NOTCH3//YBX1//MED1//PROX1//RXRA//SKI//SMARCA2//SNAI1//SOX9//SOX12//SREBF1//SREBF2//TBL1X//TCF7L2//TFAP2C//NKX2-1//EZR//YWHAZ//HMGA2//OGT//CBX4//TNFSF11//SQSTM1//LRRFIP1//NCOR2//TRIM28…
GO:0031327	negative regulation of cellular biosynthetic process	Biological process	148	1689	1068	18614	1.52722	8.58537e-08	4.59252e-06	7.06624	0.138577	ATF4//BCL6//KLF5//CALR//CEBPB//CHD3//CTBP1//DNMT1//DNMT3A//ENO1//NR2F6//BPTF//FOXM1//FOXO3//HIC1//HNRNPU//HOXC8//HSPA1A//DNAJB1//ID3//IGF2//FOXK2//JUND//SMAD3//SMAD4//MAF//MAFG//MECP2//MEN1//MXI1//MYC//NFATC3//NFIC//NOTCH3//YBX1//MED1//PROX1//RXRA//SKI//SMARCA2//SNAI1//SOX9//SOX12//SREBF1//SREBF2//TBL1X//TCF7L2//TFAP2C//NKX2-1//EZR//YWHAZ//HMGA2//OGT//CBX4//TNFSF11//SQSTM1//LRRFIP1//NCOR2//TRIM28…
GO:1903507	negative regulation of nucleic acid-templated transcription	Biological process	120	1294	1068	18614	1.61628	8.67976e-08	4.60756e-06	7.06149	0.11236	ATF4//BCL6//KLF5//CALR//CEBPB//CHD3//CTBP1//DNMT1//DNMT3A//ENO1//NR2F6//BPTF//FOXM1//FOXO3//HIC1//HNRNPU//HOXC8//HSPA1A//DNAJB1//ID3//IGF2//FOXK2//JUND//SMAD3//SMAD4//MAF//MAFG//MECP2//MEN1//MXI1//MYC//NFATC3//NFIC//NOTCH3//YBX1//MED1//PROX1//RXRA//SKI//SMARCA2//SNAI1//SOX9//SOX12//SREBF1//SREBF2//TBL1X//TCF7L2//TFAP2C//NKX2-1//EZR//YWHAZ//HMGA2//OGT//CBX4//TNFSF11//SQSTM1//LRRFIP1//NCOR2//TRIM28…
GO:0000902	cell morphogenesis	Biological process	93	929	1068	18614	1.74476	9.33638e-08	4.91857e-06	7.02982	0.0870787	MET//FLNB//PALLD//SIPA1L3//ANK3//IGF1R//PICALM//ALS2//ISL2//METRN//DAG1//KIF5B//SMAD4//NOTCH3//SEMA3F//SLIT3//NKX2-1//SEMA7A//NRP1//LYPLA2//USP33//SEMA4G//ALCAM//ERBB2//FN1//MYH9//NF2//PLXNA1//VIL1//EZR//CFDP1//CDC42EP1//PLXNB2//PRPF40A//MYH14//FMNL2//DCLK1//HSP90AB1//B4GALT5//PDZD8//BCL9L//SRF//NBEAL2//ZNF385A//ZFPM1//APOE//DNM2//RAB21//PTPRS//RTN4//TBCD//UNK//ULK1//AUTS2//NBL1//UBB//PACSIN1//RE…
GO:0006470	protein dephosphorylation	Biological process	37	249	1068	18614	2.58983	9.91538e-08	5.18433e-06	7.00369	0.0346442	PPP1R9B//CALM3//HSP90AB1//VRK3//CDH5//PPIA//PTBP1//SMPD1//TGFB1//SPPL3//DUSP6//PTPN12//PTPRF//PTPRJ//PTPRS//TNS2//PPP2CB//PDP1//PPP1R2//HSP90B1//CTDP1//CSNK2B//YWHAE//DUSP4//DUSP8//PPP1CB//PPP2R5E//PTPRA//PTPRE//PTPRK//SBF1//PTP4A2//CDC14B//CTDSP2//SSH3//DUSP16//PTPMT1
GO:0008283	cell population proliferation	Biological process	173	2060	1068	18614	1.46368	1.11807e-07	5.80228e-06	6.95153	0.161985	ERN1//APOE//AIMP1//RGCC//EGR3//PROX1//NRP1//PRKD2//EPHA2//KDM1A//MYC//SOX9//IRS2//TNFSF11//EIF2S2//SMAD4//PLXNB2//CALR//CAPNS1//CRKL//EGFR//ERBB2//FGFR3//FGFR4//FOXM1//FN1//IGF1R//IGF2//LIF//LYN//MECP2//POU3F2//POU3F3//RPS9//SMARCA2//SMARCD1//SOX4//TGFB1//FOSL1//TNFRSF11A//TSC22D1//NOLC1//CRLF1//BCL7B//CEP131//ACER3//CDCA7L//CCAR1//MARCKSL1//BRD9//DOT1L//NACC1//RNF187//CDH5//CDKN1A//CSNK2B//CTBP1…
GO:0051248	negative regulation of protein metabolic process	Biological process	107	1122	1068	18614	1.66211	1.16597e-07	6.00603e-06	6.93331	0.100187	ZFP36L1//RC3H1//TNKS1BP1//CDKN1A//CRKL//DUSP6//LYN//MEN1//PPIA//TGFB1//SPAG9//CTDSP2//CDK5RAP3//ZBED3//MYADM//PIP5KL1//PAQR3//HSPB1//NF2//PDPK1//PLEC//YWHAG//TRIB3//DBNDD1//SPRED1//CBL//GPRC5A//ZGPAT//SOCS4//GPC3//SPINT2//CALM3//EIF4G1//CALR//DDX3X//ILF3//YBX1//TOB1//IGF2BP2//LARP1//EIF4ENIF1//HSPA1A//HSPA1B//SOX4//OGT//SQSTM1//ISG15//GNL3L//NXN//PRR7//ATF4//EIF2AK4//HSP90AB1//RPL11//USP7//BAG6//…
GO:0048468	cell development	Biological process	217	2721	1068	18614	1.38995	1.20771e-07	6.17533e-06	6.91804	0.203184	RPS6KA2//SEMA3F//SEMA7A//NRP1//SOX8//SEMA4G//MET//KDM1A//FASN//GPAT4//JUND//SMAD3//MEN1//EEF2//LYN//TGFB1//SIPA1L3//RRS1//PRRC2C//ZFPM1//PLCG2//BCL6//SOX4//PDPK1//FLNB//PLEC//PALLD//EXPH5//SOX9//MEX3C//COL27A1//SBF1//SMARCA2//OSBP2//CEP131//PROX1//ANK3//IGF1R//PICALM//ALS2//ISL2//METRN//DAG1//KIF5B//SMAD4//NOTCH3//SLIT3//NKX2-1//LYPLA2//USP33//FEZF2//RTN4//YWHAZ//ALCAM//ERBB2//NF2//SKI//ABL2//APO…
GO:0009719	response to endogenous stimulus	Biological process	153	1772	1068	18614	1.50486	1.27545e-07	6.47408e-06	6.89434	0.143258	MED1//RXRA//CDH5//FUT8//SMAD3//SMAD4//FURIN//PTPRK//PXN//SKI//TGFB1//GDF15//APPL2//ZMIZ1//GNB1//FLNA//GNAI3//SULT1A3//EIF4EBP2//IGF1R//IGF2//PDPK1//PIK3C2A//PTPRA//SREBF1//BCAR3//IRS2//ZNF106//CRKL//FGFR3//FGFR4//FGFRL1//DHCR24//LYN//SRF//NKX2-1//LONP1//NCOA6//TXN2//ADIPOR1//ITGA3//INHBB//PDCD4//HSP90AB1//MEN1//DNM2//HSPA1A//OGT//FAM89B//ARID4B//SUDS3//SPRED1//BCL9L//SKOR2//GPC3//NUMA1//NBL1//TOB…
GO:1901565	organonitrogen compound catabolic process	Biological process	124	1360	1068	18614	1.5891	1.3255e-07	6.67935e-06	6.87762	0.116105	MPST//LYPLA2//IDS//PDE7A//UPB1//ENTPD5//CBL//UBE2K//PSMD11//UBA1//UBE2H//TRIM25//USP7//BAG6//SQSTM1//CUL7//TOPORS//UBE4B//USP33//CUL9//NEDD4L//USP24//GET4//NPLOC4//CCAR1//RNF130//UBQLN4//RNF213//USP42//ZNRF3//USP32//USP30//RC3H1//RNF215//LONP1//FBXO2//STT3B//GBA2//SMPD1//SMPD4//CUL4B//LDLR//UBB//ISG15//CLN8//ST14//RIPK1//SLC16A3//RAB12//ADAMTS12//GPC1//IDUA//CD44//TGFB1//CALR//HSP90B1//EDEM1//UBE…
GO:0023056	positive regulation of signaling	Biological process	153	1776	1068	18614	1.50147	1.46879e-07	7.31195e-06	6.83304	0.143258	ANXA2//NSF//GAS6//AGPAT1//RXRA//MC1R//AKAP12//EGFR//CSNK2B//INHBB//SMAD4//TGFB1//GDF15//CAT//CBL//FN1//IGF1R//SOX9//PRR5//ATP6V0C//SKI//TMEM132A//HSP90AB1//MEN1//CDH5//GPC3//NUMA1//PRKD2//HAP1//GOLPH3//RICTOR//PRKACA//SOX4//TCF7L2//IRS2//AACS//KIF5B//TAOK1//MED1//PJA2//DDX3X//RTN4//AUTS2//ALS2//ADGRG1//NET1//MCF2L//ANO1//BIRC2//FLNA//IRAK1//TRIM25//TNFSF11//RIPK1//FADD//TFG//RBCK1//BRD4//ANKRD17/…
GO:1903829	positive regulation of protein localization	Biological process	56	468	1068	18614	2.0855	1.47206e-07	7.31195e-06	6.83207	0.0524345	PRKACA//SOX4//TCF7L2//IRS2//AACS//ANO1//FLNA//JUP//SMAD3//TGFB1//TRIM28//GAS6//YWHAE//PPIA//EZR//EXPH5//GOLPH3//MYO18A//TMEM132A//ANK3//ERBB2//MYO1C//MTCL1//MIEF1//OAZ2//CEP131//B3GAT3//LIF//CDK5RAP3//TRIM8//NUMA1//NF2//ATP2B4//EGFR//EPHA2//ITGA3//KIF5B//PDPK1//PLS1//PRKCH//SPTBN1//VIL1//SQSTM1//PPP1R9B//SREBF2//SAE1//HUWE1//UBE2J2//EDEM1//BCAP31//GNL3L//CCT5//RTN4//HSP90AB1//ABCA7//NPTN
GO:1902679	negative regulation of RNA biosynthetic process	Biological process	120	1308	1068	18614	1.59898	1.5527e-07	7.6578e-06	6.80891	0.11236	ATF4//BCL6//KLF5//CALR//CEBPB//CHD3//CTBP1//DNMT1//DNMT3A//ENO1//NR2F6//BPTF//FOXM1//FOXO3//HIC1//HNRNPU//HOXC8//HSPA1A//DNAJB1//ID3//IGF2//FOXK2//JUND//SMAD3//SMAD4//MAF//MAFG//MECP2//MEN1//MXI1//MYC//NFATC3//NFIC//NOTCH3//YBX1//MED1//PROX1//RXRA//SKI//SMARCA2//SNAI1//SOX9//SOX12//SREBF1//SREBF2//TBL1X//TCF7L2//TFAP2C//NKX2-1//EZR//YWHAZ//HMGA2//OGT//CBX4//TNFSF11//SQSTM1//LRRFIP1//NCOR2//TRIM28…
GO:0060341	regulation of cellular localization	Biological process	95	969	1068	18614	1.70871	1.79088e-07	8.77028e-06	6.74693	0.0889513	SUPT6H//PRKACA//SOX4//TCF7L2//IRS2//AACS//ABCA2//SCP2//DYNC1H1//NUMA1//DVL3//HSP90AB1//TRIM25//PICALM//STX10//KDM1A//PLEKHM2//ANO1//TGFB1//NOLC1//FLNA//JUP//SMAD3//TRIM28//INHBB//KCNJ11//SREBF1//NUP214//GAS6//YWHAE//RHBDF2//APOE//PPIA//EZR//EXPH5//GOLPH3//MYO18A//SYT7//SLC7A11//TMEM132A//ANK3//ERBB2//MYO1C//MTCL1//MIEF1//OAZ2//CEP131//B3GAT3//DAG1//OGT//LMNA//NF2//RASSF5//DCLK1//LIF//CDK5RAP3//TR…
GO:0019220	regulation of phosphate metabolic process	Biological process	124	1370	1068	18614	1.5775	1.97799e-07	9.61884e-06	6.70378	0.116105	CDKN1A//MNAT1//CCNI//CDC37//CDK5RAP3//CDH5//FN1//HSPB1//LYN//NDUFS4//PLXNB2//FNIP2//PPP1R9B//CRKL//DUSP6//MEN1//PPIA//TGFB1//SPAG9//CTDSP2//ZBED3//MYADM//PIP5KL1//PAQR3//C3//DVL2//DVL3//EGFR//ERBB2//GAS6//IGF2//INCENP//SOX9//SEMA7A//RIPK1//SQSTM1//RB1CC1//NPTN//PRR5//EIF2AK4//OGT//NF2//PDPK1//PLEC//YWHAG//TRIB3//DBNDD1//SPRED1//CBL//GPRC5A//ZGPAT//SOCS4//IRAK1//SMAD3//CALM3//UBE2K//TNKS1BP1//EIF4…
GO:0048585	negative regulation of response to stimulus	Biological process	148	1713	1068	18614	1.50582	2.04052e-07	9.85403e-06	6.69026	0.138577	PXDN//DNM2//RC3H1//TGFB1//LYN//FURIN//RHBDF2//ALPK2//CBL//GPRC5A//ZGPAT//SOCS4//SRMS//APOE//PTPRJ//ATP2B4//GAS6//PPP2CB//SMPD1//HIC1//NXN//CXXC4//HSPA1A//PDPK1//SKI//NKX2-1//OGT//FAM89B//ARID4B//SUDS3//SPRED1//BCL9L//SKOR2//NBL1//TOB1//CRIM1//DEPDC5//TNFAIP8L1//NENF//FOXM1//MYC//PPIA//CALR//OTUD4//PTPRS//ABL2//BCL6//ITGA3//MET//TNFAIP1//ZNRF3//TKFC//NPLOC4//GPC1//SPRY4//EGFR//HLA-A//HLA-E//NF2//S…
GO:0051174	regulation of phosphorus metabolic process	Biological process	124	1371	1068	18614	1.57635	2.05792e-07	9.86952e-06	6.68657	0.116105	CDKN1A//MNAT1//CCNI//CDC37//CDK5RAP3//CDH5//FN1//HSPB1//LYN//NDUFS4//PLXNB2//FNIP2//PPP1R9B//CRKL//DUSP6//MEN1//PPIA//TGFB1//SPAG9//CTDSP2//ZBED3//MYADM//PIP5KL1//PAQR3//C3//DVL2//DVL3//EGFR//ERBB2//GAS6//IGF2//INCENP//SOX9//SEMA7A//RIPK1//SQSTM1//RB1CC1//NPTN//PRR5//EIF2AK4//OGT//NF2//PDPK1//PLEC//YWHAG//TRIB3//DBNDD1//SPRED1//CBL//GPRC5A//ZGPAT//SOCS4//IRAK1//SMAD3//CALM3//UBE2K//TNKS1BP1//EIF4…
GO:0040007	growth	Biological process	91	919	1068	18614	1.72582	2.11705e-07	1.00836e-05	6.67427	0.085206	CRKL//NET1//OGFR//CLSTN1//PPP1R9B//SOX9//MEX3C//FGFR3//COL27A1//KLF5//DDX3X//EGFR//EIF4G1//ERBB2//TEAD1//AKAP6//PRR5//RICTOR//BCL6//OSGIN2//CDKN1A//ENO1//HSPA1A//HSPA1B//SMAD3//SMAD4//PTPRJ//SLIT3//SMARCA2//TGFB1//SERTAD2//CCDC85B//OSGIN1//ADIPOR1//IP6K2//RTN4//DCBLD2//APOE//DNM2//RAB21//PTPRS//ZFP36L1//ERCC1//PLEC//STIL//SPTBN2//KLF2//PPP1R13L//TNS2//STK40//TKT//SOD1//GPAT4//GDF15//RAI1//IGF2//P…
GO:0009967	positive regulation of signal transduction	Biological process	138	1573	1068	18614	1.52904	2.34039e-07	1.10715e-05	6.63071	0.129213	GAS6//AGPAT1//RXRA//MC1R//AKAP12//EGFR//CSNK2B//INHBB//SMAD4//TGFB1//GDF15//CAT//CBL//FN1//IGF1R//SOX9//PRR5//ATP6V0C//SKI//TMEM132A//HSP90AB1//MEN1//CDH5//GPC3//NUMA1//PRKD2//HAP1//GOLPH3//RICTOR//TAOK1//MED1//PJA2//DDX3X//RTN4//AUTS2//ALS2//ADGRG1//NET1//MCF2L//BIRC2//FLNA//IRAK1//TRIM25//TNFSF11//RIPK1//FADD//TFG//RBCK1//BRD4//ANKRD17//TRIM62//TNIP2//TRIM8//UNC5CL//TAB3//ERBB2//FGFR3//IGF2//LI…
GO:0023052	signaling	Biological process	449	6476	1068	18614	1.20839	2.48416e-07	1.16722e-05	6.60482	0.420412	USP28//DOT1L//EIF2AK4//ZFP36L1//DUSP6//EGFR//FGFR3//MEN1//MYC//NF2//PPP1CB//TGFB1//YWHAE//MAPKAPK3//PABPN1//RIPK1//MAPKAPK2//NENF//CHMP5//TBC1D16//LDLR//OPTN//ANXA2//NSF//IRAK1//PXDN//GAS6//AGPAT1//DNM2//MED1//RXRA//NLRP1//LYN//PLCG2//BAG6//HMGA2//ALPK2//EZR//CDKN1A//FOXM1//MAD1L1//CDC14B//TAOK1//CDK5RAP3//ABL2//ALCAM//ANK3//ANXA5//BCR//C3//OSGIN2//CBL//CDK3//CHRND//CLIC1//CSNK1G3//CSNK2B//DOCK1/…
GO:0022607	cellular component assembly	Biological process	235	3023	1068	18614	1.35487	2.51832e-07	1.17533e-05	6.59889	0.220037	RPL5//RPL11//RPL23A//RRS1//RPS5//RPS15//RPS19//ULK1//RB1CC1//RAB1B//UBXN2A//CD2BP2//SF3A2//TXNL4A//SNRNP200//SNRPB//SNRPC//SART1//SF3A1//EIF2S2//EIF3A//EIF3C//ANXA2//JUP//PKP3//HLA-DMB//CALR//B2M//SOX9//CHAF1B//SMARCA5//CHAF1A//SUPT16H//CABIN1//HP1BP3//RSF1//NRP1//GOLGA2//TUBGCP3//TPX2//TBCD//ARVCF//CDH3//CDH5//PKP4//GJC1//FN1//RCC1//BAG6//PXN//SMAD3//SMAD4//TGFB1//CEP131//MECP2//SPTBN2//COX10//E…
GO:0010647	positive regulation of cell communication	Biological process	152	1778	1068	18614	1.48998	2.60831e-07	1.20921e-05	6.58364	0.142322	GAS6//AGPAT1//RXRA//ANK3//MC1R//AKAP12//EGFR//CSNK2B//INHBB//SMAD4//TGFB1//GDF15//CAT//CBL//FN1//IGF1R//SOX9//PRR5//ATP6V0C//SKI//TMEM132A//HSP90AB1//MEN1//CDH5//GPC3//NUMA1//PRKD2//HAP1//GOLPH3//RICTOR//PRKACA//SOX4//TCF7L2//IRS2//AACS//KIF5B//TAOK1//MED1//PJA2//DDX3X//RTN4//AUTS2//ALS2//ADGRG1//NET1//MCF2L//ANO1//BIRC2//FLNA//IRAK1//TRIM25//TNFSF11//RIPK1//FADD//TFG//RBCK1//BRD4//ANKRD17//TRIM6…
GO:0065009	regulation of molecular function	Biological process	210	2646	1068	18614	1.38324	2.96568e-07	1.36578e-05	6.52788	0.196629	CDKN1A//MNAT1//CCNI//CDC37//CDK5RAP3//HSPB1//NF2//PDPK1//PLEC//PPIA//YWHAG//TRIB3//DBNDD1//SPRED1//DAP//SMAD3//NLRP1//CBL//GPRC5A//ZGPAT//SOCS4//CALM3//GNAI3//GABBR2//EGFR//IRAK1//GPC3//SPINT2//FGFR3//ABL2//ARF4//HAP1//CAT//PPP2CB//USP7//RBCK1//GOLGA2//LRPAP1//NES//KDM1A//USP33//TFIP11//GNL3L//ZFPM1//B2M//RPL11//TCF7L2//TRIM28//TMEM132A//SPPL3//TPX2//GAS6//PLCG2//RXRA//AHCYL1//ACTN4//PPP1R9B//HSP…
GO:0009968	negative regulation of signal transduction	Biological process	120	1327	1068	18614	1.57608	3.33518e-07	1.52585e-05	6.47688	0.11236	PXDN//DNM2//ALPK2//CBL//GPRC5A//ZGPAT//SOCS4//PTPRJ//ATP2B4//GAS6//PPP2CB//SMPD1//HIC1//NXN//CXXC4//HSPA1A//PDPK1//SKI//NKX2-1//OGT//FAM89B//ARID4B//SUDS3//SPRED1//BCL9L//SKOR2//NBL1//TOB1//CRIM1//DEPDC5//TNFAIP8L1//FOXM1//MYC//PPIA//CALR//OTUD4//LYN//PTPRS//ABL2//BCL6//ITGA3//MET//TNFAIP1//ZNRF3//TKFC//NPLOC4//GPC1//SPRY4//EGFR//NF2//SH2B3//RIPK1//OPTN//APOE//CDK5RAP3//PAQR3//DAG1//DUSP4//DUSP6/…
GO:0031330	negative regulation of cellular catabolic process	Biological process	36	251	1068	18614	2.49975	3.58698e-07	1.63032e-05	6.44527	0.0337079	DAP//EIF4G1//GOLGA2//FOXK2//MET//WDR6//FOXK1//TAB3//HSP90AB1//RPL11//USP7//BAG6//OGT//ANXA2//FURIN//FUS//HNRNPU//YBX1//TAF15//LARP1//PABPC1//RBM38//EIF4ENIF1//TOB1//CSDE1//IGF2BP2//HNRNPC//MAPKAPK2//ATP2B4//UBQLN4//USP30//PKP3//SNRNP70//RPL5//QRICH2//HNRNPAB
GO:0023057	negative regulation of signaling	Biological process	127	1430	1068	18614	1.54788	3.91308e-07	1.76698e-05	6.40748	0.118914	LDLR//OPTN//PXDN//DNM2//ALPK2//CBL//GPRC5A//ZGPAT//SOCS4//SRMS//PTPRJ//ATP2B4//GAS6//PPP2CB//SMPD1//HIC1//NXN//CXXC4//HSPA1A//PDPK1//SKI//NKX2-1//OGT//FAM89B//ARID4B//SUDS3//SPRED1//BCL9L//SKOR2//NBL1//TOB1//CRIM1//DEPDC5//TNFAIP8L1//FOXM1//MYC//PPIA//CALR//OTUD4//LYN//PTPRS//ABL2//BCL6//ITGA3//MET//TNFAIP1//ZNRF3//TKFC//NPLOC4//GPC1//SPRY4//EGFR//NF2//SH2B3//RIPK1//APOE//CDK5RAP3//PAQR3//DAG1//D…
GO:0016311	dephosphorylation	Biological process	44	342	1068	18614	2.24231	4.40212e-07	1.97499e-05	6.35634	0.0411985	DUSP4//DUSP8//PPP1CB//PPP2CB//PPP2R5E//PTPN12//PTPRA//PTPRE//PTPRJ//PTPRK//PTPRS//SBF1//PTP4A2//CDC14B//CTDP1//CTDSP2//PDP1//SSH3//DUSP16//PTPMT1//SMAD3//CDK5RAP3//PPP1R9B//CALM3//HSP90AB1//VRK3//CDH5//PPIA//PTBP1//SMPD1//TGFB1//SPPL3//DUSP6//PTPRF//TNS2//PPP1R2//HSP90B1//INPP5B//INPPL1//CSNK2B//YWHAE//ALPP//PSPH//NANP
GO:0007165	signal transduction	Biological process	420	6026	1068	18614	1.21475	4.89249e-07	2.18092e-05	6.31047	0.393258	USP28//DOT1L//EIF2AK4//ZFP36L1//DUSP6//EGFR//FGFR3//MEN1//MYC//NF2//PPP1CB//TGFB1//YWHAE//MAPKAPK3//PABPN1//RIPK1//MAPKAPK2//NENF//IRAK1//PXDN//GAS6//AGPAT1//DNM2//MED1//RXRA//NLRP1//LYN//PLCG2//BAG6//ALPK2//EZR//CDKN1A//FOXM1//MAD1L1//CDC14B//TAOK1//CDK5RAP3//BIRC2//BSG//CBL//ERBB2//MKNK2//LY6E//MET//ADGRG1//ADGRL1//CABIN1//GPR157//EPHA2//FGFR4//SRMS//MPZL1//SH2B3//CNKSR1//PXN//PDPK1//PIK3C2A//S…
GO:0000165	MAPK cascade	Biological process	80	791	1068	18614	1.76271	5.10173e-07	2.25971e-05	6.29228	0.0749064	CRKL//GPS1//IRAK1//SMAD3//MAP3K10//TNFSF11//SH2D3A//NBR1//FOXM1//MYC//PPIA//TAOK1//ZFP36L1//MAPKAPK2//EGFR//ERBB2//TGFB1//APOE//LYN//PTPRJ//SMPD1//SH2B3//CDK5RAP3//SPRY4//PAQR3//PHLPP1//STK40//SPRED1//DAG1//DUSP4//DUSP6//DUSP8//IGF1R//NF2//ABCA7//DUSP16//FGFR3//IGF2//LIF//PLCG2//SOD1//BCAR3//SPAG9//GDF15//NENF//DVL2//DVL3//ERN1//TNFRSF11A//PDCD4//MAPK8IP3//MEN1//RIPK1//RB1CC1//PJA2//UNC5CL//SMAD4…
GO:0016032	viral process	Biological process	51	426	1068	18614	2.08655	5.21489e-07	2.29521e-05	6.28276	0.0477528	FURIN//HSP90AB1//GAS6//APOE//RAB1B//PPIA//TRIM25//TRIM62//VPS37B//CTBP1//EIF2AK4//FUT8//MGAT2//MGAT4B//ST6GALNAC4//TRIM8//PCBP1//PCBP2//CHMP5//VPS37A//HMGA2//CHD1//CTDP1//IGF2R//PPIB//DDX3X//LARP1//PABPC1//ILF3//PROX1//ISG15//TRIM28//LY6E//P4HB//SMPD1//BSG//CD55//DAG1//EGFR//EPHA2//HSPA1A//HSPA1B//LDLR//SLC1A5//SLC7A1//NRP1//RSF1//PTBP1//CSDE1//EIF3A//RCC1
GO:0050896	response to stimulus	Biological process	602	9141	1068	18614	1.14781	5.87473e-07	2.56936e-05	6.23101	0.56367	USP28//DOT1L//EIF2AK4//ZFP36L1//DUSP6//EGFR//FGFR3//MEN1//MYC//NF2//PPP1CB//TGFB1//YWHAE//MAPKAPK3//PABPN1//RIPK1//MAPKAPK2//NENF//APOE//CAT//SOD1//ERCC1//XRCC3//XRCC6//MCM3//MCM5//MCM7//POLE//WRNIP1//PPP1R9B//EIF4G1//MECP2//ALS2//ACTN4//BIRC2//CAPN2//SMAD3//SMAD4//SLC2A1//SRF//HSP90B1//PDLIM1//LONP1//SCAP//TXN2//MYH9//SMPD1//SYT7//CHMP5//C3//ZP3//HLA-E//PLCG2//B2M//HLA-A//HPRT1//FADD//ULBP3//IRA…
GO:0016071	mRNA metabolic process	Biological process	78	769	1068	18614	1.76781	6.34929e-07	2.75956e-05	6.19727	0.0730337	GSPT1//PNRC1//PABPC1//CD2BP2//SF3A2//TXNL4A//ZFP36L1//RC3H1//TNKS1BP1//DIS3L2//SNRNP200//CDK13//PQBP1//DDX17//KDM1A//HNRNPU//PTBP1//TRA2B//RBM38//RBM15//SNRPB//SNRPC//SART1//SF3A1//TFIP11//FRG1//HNRNPC//SNRNP70//SNRPN//DDX39A//RALY//GPKOW//PRPF40A//PAXBP1//AHCYL1//ERN1//ARVCF//YBX1//PRKACA//SUPT6H//PABPN1//THOC5//MBNL2//ACIN1//ZC3H13//CDK12//RBM26//PUS1//TSEN54//HSPA1A//HSPA1B//NUDT16//HNRNPAB//E…
GO:0010648	negative regulation of cell communication	Biological process	126	1429	1068	18614	1.53676	6.41693e-07	2.76502e-05	6.19267	0.117978	PXDN//DNM2//ALPK2//CBL//GPRC5A//ZGPAT//SOCS4//SRMS//PTPRJ//ATP2B4//GAS6//PPP2CB//SMPD1//HIC1//NXN//CXXC4//HSPA1A//PDPK1//SKI//NKX2-1//OGT//FAM89B//ARID4B//SUDS3//SPRED1//BCL9L//SKOR2//NBL1//TOB1//CRIM1//DEPDC5//TNFAIP8L1//FOXM1//MYC//PPIA//CALR//OTUD4//LYN//PTPRS//ABL2//BCL6//ITGA3//MET//TNFAIP1//ZNRF3//TKFC//NPLOC4//GPC1//SPRY4//EGFR//NF2//SH2B3//RIPK1//OPTN//APOE//CDK5RAP3//PAQR3//DAG1//DUSP4//…
GO:0009894	regulation of catabolic process	Biological process	97	1024	1068	18614	1.65097	6.44138e-07	2.76502e-05	6.19102	0.090824	ZFP36L1//RC3H1//TNKS1BP1//OGT//ABL2//HSPB1//PSAP//USP33//MTCL1//TRIB3//DAP//EIF4G1//GOLGA2//FOXK2//MET//WDR6//FOXK1//TAB3//FOXO3//PIK3C2A//ULK1//DEPDC5//RB1CC1//OPTN//TRIM8//LDLR//GNAI3//LARP1//ATP6V0C//CAPNS1//ERN1//PRKACA//EXOC4//IRS2//FOXF2//UBE2K//UBQLN4//HSP90AB1//RPL11//USP7//BAG6//HSPA1A//HSPA1B//SUMO2//SOCS4//ANXA2//FURIN//ABCA2//APOE//WDR91//UBXN2A//EGFR//FLNA//SMAD3//SMAD4//TMEM132A//CD…
GO:0031400	negative regulation of protein modification process	Biological process	57	503	1068	18614	1.97504	6.97848e-07	2.9772e-05	6.15624	0.0533708	CDKN1A//CRKL//DUSP6//LYN//MEN1//PPIA//TGFB1//SPAG9//CTDSP2//CDK5RAP3//ZBED3//MYADM//PIP5KL1//PAQR3//HSPB1//NF2//PDPK1//PLEC//YWHAG//TRIB3//DBNDD1//SPRED1//CBL//GPRC5A//ZGPAT//SOCS4//CALM3//EIF4G1//HSPA1A//HSPA1B//SOX4//OGT//SQSTM1//ISG15//GNL3L//NXN//PRR7//PPP1R9B//HMG20A//CTBP1//SH2B3//APOE//PTPRJ//SMPD1//SPRY4//PDCD4//DUSP16//IPO7//WDR5//KDM1A//ATP2B4//YWHAE//RPL5//RPL11//RPS15//PRKAR2A//MLLT6
GO:0051668	localization within membrane	Biological process	71	681	1068	18614	1.8171	7.50293e-07	3.18143e-05	6.12477	0.0664794	MYO1C//NACA//VPS37B//VPS37A//SIL1//BAG6//GET4//DNM2//GGA2//EXOC4//HYOU1//VPS51//LMTK2//VPS50//ANK3//NSF//SPTBN1//OPTN//GOLPH3//FLNA//MYADM//TOMM5//EGFR//LMNA//NDC1//GORASP2//AP3D1//PACSIN1//ANO1//TM9SF3//SH3PXD2B//BSG//EPHA2//GAK//GAS6//JUP//LAMA5//TPBG//EZR//TSPAN5//PKP3//TSPAN15//RHBDF2//FCHO2//TTC7B//RAB12//CALM3//ERBB2//MTCL1//MIEF1//APOE//DAG1//OGT//DEF6//CLSTN1//TGFB1//PICALM//ATP2B4//ITGA3…
GO:0000122	negative regulation of transcription by RNA polymerase II	Biological process	92	961	1068	18614	1.66853	8.07479e-07	3.40316e-05	6.09287	0.0861423	MECP2//ATF4//BCL6//KLF5//CALR//CEBPB//CHD3//CTBP1//DNMT1//DNMT3A//ENO1//NR2F6//BPTF//FOXM1//FOXO3//HIC1//HNRNPU//HOXC8//HSPA1A//DNAJB1//ID3//IGF2//FOXK2//JUND//SMAD3//SMAD4//MAF//MAFG//MEN1//MXI1//MYC//NFATC3//NFIC//NOTCH3//YBX1//MED1//PROX1//RXRA//SKI//SMARCA2//SNAI1//SOX9//SOX12//SREBF1//SREBF2//TBL1X//TCF7L2//TFAP2C//NKX2-1//EZR//YWHAZ//HMGA2//OGT//CBX4//TNFSF11//SQSTM1//LRRFIP1//NCOR2//TRIM28…
GO:0042325	regulation of phosphorylation	Biological process	111	1224	1068	18614	1.58056	8.3694e-07	3.50607e-05	6.07731	0.103933	CDKN1A//MNAT1//CCNI//CDC37//CDK5RAP3//CDH5//FN1//HSPB1//LYN//NDUFS4//PLXNB2//FNIP2//PPP1R9B//CRKL//DUSP6//MEN1//PPIA//TGFB1//SPAG9//CTDSP2//ZBED3//MYADM//PIP5KL1//PAQR3//C3//DVL2//DVL3//EGFR//ERBB2//GAS6//IGF2//INCENP//SOX9//SEMA7A//RIPK1//SQSTM1//RB1CC1//NPTN//PRR5//EIF2AK4//OGT//NF2//PDPK1//PLEC//YWHAG//TRIB3//DBNDD1//SPRED1//CBL//GPRC5A//ZGPAT//SOCS4//IRAK1//CALM3//UBE2K//TNKS1BP1//EIF4G1//CSN…
GO:0031401	positive regulation of protein modification process	Biological process	93	976	1068	18614	1.66074	8.60227e-07	3.58205e-05	6.06539	0.0870787	C3//CDKN1A//CRKL//DVL2//DVL3//EGFR//ERBB2//GAS6//IGF2//INCENP//LYN//PPIA//SOX9//TGFB1//SEMA7A//RIPK1//SQSTM1//RB1CC1//NPTN//PRR5//EIF2AK4//IRAK1//CALM3//UBE2K//TNKS1BP1//CSNK2B//INHBB//SMAD4//GDF15//SMARCA5//PAXBP1//BCL6//CTBP1//SREBF1//BIRC2//UBB//HUWE1//KDM1A//CDK5RAP3//RASSF5//DDX3X//TPX2//PDPK1//HSP90AB1//VRK3//ATP2B4//CD44//EIF4G1//LIF//BCAR3//SH2D3A//PRKD2//FNIP2//SAE1//MYBBP1A//TADA2B//CDH…
GO:0032388	positive regulation of intracellular transport	Biological process	30	197	1068	18614	2.65414	9.34296e-07	3.86732e-05	6.02952	0.0280899	SCP2//FLNA//JUP//SMAD3//TGFB1//TRIM28//GAS6//PRKACA//YWHAE//ANK3//ERBB2//MYO1C//MTCL1//MIEF1//OAZ2//CEP131//B3GAT3//ATP2A1//SREBF2//SAE1//HUWE1//UBE2J2//EDEM1//BCAP31//ANXA2//NF2//EZR//RAB21//DYNC1H1//NUMA1
GO:0007417	central nervous system development	Biological process	100	1074	1068	18614	1.6228	9.42433e-07	3.87792e-05	6.02575	0.093633	BCR//BPTF//GNAI3//GRIN2D//HSPG2//MEN1//NDUFS4//PAFAH1B3//POU3F4//MED1//PROX1//SNRPB//NKX2-1//BAG6//IRS2//HAP1//ADGRG1//AATK//NES//NCOA6//PLXNB2//PHGDH//MBD3//RTN4//CDK5RAP3//MYRF//LYN//TGFB1//MPST//PTPRS//SOX4//SOX12//ISL2//CLN8//FEZF2//IGF1R//MECP2//NCOR2//SPTBN1//MNAT1//SLC7A11//SEMA3F//NRP1//RERE//SPTBN2//SKOR2//SEC24B//HPRT1//CALM3//YWHAE//SUDS3//CCDC14//ATP2B4//CRKL//HSD3B1//NF2//SRF//PPP1R9…
GO:0006735	NADH regeneration	Biological process	8	16	1068	18614	8.71442	9.73924e-07	3.9376e-05	6.01147	0.00749064	ENO1//ENO3//HK1//FOXK2//PFKP//PGK1//TPI1//FOXK1
GO:0061621	canonical glycolysis	Biological process	8	16	1068	18614	8.71442	9.73924e-07	3.9376e-05	6.01147	0.00749064	ENO1//ENO3//HK1//FOXK2//PFKP//PGK1//TPI1//FOXK1
GO:0061718	glucose catabolic process to pyruvate	Biological process	8	16	1068	18614	8.71442	9.73924e-07	3.9376e-05	6.01147	0.00749064	ENO1//ENO3//HK1//FOXK2//PFKP//PGK1//TPI1//FOXK1
GO:0007154	cell communication	Biological process	451	6582	1068	18614	1.19423	1.02364e-06	4.11468e-05	5.98985	0.422285	USP28//DOT1L//EIF2AK4//ZFP36L1//DUSP6//EGFR//FGFR3//MEN1//MYC//NF2//PPP1CB//TGFB1//YWHAE//MAPKAPK3//PABPN1//RIPK1//MAPKAPK2//NENF//PPP1R9B//IRAK1//PXDN//GAS6//AGPAT1//DNM2//MED1//RXRA//NLRP1//LYN//PLCG2//BAG6//HMGA2//ALPK2//EZR//CDKN1A//FOXM1//MAD1L1//CDC14B//TAOK1//CDK5RAP3//ABL2//ALCAM//ANK3//ANXA5//BCR//C3//OSGIN2//CBL//CDK3//CHRND//CLIC1//CSNK1G3//CSNK2B//DOCK1//ERBB2//FLNB//GNB1//GNL1//IGF1R…
GO:0043069	negative regulation of programmed cell death	Biological process	90	940	1068	18614	1.66872	1.06473e-06	4.25526e-05	5.97276	0.0842697	BCL6//IRS2//IGF1R//PDPK1//GAS6//PRKCH//ANXA5//BIRC2//ARF4//CAT//CBL//CD44//DDX3X//DHCR24//EGFR//EGR3//ERBB2//FLNA//HSPA1A//HSPA1B//HSPB1//HSP90AB1//SMAD3//MNAT1//MYC//NME2//NTSR1//POU3F3//MED1//STIL//SOX9//HSP90B1//YWHAZ//BAG6//HMGA2//CBX4//RIPK1//TNFRSF10D//TSC22D1//TOPORS//MAPK8IP3//DSTYK//PDCD4//SOX8//PRR5//GOLPH3//NAA15//STK40//HIGD2A//RICTOR//MYO18A//FMR1-AS1//VIL1//APOE//CEBPB//CLN8//MECP2/…
GO:0070887	cellular response to chemical stimulus	Biological process	214	2756	1068	18614	1.35333	1.12525e-06	4.4714e-05	5.94875	0.200375	IRAK1//PXDN//GAS6//AGPAT1//MED1//RXRA//RPS19//TNFSF11//TNFRSF11A//ABCC2//SULT1A3//GNB1//FLNA//GNAI3//EIF4EBP2//IGF1R//IGF2//PDPK1//PIK3C2A//PTPRA//SREBF1//BCAR3//IRS2//ZNF106//ADIPOR1//PPP2CB//PLEC//WNK1//CBL//CD44//PRKACA//PTPRJ//TYK2//CRLF1//SOD1//SAFB//DDX17//ZMIZ1//BSG//PPIA//PPIB//GBF1//ATF4//QRICH1//PARP6//CDK5RAP3//LYN//PLCG2//TGFB1//CD55//ZFP36L1//INHBB//YWHAG//TBC1D4//TRIB3//SLIT3//CACNA…
GO:0043632	modification-dependent macromolecule catabolic process	Biological process	72	702	1068	18614	1.78757	1.15228e-06	4.53095e-05	5.93844	0.0674157	CBL//UBE2K//PSMD11//UBA1//UBE2H//TRIM25//USP7//BAG6//SQSTM1//CUL7//TOPORS//UBE4B//USP33//CUL9//NEDD4L//USP24//GET4//NPLOC4//CCAR1//RNF130//UBQLN4//RNF213//USP42//ZNRF3//USP32//USP30//RC3H1//RNF215//UBB//ISG15//CALR//HSP90B1//EDEM1//FBXO2//UBE2J2//STT3B//FBXL16//FOXF2//HSP90AB1//RPL11//OGT//HSPA1A//HSPA1B//SUMO2//TRIB3//SOCS4//BIRC2//PCBP2//PPP2CB//PSMB3//PSMB5//PSMD8//TBL1X//TNFAIP1//PJA2//RBCK1/…
GO:0061061	muscle structure development	Biological process	71	689	1068	18614	1.79601	1.15326e-06	4.53095e-05	5.93807	0.0664794	SMAD4//MED1//EGR3//FRG1//ID3//LAMA5//TAGLN//CACNA1H//SPEG//PAXBP1//FOXK1//FLNB//VRK3//MYH14//CAPN2//DOCK1//MYH9//DMPK//RBM38//ATP11A//KLF5//PLEC//SKI//SMAD3//TGFB1//DAG1//MYL9//PROX1//MAFF//SOX8//BCL9L//WNT5B//ACTG1//FLNC//KRT8//SRF//DDX17//ZFP36L1//SOX9//SMARCA2//SMARCD1//SOX4//XKR8//TCF7L2//CHRND//IGF2//LIF//SPAG9//SUPT6H//PTBP1//MECP2//ANKRD17//OLFM2//YBX1//ACTN4//KDM1A//CALR//KDM6B//ZFPM1//HN…
GO:0000904	cell morphogenesis involved in differentiation	Biological process	66	625	1068	18614	1.84049	1.18777e-06	4.64031e-05	5.92527	0.0617978	MET//FLNB//PALLD//SIPA1L3//ANK3//IGF1R//PICALM//ALS2//ISL2//METRN//DAG1//KIF5B//SMAD4//NOTCH3//SEMA3F//SLIT3//NKX2-1//SEMA7A//NRP1//LYPLA2//USP33//SEMA4G//ALCAM//ERBB2//DCLK1//HSP90AB1//B4GALT5//MYH9//SRF//NBEAL2//ZNF385A//ZFPM1//APOE//DNM2//RAB21//PTPRS//RTN4//FN1//TBCD//UNK//ULK1//AUTS2//RERE//HPRT1//DCDC2//PQBP1//NEDD4L//SKOR2//POU3F2//PLXNA1//PLXNB2//CUL7//PARP6//PLS1//SOD1//SEC24B//TRIOBP//S…
GO:1902533	positive regulation of intracellular signal transduction	Biological process	95	1011	1068	18614	1.63772	1.2048e-06	4.68055e-05	5.91908	0.0889513	MC1R//AKAP12//EGFR//CAT//CBL//FN1//IGF1R//SOX9//PRR5//GAS6//GOLPH3//RICTOR//TAOK1//AUTS2//ALS2//ADGRG1//NET1//MCF2L//BIRC2//FLNA//IRAK1//TRIM25//TNFSF11//RIPK1//FADD//TFG//RBCK1//BRD4//ANKRD17//TRIM62//TNIP2//TRIM8//UNC5CL//TAB3//ERBB2//TGFB1//FGFR3//IGF2//LIF//PLCG2//PPIA//PTPRJ//SOD1//BCAR3//SPAG9//GDF15//NENF//DVL2//DVL3//ERN1//MAP3K10//TNFRSF11A//HIC1//SPRED1//RB1CC1//PJA2//MAPK8IP3//HSP90AB1…
GO:0019941	modification-dependent protein catabolic process	Biological process	71	690	1068	18614	1.7934	1.216e-06	4.69783e-05	5.91506	0.0664794	CBL//UBE2K//PSMD11//UBA1//UBE2H//TRIM25//USP7//BAG6//SQSTM1//CUL7//TOPORS//UBE4B//USP33//CUL9//NEDD4L//USP24//GET4//NPLOC4//CCAR1//RNF130//UBQLN4//RNF213//USP42//ZNRF3//USP32//USP30//RC3H1//RNF215//CALR//HSP90B1//EDEM1//FBXO2//UBE2J2//STT3B//FBXL16//FOXF2//HSP90AB1//RPL11//OGT//HSPA1A//HSPA1B//SUMO2//TRIB3//SOCS4//BIRC2//PCBP2//PPP2CB//PSMB3//PSMB5//PSMD8//TBL1X//TNFAIP1//PJA2//RBCK1//KCTD2//UBXN…
GO:0048584	positive regulation of response to stimulus	Biological process	183	2290	1068	18614	1.39278	1.34009e-06	5.1486e-05	5.87287	0.171348	C3//ZP3//HLA-E//B2M//HLA-A//FADD//ULBP3//GAS6//AGPAT1//RXRA//XRCC6//PQBP1//NLRP1//LYN//PLCG2//IRAK1//MAPKAPK3//MAPKAPK2//BAG6//CD55//EIF2AK4//RGCC//MC1R//AKAP12//EGFR//WNK1//CSNK2B//INHBB//SMAD4//TGFB1//GDF15//CAT//CBL//FN1//IGF1R//SOX9//PRR5//FOXO3//ATP6V0C//SKI//TMEM132A//HSP90AB1//MEN1//CDH5//GPC3//NUMA1//PRKD2//HAP1//GOLPH3//RICTOR//TAOK1//MED1//BIRC2//PDPK1//OTUD4//TNIP2//PJA2//APPL2//DDX3X/…
GO:1990778	protein localization to cell periphery	Biological process	43	345	1068	18614	2.17229	1.40066e-06	5.35175e-05	5.85367	0.0402622	ANK3//NSF//SPTBN1//OPTN//GGA2//GOLPH3//MYADM//GORASP2//BSG//EPHA2//FLNA//GAK//GAS6//JUP//LAMA5//TPBG//EZR//TSPAN5//PKP3//TSPAN15//PACSIN1//RHBDF2//FCHO2//TTC7B//RAB12//DAG1//OGT//CLSTN1//ERBB2//TGFB1//PICALM//ATP2B4//EGFR//ITGA3//KIF5B//PDPK1//PLS1//PRKCH//VIL1//SQSTM1//PPP1R9B//ABCA2//NUMA1
GO:0051603	proteolysis involved in protein catabolic process	Biological process	78	785	1068	18614	1.73178	1.41631e-06	5.38196e-05	5.84884	0.0730337	CBL//UBE2K//PSMD11//UBA1//UBE2H//TRIM25//USP7//BAG6//SQSTM1//CUL7//TOPORS//UBE4B//USP33//CUL9//NEDD4L//USP24//GET4//NPLOC4//CCAR1//RNF130//UBQLN4//RNF213//USP42//ZNRF3//USP32//USP30//RC3H1//RNF215//LONP1//CUL4B//UBB//ISG15//CALR//HSP90B1//EDEM1//FBXO2//UBE2J2//STT3B//FBXL16//FOXF2//HSP90AB1//RPL11//OGT//HSPA1A//HSPA1B//SUMO2//TRIB3//SOCS4//BIRC2//PCBP2//PPP2CB//PSMB3//PSMB5//PSMD8//TBL1X//TNFAIP1…
GO:0048762	mesenchymal cell differentiation	Biological process	35	255	1068	18614	2.39219	1.48084e-06	5.59663e-05	5.82949	0.0327715	SEMA3F//SEMA7A//NRP1//SOX8//SEMA4G//FOXF2//FLNA//HNRNPAB//SMAD4//SNAI1//SOX9//TGFB1//HMGA2//CUL7//TRIM28//DDX17//AKNA//DAG1//PHLDB2//SMAD3//RGCC//BCL9L//NKX2-1//ADIPOR1//TRIM62//SPRED1//TCOF1//NOLC1//POLR1B//OTUD5//LAMA5//TCF7L2//RTN4//PDCD4//FN1
GO:0030308	negative regulation of cell growth	Biological process	29	191	1068	18614	2.64626	1.5022e-06	5.64663e-05	5.82327	0.0271536	PTPRS//RTN4//ULK1//SEMA3F//SEMA7A//NRP1//SEMA4G//CTDP1//SPAG9//BCL6//OSGIN2//CDKN1A//DDX3X//ENO1//HSPA1A//HSPA1B//SMAD3//SMAD4//PTPRJ//SLIT3//SMARCA2//TGFB1//SERTAD2//CCDC85B//OSGIN1//ADIPOR1//IP6K2//PPP1R9B//DCBLD2
GO:0009888	tissue development	Biological process	163	1995	1068	18614	1.42401	1.54533e-06	5.77755e-05	5.81098	0.152622	SOX9//SRF//NRP1//RBM15//CAT//SMAD3//SDC4//CRLF1//GPC3//LAMA5//SMAD4//MYC//DUSP4//NF2//PRKACA//SNAI1//ACTG1//SEMA3F//SEMA7A//SOX8//SEMA4G//POFUT1//FOXF2//FLNA//HNRNPAB//TGFB1//HMGA2//CUL7//TRIM28//DDX17//AKNA//SOX4//DVL2//PFN1//STIL//SKI//ST14//SEC24B//SPINT2//PLXNB2//MET//EGFR//DAG1//RIPK4//FGFR3//WNT5B//ADAMTS12//FASN//GPAT4//ALDH1A3//MED1//PPP1R13L//MEN1//PDPK1//FLNB//PLEC//PALLD//EXPH5//ZFP36L…
GO:0001837	epithelial to mesenchymal transition	Biological process	27	172	1068	18614	2.73592	1.7791e-06	6.61596e-05	5.7498	0.0252809	SMAD4//SNAI1//DAG1//PHLDB2//SMAD3//TGFB1//RGCC//BCL9L//NKX2-1//ADIPOR1//TRIM62//SPRED1//TCOF1//NOLC1//POLR1B//SOX9//TCF7L2//RTN4//PDCD4//FOXF2//FLNA//HNRNPAB//HMGA2//CUL7//TRIM28//DDX17//AKNA
GO:0009895	negative regulation of catabolic process	Biological process	42	337	1068	18614	2.17214	1.85596e-06	6.86508e-05	5.73143	0.0393258	DAP//EIF4G1//GOLGA2//FOXK2//MET//WDR6//FOXK1//TAB3//HSP90AB1//RPL11//USP7//BAG6//OGT//ANXA2//FURIN//EGFR//FLNA//SMAD3//SMAD4//TMEM132A//CDK5RAP3//FUS//HNRNPU//YBX1//TAF15//LARP1//PABPC1//RBM38//EIF4ENIF1//TOB1//CSDE1//IGF2BP2//HNRNPC//MAPKAPK2//ATP2B4//UBQLN4//USP30//PKP3//SNRNP70//RPL5//QRICH2//HNRNPAB
GO:0043933	protein-containing complex organization	Biological process	151	1824	1068	18614	1.44285	1.91127e-06	7.03225e-05	5.71868	0.141386	RPL5//RPL11//RPL23A//RRS1//RPS5//RPS15//RPS19//CD2BP2//SF3A2//TXNL4A//SNRNP200//SNRPB//SNRPC//SART1//SF3A1//TFIP11//EIF2S2//EIF3A//EIF3C//HLA-DMB//CALR//B2M//SOX9//CHAF1B//SMARCA5//CHAF1A//SUPT16H//CABIN1//HP1BP3//RSF1//HMGA1//SMARCD1//GSPT1//NDC1//NCKAP5L//GOLGA2//TUBGCP3//TPX2//TBCD//TAOK1//PXN//SMAD3//SMAD4//TGFB1//COX10//UBE2K//GAK//VIL1//SPIRE1//INF2//PPP1R9B//PFN1//COTL1//GBA2//SSH3//MYADM/…
GO:0043409	negative regulation of MAPK cascade	Biological process	28	183	1068	18614	2.66671	1.94024e-06	7.10127e-05	5.71215	0.0262172	FOXM1//MYC//PPIA//APOE//LYN//PTPRJ//SMPD1//SH2B3//CDK5RAP3//SPRY4//PAQR3//PDCD4//DUSP16//MEN1//DUSP4//DUSP6//LIF//SMAD4//EZR//EIF3A//VRK3//WNK2//SPRED1//DAG1//DUSP8//IGF1R//NF2//ABCA7
GO:0010605	negative regulation of macromolecule metabolic process	Biological process	249	3323	1068	18614	1.30598	1.99192e-06	7.25226e-05	5.70073	0.233146	ATF4//BCL6//KLF5//CALR//CEBPB//CHD3//CTBP1//DNMT1//DNMT3A//ENO1//NR2F6//BPTF//FOXM1//FOXO3//HIC1//HNRNPU//HOXC8//HSPA1A//DNAJB1//ID3//IGF2//FOXK2//JUND//SMAD3//SMAD4//MAF//MAFG//MECP2//MEN1//MXI1//MYC//NFATC3//NFIC//NOTCH3//YBX1//MED1//PROX1//RXRA//SKI//SMARCA2//SNAI1//SOX9//SOX12//SREBF1//SREBF2//TBL1X//TCF7L2//TFAP2C//NKX2-1//EZR//YWHAZ//HMGA2//OGT//CBX4//TNFSF11//SQSTM1//LRRFIP1//NCOR2//TRIM28…
GO:0007264	small GTPase mediated signal transduction	Biological process	54	483	1068	18614	1.94857	2.06652e-06	7.48388e-05	5.68476	0.0505618	CDKN1A//CRKL//DHCR24//GNB1//RGL3//RHOB//BCL6//ITGA3//ADGRG1//ARHGAP29//EPS8L1//EPS8L3//NISCH//ALS2//KPNB1//GBF1//CYTH2//ARFGEF3//RAB21//RAB12//CBL//APOE//NRP1//DNM2//OGT//AUTS2//BCR//ABL2//MET//TNFAIP1//NET1//MCF2L//FOXM1//SQSTM1//PPP2CB//LZTR1//MFN2//SPRY4//ITSN1//ARHGAP11A//SIPA1L3//NGEF//PLEKHG3//DEF6//GMIP//ARHGAP23//ARHGAP19//ARHGEF19//DOCK1//NUCB1//BCAR3//USO1//SH2D3A//DOCK6
GO:0080134	regulation of response to stress	Biological process	129	1505	1068	18614	1.4939	2.07706e-06	7.48388e-05	5.68255	0.120787	C3//ZP3//HLA-E//XRCC6//PQBP1//NLRP1//LYN//PLCG2//IRAK1//MAPKAPK3//MAPKAPK2//EIF2AK4//TGFB1//FURIN//RHBDF2//TADA2B//APOE//KDM1A//NBR1//FOXM1//MYC//PPIA//TAOK1//BIRC2//PDPK1//OTUD4//TNIP2//PJA2//APPL2//DDX3X//PTPRS//RTN4//CLPB//TKFC//NPLOC4//HLA-A//ANXA2//PDCD4//DUSP16//SOX4//HIC1//SPRED1//CD44//SNAI1//CEBPG//EGFR//NPAS2//TRIM28//TMEM161A//IGF1R//MAPK8IP3//PHLPP1//MEN1//MAP3K10//TNFSF11//RIPK1//RB1…
GO:0022008	neurogenesis	Biological process	140	1667	1068	18614	1.46373	2.21931e-06	7.95519e-05	5.65378	0.131086	CRKL//GAS6//ITGA3//SRF//YWHAE//NRP1//DCLK1//AUTS2//DCDC2//UNK//KDM1A//SOX4//PROX1//PLXNB2//ANK3//IGF1R//PICALM//ALS2//ISL2//METRN//DAG1//KIF5B//SMAD4//NOTCH3//SEMA3F//SLIT3//NKX2-1//SEMA7A//LYPLA2//PALLD//USP33//SEMA4G//FEZF2//RTN4//YWHAZ//ALCAM//ERBB2//JAG2//NF2//SKI//ABL2//APOE//LYN//SF3A2//NPTN//B2M//FLNA//GAK//PTPRS//ITM2C//PAQR3//MYRF//TGFB1//MECP2//SOX8//GPC1//C3//PPP1R9B//CLN8//SKOR2//SOX9…
GO:0007167	enzyme-linked receptor protein signaling pathway	Biological process	94	1012	1068	18614	1.61888	2.25617e-06	8.04587e-05	5.64663	0.088015	EGFR//EPHA2//ERBB2//FGFR3//FGFR4//LYN//MET//SRMS//MPZL1//SH2B3//CNKSR1//CBL//PDPK1//PIK3C2A//SOX9//TGFB1//VIL1//GPRC5A//ZGPAT//SOCS4//CDH5//FUT8//SMAD3//SMAD4//FURIN//PTPRK//PXN//SKI//GDF15//APPL2//ZMIZ1//SPTBN1//PTPRF//EIF4EBP2//IGF1R//IGF2//PTPRA//SREBF1//BCAR3//IRS2//ZNF106//CRKL//FGFRL1//PTPRJ//CSNK2B//INHBB//ITGA3//PDCD4//HSP90AB1//MEN1//DNM2//HSPA1A//NKX2-1//OGT//FAM89B//ARID4B//SUDS3//SPRE…
GO:0032880	regulation of protein localization	Biological process	83	863	1068	18614	1.67624	2.38218e-06	8.45189e-05	5.62302	0.0777154	PRKACA//SOX4//TCF7L2//IRS2//AACS//ANO1//TGFB1//NOLC1//FLNA//JUP//SMAD3//TRIM28//INHBB//KCNJ11//SREBF1//GAS6//YWHAE//RHBDF2//APOE//PPIA//EZR//EXPH5//GOLPH3//MYO18A//SYT7//SLC7A11//TMEM132A//ANK3//ERBB2//MYO1C//MTCL1//MIEF1//OAZ2//CEP131//B3GAT3//DAG1//OGT//LMNA//NF2//RASSF5//DCLK1//LIF//CDK5RAP3//TRIM8//NUMA1//SPTBN1//PICALM//ATP2B4//EGFR//EPHA2//ITGA3//KIF5B//PDPK1//PLS1//PRKCH//VIL1//SQSTM1//PPP…
GO:0010243	response to organonitrogen compound	Biological process	98	1069	1068	18614	1.59778	2.41191e-06	8.51392e-05	5.61764	0.0917603	CALM3//HPRT1//SOD1//PPP1R9B//GNB1//FLNA//GNAI3//SULT1A3//EIF4EBP2//IGF1R//IGF2//PDPK1//PIK3C2A//PTPRA//SREBF1//BCAR3//IRS2//ZNF106//CALR//HSP90B1//TRIM25//BAG6//EDEM1//UBE4B//FBXO2//NPLOC4//UBE2J2//STT3B//NLRP1//CAT//INPPL1//LYN//SLC2A1//OGT//TNFRSF11A//SCAP//ZBED3//SLC27A1//ZFP36L1//INHBB//YWHAG//TBC1D4//TRIB3//KCNJ11//CYC1//AHCYL1//DNM2//DNMT3A//SMPD1//FADD//BSG//DAG1//JUND//NUDC//PTPRE//LONP1/…
GO:0031329	regulation of cellular catabolic process	Biological process	80	823	1068	18614	1.69418	2.42947e-06	8.5326e-05	5.61449	0.0749064	ZFP36L1//RC3H1//TNKS1BP1//ABL2//HSPB1//PSAP//USP33//MTCL1//TRIB3//DAP//EIF4G1//GOLGA2//FOXK2//MET//WDR6//FOXK1//TAB3//FOXO3//PIK3C2A//ULK1//DEPDC5//RB1CC1//OPTN//TRIM8//LDLR//GNAI3//LARP1//ATP6V0C//CAPNS1//ERN1//PRKACA//EXOC4//IRS2//FOXF2//UBE2K//UBQLN4//HSP90AB1//RPL11//USP7//BAG6//OGT//HSPA1A//HSPA1B//SUMO2//SOCS4//ANXA2//FURIN//ABCA2//APOE//MAPKAPK2//PUM1//SERBP1//PCBP4//FUS//HNRNPU//YBX1//TAF…
GO:0009892	negative regulation of metabolic process	Biological process	262	3538	1068	18614	1.29066	2.51745e-06	8.79716e-05	5.59904	0.245318	ATF4//BCL6//KLF5//CALR//CEBPB//CHD3//CTBP1//DNMT1//DNMT3A//ENO1//NR2F6//BPTF//FOXM1//FOXO3//HIC1//HNRNPU//HOXC8//HSPA1A//DNAJB1//ID3//IGF2//FOXK2//JUND//SMAD3//SMAD4//MAF//MAFG//MECP2//MEN1//MXI1//MYC//NFATC3//NFIC//NOTCH3//YBX1//MED1//PROX1//RXRA//SKI//SMARCA2//SNAI1//SOX9//SOX12//SREBF1//SREBF2//TBL1X//TCF7L2//TFAP2C//NKX2-1//EZR//YWHAZ//HMGA2//OGT//CBX4//TNFSF11//SQSTM1//LRRFIP1//NCOR2//TRIM28…
GO:0072657	protein localization to membrane	Biological process	62	588	1068	18614	1.83773	2.63261e-06	9.15357e-05	5.57961	0.0580524	MYO1C//NACA//VPS37B//VPS37A//SIL1//BAG6//GET4//HYOU1//ANK3//NSF//SPTBN1//OPTN//GGA2//GOLPH3//FLNA//MYADM//TOMM5//EGFR//GORASP2//BSG//EPHA2//GAK//GAS6//JUP//LAMA5//TPBG//EZR//TSPAN5//PKP3//TSPAN15//PACSIN1//RHBDF2//FCHO2//TTC7B//RAB12//CALM3//ERBB2//MTCL1//MIEF1//APOE//DAG1//OGT//CLSTN1//TGFB1//PICALM//ATP2B4//ITGA3//KIF5B//PDPK1//PLS1//PRKCH//VIL1//SQSTM1//PPP1R9B//CRKL//SLC7A11//GPC3//GPC1//AP3D…
GO:0051649	establishment of localization in cell	Biological process	171	2134	1068	18614	1.39659	2.72192e-06	9.41704e-05	5.56512	0.160112	RRS1//RPS15//CENPA//NUMA1//LYN//KPNB1//NUP214//POM121//DDX39A//POM121C//THOC5//MCM3AP//VPS51//RPL11//YWHAE//YWHAG//YWHAZ//HAP1//AKAP6//CDC37//CDKN1A//LMNA//MED1//SQSTM1//IPO7//APPL2//EIF4ENIF1//CALR//PRKACA//TGFB1//AHCYL1//MYO1C//NACA//VPS37B//VPS37A//SIL1//BAG6//GET4//M6PR//SNX16//AP3D1//PEX12//MFN2//BCAP31//TOMM34//TOMM5//AP2A2//ARF4//ARL4D//RHOB//CLTA//CLTB//COPB1//NSF//USO1//STX10//SEC24B//CO…
GO:0140694	non-membrane-bounded organelle assembly	Biological process	46	390	1068	18614	2.05571	2.81674e-06	9.69683e-05	5.55025	0.0430712	RPL5//RPL11//RPL23A//RRS1//RPS5//RPS15//RPS19//PLEC//MYL9//PROX1//DYNC1H1//EIF4ENIF1//RC3H1//DDX3X//CSDE1//UBAP2L//ATXN2L//PRRC2C//ACTG1//FLNC//KRT8//SRF//STIL//RCC1//GOLGA2//TUBGCP3//INCENP//KIF4A//CENPA//NUMA1//SH3PXD2B//FLNA//KPNB1//KIF3B//TPX2//RNF213//HNRNPU//HSPA1A//HSPA1B//DRG1//CHMP5//EML3//PLS1//VIL1//EZR//SMAD4
GO:0061620	glycolytic process through glucose-6-phosphate	Biological process	8	18	1068	18614	7.74615	2.98619e-06	0.000102295	5.52488	0.00749064	ENO1//ENO3//HK1//FOXK2//PFKP//PGK1//TPI1//FOXK1
GO:0098930	axonal transport	Biological process	15	65	1068	18614	4.02204	3.01133e-06	0.000102651	5.52124	0.0140449	KIF1A//SOD1//SPG7//TERF2//AP3D1//HAP1//KIF3B//RAB21//KIF4A//DST//DYNC1H1//HSPB1//KIF5B//MAPK8IP3//KIF1C
GO:0051056	regulation of small GTPase mediated signal transduction	Biological process	38	298	1068	18614	2.22247	3.28856e-06	0.00011135	5.48299	0.0355805	GBF1//CYTH2//ARFGEF3//CBL//APOE//NRP1//DNM2//OGT//AUTS2//ALS2//BCR//EPS8L1//EPS8L3//ABL2//BCL6//ITGA3//MET//TNFAIP1//ADGRG1//NET1//MCF2L//FOXM1//SQSTM1//PPP2CB//LZTR1//MFN2//SPRY4//ITSN1//ARHGAP29//ARHGAP11A//SIPA1L3//NGEF//PLEKHG3//DEF6//GMIP//ARHGAP23//ARHGAP19//ARHGEF19
GO:0008089	anterograde axonal transport	Biological process	13	50	1068	18614	4.5315	3.29854e-06	0.00011135	5.48168	0.0121723	AP3D1//HAP1//HSPB1//KIF5B//MAPK8IP3//KIF1A//KIF1C//SOD1//SPG7//TERF2//KIF3B//RAB21//KIF4A
GO:0016477	cell migration	Biological process	133	1580	1068	18614	1.46711	3.6541e-06	0.000122757	5.43722	0.124532	SEMA3F//SEMA7A//NRP1//SOX8//SEMA4G//CRKL//GAS6//ITGA3//SRF//YWHAE//DCLK1//AUTS2//DCDC2//UNK//EGR3//EPHB4//PROX1//PLEC//RPS19//TNFSF11//TNFRSF11A//ZP3//BCR//AMOTL2//RHOB//CALR//PRKD2//APOE//FAT2//SMAD4//SNAI1//IRS2//ADIPOR1//DOCK1//PFN1//PLCG2//SOX9//VIL1//RTN4//FUT8//PDLIM1//SDC4//APPL2//RCC2//TGFB1//WNK1//PLXNA1//S100A11//EGFR//NKX2-1//POU3F2//POU3F3//ADGRG1//ZMIZ1//FEZF2//RERE//FLNA//LAMA5//LMN…
GO:0051179	localization	Biological process	370	5306	1068	18614	1.21535	3.9971e-06	0.000133634	5.39826	0.346442	RRS1//RPS15//CENPA//NUMA1//COG5//SLC27A1//PLS1//VIL1//EZR//ATP1A1//DMPK//WNK1//DNM2//ANXA2//LRPAP1//PLCG2//TBC1D5//LYN//RGCC//SLC7A11//SLC38A10//KPNB1//NUP214//POM121//DDX39A//POM121C//THOC5//MCM3AP//VPS51//RPL11//YWHAE//YWHAG//YWHAZ//HAP1//AKAP6//CDC37//CDKN1A//LMNA//MED1//SQSTM1//IPO7//APPL2//EIF4ENIF1//CALR//PRKACA//TGFB1//AHCYL1//MYO1C//NACA//VPS37B//VPS37A//SIL1//BAG6//GET4//M6PR//SNX16//AP3…
GO:0001932	regulation of protein phosphorylation	Biological process	99	1096	1068	18614	1.57432	4.05711e-06	0.000134991	5.39178	0.0926966	CDKN1A//MNAT1//CCNI//CDC37//CDK5RAP3//CRKL//DUSP6//LYN//MEN1//PPIA//TGFB1//SPAG9//CTDSP2//ZBED3//MYADM//PIP5KL1//PAQR3//C3//DVL2//DVL3//EGFR//ERBB2//GAS6//IGF2//INCENP//SOX9//SEMA7A//RIPK1//SQSTM1//RB1CC1//NPTN//PRR5//EIF2AK4//HSPB1//NF2//PDPK1//PLEC//YWHAG//TRIB3//DBNDD1//SPRED1//CBL//GPRC5A//ZGPAT//SOCS4//IRAK1//CALM3//UBE2K//TNKS1BP1//EIF4G1//CSNK2B//INHBB//SMAD4//GDF15//DDX3X//TPX2//RICTOR//A…
GO:0016049	cell growth	Biological process	54	495	1068	18614	1.90133	4.31151e-06	0.000142772	5.36537	0.0505618	CRKL//NET1//OGFR//CLSTN1//PPP1R9B//SOX9//MEX3C//DDX3X//EGFR//EIF4G1//ERBB2//TEAD1//AKAP6//PRR5//RICTOR//BCL6//OSGIN2//CDKN1A//ENO1//HSPA1A//HSPA1B//SMAD3//SMAD4//PTPRJ//SLIT3//SMARCA2//TGFB1//SERTAD2//CCDC85B//OSGIN1//ADIPOR1//IP6K2//RTN4//DCBLD2//APOE//DNM2//RAB21//PTPRS//FN1//SRF//SEMA7A//ULK1//HSP90AB1//DCLK1//AUTS2//NRP1//SEMA3F//SEMA4G//ALCAM//CTDP1//SPAG9//NEDD4L//PLXNA1//EIF2AK4
GO:0001667	ameboidal-type cell migration	Biological process	54	496	1068	18614	1.89749	4.57655e-06	0.000150831	5.33946	0.0505618	SEMA3F//SEMA7A//NRP1//SOX8//SEMA4G//EGR3//EPHB4//SRF//AMOTL2//RHOB//CALR//PROX1//PRKD2//APOE//FAT2//SMAD4//SNAI1//IRS2//ADIPOR1//DOCK1//ITGA3//PFN1//PLCG2//SOX9//VIL1//RTN4//FUT8//PLEC//PDLIM1//SDC4//APPL2//RCC2//TGFB1//LAMA5//HSPB1//GPC3//CDH5//MYH9//EPHA2//PDPK1//ATP2B4//CSNK2B//JUP//MECP2//RGCC//PXN//EPPK1//ITGB4//AKAP12//PIK3C2A//SPRED1//TPBG//FN1//MET
GO:0030182	neuron differentiation	Biological process	118	1370	1068	18614	1.50117	4.70257e-06	0.000154253	5.32766	0.110487	SOX4//ANK3//IGF1R//PICALM//ALS2//ISL2//METRN//DAG1//KIF5B//SMAD4//NOTCH3//SEMA3F//SLIT3//NKX2-1//SEMA7A//NRP1//LYPLA2//PALLD//USP33//SEMA4G//FEZF2//RTN4//YWHAZ//ALCAM//ERBB2//JAG2//ABL2//APOE//ITGA3//LYN//SF3A2//KDM1A//PLXNB2//NPTN//B2M//FLNA//GAK//PTPRS//ITM2C//PAQR3//C3//CRKL//MECP2//PPP1R9B//CLN8//SKOR2//PROX1//PLXNA1//ZMIZ1//BCL6//UBB//HPRT1//DCLK1//TAOK1//GBA2//HSP90AB1//B4GALT5//DNM2//RAB21…
GO:0001701	in utero embryonic development	Biological process	46	398	1068	18614	2.01439	4.8697e-06	0.000158985	5.3125	0.0430712	CAPN2//FURIN//SUPT6H//ZP3//MFN2//RTN4//BYSL//SRF//ST8SIA6//CEBPB//EGFR//BPTF//IGF2//MED1//TRIM28//ST14//SPINT2//KRT8//LIF//SNAI1//ZFP36L1//PHLDA2//FUT8//GJB3//INPP5B//JAG2//SMAD3//SMAD4//MAFG//MYH9//YBX1//PSPH//STIL//TERF2//FOSL1//EIF2S2//KLF2//ATP11A//MAFF//SOX8//UPB1//MBD3//ZMIZ1//ALS2//NXN//UNK
GO:0061615	glycolytic process through fructose-6-phosphate	Biological process	8	19	1068	18614	7.33846	4.89845e-06	0.000159177	5.30994	0.00749064	ENO1//ENO3//HK1//FOXK2//PFKP//PGK1//TPI1//FOXK1
GO:1902532	negative regulation of intracellular signal transduction	Biological process	59	561	1068	18614	1.83298	4.97848e-06	0.000161025	5.3029	0.0552434	ATP2B4//DEPDC5//TNFAIP8L1//FOXM1//MYC//PPIA//ABL2//BCL6//ITGA3//MET//TNFAIP1//RIPK1//OPTN//APOE//LYN//PTPRJ//SMPD1//SH2B3//CDK5RAP3//SPRY4//PAQR3//DAG1//DUSP4//DUSP6//DUSP8//IGF1R//NF2//ABCA7//DUSP16//SPRED1//PDCD4//CD44//SNAI1//KDM1A//MEN1//PPP2CB//LZTR1//MFN2//EPHA2//PHLPP1//FAM89B//LIF//SMAD4//EZR//EIF3A//VRK3//WNK2//MYADM//DDX3X//ADIPOR1//ZNF385A//HSPB1//TMEM161A//GRINA//HSPA1A//ENO1//HYOU1//…
GO:0006325	chromatin organization	Biological process	66	653	1068	18614	1.76157	5.28607e-06	0.000170182	5.27687	0.0617978	SMARCA5//SOX9//CHAF1B//CHAF1A//SUPT16H//CABIN1//HP1BP3//RSF1//HMGA1//SMARCD1//RERE//CHD1//CHD3//BPTF//HNRNPC//MYC//SMARCA2//TOP1//KDM5C//BCL7B//CFDP1//MYBBP1A//RAD54L2//KDM6B//MBD3//YEATS2//EP400//BRD9//TADA2B//DNMT1//DNMT3A//IGF2//MECP2//ARID4B//HNRNPU//RBM15//USP7//CTBP1//LMNA//HMGA2//SCMH1//DOT1L//CENPA//SUPT6H//MCM3AP//TFAP2C//KLF2//WDR5//SNAI1//KDM1A//TRIM28//EHMT1//OGT//MSL3//GPX4//MEN1//SA…
GO:0006511	ubiquitin-dependent protein catabolic process	Biological process	68	680	1068	18614	1.74288	5.46678e-06	0.000174796	5.26227	0.0636704	CALR//HSP90B1//TRIM25//BAG6//EDEM1//UBE4B//FBXO2//NPLOC4//UBE2J2//STT3B//FBXL16//FOXF2//UBE2K//UBQLN4//HSP90AB1//RPL11//USP7//OGT//HSPA1A//HSPA1B//SUMO2//TRIB3//SOCS4//BIRC2//PCBP2//PPP2CB//PSMB3//PSMB5//PSMD8//PSMD11//TBL1X//TNFAIP1//UBE2H//PJA2//TOPORS//RBCK1//NEDD4L//KCTD2//UBXN7//FBXL19//WDR26//RNF187//UBXN2A//CHMP5//VPS37B//VPS37A//USP28//BCAP31//ASCC2//RPL5//QRICH2//CBL//UBA1//SQSTM1//CUL7/…
GO:1902893	regulation of miRNA transcription	Biological process	15	68	1068	18614	3.8446	5.47965e-06	0.000174796	5.26125	0.0140449	NFATC3//SOX9//SRF//TGFB1//NCOR2//KLF5//EGFR//FOXO3//SMAD3//SMAD4//MYC//SREBF1//SREBF2//TEAD1//FOSL1
GO:0018193	peptidyl-amino acid modification	Biological process	106	1204	1068	18614	1.53443	5.75353e-06	0.000182694	5.24007	0.0992509	PPIA//PPIB//CBL//GPRC5A//ZGPAT//SOCS4//LIF//CALM3//UBE2K//TGFB1//TNKS1BP1//EIF4G1//SPRED1//MECP2//MBD3//YEATS2//EP400//SUMO2//CBX4//SAE1//TRIM28//TOPORS//ZMIZ1//VKORC1L1//NAA15//EHMT1//CSNK1G3//DMPK//GAS6//MKNK2//MAP3K10//PDPK1//PRKACA//PRKCH//TOP1//MAPKAPK3//ULK1//DCLK1//MAPKAPK2//LMTK2//MAST2//PRKD2//VRK3//WNK1//RICTOR//NME2//CAD//CSNK2B//CDC42BPB//ABL2//BCR//EGFR//EPHA2//EPHB4//ERBB2//FGFR3//F…
GO:0043408	regulation of MAPK cascade	Biological process	69	695	1068	18614	1.73035	5.96406e-06	0.000188519	5.22446	0.0646067	NBR1//FOXM1//MYC//PPIA//TAOK1//EGFR//ERBB2//IRAK1//TGFB1//TNFSF11//APOE//LYN//PTPRJ//SMPD1//SH2B3//CDK5RAP3//SPRY4//PAQR3//DAG1//DUSP4//DUSP6//DUSP8//IGF1R//NF2//ABCA7//DUSP16//SPRED1//FGFR3//IGF2//LIF//PLCG2//SOD1//BCAR3//SPAG9//GDF15//NENF//DVL2//DVL3//ERN1//MAP3K10//TNFRSF11A//PDCD4//MAPK8IP3//PHLPP1//MEN1//RIPK1//RB1CC1//PJA2//UNC5CL//EPHA2//FN1//YWHAZ//SMAD4//EZR//EIF3A//VRK3//WNK2//CD44//CR…
GO:0006914	autophagy	Biological process	59	565	1068	18614	1.82	6.20295e-06	0.000194303	5.2074	0.0552434	ULK1//RB1CC1//RAB1B//UBXN2A//SQSTM1//USP30//LRBA//OGT//ABL2//HSPB1//PSAP//USP33//MTCL1//TRIB3//DAP//EIF4G1//GOLGA2//FOXK2//MET//WDR6//FOXK1//TAB3//FOXO3//PIK3C2A//DEPDC5//OPTN//TRIM8//NBR1//TBC1D5//VPS37B//VPS37A//GNAI3//LARP1//ATP6V0C//CAPNS1//ERN1//PRKACA//EXOC4//MFN2//GAA//CALR//TGFB1//CHMP5//MCOLN1//HUWE1//CDC37//RNF213//UBQLN4//FYCO1//CERS1//SREBF1//SREBF2//EEF1A2//SNRNP70//VPS51//ITGB4//HAP…
GO:0061919	process utilizing autophagic mechanism	Biological process	59	565	1068	18614	1.82	6.20295e-06	0.000194303	5.2074	0.0552434	ULK1//RB1CC1//RAB1B//UBXN2A//SQSTM1//USP30//LRBA//OGT//VPS51//DAP//ITGB4//HAP1//TBC1D5//OPTN//CHMP5//UBQLN4//GRAMD1A//RAB12//ABL2//HSPB1//PSAP//USP33//MTCL1//TRIB3//EIF4G1//GOLGA2//FOXK2//MET//WDR6//FOXK1//TAB3//FOXO3//PIK3C2A//DEPDC5//TRIM8//NBR1//VPS37B//VPS37A//GNAI3//LARP1//ATP6V0C//CAPNS1//ERN1//PRKACA//EXOC4//MFN2//GAA//CALR//TGFB1//MCOLN1//HUWE1//CDC37//RNF213//FYCO1//CERS1//SREBF1//SREBF2…
GO:0043066	negative regulation of apoptotic process	Biological process	85	913	1068	18614	1.62262	6.43816e-06	0.00019989	5.19124	0.079588	BCL6//IRS2//IGF1R//PDPK1//GAS6//PRKCH//BIRC2//CD44//DDX3X//DHCR24//VIL1//APOE//CEBPB//CLN8//MECP2//SOD1//NRP1//CRLF1//NES//TFAP2D//FADD//LMNA//MTRNR2L2//MTRNR2L8//MTRNR2L12//SLC25A6//HSPA1A//KDM1A//ZNF385A//HSPB1//PPIA//SNAI1//TMEM161A//GRINA//ENO1//HYOU1//DNMT1//CFDP1//CDH5//TNIP2//TCF7L2//POU3F4//SOX9//GNAI3//RIPK1//RB1CC1//HSPA1B//VDAC2//ANXA5//ARF4//CAT//CBL//EGFR//EGR3//ERBB2//FLNA//HSP90AB1…
GO:0046777	protein autophosphorylation	Biological process	31	227	1068	18614	2.38015	6.4388e-06	0.00019989	5.19119	0.0290262	CALM3//DDX3X//TNKS1BP1//ERN1//RIPK1//EGFR//IGF1R//SRMS//AATK//CAD//EPHB4//ERBB2//FGFR3//FGFR4//MKNK2//IRAK1//LYN//MAP3K10//PDPK1//PRKACA//MAPKAPK3//ULK1//MAPKAPK2//RB1CC1//TRIM28//LMTK2//PRKD2//CDK12//TAOK1//WNK2//EIF2AK4
GO:0046578	regulation of Ras protein signal transduction	Biological process	27	184	1068	18614	2.55749	6.57907e-06	0.000203337	5.18184	0.0252809	GBF1//CYTH2//ARFGEF3//CBL//APOE//NRP1//DNM2//OGT//AUTS2//ALS2//BCR//EPS8L1//EPS8L3//ABL2//BCL6//ITGA3//MET//TNFAIP1//ADGRG1//NET1//MCF2L//PPP2CB//LZTR1//MFN2//SPRY4//FOXM1//SQSTM1
GO:0061614	miRNA transcription	Biological process	15	69	1068	18614	3.78888	6.63426e-06	0.000204136	5.17821	0.0140449	SMAD3//NFATC3//SOX9//SRF//TGFB1//NCOR2//KLF5//EGFR//FOXO3//SMAD4//MYC//SREBF1//SREBF2//TEAD1//FOSL1
GO:0044093	positive regulation of molecular function	Biological process	127	1512	1068	18614	1.46393	6.90792e-06	0.00021162	5.16065	0.118914	DAP//SMAD3//NLRP1//CALM3//EGFR//IRAK1//FGFR3//PDPK1//ABL2//ARF4//HAP1//B2M//RPL11//TCF7L2//TRIM28//USP33//TMEM132A//TRIB3//SPPL3//TPX2//GAS6//PPIA//PLCG2//RXRA//ACTN4//HSP90AB1//VRK3//CDH3//DNAJB1//PFN1//PRKD2//EPHA2//EPHB4//ERBB2//FGFR4//IGF1R//MET//DSTYK//GNAI3//KDM1A//IGF2//SOD1//B3GAT3//DDX3X//MYC//BCAP31//CEBPG//SKI//TGFB1//TNFSF11//DVL2//DVL3//ERN1//MAP3K10//TNFRSF11A//PICALM//BCAR3//PKP4//…
GO:0008088	axo-dendritic transport	Biological process	16	78	1068	18614	3.57515	7.3072e-06	0.00022186	5.13625	0.0149813	KIF1A//SOD1//SPG7//TERF2//AP3D1//HAP1//KIF3B//RAB21//KIF4A//DST//DYNC1H1//HNRNPU//KIF5B//HSPB1//MAPK8IP3//KIF1C
GO:0072659	protein localization to plasma membrane	Biological process	36	285	1068	18614	2.20154	7.33587e-06	0.00022186	5.13455	0.0337079	ANK3//NSF//SPTBN1//OPTN//GGA2//GOLPH3//GORASP2//TGFB1//PICALM//ATP2B4//EGFR//EPHA2//ITGA3//KIF5B//PDPK1//PLS1//PRKCH//VIL1//EZR//SQSTM1//PPP1R9B//BSG//FLNA//GAK//GAS6//JUP//LAMA5//TPBG//TSPAN5//PKP3//TSPAN15//PACSIN1//RHBDF2//FCHO2//TTC7B//RAB12
GO:0019058	viral life cycle	Biological process	39	320	1068	18614	2.12414	7.34021e-06	0.00022186	5.13429	0.0365169	HSP90AB1//APOE//RAB1B//PPIA//TRIM25//TRIM62//VPS37B//CTBP1//GAS6//PCBP1//PCBP2//CHMP5//VPS37A//EIF2AK4//PPIB//DDX3X//LARP1//PABPC1//ILF3//PROX1//ISG15//HMGA2//TRIM28//LY6E//TRIM8//P4HB//FURIN//SMPD1//BSG//CD55//DAG1//EGFR//EPHA2//HSPA1A//HSPA1B//LDLR//SLC1A5//SLC7A1//NRP1
GO:0006886	intracellular protein transport	Biological process	82	875	1068	18614	1.63333	7.36979e-06	0.00022186	5.13254	0.076779	VPS51//RPL11//YWHAE//YWHAG//YWHAZ//HAP1//AKAP6//CDC37//CDKN1A//KPNB1//LMNA//MED1//NUP214//SQSTM1//POM121//IPO7//APPL2//EIF4ENIF1//POM121C//CALR//PRKACA//TGFB1//AHCYL1//MYO1C//NACA//VPS37B//VPS37A//SIL1//BAG6//GET4//M6PR//SNX16//AP3D1//PEX12//MFN2//BCAP31//TOMM34//TOMM5//GNPTAB//HSP90B1//NPLOC4//HYOU1//NOLC1//FLNA//JUP//SMAD3//TRIM28//EDEM1//DUSP16//GAS6//BCR//ANK3//ERBB2//MTCL1//MIEF1//OAZ2//CEP1…
GO:0043009	chordate embryonic development	Biological process	66	660	1068	18614	1.74288	7.5137e-06	0.000225217	5.12415	0.0617978	FUT8//GJB3//IGF2//INPP5B//JAG2//SMAD3//SMAD4//MAFG//MYH9//YBX1//PSPH//STIL//TERF2//FOSL1//EIF2S2//KLF2//ATP11A//MAFF//SOX8//UPB1//MBD3//ZMIZ1//ALS2//NXN//UNK//POFUT1//CAPN2//FURIN//SUPT6H//ZP3//MFN2//RTN4//BYSL//SRF//ST8SIA6//SOX4//DVL2//PFN1//PRKACA//SDC4//SKI//ST14//TGFB1//SEC24B//SPINT2//PLXNB2//CEBPB//EGFR//BPTF//MED1//TCOF1//NOLC1//POLR1B//SOX9//ZFP36L1//EPHA2//MARCKS//PROX1//PHGDH//HOXB9//T…
GO:0040008	regulation of growth	Biological process	63	621	1068	18614	1.76814	7.68315e-06	0.000229307	5.11446	0.0589888	CRKL//NET1//OGFR//CLSTN1//PPP1R9B//DDX3X//EGFR//EIF4G1//ERBB2//TEAD1//AKAP6//PRR5//RICTOR//BCL6//OSGIN2//CDKN1A//ENO1//HSPA1A//HSPA1B//SMAD3//SMAD4//PTPRJ//SLIT3//SMARCA2//TGFB1//SERTAD2//CCDC85B//OSGIN1//ADIPOR1//IP6K2//RTN4//DCBLD2//APOE//DNM2//RAB21//PTPRS//SOD1//GPAT4//GDF15//RAI1//IGF2//PLS1//POU3F2//PPIB//VIL1//EZR//FN1//SRF//SEMA7A//GPC3//FGFR3//ULK1//NRP1//SEMA3F//SEMA4G//DUSP6//PROX1//CT…
GO:1905475	regulation of protein localization to membrane	Biological process	26	175	1068	18614	2.58943	7.71753e-06	0.000229349	5.11252	0.0243446	ANK3//ERBB2//MYO1C//MTCL1//MIEF1//DAG1//OGT//SPTBN1//TGFB1//PICALM//ATP2B4//EGFR//EPHA2//ITGA3//KIF5B//PDPK1//PLS1//PRKCH//VIL1//EZR//SQSTM1//PPP1R9B//CRKL//SLC7A11//GPC3//GPC1
GO:0048699	generation of neurons	Biological process	122	1443	1068	18614	1.47354	7.83465e-06	0.000231839	5.10598	0.114232	CRKL//GAS6//ITGA3//SRF//YWHAE//NRP1//DCLK1//AUTS2//DCDC2//UNK//KDM1A//SOX4//PROX1//PLXNB2//ANK3//IGF1R//PICALM//ALS2//ISL2//METRN//DAG1//KIF5B//SMAD4//NOTCH3//SEMA3F//SLIT3//NKX2-1//SEMA7A//LYPLA2//PALLD//USP33//SEMA4G//FEZF2//RTN4//YWHAZ//ALCAM//ERBB2//JAG2//ABL2//APOE//LYN//SF3A2//NPTN//B2M//FLNA//GAK//PTPRS//ITM2C//PAQR3//C3//MECP2//PPP1R9B//CLN8//SKOR2//PLXNA1//AKNA//ZMIZ1//BCL6//UBB//HPRT1//…
GO:0043112	receptor metabolic process	Biological process	15	70	1068	18614	3.73475	8.00052e-06	0.000235744	5.09688	0.0140449	LMTK2//ALS2//CHMP5//TBC1D16//LDLR//OPTN//ANXA2//NSF//PEX12//TGFB1//FURIN//ABCA2//APOE//ZNRF3//FUT8
GO:0045926	negative regulation of growth	Biological process	33	252	1068	18614	2.28235	8.14087e-06	0.000238868	5.08933	0.0308989	BCL6//OSGIN2//CDKN1A//DDX3X//ENO1//HSPA1A//HSPA1B//SMAD3//SMAD4//PTPRJ//SLIT3//SMARCA2//TGFB1//SERTAD2//CCDC85B//OSGIN1//ADIPOR1//IP6K2//RTN4//PPP1R9B//DCBLD2//PTPRS//GDF15//RAI1//FGFR3//ULK1//SEMA3F//SEMA7A//NRP1//SEMA4G//CTDP1//SPAG9//GPC3
GO:0010586	miRNA metabolic process	Biological process	18	97	1068	18614	3.23422	8.85219e-06	0.000258648	5.05295	0.0168539	DIS3L2//SMAD3//NFATC3//SOX9//SRF//TGFB1//NCOR2//KLF5//EGFR//FOXO3//SMAD4//MYC//SREBF1//SREBF2//TEAD1//FOSL1//RC3H1//DDX17
GO:0051240	positive regulation of multicellular organismal process	Biological process	137	1667	1068	18614	1.43236	8.89567e-06	0.000258831	5.05082	0.128277	SOD1//AGPAT1//RGCC//KDM1A//HK1//B2M//CD55//HLA-A//HLA-E//PLCG2//GAS6//FLNA//ATF4//C3//TGFB1//PDE9A//SMAD3//SMAD4//SNAI1//BCL9L//SOX8//FOXO3//RXRA//ISG15//BCL6//CDKN1A//IRS2//LYN//ATP2A1//MYRF//DAG1//SLC27A1//SOX9//ZNF219//IRAK1//PQBP1//DDX3X//CEBPG//TYK2//ZP3//FADD//ZFPM1//HSPB1//NLRP1//SPTBN1//PRKD2//STOML2//CEBPB//HSPA1A//HSPA1B//RIPK1//PTPRJ//MAPKAPK2//AKAP12//HAP1//EGR3//RTN4//IGF2//PLS1//POU…
GO:0097435	supramolecular fiber organization	Biological process	77	812	1068	18614	1.65273	9.26082e-06	0.000268332	5.03335	0.0720974	INPPL1//MARCKS//MYO1C//TPM2//PACSIN1//MYO5C//MARCKSL1//ZBED3//PPP1R9B//WHAMM//NCKAP5L//GOLGA2//TUBGCP3//TPX2//TAOK1//VIL1//PLEC//SPIRE1//INF2//ANXA2//COL11A2//DPT//PXDN//COL18A1//ADAMTS12//COL27A1//MYL9//PROX1//PFN1//COTL1//GBA2//SSH3//MYADM//RICTOR//KPNB1//NUMA1//EZR//CDH5//TBCD//MET//DRG1//DYNC1H1//HSP90B1//FLNA//ARPC1B//ACTR3//SRF//TNFAIP1//PDLIM1//KRT10//EPPK1//ACTG1//FLNC//KRT8//TRIOBP//PLS1…
GO:0010628	positive regulation of gene expression	Biological process	104	1192	1068	18614	1.52064	1.04455e-05	0.000300877	4.98107	0.0973783	SOD1//AGPAT1//RGCC//HLA-E//HK1//B2M//CD55//HLA-A//PLCG2//ATF4//C3//TGFB1//ANXA2//ENO1//IRAK1//PQBP1//DDX3X//ISG15//CEBPG//TYK2//ZP3//FADD//ZFPM1//HSPB1//SMAD3//NLRP1//SPTBN1//PRKD2//STOML2//CEBPB//HSPA1A//HSPA1B//RIPK1//PTPRJ//MAPKAPK2//AKAP12//ERN1//POLR2A//EIF4G1//EEF2//ERBB2//RPL5//SOX4//EIF3C//GCN1//LARP1//PLXNB2//ZCCHC4//LARP6//POLDIP3//SMARCD1//WDR5//EXOSC6//EIF5A//EIF5AL1//TRA2B//SNRNP70//…
GO:1903320	regulation of protein modification by small protein conjugation or removal	Biological process	33	255	1068	18614	2.2555	1.04706e-05	0.000300877	4.98003	0.0308989	HSPA1A//HSPA1B//HSP90AB1//FBXO2//UBXN2A//SOX4//OGT//SQSTM1//ISG15//GNL3L//NXN//PRR7//BIRC2//UBB//HUWE1//KDM1A//CDK5RAP3//RASSF5//ZMIZ1//HMG20A//SAE1//TOPORS//TRIB3//PPIA//DDX3X//FOXF2//OTUD4//RPL5//RPL11//RPS15//PEX12//CDC14B//GPS1
GO:0051094	positive regulation of developmental process	Biological process	115	1351	1068	18614	1.48358	1.0762e-05	0.000307978	4.96811	0.107678	KDM1A//SMAD3//SMAD4//SNAI1//TGFB1//RGCC//BCL9L//PRKCH//ATP11A//SOX8//RXRA//ISG15//SOX9//ZNF219//GAS6//EGR3//RTN4//IGF2//PLS1//POU3F2//PPIB//VIL1//EZR//B4GALT5//ZBED3//TCF7L2//SMARCA2//SMARCD1//ZMIZ1//TNFSF9//SART1//SOX4//BCL6//FOXO3//SOX12//HSP90AB1//NF2//SRF//PPP1R13L//ZFP36L1//KLF5//CEBPB//ZNF385A//NME2//NUMA1//MED1//XRCC6//HSPA1A//HSPA1B//LIF//RIPK1//FADD//ACIN1//XKR8//EIF4G1//NBL1//SPAG9//FEZ…
GO:0030155	regulation of cell adhesion	Biological process	76	803	1068	18614	1.64955	1.13356e-05	0.000323066	4.94555	0.071161	BCL6//NF2//DAG1//JUP//PLXNA1//PLXNB2//CBLL1//ITGA3//MEN1//TBCD//TGFB1//SPINT2//LYN//ERBB2//EGR3//CRKL//EPHA2//LIF//WNK1//ANK3//TNFSF11//MYADM//CD44//HLA-DMB//SLC7A1//TYK2//ZP3//IGF2//TNFSF9//FADD//CEBPB//SDC4//MAD1L1//SMARCA2//SMARCD1//ZMIZ1//SART1//SOX4//FOXO3//SOX12//RC3H1//P4HB//PTPRJ//ADGRG1//PRKD2//B2M//AP3D1//ACTG1//PTPRA//SMAD3//NRP1//RCC2//PHLDB2//AKNA//SH2B3//ACTN4//SPRY4//CALR//DNM2//DO…
GO:0009792	embryo development ending in birth or egg hatching	Biological process	67	682	1068	18614	1.71222	1.14926e-05	0.000326203	4.93958	0.0627341	FUT8//GJB3//IGF2//INPP5B//JAG2//SMAD3//SMAD4//MAFG//MYH9//YBX1//PSPH//STIL//TERF2//FOSL1//EIF2S2//KLF2//ATP11A//MAFF//SOX8//UPB1//MBD3//ZMIZ1//ALS2//NXN//UNK//POFUT1//CAPN2//FURIN//SUPT6H//ZP3//MFN2//RTN4//BYSL//SRF//ST8SIA6//SOX4//DVL2//PFN1//PRKACA//SDC4//SKI//ST14//TGFB1//SEC24B//SPINT2//PLXNB2//CEBPB//EGFR//BPTF//MED1//TCOF1//NOLC1//POLR1B//SOX9//ZFP36L1//EPHA2//MARCKS//PROX1//PHGDH//HOXB9//T…
GO:2000628	regulation of miRNA metabolic process	Biological process	16	81	1068	18614	3.44273	1.21367e-05	0.000343083	4.9159	0.0149813	SMAD3//NFATC3//SOX9//SRF//TGFB1//NCOR2//KLF5//EGFR//FOXO3//SMAD4//MYC//SREBF1//SREBF2//TEAD1//FOSL1//RC3H1
GO:1901203	positive regulation of extracellular matrix assembly	Biological process	6	11	1068	18614	9.50664	1.26646e-05	0.000356556	4.89741	0.00561798	DAG1//PHLDB2//SMAD3//SOX9//TGFB1//RGCC
GO:0071495	cellular response to endogenous stimulus	Biological process	126	1518	1068	18614	1.44666	1.33139e-05	0.000373325	4.8757	0.117978	MED1//RXRA//CDH5//FUT8//SMAD3//SMAD4//FURIN//PTPRK//PXN//SKI//TGFB1//GDF15//APPL2//ZMIZ1//GNB1//FLNA//GNAI3//SULT1A3//EIF4EBP2//IGF1R//IGF2//PDPK1//PIK3C2A//PTPRA//SREBF1//BCAR3//IRS2//ZNF106//CRKL//FGFR3//FGFR4//FGFRL1//ADIPOR1//ITGA3//INHBB//PDCD4//HSP90AB1//MEN1//DNM2//HSPA1A//NKX2-1//OGT//FAM89B//ARID4B//SUDS3//SPRED1//BCL9L//SKOR2//GPC3//NUMA1//NBL1//TOB1//CRIM1//SAFB//DDX17//NRP1//PRKD2//ZF…
GO:1902373	negative regulation of mRNA catabolic process	Biological process	15	73	1068	18614	3.58127	1.37199e-05	0.000383165	4.86265	0.0140449	FUS//HNRNPU//YBX1//TAF15//LARP1//PABPC1//RBM38//EIF4ENIF1//TOB1//CSDE1//IGF2BP2//HNRNPC//MAPKAPK2//HNRNPAB//PKP3
GO:0006338	chromatin remodeling	Biological process	45	402	1068	18614	1.95099	1.40272e-05	0.00039018	4.85303	0.0421348	SMARCA5//SOX9//CHAF1B//CHAF1A//SUPT16H//CABIN1//HP1BP3//RSF1//HMGA1//SMARCD1//DNMT1//DNMT3A//MBD3//CTBP1//LMNA//MECP2//HMGA2//SCMH1//DOT1L//CENPA//CHD1//SUPT6H//MCM3AP//WDR5//SNAI1//KDM1A//TRIM28//EHMT1//RERE//CHD3//BPTF//HNRNPC//MYC//SMARCA2//TOP1//KDM5C//BCL7B//CFDP1//MYBBP1A//RAD54L2//KDM6B//YEATS2//EP400//BRD9//TADA2B
GO:0007155	cell adhesion	Biological process	126	1522	1068	18614	1.44286	1.50776e-05	0.000417728	4.82167	0.117978	BCL6//NF2//DAG1//JUP//CDH3//CDH5//FAT2//CLSTN1//PALLD//PLXNB2//NPTN//ALCAM//ADGRL1//CEACAM19//EZR//CD44//FN1//ITGA3//ITGB4//BCAM//SRF//ADAMTS12//PLXNA1//CBLL1//MEN1//TBCD//TGFB1//SPINT2//ABL2//JAG2//LAMA5//LMO7//PPP1CB//PTPRJ//SOX9//PKP4//LYN//GAS6//ERBB2//EGR3//CRKL//EPHA2//LIF//WNK1//ANK3//TNFSF11//MYADM//PXN//NRP1//HLA-DMB//SLC7A1//TYK2//ZP3//IGF2//TNFSF9//FADD//CEBPB//SDC4//MAD1L1//SMARCA2//S…
GO:0060485	mesenchyme development	Biological process	38	320	1068	18614	2.06967	1.73671e-05	0.000479249	4.76027	0.0355805	SEMA3F//SEMA7A//NRP1//SOX8//SEMA4G//FOXF2//FLNA//HNRNPAB//SMAD4//SNAI1//SOX9//TGFB1//HMGA2//CUL7//TRIM28//DDX17//AKNA//ZFP36L1//DAG1//PHLDB2//SMAD3//RGCC//BCL9L//NKX2-1//ADIPOR1//TRIM62//SPRED1//TCOF1//NOLC1//POLR1B//OTUD5//LAMA5//TCF7L2//EXOC4//RTN4//PDCD4//MYC//FN1
GO:0051338	regulation of transferase activity	Biological process	79	855	1068	18614	1.61038	1.79901e-05	0.000494478	4.74497	0.07397	CDKN1A//MNAT1//CCNI//CDC37//CDK5RAP3//HSPB1//NF2//PDPK1//PLEC//PPIA//YWHAG//TRIB3//DBNDD1//SPRED1//CBL//GPRC5A//ZGPAT//SOCS4//IRAK1//TPX2//GAS6//HNRNPU//IRS2//EGFR//EPHA2//EPHB4//ERBB2//FGFR3//FGFR4//IGF1R//MET//DSTYK//CDK12//TGFB1//TNFSF11//APOE//LYN//PTPRJ//SMPD1//SH2B3//SPRY4//PAQR3//DVL2//DVL3//ERN1//MAP3K10//TNFRSF11A//PDCD4//DUSP16//WDR91//MEN1//IPO7//PROX1//RGCC//SPDYE1//SOD1//DAG1//XRCC6/…
GO:1905477	positive regulation of protein localization to membrane	Biological process	18	102	1068	18614	3.07568	1.8204e-05	0.000498389	4.73983	0.0168539	ANK3//ERBB2//MYO1C//MTCL1//MIEF1//ATP2B4//EGFR//EPHA2//ITGA3//KIF5B//PDPK1//PLS1//PRKCH//SPTBN1//VIL1//EZR//SQSTM1//PPP1R9B
GO:0001890	placenta development	Biological process	23	152	1068	18614	2.63726	1.87811e-05	0.00051217	4.72628	0.0215356	CEBPB//EGFR//BPTF//IGF2//MED1//DAZAP1//BSG//LIF//MEN1//TRIM28//ST14//SPINT2//FOSL1//RBM15//KRT8//SNAI1//ZFP36L1//PHLDA2//BIRC2//GJB3//HSP90AB1//SOD1//CUL7
GO:0046365	monosaccharide catabolic process	Biological process	12	50	1068	18614	4.18292	1.90788e-05	0.000518258	4.71945	0.011236	IDS//IDUA//FUT8//ENO1//ENO3//HK1//FOXK2//PFKP//PGK1//TPI1//FOXK1//TKFC
GO:0001558	regulation of cell growth	Biological process	46	420	1068	18614	1.90887	1.97557e-05	0.000534558	4.70431	0.0430712	PPP1R9B//DDX3X//EGFR//EIF4G1//ERBB2//TEAD1//AKAP6//PRR5//RICTOR//BCL6//OSGIN2//CDKN1A//ENO1//HSPA1A//HSPA1B//SMAD3//SMAD4//PTPRJ//SLIT3//SMARCA2//TGFB1//SERTAD2//CCDC85B//OSGIN1//ADIPOR1//IP6K2//RTN4//DCBLD2//APOE//DNM2//RAB21//PTPRS//FN1//SRF//SEMA7A//ULK1//NRP1//SEMA3F//SEMA4G//CTDP1//SPAG9//NEDD4L//CRKL//NET1//OGFR//CLSTN1
GO:1901698	response to nitrogen compound	Biological process	99	1143	1068	18614	1.50958	2.31127e-05	0.000622685	4.63615	0.0926966	CALM3//HPRT1//SOD1//PPP1R9B//GNB1//FLNA//GNAI3//SULT1A3//EIF4EBP2//IGF1R//IGF2//PDPK1//PIK3C2A//PTPRA//SREBF1//BCAR3//IRS2//ZNF106//NCOR2//CALR//HSP90B1//TRIM25//BAG6//EDEM1//UBE4B//FBXO2//NPLOC4//UBE2J2//STT3B//NLRP1//CAT//INPPL1//LYN//SLC2A1//OGT//TNFRSF11A//SCAP//ZBED3//SLC27A1//ZFP36L1//INHBB//YWHAG//TBC1D4//TRIB3//KCNJ11//CYC1//AHCYL1//DNM2//DNMT3A//SMPD1//FADD//BSG//DAG1//JUND//NUDC//PTPRE/…
GO:0051093	negative regulation of developmental process	Biological process	89	1001	1068	18614	1.54962	2.31917e-05	0.000622685	4.63467	0.0833333	RC3H1//LYN//ALPK2//PROX1//NF2//SKI//HUWE1//NKX2-1//ADIPOR1//TRIM62//SPRED1//ATP2B4//EPHA2//HSPG2//MECP2//PGK1//RGCC//SOX9//PTPRS//RTN4//ADAMTS12//ERBB2//GDF15//RAI1//HMGB3//SMARCA2//SMARCD1//TGFB1//BCL7B//BRD9//SMAD3//CCDC85B//TRIB3//ZFPM1//BCL6//RBM15//ZFP36L1//MYC//ID3//SOX8//CALR//NOTCH3//MED1//SPAG9//HMG20A//FEZF2//EIF4ENIF1//ISL2//EIF2AK4//NBR1//MEN1//TOB1//CRIM1//TOB2//FGFR3//ULK1//KREMEN1/…
GO:1902895	positive regulation of miRNA transcription	Biological process	12	51	1068	18614	4.1009	2.36581e-05	0.000632762	4.62602	0.011236	KLF5//EGFR//FOXO3//SMAD3//SMAD4//MYC//SREBF1//SREBF2//SRF//TEAD1//TGFB1//FOSL1
GO:0007010	cytoskeleton organization	Biological process	123	1493	1068	18614	1.43587	2.40258e-05	0.000640135	4.61932	0.115169	CENPA//NUMA1//MYH9//TBCD//TUBB2A//CDC14B//CUL7//TUBA1B//TUBB4B//CUL9//CGN//TAOK1//TUBA1C//PHLDB2//EML3//MTCL1//NCKAP5L//INPPL1//MARCKS//MYO1C//TPM2//PACSIN1//MYO5C//MARCKSL1//ZBED3//PPP1R9B//WHAMM//GOLGA2//TUBGCP3//TPX2//CHD3//RCC1//DYNC1H1//INCENP//MECP2//STIL//KIF3B//DCTN2//NUDC//KIF4A//CEP131//VIL1//XRCC3//CHMP5//PLEC//ACTN4//BCL6//BCR//FLNB//NF2//PDPK1//PFN1//SPTBN1//SPTBN2//SRF//PDLIM1//CYTH…
GO:0033365	protein localization to organelle	Biological process	84	932	1068	18614	1.57084	2.43036e-05	0.000645065	4.61433	0.0786517	CDKN1A//KPNB1//LMNA//MED1//NUP214//SQSTM1//POM121//IPO7//APPL2//EIF4ENIF1//POM121C//BAG6//GET4//M6PR//SNX16//AP3D1//VPS37B//VPS37A//PEX12//MFN2//BCAP31//TOMM34//TOMM5//GNPTAB//HYOU1//GAK//GBF1//OPTN//PAQR3//CALR//RPL11//SOX9//YWHAE//DCLK1//TOPORS//ABCA7//TGFB1//NOLC1//FLNA//JUP//SMAD3//TRIM28//FAM83H//EDEM1//GOLPH3//HNRNPU//RTN4//ARF4//CENPA//TERF2//ISG15//STIL//DCTN2//CEP131//CCDC14//RCC2//HK1//…
GO:0071310	cellular response to organic substance	Biological process	160	2048	1068	18614	1.36163	2.44927e-05	0.000647613	4.61096	0.149813	IRAK1//PXDN//GAS6//AGPAT1//MED1//RXRA//GNB1//FLNA//GNAI3//SULT1A3//EIF4EBP2//IGF1R//IGF2//PDPK1//PIK3C2A//PTPRA//SREBF1//BCAR3//IRS2//ZNF106//ADIPOR1//PPP2CB//CBL//CD44//PRKACA//PTPRJ//TYK2//TNFSF11//CRLF1//SAFB//DDX17//ZMIZ1//ATF4//QRICH1//PARP6//CDK5RAP3//LYN//PLCG2//TGFB1//CD55//ZFP36L1//INHBB//YWHAG//TBC1D4//TRIB3//SLIT3//CACNA1H//CALR//ACTN4//BIRC2//EIF5A//FOXO3//KRT8//RIPK1//TNFRSF11A//CSNK…
GO:0080135	regulation of cellular response to stress	Biological process	69	726	1068	18614	1.65646	2.51833e-05	0.000663352	4.59889	0.0646067	TADA2B//KDM1A//NBR1//FOXM1//MYC//PPIA//TAOK1//PDCD4//DUSP16//SOX4//HIC1//SPRED1//CD44//SNAI1//CEBPG//EGFR//NPAS2//TRIM28//TMEM161A//IGF1R//MAPK8IP3//PHLPP1//MEN1//MAP3K10//TNFSF11//RIPK1//RB1CC1//PJA2//UNC5CL//PTPRF//FLNA//PTPRS//KREMEN1//LYN//DNAJB1//MAPKAPK2//ERN1//FUT8//MET//ZNF385A//P4HB//HSPB1//SOD1//GRINA//HSPA1A//BCAP31//ATF4//SLC7A11//PYCR1//ENO1//HYOU1//EZR//TERF2//ABCA7//BAG6//TMEM259//…
GO:0022411	cellular component disassembly	Biological process	51	488	1068	18614	1.82146	2.56094e-05	0.000672029	4.5916	0.0477528	TFIP11//SQSTM1//RB1CC1//USP30//LRBA//OGT//HMGA1//SMARCD1//SUPT16H//GSPT1//NCKAP5L//TPX2//TAOK1//FGFR4//TGFB1//GAK//MMP15//FURIN//SH3PXD2B//VIL1//PPP1R9B//BLCAP//CDK5RAP3//ACIN1//NES//ASCC2//MYC//NSF//KIF5B//IGF1R//EIF5A//EIF5AL1//TRIOBP//SPTBN1//SPTBN2//KIF19//ULK1//MFN2//OPTN//GOLGA2//GBF1//CHMP5//MCOLN1//HUWE1//CDC37//C3//UBQLN4//FYCO1//CERS1//SREBF1//SREBF2
GO:1904377	positive regulation of protein localization to cell periphery	Biological process	14	68	1068	18614	3.58829	2.57959e-05	0.000674379	4.58845	0.0131086	ATP2B4//EGFR//EPHA2//ITGA3//KIF5B//PDPK1//PLS1//PRKCH//SPTBN1//VIL1//EZR//SQSTM1//PPP1R9B//NUMA1
GO:0051239	regulation of multicellular organismal process	Biological process	228	3107	1068	18614	1.27897	2.66116e-05	0.000693098	4.57493	0.213483	BCL6//LYN//IGF2BP2//HIC2//ZBTB32//NPTN//RGCC//SOD1//AGPAT1//ATP1A1//GAA//CALM3//PRKACA//KDM1A//MECP2//HK1//B2M//CD55//HLA-A//HLA-E//PLCG2//SREBF1//YWHAE//GAS6//ALPK2//MYL9//PROX1//DMPK//CACNA1H//DAG1//PHLDB2//APOE//FLNA//ATF4//C3//TGFB1//RHOB//CALR//NRP1//PRKD2//PDE9A//SMAD4//NF2//SKI//ADIPOR1//DOCK1//ITGA3//PFN1//SOX9//VIL1//IRS2//RTN4//SMAD3//SNAI1//BCL9L//NKX2-1//TRIM62//SPRED1//ZFPM1//LRPAP1/…
GO:1903078	positive regulation of protein localization to plasma membrane	Biological process	13	60	1068	18614	3.77625	2.81391e-05	0.000730146	4.55069	0.0121723	ATP2B4//EGFR//EPHA2//ITGA3//KIF5B//PDPK1//PLS1//PRKCH//SPTBN1//VIL1//EZR//SQSTM1//PPP1R9B
GO:0048666	neuron development	Biological process	96	1107	1068	18614	1.51144	2.94505e-05	0.000758805	4.53091	0.0898876	ANK3//IGF1R//PICALM//ALS2//ISL2//METRN//DAG1//KIF5B//SMAD4//NOTCH3//SEMA3F//SLIT3//NKX2-1//SEMA7A//NRP1//LYPLA2//PALLD//USP33//SEMA4G//FEZF2//RTN4//YWHAZ//ALCAM//ERBB2//ABL2//APOE//ITGA3//LYN//SF3A2//KDM1A//PLXNB2//NPTN//B2M//FLNA//GAK//PTPRS//ITM2C//PAQR3//C3//CRKL//MECP2//PPP1R9B//PLXNA1//ZMIZ1//UBB//DCLK1//HPRT1//TAOK1//GBA2//HSP90AB1//B4GALT5//DNM2//RAB21//PTPRF//ULK1//MAPK8IP3//CUL4B//PQBP1/…
GO:1903312	negative regulation of mRNA metabolic process	Biological process	17	96	1068	18614	3.08636	2.94618e-05	0.000758805	4.53074	0.0159176	PTBP1//PCBP4//FUS//HNRNPU//YBX1//TAF15//LARP1//PABPC1//RBM38//EIF4ENIF1//TOB1//CSDE1//IGF2BP2//HNRNPC//MAPKAPK2//PKP3//HNRNPAB
GO:0048589	developmental growth	Biological process	63	649	1068	18614	1.69186	3.0116e-05	0.000772793	4.5212	0.0589888	SOX9//MEX3C//FGFR3//COL27A1//KLF5//APOE//DNM2//RAB21//PTPRS//RTN4//ZFP36L1//ERCC1//PLEC//STIL//SPTBN2//KLF2//PPP1R13L//TNS2//STK40//SOD1//GPAT4//GDF15//RAI1//IGF2//PLS1//POU3F2//PPIB//VIL1//EZR//CDKN1A//PTPN12//DAG1//FN1//SRF//SEMA7A//CHRND//ULK1//HSP90AB1//DCLK1//AUTS2//NRP1//SEMA3F//SEMA4G//ALCAM//SLIT3//TRIM28//SKI//DUSP6//PROX1//PHLDA2//PSAP//MED1//AKAP6//CTDP1//SPAG9//NEDD4L//EPPK1//PLXNA1//…
GO:0010467	gene expression	Biological process	458	6894	1068	18614	1.15788	3.03717e-05	0.000776488	4.51753	0.428839	BRD4//ATF4//BCL6//KLF5//CALR//CEBPB//CHD3//CTBP1//DNMT1//DNMT3A//ENO1//NR2F6//BPTF//FOXM1//FOXO3//HIC1//HNRNPU//HOXC8//HSPA1A//DNAJB1//ID3//IGF2//FOXK2//JUND//SMAD3//SMAD4//MAF//MAFG//MECP2//MEN1//MXI1//MYC//NFATC3//NFIC//NOTCH3//YBX1//MED1//PROX1//RXRA//SKI//SMARCA2//SNAI1//SOX9//SOX12//SREBF1//SREBF2//TBL1X//TCF7L2//TFAP2C//NKX2-1//EZR//YWHAZ//HMGA2//OGT//CBX4//TNFSF11//SQSTM1//LRRFIP1//NCOR2//…
GO:0045596	negative regulation of cell differentiation	Biological process	68	717	1068	18614	1.65294	3.0811e-05	0.000784835	4.51129	0.0636704	LYN//PROX1//NF2//SKI//NKX2-1//ADIPOR1//TRIM62//SPRED1//PTPRS//RTN4//SOX9//ADAMTS12//ERBB2//HMGB3//SMAD3//TGFB1//CCDC85B//TRIB3//ZFPM1//RC3H1//BCL6//RBM15//ZFP36L1//MYC//ID3//SOX8//CALR//NOTCH3//MED1//SPAG9//HMG20A//FEZF2//EIF4ENIF1//ISL2//EIF2AK4//NBR1//MEN1//TOB1//CRIM1//TOB2//ULK1//SEMA3F//SEMA7A//NRP1//SEMA4G//B2M//APPL2//IGF2//PTBP1//MECP2//ANKRD17//YBX1//SNAI1//CTDP1//LDLR//PDCD4//NFATC3//EG…
GO:1901798	positive regulation of signal transduction by p53 class mediator	Biological process	9	30	1068	18614	5.22865	3.11378e-05	0.000790264	4.50671	0.00842697	HIC1//SPRED1//ZNF385A//EIF5A//MYC//RPL11//UBB//RPS15//CDK5RAP3
GO:0008380	RNA splicing	Biological process	49	466	1068	18614	1.83265	3.13508e-05	0.000791319	4.50375	0.0458801	CD2BP2//SF3A2//TXNL4A//SNRNP200//TRA2B//TSEN54//CDK13//PQBP1//DDX17//KDM1A//HNRNPU//PTBP1//RBM38//RBM15//SNRPB//SNRPC//SART1//SF3A1//TFIP11//FRG1//HNRNPC//SNRNP70//SNRPN//DDX39A//RALY//PABPC1//GPKOW//PRPF40A//PAXBP1//ERN1//HSPA1A//POLR2A//FUS//MBNL2//CDK12//AHNAK//TADA2B//AHNAK2//PCBP4//DAZAP1//ARVCF//YBX1//SUPT6H//TAF15//THOC5//ACIN1//ZC3H13//PUS1//PPP1R9B
GO:0051130	positive regulation of cellular component organization	Biological process	93	1066	1068	18614	1.52053	3.1407e-05	0.000791319	4.50297	0.0870787	PLCG2//TBC1D5//RGCC//DNM2//ACTR3//AUTS2//ABL2//APOE//ITGA3//LYN//SF3A2//KDM1A//PLXNB2//NPTN//VIL1//PFN1//RICTOR//NES//MET//DRG1//NUMA1//CDC42EP1//CDH5//TGFB1//GNL3L//FNIP2//MPP7//ANXA2//TERF2//CCT5//ISG15//IGF1R//FN1//SRF//SEMA7A//GPC3//SMPD1//CBLL1//IGF2//EIF5A//EIF5AL1//STIL//B2M//C3//CBL//RAB21//FLNA//NRP1//PLXNA1//METRN//CUL7//PARP6//WHAMM//SMAD3//NF2//PXN//SDC4//PTPRJ//TPBG//CLSTN1//APPL2//P…
GO:0051050	positive regulation of transport	Biological process	82	913	1068	18614	1.56535	3.43993e-05	0.000863584	4.46345	0.076779	PLCG2//TBC1D5//RGCC//ANK3//MLLT6//PRSS8//AHCYL1//C3//APOE//RXRA//ABCA7//NTSR1//ANXA2//HAP1//PRKACA//SOX4//TCF7L2//IRS2//AACS//SCP2//DYNC1H1//NUMA1//ACTN4//SMAD4//ANO1//FLNA//JUP//SMAD3//TGFB1//TRIM28//KIF5B//GPC3//SMPD1//CBLL1//EXPH5//SYT7//GAS6//YWHAE//INHBB//B2M//CBL//RAB21//PPIA//EZR//GOLPH3//MYO18A//BCR//CALR//DNM2//SOD1//PDPK1//AKAP6//TNFSF11//APPL2//CALM3//TMEM132A//AIMP1//TNFRSF11A//ERBB2/…
GO:0043549	regulation of kinase activity	Biological process	68	720	1068	18614	1.64606	3.51283e-05	0.000878714	4.45434	0.0636704	CDKN1A//MNAT1//CCNI//CDC37//CDK5RAP3//HSPB1//NF2//PDPK1//PLEC//PPIA//YWHAG//TRIB3//DBNDD1//SPRED1//CBL//GPRC5A//ZGPAT//SOCS4//IRAK1//TPX2//GAS6//HNRNPU//IRS2//EGFR//EPHA2//EPHB4//ERBB2//FGFR3//FGFR4//IGF1R//MET//DSTYK//CDK12//TGFB1//TNFSF11//APOE//LYN//PTPRJ//SMPD1//SH2B3//SPRY4//PAQR3//DVL2//DVL3//ERN1//MAP3K10//TNFRSF11A//PDCD4//DUSP16//WDR91//MEN1//IPO7//PROX1//RGCC//SPDYE1//SOD1//DAG1//XRCC6/…
GO:0031396	regulation of protein ubiquitination	Biological process	28	213	1068	18614	2.29111	3.59392e-05	0.000895776	4.44443	0.0262172	HSPA1A//HSPA1B//SOX4//OGT//SQSTM1//ISG15//GNL3L//NXN//PRR7//BIRC2//UBB//HUWE1//KDM1A//CDK5RAP3//RASSF5//TOPORS//TRIB3//PPIA//DDX3X//FOXF2//RPL5//RPL11//RPS15//PEX12//CDC14B//HSP90AB1//FBXO2//UBXN2A
GO:0034976	response to endoplasmic reticulum stress	Biological process	32	259	1068	18614	2.15337	3.60965e-05	0.000896483	4.44253	0.0299625	CALR//HSP90B1//TRIM25//BAG6//EDEM1//UBE4B//FBXO2//NPLOC4//UBE2J2//STT3B//ATF4//QRICH1//PARP6//CDK5RAP3//EIF2AK4//DDX3X//EIF4G1//ERN1//ATP2A1//CEBPB//TRIB3//GRINA//HSPA1A//BCAP31//HYOU1//ABCA7//TMEM259//GET4//MARCKS//P4HB//PPP2CB//GORASP2
GO:0022402	cell cycle process	Biological process	108	1288	1068	18614	1.46142	3.81558e-05	0.000944255	4.41844	0.101124	USP28//DOT1L//EIF2AK4//CDK3//CDKN1A//RCC1//EIF4EBP1//GSPT1//MNAT1//MYC//POLE//CUL4B//BRD4//CALM3//DNM2//FOXM1//NES//CENPA//NUMA1//MYH9//ANK3//RHOB//INCENP//SPTBN1//CUL7//KIF4A//EXOC4//HFM1//RGCC//CHD3//DYNC1H1//MECP2//STIL//KIF3B//DCTN2//NUDC//DDX3X//TOP1//KPNB1//RRS1//CHMP5//EML3//CUL9//MAD1L1//CDC14B//TAOK1//CDK5RAP3//PPP1R9B//GOLGA2//NDC1//BAG6//FANCA//UBB//CTDP1//SOX9//HMGA2//XRCC3//CEP131//R…
GO:0032386	regulation of intracellular transport	Biological process	38	332	1068	18614	1.99487	3.94534e-05	0.000972904	4.40392	0.0355805	SUPT6H//ABCA2//SCP2//DYNC1H1//NUMA1//TGFB1//NOLC1//FLNA//JUP//SMAD3//TRIM28//NUP214//GAS6//PRKACA//YWHAE//ANK3//ERBB2//MYO1C//MTCL1//MIEF1//OAZ2//CEP131//B3GAT3//SEC24B//ATP2A1//HAP1//SREBF1//SREBF2//SAE1//HUWE1//UBE2J2//EDEM1//BCAP31//USP7//ANXA2//NF2//EZR//RAB21
GO:0070848	response to growth factor	Biological process	70	751	1068	18614	1.62453	4.10979e-05	0.00100847	4.38618	0.0655431	CDH5//FUT8//SMAD3//SMAD4//FURIN//PTPRK//PXN//SKI//TGFB1//GDF15//APPL2//ZMIZ1//CRKL//FGFR3//FGFR4//FGFRL1//ITGA3//INHBB//PDCD4//HSP90AB1//MEN1//DNM2//HSPA1A//PDPK1//NKX2-1//OGT//FAM89B//ARID4B//SUDS3//SPRED1//BCL9L//SKOR2//GPC3//NUMA1//NBL1//TOB1//CRIM1//NRP1//PRKD2//MED1//VIL1//EGR3//ERN1//HSPB1//MAPKAPK2//CBL//MYO1C//GPC1//SPRY4//ZFP36L1//CD44//DSTYK//NPTN//HAP1//CAT//ERBB2//GAS6//RIPK1//EGFR//M…
GO:0007166	cell surface receptor signaling pathway	Biological process	212	2875	1068	18614	1.28519	4.11859e-05	0.00100847	4.38525	0.198502	IRAK1//PXDN//GAS6//AGPAT1//LYN//PLCG2//BAG6//ALPK2//ERBB2//EGFR//EPHA2//FGFR3//FGFR4//MET//SRMS//MPZL1//SH2B3//CNKSR1//CBL//PDPK1//PIK3C2A//SOX9//TGFB1//VIL1//GPRC5A//ZGPAT//SOCS4//CDH5//FUT8//SMAD3//SMAD4//FURIN//PTPRK//PXN//SKI//GDF15//APPL2//ZMIZ1//SPTBN1//PTPRF//GRIA3//JAG2//MECP2//NOTCH3//POFUT1//RBM15//GPC3//MAP3K10//STIL//SKOR2//DST//DOCK1//FN1//ITGA3//ITGB4//LAMA5//MYH9//NME2//PTPRA//SEMA…
GO:0007265	Ras protein signal transduction	Biological process	38	333	1068	18614	1.98888	4.21373e-05	0.00102815	4.37533	0.0355805	RHOB//BCL6//ITGA3//ADGRG1//ARHGAP29//EPS8L1//EPS8L3//NISCH//ALS2//KPNB1//GBF1//CYTH2//ARFGEF3//RAB21//RAB12//CBL//APOE//NRP1//DNM2//OGT//AUTS2//BCR//ABL2//MET//TNFAIP1//NET1//MCF2L//FOXM1//SQSTM1//PPP2CB//LZTR1//MFN2//SPRY4//CDKN1A//CRKL//DHCR24//GNB1//RGL3
GO:1901701	cellular response to oxygen-containing compound	Biological process	109	1306	1068	18614	1.45463	4.25228e-05	0.00103393	4.37138	0.10206	GNB1//FLNA//GNAI3//SULT1A3//EIF4EBP2//IGF1R//IGF2//PDPK1//PIK3C2A//PTPRA//SREBF1//BCAR3//IRS2//ZNF106//SOD1//IRAK1//LYN//PLCG2//TGFB1//CD55//ZFP36L1//INHBB//YWHAG//TBC1D4//TRIB3//EGFR//PTPRK//PXN//ANO1//CACNA1H//AHCYL1//SLC27A1//OGT//PTPRE//LONP1//TNS2//ADIPOR1//GDF15//CAT//RHOB//ERN1//RIPK1//NET1//KLF2//KDM6B//MED1//RXRA//BCR//CAPN2//CEBPB//HADHB//PABPN1//PDCD4//CHMP5//TNIP2//TRIM41//COL6A1//DNM…
GO:0061024	membrane organization	Biological process	74	808	1068	18614	1.59621	4.43716e-05	0.00107248	4.35289	0.0692884	ANXA2//MYH9//SMPD1//SYT7//CHMP5//PICALM//GNAI3//STX10//GOSR1//DOCK1//DMPK//LMNA//CLN8//MFN2//APOOL//ANK3//SPTBN1//A4GALT//RCC1//FCHO2//AP3D1//DNM1//VCPIP1//GAS6//TBC1D4//UBXN2A//MYADM//MYRF//PLEC//SOD1//SPIRE1//XKR8//ABCA7//NSF//TOMM5//GET4//ATP11A//SPG7//GOLPH3//MYO18A//GBF1//TFG//RAB12//USO1//EGFR//C3//PLCG2//APPL2//BAG6//SEC24B//SCAP//EXOC4//VPS37B//VPS37A//CALM3//GBA2//APOE//PACSIN1//WHAMM//V…
GO:0060429	epithelium development	Biological process	103	1220	1068	18614	1.47145	4.44168e-05	0.00107248	4.35245	0.0964419	SRF//NRP1//RBM15//CAT//SMAD3//SDC4//CRLF1//GPC3//LAMA5//SMAD4//MYC//SOX9//ACTG1//POFUT1//SOX4//DVL2//PFN1//PRKACA//STIL//SKI//ST14//TGFB1//SEC24B//SPINT2//PLXNB2//MET//EGFR//DAG1//SOX8//RIPK4//FASN//GPAT4//ALDH1A3//MEN1//PDPK1//FLNB//PLEC//PALLD//EXPH5//SIPA1L3//MED1//JAG2//ZFP36L1//EPHA2//MARCKS//PROX1//PHGDH//BCR//KRT10//CERS3//ID3//PGK1//TAGLN//VIL1//TAGLN2//SNAI1//CDH3//CEBPB//TNFSF11//RTN4//…
GO:0007052	mitotic spindle organization	Biological process	20	130	1068	18614	2.68136	5.06763e-05	0.00121939	4.29519	0.0187266	INCENP//KIF4A//DYNC1H1//NUMA1//STIL//TPX2//FLNA//GOLGA2//KPNB1//KIF3B//HNRNPU//HSPA1A//HSPA1B//DRG1//CHMP5//EML3//RCC1//MECP2//DCTN2//NUDC
GO:0006007	glucose catabolic process	Biological process	8	25	1068	18614	5.57723	5.14651e-05	0.0012341	4.28849	0.00749064	ENO1//ENO3//HK1//FOXK2//PFKP//PGK1//TPI1//FOXK1
GO:2000112	regulation of cellular macromolecule biosynthetic process	Biological process	58	594	1068	18614	1.70181	5.25463e-05	0.00125569	4.27946	0.0543071	ZFP36L1//RC3H1//TNKS1BP1//FOXO3//MKNK2//RPS9//TCOF1//NOLC1//HBS1L//GCN1//EIF4G1//HSPB1//CSDE1//EIF4G3//EIF5B//EIF1//EIF2AK4//GSPT1//TCF7L2//CALR//DDX3X//ILF3//YBX1//TOB1//IGF2BP2//LARP1//EIF4ENIF1//ATF4//TNRC6B//ABCA7//ITM2C//ABCA2//ACOT8//IGF2//IRS2//EEF2//ERBB2//RPL5//SOX4//EIF3C//PLXNB2//ZCCHC4//LARP6//POLDIP3//EIF5A//EIF5AL1//EIF4EBP1//EIF4EBP2//GOLGA2//PABPC1//PUM1//HNRNPU//ULK1//RB1CC1//POM…
GO:0045727	positive regulation of translation	Biological process	21	141	1068	18614	2.59578	5.41908e-05	0.00129056	4.26607	0.0196629	DDX3X//EIF4G1//EIF5A//EIF5AL1//LARP1//TOB1//EIF2AK4//HNRNPU//YBX1//CSDE1//PABPC1//EEF2//ERBB2//RPL5//SOX4//EIF3C//GCN1//PLXNB2//ZCCHC4//LARP6//POLDIP3
GO:0097193	intrinsic apoptotic signaling pathway	Biological process	35	301	1068	18614	2.02661	5.69011e-05	0.00135048	4.24488	0.0327715	EPHA2//HIC1//TOPORS//FNIP2//CDKN1A//BAG6//USP28//ATF4//ATP2A1//CEBPB//ERN1//QRICH1//TRIB3//MYBBP1A//CD44//KDM1A//ZNF385A//P4HB//HSPB1//PPIA//SOD1//SNAI1//TMEM161A//GRINA//HSPA1A//EIF5A//MYC//RPL11//UBB//ENO1//HYOU1//PTPMT1//DDX3X//VDAC2//BCAP31
GO:0048870	cell motility	Biological process	140	1779	1068	18614	1.37158	6.00874e-05	0.00142125	4.22122	0.131086	SEMA3F//SEMA7A//NRP1//SOX8//SEMA4G//CRKL//GAS6//ITGA3//SRF//YWHAE//DCLK1//AUTS2//DCDC2//UNK//EGR3//EPHB4//PROX1//PLEC//RPS19//TNFSF11//TNFRSF11A//ZP3//BCR//AMOTL2//CEP131//RHOB//CALR//PRKD2//APOE//FAT2//SMAD4//SNAI1//IRS2//ADIPOR1//DOCK1//PFN1//PLCG2//SOX9//VIL1//RTN4//FUT8//PDLIM1//SDC4//APPL2//RCC2//TGFB1//WNK1//PLXNA1//S100A11//ARF4//CD44//EPHA2//FGFR4//GPC3//GPC1//ITGB4//JUP//LAMA5//MET//PDPK…
GO:0051129	negative regulation of cellular component organization	Biological process	67	719	1068	18614	1.62411	6.04028e-05	0.00142387	4.21894	0.0627341	ANXA2//LRPAP1//TPX2//TAOK1//MAD1L1//HUWE1//TGFB1//APOE//B2M//FLNA//GAK//PTPRS//ITM2C//PAQR3//RTN4//PFN1//SSH3//MYADM//CDH5//TBCD//DDX3X//ULK1//TFIP11//TBC1D4//ITGA3//ERCC1//TERF2//HNRNPC//HNRNPU//GNL3L//VDAC2//ABCA7//PACSIN1//LIF//RPS6KA2//TOM1L2//PICALM//KREMEN1//SEMA3F//SEMA7A//NRP1//SEMA4G//VIL1//TRIOBP//MET//PHLDB2//SPTBN1//SPTBN2//RCC2//NGEF//HSPA1A//HSPA1B//DNAJB1//LMNA//INCENP//XRCC3//SLC2…
GO:0071363	cellular response to growth factor stimulus	Biological process	67	720	1068	18614	1.62185	6.29961e-05	0.00147998	4.20069	0.0627341	CDH5//FUT8//SMAD3//SMAD4//FURIN//PTPRK//PXN//SKI//TGFB1//GDF15//APPL2//ZMIZ1//CRKL//FGFR3//FGFR4//FGFRL1//ITGA3//INHBB//PDCD4//HSP90AB1//MEN1//DNM2//HSPA1A//PDPK1//NKX2-1//OGT//FAM89B//ARID4B//SUDS3//SPRED1//BCL9L//SKOR2//GPC3//NUMA1//NBL1//TOB1//CRIM1//NRP1//PRKD2//MED1//VIL1//EGR3//ERN1//HSPB1//MAPKAPK2//CBL//MYO1C//GPC1//SPRY4//ZFP36L1//CD44//DSTYK//NPTN//HAP1//EGFR//ERBB2//MCM7//PTPN12//SOX9/…
GO:0007169	transmembrane receptor protein tyrosine kinase signaling pathway	Biological process	61	639	1068	18614	1.66379	6.50922e-05	0.00152408	4.18647	0.0571161	CBL//EGFR//PDPK1//PIK3C2A//SOX9//TGFB1//VIL1//GPRC5A//ZGPAT//SOCS4//EIF4EBP2//IGF1R//IGF2//PTPRA//SREBF1//BCAR3//IRS2//ZNF106//CRKL//FGFR3//FGFR4//FGFRL1//PTPRJ//NRP1//PRKD2//GDF15//HSPB1//MYO1C//ERBB2//GPC1//SPRY4//PTPN12//RHBDF2//CDH3//INPPL1//HAP1//DSTYK//NPTN//OGT//PTPRE//LONP1//TNS2//ADIPOR1//CSRNP1//IGF2R//CRIM1//GIGYF1//MAPKAPK3//MAPKAPK2//MET//EPHA2//EPHB4//LYN//NGEF//PXN//SH2B3//ADAMTS12…
GO:0051348	negative regulation of transferase activity	Biological process	33	279	1068	18614	2.06148	6.57168e-05	0.00153354	4.18232	0.0308989	HSPB1//NF2//PDPK1//PLEC//PPIA//YWHAG//TRIB3//DBNDD1//SPRED1//CBL//GPRC5A//ZGPAT//SOCS4//HNRNPU//IRS2//APOE//LYN//PTPRJ//SMPD1//SH2B3//CDK5RAP3//SPRY4//PAQR3//PDCD4//DUSP16//CDKN1A//MEN1//IPO7//CERS1//RPL5//RPL11//RPS15//PRKAR2A
GO:1900151	regulation of nuclear-transcribed mRNA catabolic process, deadenylation-dependent decay	Biological process	8	26	1068	18614	5.36272	7.06166e-05	0.00164237	4.15109	0.00749064	TOB1//HNRNPU//YBX1//CSDE1//PABPC1//ZFP36L1//TNRC6B//RC3H1
GO:0090169	regulation of spindle assembly	Biological process	9	33	1068	18614	4.75332	7.18263e-05	0.00166493	4.14372	0.00842697	HNRNPU//HSPA1A//HSPA1B//DRG1//CHMP5//EML3//DYNC1H1//NUMA1//STIL
GO:0000278	mitotic cell cycle	Biological process	82	933	1068	18614	1.5318	7.26008e-05	0.0016773	4.13906	0.076779	CDK3//CDKN1A//RCC1//EIF4EBP1//GSPT1//MNAT1//MYC//POLE//CUL4B//BRD4//CALM3//DNM2//FOXM1//NES//CENPA//NUMA1//ANK3//RHOB//INCENP//SPTBN1//CUL7//KIF4A//EXOC4//RGCC//DYNC1H1//MECP2//STIL//KIF3B//DCTN2//NUDC//KPNB1//RRS1//CHMP5//EML3//CUL9//MAD1L1//CDC14B//TAOK1//CDK5RAP3//PPP1R9B//HNRNPU//YWHAE//GBF1//CTDP1//RCC2//SMARCA2//SMARCD1//BCL7B//CCNI//TOM1L2//IGF2//DIS3L2//TPX2//XRCC3//FLNA//GOLGA2//DDX3X//E…
GO:0010498	proteasomal protein catabolic process	Biological process	51	508	1068	18614	1.74975	7.30215e-05	0.00168143	4.13655	0.0477528	CALR//HSP90B1//TRIM25//BAG6//EDEM1//UBE4B//FBXO2//NPLOC4//UBE2J2//STT3B//FBXL16//FOXF2//UBE2K//UBQLN4//HSP90AB1//RPL11//USP7//OGT//HSPA1A//HSPA1B//SUMO2//TRIB3//SOCS4//BIRC2//PCBP2//PPP2CB//PSMB3//PSMB5//PSMD8//PSMD11//TBL1X//TNFAIP1//UBE2H//PJA2//TOPORS//RBCK1//NEDD4L//KCTD2//UBXN7//FBXL19//WDR26//RNF187//UBXN2A//APOE//PRKACA//UBB//BCAP31//TMEM259//GET4//ASCC2//CUL4B
GO:0090316	positive regulation of intracellular protein transport	Biological process	22	155	1068	18614	2.47377	7.6363e-05	0.00175257	4.11712	0.0205993	FLNA//JUP//SMAD3//TGFB1//TRIM28//GAS6//PRKACA//YWHAE//ANK3//ERBB2//MYO1C//MTCL1//MIEF1//SREBF2//SAE1//HUWE1//UBE2J2//EDEM1//BCAP31//OAZ2//CEP131//B3GAT3
GO:0010562	positive regulation of phosphorus metabolic process	Biological process	77	864	1068	18614	1.55326	7.69547e-05	0.00175457	4.11376	0.0720974	C3//CDKN1A//CRKL//DVL2//DVL3//EGFR//ERBB2//GAS6//IGF2//INCENP//LYN//PPIA//SOX9//TGFB1//SEMA7A//RIPK1//SQSTM1//RB1CC1//NPTN//PRR5//EIF2AK4//IRAK1//SMAD3//CALM3//UBE2K//TNKS1BP1//CSNK2B//INHBB//SMAD4//GDF15//DDX3X//TPX2//PDPK1//HSP90AB1//VRK3//ATP2B4//CD44//EIF4G1//LIF//BCAR3//SH2D3A//PRKD2//FNIP2//EPHA2//EPHB4//FGFR3//FGFR4//IGF1R//MET//DSTYK//CDH5//PTBP1//SMPD1//SPPL3//NRP1//CRLF1//TNFSF11//ERN1/…
GO:0045937	positive regulation of phosphate metabolic process	Biological process	77	864	1068	18614	1.55326	7.69547e-05	0.00175457	4.11376	0.0720974	C3//CDKN1A//CRKL//DVL2//DVL3//EGFR//ERBB2//GAS6//IGF2//INCENP//LYN//PPIA//SOX9//TGFB1//SEMA7A//RIPK1//SQSTM1//RB1CC1//NPTN//PRR5//EIF2AK4//IRAK1//SMAD3//CALM3//UBE2K//TNKS1BP1//CSNK2B//INHBB//SMAD4//GDF15//DDX3X//TPX2//PDPK1//HSP90AB1//VRK3//ATP2B4//CD44//EIF4G1//LIF//BCAR3//SH2D3A//PRKD2//FNIP2//EPHA2//EPHB4//FGFR3//FGFR4//IGF1R//MET//DSTYK//CDH5//PTBP1//SMPD1//SPPL3//NRP1//CRLF1//TNFSF11//ERN1/…
GO:0032989	cellular component morphogenesis	Biological process	70	767	1068	18614	1.59064	7.9267e-05	0.00180138	4.10091	0.0655431	ANK3//IGF1R//PICALM//ALS2//ISL2//METRN//DAG1//KIF5B//SMAD4//NOTCH3//SEMA3F//SLIT3//NKX2-1//SEMA7A//NRP1//LYPLA2//PALLD//USP33//SEMA4G//ALCAM//ERBB2//PLEC//DCLK1//HSP90AB1//B4GALT5//MYL9//PROX1//APOE//DNM2//RAB21//PTPRS//RTN4//GPC1//ABCA2//ITGB4//ACTG1//FLNC//KRT8//SRF//FN1//ULK1//AUTS2//NBL1//UBB//PACSIN1//RERE//HPRT1//DCDC2//PQBP1//NEDD4L//SKOR2//NES//POU3F2//PLXNA1//PLXNB2//CUL7//PARP6//KIF1A//…
GO:0015031	protein transport	Biological process	126	1580	1068	18614	1.38989	8.22661e-05	0.00186345	4.08478	0.117978	VPS51//RPL11//YWHAE//YWHAG//YWHAZ//HAP1//AKAP6//CDC37//CDKN1A//KPNB1//LMNA//MED1//NUP214//SQSTM1//POM121//IPO7//APPL2//EIF4ENIF1//POM121C//CALR//PRKACA//TGFB1//AHCYL1//MYO1C//NACA//VPS37B//VPS37A//SIL1//BAG6//GET4//M6PR//SNX16//AP3D1//PEX12//MFN2//BCAP31//TOMM34//TOMM5//AP2A2//ARF4//ARL4D//RHOB//CLTA//CLTB//COPB1//NSF//USO1//STX10//SEC24B//COPG1//RAB21//GGA2//EXPH5//RAB1B//STEAP3//GOLPH3//OLFM2//…
GO:0051052	regulation of DNA metabolic process	Biological process	53	537	1068	18614	1.72016	8.29106e-05	0.00187195	4.08139	0.0496255	ID3//SMARCA5//ANKRD17//TADA2B//S100A11//KDM1A//MCM3//MCM5//MCM7//WRNIP1//MYC//TERF2//YLPM1//ERCC1//HNRNPC//HNRNPU//GNL3L//CCT5//MBD3//SUPT6H//CEBPG//EGFR//NPAS2//TRIM28//TMEM161A//TNFAIP1//BCAR3//EXOSC6//BCL6//TGFB1//IGF1R//HSP90AB1//MEN1//CERS1//RFC2//HNRNPAB//USP7//OTUD4//TFIP11//FUS//EP400//MECP2//UBQLN4//CDKN1A//FGFR4//PRKD2//RGCC//FOXM1//SMARCA2//SMARCD1//BCL7B//SPIRE1//HMGA2
GO:0007420	brain development	Biological process	71	783	1068	18614	1.58039	8.61706e-05	0.00193724	4.06464	0.0664794	PROX1//FEZF2//IGF1R//MECP2//PTPRS//HAP1//NCOR2//MNAT1//SLC7A11//RERE//SPTBN2//SKOR2//SEC24B//HPRT1//NKX2-1//CALM3//YWHAE//SUDS3//CCDC14//ATP2B4//CRKL//HSD3B1//NF2//SRF//PPP1R9B//ALDH1A3//SKI//EGFR//TRA2B//ADGRG1//POU3F2//POU3F3//RTN4//PLXNA1//NRP1//AKNA//ZMIZ1//UBB//INHBB//SLC2A1//TUBB2A//KDM1A//CCDC85C//SEMA7A//DNAJB1//NOTCH3//STIL//DCLK1//VPS51//TFAP2D//B2M//BCR//BPTF//GNAI3//GRIN2D//HSPG2//MEN…
GO:0045184	establishment of protein localization	Biological process	133	1687	1068	18614	1.37406	8.63595e-05	0.00193724	4.06369	0.124532	VPS51//RPL11//YWHAE//YWHAG//YWHAZ//HAP1//AKAP6//CDC37//CDKN1A//KPNB1//LMNA//MED1//NUP214//SQSTM1//POM121//IPO7//APPL2//EIF4ENIF1//POM121C//CALR//PRKACA//TGFB1//AHCYL1//MYO1C//NACA//VPS37B//VPS37A//SIL1//BAG6//GET4//M6PR//SNX16//AP3D1//PEX12//MFN2//BCAP31//TOMM34//TOMM5//AP2A2//ARF4//ARL4D//RHOB//CLTA//CLTB//COPB1//NSF//USO1//STX10//SEC24B//COPG1//RAB21//GGA2//EXPH5//RAB1B//STEAP3//GOLPH3//OLFM2//…
GO:1902369	negative regulation of RNA catabolic process	Biological process	15	85	1068	18614	3.07568	8.90084e-05	0.00199024	4.05057	0.0140449	FUS//HNRNPU//YBX1//TAF15//LARP1//PABPC1//RBM38//EIF4ENIF1//TOB1//CSDE1//IGF2BP2//HNRNPC//MAPKAPK2//PKP3//HNRNPAB
GO:0032868	response to insulin	Biological process	32	272	1068	18614	2.05045	9.33026e-05	0.00207957	4.03011	0.0299625	EIF4EBP2//IGF1R//IGF2//PDPK1//PIK3C2A//PTPRA//SREBF1//BCAR3//IRS2//ZNF106//ZFP36L1//INHBB//YWHAG//TBC1D4//TRIB3//SLC27A1//OGT//PTPRE//LONP1//TNS2//ADIPOR1//USO1//APPL2//ESRRA//MYO1C//CAT//INPPL1//LYN//SLC2A1//TNFRSF11A//SCAP//ZBED3
GO:0021761	limbic system development	Biological process	18	115	1068	18614	2.72799	9.43236e-05	0.00209561	4.02538	0.0168539	PROX1//FEZF2//ATP2B4//CRKL//HSD3B1//IGF1R//NF2//PTPRS//SRF//NKX2-1//YWHAE//PPP1R9B//ALDH1A3//PLXNA1//NRP1//UBB//POU3F2//HAP1
GO:0019320	hexose catabolic process	Biological process	10	42	1068	18614	4.14972	0.000101211	0.00224147	3.99477	0.0093633	FUT8//ENO1//ENO3//HK1//FOXK2//PFKP//PGK1//TPI1//FOXK1//TKFC
GO:0034250	positive regulation of amide metabolic process	Biological process	23	169	1068	18614	2.37197	0.000102162	0.00225535	3.99071	0.0215356	DDX3X//EIF4G1//EEF2//ERBB2//RPL5//SOX4//EIF3C//GCN1//LARP1//PLXNB2//ZCCHC4//LARP6//POLDIP3//EIF5A//EIF5AL1//TOB1//EIF2AK4//HNRNPU//YBX1//CSDE1//PABPC1//ABCA2//PICALM
GO:0048667	cell morphogenesis involved in neuron differentiation	Biological process	54	555	1068	18614	1.69578	0.00010352	0.00227809	3.98498	0.0505618	ANK3//IGF1R//PICALM//ALS2//ISL2//METRN//DAG1//KIF5B//SMAD4//NOTCH3//SEMA3F//SLIT3//NKX2-1//SEMA7A//NRP1//LYPLA2//PALLD//USP33//SEMA4G//ALCAM//ERBB2//DCLK1//HSP90AB1//B4GALT5//APOE//DNM2//RAB21//PTPRS//RTN4//FN1//SRF//ULK1//AUTS2//RERE//HPRT1//DCDC2//PQBP1//NEDD4L//SKOR2//POU3F2//PLXNA1//PLXNB2//CUL7//PARP6//PLS1//SOD1//SEC24B//TRIOBP//KIF1A//NGEF//TPBG//FEZF2//TBCD//UNK
GO:0042176	regulation of protein catabolic process	Biological process	39	361	1068	18614	1.88289	0.000110943	0.00243375	3.9549	0.0365169	FOXF2//UBE2K//UBQLN4//HSP90AB1//RPL11//USP7//BAG6//OGT//HSPA1A//HSPA1B//SUMO2//TRIB3//SOCS4//ANXA2//FURIN//ABCA2//APOE//EGFR//FLNA//SMAD3//SMAD4//TMEM132A//CDK5RAP3//GPC3//NSF//OAZ2//SOX9//EZR//CUL4B//PRKACA//UBB//FBXO2//BCAP31//TMEM259//EEF1A2//SNRNP70//LDLR//WDR91//UBXN2A
GO:0071705	nitrogen compound transport	Biological process	157	2063	1068	18614	1.32638	0.000111803	0.00244317	3.95155	0.147004	LYN//SLC7A11//SLC38A10//KPNB1//NUP214//POM121//DDX39A//POM121C//THOC5//MCM3AP//VPS51//RPL11//YWHAE//YWHAG//YWHAZ//HAP1//AKAP6//CDC37//CDKN1A//LMNA//MED1//SQSTM1//IPO7//APPL2//EIF4ENIF1//CALR//PRKACA//TGFB1//AHCYL1//MYO1C//NACA//VPS37B//VPS37A//SIL1//BAG6//GET4//M6PR//SNX16//AP3D1//PEX12//MFN2//BCAP31//TOMM34//TOMM5//SLC1A5//SLC7A1//AP2A2//ARF4//ARL4D//RHOB//CLTA//CLTB//COPB1//NSF//USO1//STX10//SE…
GO:0002181	cytoplasmic translation	Biological process	22	159	1068	18614	2.41154	0.000112075	0.00244317	3.95049	0.0205993	EIF2S2//EIF3A//EIF3C//EIF4G1//ZNF385A//UNK//HNRNPU//YBX1//CSDE1//PABPC1//DRG1//RPL3//RPL5//RPL9//RPL11//RPL23A//RPL29//RPL35A//RPS5//RPS9//RPS15//RPS19
GO:0033673	negative regulation of kinase activity	Biological process	29	239	1068	18614	2.1148	0.000113617	0.00246903	3.94456	0.0271536	HSPB1//NF2//PDPK1//PLEC//PPIA//YWHAG//TRIB3//DBNDD1//SPRED1//CBL//GPRC5A//ZGPAT//SOCS4//APOE//LYN//PTPRJ//SMPD1//SH2B3//CDK5RAP3//SPRY4//PAQR3//PDCD4//DUSP16//CDKN1A//MEN1//IPO7//PRKAR2A//HNRNPU//IRS2
GO:0008090	retrograde axonal transport	Biological process	7	21	1068	18614	5.80961	0.000114568	0.00248196	3.94093	0.00655431	KIF1A//KIF5B//KIF1C//DST//DYNC1H1//SOD1//HAP1
GO:0043161	proteasome-mediated ubiquitin-dependent protein catabolic process	Biological process	45	439	1068	18614	1.78656	0.000118371	0.00255637	3.92676	0.0421348	CALR//HSP90B1//TRIM25//BAG6//EDEM1//UBE4B//FBXO2//NPLOC4//UBE2J2//STT3B//FBXL16//FOXF2//UBE2K//UBQLN4//HSP90AB1//RPL11//USP7//OGT//HSPA1A//HSPA1B//SUMO2//TRIB3//SOCS4//BCAP31//ASCC2//BIRC2//PCBP2//PPP2CB//PSMB3//PSMB5//PSMD8//PSMD11//TBL1X//TNFAIP1//UBE2H//PJA2//TOPORS//RBCK1//NEDD4L//KCTD2//UBXN7//FBXL19//WDR26//RNF187//UBXN2A
GO:0031175	neuron projection development	Biological process	83	962	1068	18614	1.50374	0.000122426	0.00263576	3.91213	0.0777154	ANK3//IGF1R//PICALM//ALS2//ISL2//METRN//DAG1//KIF5B//SMAD4//NOTCH3//SEMA3F//SLIT3//NKX2-1//SEMA7A//NRP1//LYPLA2//PALLD//USP33//SEMA4G//FEZF2//RTN4//ALCAM//ERBB2//ABL2//APOE//ITGA3//LYN//SF3A2//KDM1A//PLXNB2//NPTN//B2M//FLNA//GAK//PTPRS//ITM2C//PAQR3//CRKL//MECP2//PPP1R9B//DCLK1//HSP90AB1//B4GALT5//DNM2//RAB21//PTPRF//ULK1//MAPK8IP3//FN1//SRF//AUTS2//KREMEN1//NBL1//UBB//PACSIN1//RERE//HPRT1//DCDC2…
GO:0065003	protein-containing complex assembly	Biological process	129	1640	1068	18614	1.37093	0.000122959	0.00263905	3.91024	0.120787	RPL5//RPL11//RPL23A//RRS1//RPS5//RPS15//RPS19//CD2BP2//SF3A2//TXNL4A//SNRNP200//SNRPB//SNRPC//SART1//SF3A1//EIF2S2//EIF3A//EIF3C//HLA-DMB//CALR//B2M//SOX9//CHAF1B//SMARCA5//CHAF1A//SUPT16H//CABIN1//HP1BP3//RSF1//GOLGA2//TUBGCP3//TPX2//TBCD//PXN//SMAD3//SMAD4//TGFB1//COX10//UBE2K//VIL1//SPIRE1//INF2//PFN1//COTL1//GBA2//SSH3//MYADM//RICTOR//CDH5//MET//DRG1//NUMA1//DDX3X//ULK1//TFIP11//GNL3L//FNIP2/…
GO:0044403	biological process involved in symbiotic interaction	Biological process	35	313	1068	18614	1.94891	0.000125056	0.00266176	3.90289	0.0327715	HSP90AB1//PPIA//TRIM25//TRIM62//VPS37B//CBL//HMGA2//CHD1//CTDP1//INHBB//FASN//APOE//IGF2R//PPIB//EIF2AK4//LY6E//TRIM8//P4HB//FURIN//SMPD1//BSG//CD55//DAG1//EGFR//EPHA2//GAS6//HSPA1A//HSPA1B//LDLR//SLC1A5//SLC7A1//NRP1//CHMP5//THOC5//FN1
GO:0060236	regulation of mitotic spindle organization	Biological process	10	43	1068	18614	4.05322	0.000125165	0.00266176	3.90252	0.0093633	HNRNPU//HSPA1A//HSPA1B//DRG1//CHMP5//EML3//DYNC1H1//NUMA1//STIL//TPX2
GO:0071364	cellular response to epidermal growth factor stimulus	Biological process	10	43	1068	18614	4.05322	0.000125165	0.00266176	3.90252	0.0093633	ZFP36L1//EGFR//ERBB2//MCM7//PDPK1//MED1//PTPN12//SOX9//VIL1//PPP1R9B
GO:1904375	regulation of protein localization to cell periphery	Biological process	19	128	1068	18614	2.58709	0.000126393	0.00267968	3.89828	0.0177903	DAG1//OGT//SPTBN1//TGFB1//PICALM//ATP2B4//EGFR//EPHA2//ITGA3//KIF5B//PDPK1//PLS1//PRKCH//VIL1//EZR//SQSTM1//PPP1R9B//NUMA1//ABCA2
GO:0006469	negative regulation of protein kinase activity	Biological process	27	217	1068	18614	2.16857	0.0001268	0.00268015	3.89688	0.0252809	CBL//GPRC5A//ZGPAT//SOCS4//APOE//LYN//PTPRJ//SMPD1//SH2B3//CDK5RAP3//SPRY4//PAQR3//PDCD4//DUSP16//CDKN1A//MEN1//IPO7//PRKAR2A//HSPB1//NF2//PDPK1//PLEC//PPIA//YWHAG//TRIB3//DBNDD1//SPRED1
GO:2000630	positive regulation of miRNA metabolic process	Biological process	12	60	1068	18614	3.48577	0.000129393	0.00272666	3.88809	0.011236	KLF5//EGFR//FOXO3//SMAD3//SMAD4//MYC//SREBF1//SREBF2//SRF//TEAD1//TGFB1//FOSL1
GO:0071417	cellular response to organonitrogen compound	Biological process	62	669	1068	18614	1.61523	0.000131733	0.0027676	3.8803	0.0580524	GNB1//FLNA//GNAI3//SULT1A3//EIF4EBP2//IGF1R//IGF2//PDPK1//PIK3C2A//PTPRA//SREBF1//BCAR3//IRS2//ZNF106//ZFP36L1//INHBB//YWHAG//TBC1D4//TRIB3//AHCYL1//SLC27A1//OGT//PTPRE//LONP1//TNS2//ADIPOR1//PXN//LYN//GDF15//CHMP5//TRIM41//CAPN2//CEBPB//COL6A1//DNMT1//DNMT3A//EGFR//HNRNPAB//PPP1R9B//SOD1//HSP90B1//EZR//AKAP6//KDM1A//HCN1//MEN1//KLF2//SOX9//JUP//ATP2B4//PRKACA//LARP1//GOLPH3//CHRND//CRKL//USO1//A…
GO:0051701	biological process involved in interaction with host	Biological process	26	206	1068	18614	2.19976	0.000132844	0.00278252	3.87666	0.0243446	HSP90AB1//PPIA//TRIM25//TRIM62//VPS37B//CBL//INHBB//LY6E//TRIM8//P4HB//FURIN//SMPD1//BSG//CD55//DAG1//EGFR//EPHA2//GAS6//HSPA1A//HSPA1B//LDLR//SLC1A5//SLC7A1//NRP1//CHMP5//THOC5
GO:0031058	positive regulation of histone modification	Biological process	15	88	1068	18614	2.97082	0.0001337	0.00279204	3.87387	0.0140449	SMARCA5//PAXBP1//BCL6//CTBP1//SREBF1//MYBBP1A//TADA2B//SMAD4//OGT//WDR5//AUTS2//LMNA//MECP2//LIF//PRKD2
GO:0034330	cell junction organization	Biological process	67	739	1068	18614	1.58015	0.000136351	0.00283888	3.86534	0.0627341	JUP//PKP3//ARVCF//CDH3//CDH5//PKP4//GJC1//FN1//MECP2//SPTBN2//ANK3//ERBB2//ALS2//DST//ITGB4//PLEC//TBCD//FLNA//SMAD3//NF2//TGFB1//BCR//PTPRK//RCC2//WHAMM//DAG1//SLC7A11//DMPK//ACTG1//PTPRA//PTPRJ//SDC4//NRP1//PHLDB2//OGT//TPBG//CLSTN1//PFN1//SEZ6L2//KIF1A//NGEF//SRF//MPP7//YWHAZ//ADGRL1//IGF1R//ITGA3//APOE//CRKL//EZR//PTPRS//RHOB//LAMA5//ARF4//SEMA3F//PTPRF//SPARCL1//C3//EPHA2//LSR//PLXNB2//NPTN/…
GO:0032990	cell part morphogenesis	Biological process	61	658	1068	18614	1.61574	0.000147639	0.00306472	3.8308	0.0571161	ANK3//IGF1R//PICALM//ALS2//ISL2//METRN//DAG1//KIF5B//SMAD4//NOTCH3//SEMA3F//SLIT3//NKX2-1//SEMA7A//NRP1//LYPLA2//PALLD//USP33//SEMA4G//ALCAM//ERBB2//DCLK1//HSP90AB1//B4GALT5//APOE//DNM2//RAB21//PTPRS//RTN4//FN1//SRF//ULK1//AUTS2//NBL1//UBB//PACSIN1//RERE//HPRT1//DCDC2//PQBP1//NEDD4L//SKOR2//NES//POU3F2//PLXNA1//PLXNB2//CUL7//PARP6//KIF1A//NGEF//PLEC//MYH14//ANO1//TPBG//DVL2//DVL3//FEZF2//SPAG9//E…
GO:0000423	mitophagy	Biological process	9	36	1068	18614	4.35721	0.000150078	0.00310607	3.82368	0.00842697	MFN2//OPTN//HUWE1//CDC37//USP30//CERS1//LRBA//OGT//SQSTM1
GO:0001933	negative regulation of protein phosphorylation	Biological process	37	341	1068	18614	1.89111	0.000150769	0.00311113	3.82169	0.0346442	HSPB1//NF2//PDPK1//PLEC//PPIA//YWHAG//TRIB3//DBNDD1//SPRED1//CBL//GPRC5A//ZGPAT//SOCS4//CALM3//EIF4G1//PAQR3//SH2B3//APOE//LYN//PTPRJ//SMPD1//CDK5RAP3//SPRY4//PDCD4//DUSP16//CDKN1A//MEN1//IPO7//PRKAR2A//CRKL//DUSP6//TGFB1//SPAG9//CTDSP2//ZBED3//MYADM//PIP5KL1
GO:1900024	regulation of substrate adhesion-dependent cell spreading	Biological process	12	61	1068	18614	3.42862	0.000152779	0.00313593	3.81594	0.011236	ACTN4//RCC2//SPRY4//CALR//CRKL//DNM2//DOCK1//FLNA//P4HB//NRP1//TRIOBP//MYADM
GO:0051640	organelle localization	Biological process	55	577	1068	18614	1.66133	0.000152873	0.00313593	3.81567	0.0514981	RRS1//RPS15//CENPA//NUMA1//LYN//EXOC4//RAB12//KPNB1//DCTN2//NUDC//CHMP5//EML3//DYNC1H1//LMNA//CLMN//AP3D1//DNM1//PICALM//ACTR3//ACTN4//MYO1C//MYO5C//USO1//KIF5B//MYH9//SPAG9//PLEKHM2//CBL//PDPK1//HAP1//UBB//GBF1//TFG//STX10//CLUH//DNM2//ZBED3//SPIRE1//INCENP//MAD1L1//MFN2//ATP2A1//EZR//YWHAZ//COPG1//KIF3B//FYCO1//CTBP1//KIF1A//HNRNPU//CDH3//SDC4//KIF1C//AHCYL1//PDZD8
GO:0034504	protein localization to nucleus	Biological process	34	304	1068	18614	1.94928	0.0001547	0.00316407	3.81051	0.0318352	CDKN1A//KPNB1//LMNA//MED1//NUP214//SQSTM1//POM121//IPO7//APPL2//EIF4ENIF1//POM121C//TGFB1//NOLC1//FLNA//JUP//SMAD3//TRIM28//HNRNPU//TOPORS//NF2//RASSF5//DCLK1//LIF//TCF7L2//CDK5RAP3//TRIM8//RRS1//BYSL//CCT5//CALR//RPL11//SOX9//YWHAE//ABCA7
GO:0031056	regulation of histone modification	Biological process	20	141	1068	18614	2.47218	0.000160512	0.00327332	3.79449	0.0187266	SMARCA5//PAXBP1//WDR5//YEATS2//BCL6//CTBP1//SREBF1//MYBBP1A//TADA2B//EHMT1//SMAD4//OGT//AUTS2//KDM1A//LMNA//MECP2//LIF//PRKD2//MLLT6//IGF2
GO:0016567	protein ubiquitination	Biological process	73	828	1068	18614	1.5366	0.000163932	0.00333328	3.78534	0.0683521	BIRC2//CBL//UBE2K//UBE2H//HUWE1//TOPORS//UBE4B//RBCK1//MKRN1//RUSC1//IRF2BP1//UBE2J2//RC3H1//FANCA//PEX12//TRIM25//FAAP100//TRIM41//HSPA1A//HSPA1B//HSP90AB1//FBXO2//UBXN2A//SOX4//OGT//SQSTM1//ISG15//GNL3L//NXN//PRR7//UBB//KDM1A//CDK5RAP3//RASSF5//CUL4B//PCGF6//TRIM62//TRIB3//RNF213//RNF187//PPIA//NEDD4L//DDX3X//FOXF2//RPL5//RPL11//RPS15//CDC14B//LMO7//TNFAIP1//UBA1//USP7//LZTR1//CUL7//PJA2//SAE1/…
GO:0048646	anatomical structure formation involved in morphogenesis	Biological process	102	1248	1068	18614	1.42447	0.000167087	0.00338753	3.77706	0.0955056	ACTG1//ANXA2//RHOB//BSG//KLF5//EPHB4//FLNA//FN1//HSPG2//MYH9//MED1//YWHAZ//PXDN//NRP1//AIMP1//ADGRG1//POFUT1//PRKD2//AMOTL2//RNF213//NAA15//SRF//RBM15//DUSP4//SMAD3//NF2//PRKACA//SNAI1//FURIN//SUPT6H//ZP3//MFN2//RTN4//BYSL//SOX4//DVL2//PFN1//SDC4//STIL//SKI//ST14//TGFB1//SEC24B//SPINT2//PLXNB2//PROX1//EGR3//EPHA2//ALDH1A3//BCL6//NFKB2//RC3H1//SOX9//SMAD4//ZFPM1//ERCC1//CAPN2//DOCK1//CACNA1H//TOPO…
GO:0030036	actin cytoskeleton organization	Biological process	65	717	1068	18614	1.58002	0.000171452	0.00346592	3.76586	0.0608614	INPPL1//MARCKS//MYO1C//TPM2//PACSIN1//MYO5C//MARCKSL1//ZBED3//PPP1R9B//WHAMM//VIL1//PLEC//SPIRE1//INF2//TRIOBP//MYL9//PROX1//PFN1//COTL1//GBA2//SSH3//MYADM//RICTOR//CALR//FMNL2//PDLIM1//MYH9//CDC42BPB//MYH14//MYO18A//HSP90B1//FLNA//EZR//NRP1//AUTS2//TAOK1//ARHGEF19//ARPC1B//ACTR3//SRF//TNFAIP1//ACTG1//FLNC//KRT8//PLS1//SMAD3//NF2//PXN//SDC4//RGCC//MET//PHLDB2//SPTBN1//SPTBN2//SMAD4//ABL2//ACTN4//…
GO:0019080	viral gene expression	Biological process	16	100	1068	18614	2.78861	0.000174625	0.00351983	3.75789	0.0149813	EIF2AK4//FUT8//MGAT2//FURIN//MGAT4B//ST6GALNAC4//TRIM62//TRIM8//HMGA2//CHD1//CTDP1//RSF1//PCBP2//PTBP1//CSDE1//EIF3A
GO:0051098	regulation of binding	Biological process	39	369	1068	18614	1.84207	0.000175781	0.0035329	3.75503	0.0365169	CDKN1A//GOLGA2//LRPAP1//NES//KDM1A//USP33//TFIP11//GNL3L//ZFPM1//B2M//RPL11//TCF7L2//TRIM28//TMEM132A//TRIB3//SPPL3//CALM3//CEBPG//SKI//HMGA2//RSF1//PRKACA//CSNK2B//TGFB1//NRP1//PTPRF//EIF3C//LARP6//LIF//PHLDA2//PPP2CB//TNFSF11//MET//ANXA2//EIF4G1//APOE//DOT1L//SMAD3//SMAD4
GO:0060322	head development	Biological process	73	831	1068	18614	1.53105	0.000182855	0.00366448	3.73789	0.0683521	BCR//BPTF//GNAI3//GRIN2D//HSPG2//MEN1//NDUFS4//PAFAH1B3//POU3F4//MED1//PROX1//SNRPB//NKX2-1//BAG6//IRS2//HAP1//ADGRG1//AATK//NES//NCOA6//PLXNB2//PHGDH//MBD3//RTN4//CDK5RAP3//FEZF2//IGF1R//MECP2//PTPRS//NCOR2//MNAT1//SLC7A11//RERE//SPTBN2//SKOR2//SEC24B//HPRT1//CALM3//YWHAE//SUDS3//CCDC14//ATP2B4//CRKL//HSD3B1//NF2//SRF//PPP1R9B//ALDH1A3//SKI//EGFR//TRA2B//POU3F2//POU3F3//PLXNA1//NRP1//AKNA//ZMIZ1…
GO:0010564	regulation of cell cycle process	Biological process	67	747	1068	18614	1.56323	0.000185988	0.00371656	3.73051	0.0627341	USP28//DOT1L//EIF2AK4//RGCC//CDKN1A//RCC1//CUL7//CUL9//MAD1L1//CDC14B//TAOK1//CDK5RAP3//PPP1R9B//CDK3//XRCC3//CEP131//CHMP5//MECP2//BRD4//RCC2//SMARCA2//SMARCD1//BCL7B//TERF2//CALM3//PRPF40A//IGF1R//PKP4//KIF3B//CALR//LIF//RPS6KA2//TOM1L2//IGF2//STIL//PUM1//NUMA1//DYNC1H1//TPX2//MED1//NUDT16//INCENP//DDX3X//EGFR//EIF4G1//CUL4B//ANKRD17//HNRNPU//HSPA1A//HSPA1B//DRG1//EML3//PROX1//ZFP36L1//ATP2B4//…
GO:0070306	lens fiber cell differentiation	Biological process	9	37	1068	18614	4.23945	0.000188311	0.0037522	3.72512	0.00842697	WNT5B//ATF4//EPHA2//PROX1//SPRED1//SMAD3//MAF//NF2//SLC7A11
GO:0040029	epigenetic regulation of gene expression	Biological process	24	188	1068	18614	2.22496	0.000199062	0.00395292	3.70101	0.0224719	SMARCA5//DNMT1//DNMT3A//MBD3//IGF2//MECP2//ARID4B//HNRNPU//RBM15//USP7//CTBP1//LMNA//HMGA2//SCMH1//DOT1L//SMARCD1//WDR5//KDM1A//TRIM28//EHMT1//OGT//MSL3//TFAP2C//KLF2
GO:0042692	muscle cell differentiation	Biological process	42	410	1068	18614	1.78539	0.000199885	0.00395292	3.69922	0.0393258	CAPN2//DOCK1//MYH9//CACNA1H//DMPK//RBM38//ATP11A//PLEC//SKI//KLF5//MYL9//PROX1//ACTG1//FLNC//KRT8//SRF//IGF2//SPAG9//SUPT6H//PTBP1//MECP2//ANKRD17//OLFM2//YBX1//ACTN4//KDM1A//CALR//KDM6B//HNRNPU//ALPK2//LMNA//AKAP6//CTDP1//SOX9//GDF15//NFATC3//PDCD4//SMAD4//DNMT1//TGFB1//SPEG//WNT5B
GO:0032879	regulation of localization	Biological process	161	2150	1068	18614	1.30514	0.00020009	0.00395292	3.69877	0.150749	ATP1A1//DMPK//WNK1//ANXA2//LRPAP1//PLCG2//TBC1D5//RGCC//IRS2//ANK3//MLLT6//PRSS8//AHCYL1//SUPT6H//TRIB3//C3//APOE//RXRA//ABCA7//CALM3//AKAP6//PRKACA//SREBF1//SREBF2//NTSR1//SYT7//SYT15//NSF//HAP1//RAB21//RAB12//ABL2//PICALM//PACSIN1//TBC1D4//SOX4//TCF7L2//AACS//FURIN//ABCA2//SCP2//DYNC1H1//NUMA1//ACTN4//DVL3//HSP90AB1//TRIM25//STX10//KDM1A//PLEKHM2//SMAD4//B2M//CLCNKA//CLIC1//KCNJ11//CACNA1H//NED…
GO:0048858	cell projection morphogenesis	Biological process	59	638	1068	18614	1.61176	0.000201467	0.00396885	3.6958	0.0552434	ANK3//IGF1R//PICALM//ALS2//ISL2//METRN//DAG1//KIF5B//SMAD4//NOTCH3//SEMA3F//SLIT3//NKX2-1//SEMA7A//NRP1//LYPLA2//PALLD//USP33//SEMA4G//ALCAM//ERBB2//DCLK1//HSP90AB1//B4GALT5//APOE//DNM2//RAB21//PTPRS//RTN4//FN1//SRF//ULK1//AUTS2//NBL1//UBB//PACSIN1//RERE//HPRT1//DCDC2//PQBP1//NEDD4L//SKOR2//POU3F2//PLXNA1//PLXNB2//CUL7//PARP6//KIF1A//NGEF//ANO1//TPBG//DVL2//DVL3//FEZF2//SPAG9//EIF2AK4//CD44//VIL1…
GO:0032446	protein modification by small protein conjugation	Biological process	78	905	1068	18614	1.50215	0.000202102	0.00397011	3.69443	0.0730337	BIRC2//CBL//UBE2K//UBE2H//HUWE1//TOPORS//UBE4B//RBCK1//MKRN1//RUSC1//IRF2BP1//UBE2J2//RC3H1//FANCA//PEX12//TRIM25//FAAP100//TRIM41//LMO7//TNFAIP1//UBB//UBA1//USP7//LZTR1//CUL4B//CUL7//PJA2//SAE1//TRIM28//LRRC41//CUL9//NEDD4L//FBXO2//MEX3C//TRIM62//CCAR1//RNF130//KCMF1//RNF213//RNF123//CBLL1//VCPIP1//TRIM8//ZNRF3//TRIM4//MED30//SOCS4//LONRF2//RNF215//SUMO2//CBX4//ZMIZ1//HSPA1A//HSPA1B//HSP90AB1//U…
GO:0090307	mitotic spindle assembly	Biological process	13	72	1068	18614	3.14687	0.000203822	0.00399261	3.69075	0.0121723	INCENP//KIF4A//HNRNPU//HSPA1A//HSPA1B//DRG1//CHMP5//EML3//FLNA//GOLGA2//KPNB1//KIF3B//TPX2
GO:0031589	cell-substrate adhesion	Biological process	38	359	1068	18614	1.84484	0.000205341	0.00401108	3.68752	0.0355805	BCL6//NF2//DAG1//JUP//CD44//FN1//ITGA3//ITGB4//BCAM//SRF//ADAMTS12//MEN1//TBCD//LAMA5//PXN//NRP1//BCR//PTPRK//RCC2//WHAMM//ACTG1//PTPRA//SMAD3//PTPRJ//SDC4//PHLDB2//ACTN4//SPRY4//CALR//CRKL//DNM2//DOCK1//FLNA//P4HB//TRIOBP//MYADM//FAT2//GAS6
GO:0048255	mRNA stabilization	Biological process	12	63	1068	18614	3.31978	0.000210533	0.00410097	3.67668	0.011236	HNRNPU//YBX1//CSDE1//IGF2BP2//PABPC1//HNRNPC//MAPKAPK2//FUS//TAF15//LARP1//RBM38//EIF4ENIF1
GO:0070934	CRD-mediated mRNA stabilization	Biological process	5	11	1068	18614	7.9222	0.000212729	0.00413217	3.67217	0.00468165	HNRNPU//YBX1//CSDE1//IGF2BP2//PABPC1
GO:0051276	chromosome organization	Biological process	58	626	1068	18614	1.61481	0.000216595	0.00419555	3.66435	0.0543071	XRCC3//XRCC6//TERF2//TOP1//HMGA1//MCM3//MCM5//MCM7//HSP90AB1//TNKS1BP1//KPNB1//DCTN2//NUDC//RRS1//CHMP5//EML3//MAD1L1//NDC1//BAG6//SMARCA2//SMARCD1//BCL7B//HMGA2//ACIN1//TFIP11//DOT1L//MYC//YLPM1//ERCC1//HNRNPC//HNRNPU//GNL3L//CCT5//HMGB3//DDX3X//RFC2//WRNIP1//ASCC2//HFM1//CENPA//TCF7L2//INCENP//KIF4A//DIS3L2//FLNA//GOLGA2//KIF3B//TPX2//DNMT1//TRIM28//HSPA1A//HSPA1B//DRG1//NUMA1//USP7//SMARCA5//M…
GO:0034248	regulation of amide metabolic process	Biological process	54	572	1068	18614	1.64538	0.000222855	0.00430029	3.65198	0.0505618	ZFP36L1//RC3H1//TNKS1BP1//FOXO3//MKNK2//RPS9//TCOF1//NOLC1//HBS1L//GCN1//EIF4G1//HSPB1//CSDE1//EIF4G3//EIF5B//EIF1//EIF2AK4//GSPT1//CALR//DDX3X//ILF3//YBX1//TOB1//IGF2BP2//LARP1//EIF4ENIF1//ATF4//TNRC6B//EEF2//ERBB2//RPL5//SOX4//EIF3C//PLXNB2//ZCCHC4//LARP6//POLDIP3//EIF5A//EIF5AL1//EIF4EBP1//EIF4EBP2//PABPC1//PUM1//HNRNPU//ABCA2//PICALM//APOE//HAP1//ABCA7//RTN4//SLC7A11//DIS3L2//ZNF385A//UNK
GO:0051726	regulation of cell cycle	Biological process	94	1140	1068	18614	1.43711	0.000223239	0.00430029	3.65123	0.088015	USP28//DOT1L//EIF2AK4//CDKN1A//MNAT1//CCNI//CDC37//CDK5RAP3//RGCC//RCC1//CUL7//CUL9//MAD1L1//CDC14B//TAOK1//PPP1R9B//HNRNPU//YWHAE//GBF1//CDK3//MYC//SOX9//HMGA2//XRCC3//CEP131//CHMP5//MECP2//BRD4//RCC2//SMARCA2//SMARCD1//BCL7B//TERF2//CALM3//PRPF40A//IGF1R//PKP4//KIF3B//CALR//MEN1//IPO7//EGFR//PROX1//SPDYE1//RHOB//PTPRK//RPS6KA2//TGFB1//FOSL1//ANKRD17//LIF//TOM1L2//IGF2//EIF4EBP1//STIL//PUM1//NUM…
GO:0007163	establishment or maintenance of cell polarity	Biological process	27	226	1068	18614	2.08221	0.000248731	0.00477812	3.60427	0.0252809	CENPA//NUMA1//MYH9//AMOTL2//CRKL//HSP90AB1//IGF1R//FAM89B//PHLDB2//ALPK2//MPP7//DST//PDLIM1//LMNA//ARF4//MTCL1//GBF1//SIPA1L3//GOLPH3//MYO18A//ABL2//CDH5//PLEKHG3//RICTOR//CDC42BPB//ACTR3//SPINT2
GO:1901201	regulation of extracellular matrix assembly	Biological process	6	17	1068	18614	6.15135	0.00025171	0.00481043	3.5991	0.00561798	SMAD3//SOX9//TGFB1//RGCC//DAG1//PHLDB2
GO:0061912	selective autophagy	Biological process	15	93	1068	18614	2.8111	0.000251797	0.00481043	3.59895	0.0140449	LRBA//OGT//SQSTM1//USP30//ULK1//RB1CC1//GAA//MFN2//OPTN//HUWE1//CDC37//RNF213//CERS1//CALR//TGFB1
GO:0006259	DNA metabolic process	Biological process	87	1043	1068	18614	1.4538	0.00026313	0.00501317	3.57983	0.0814607	HFM1//ERCC1//XRCC3//XRCC6//TERF2//MCM3//MCM5//MCM7//POLE//WRNIP1//NFIC//TOP1//CHAF1B//CHAF1A//SUPT16H//REPIN1//RFC2//HMGA1//POLRMT//ID3//SMARCA5//ANKRD17//FANCA//FOXM1//MEN1//MNAT1//CDC14B//PTTG1//TRIM28//UBQLN4//TAOK1//EP400//USP28//DOT1L//BOD1L1//TADA2B//USP7//HMGA2//HUWE1//TNKS1BP1//DNMT1//DNMT3A//EHMT1//ASCC2//HMGB3//HSP90AB1//S100A11//KDM1A//TFIP11//LONP1//MYC//YLPM1//HNRNPC//HNRNPU//GNL3L//…
GO:0045785	positive regulation of cell adhesion	Biological process	47	482	1068	18614	1.69949	0.000271054	0.00515002	3.56694	0.0440075	DAG1//JUP//ITGA3//LYN//EGR3//LIF//ANK3//TNFSF11//CD44//HLA-DMB//SLC7A1//TYK2//ZP3//IGF2//TNFSF9//FADD//SMARCA2//SMARCD1//ZMIZ1//SART1//SOX4//BCL6//FOXO3//SOX12//B2M//AP3D1//SMAD3//PTPRJ//SDC4//NRP1//CALR//CRKL//DNM2//DOCK1//FLNA//P4HB//TRIOBP//MYADM//ABL2//FN1//IRAK1//CD55//HLA-A//HLA-E//ERBB2//ADGRG1//PRKD2
GO:0045646	regulation of erythrocyte differentiation	Biological process	10	47	1068	18614	3.70826	0.000274329	0.00516988	3.56173	0.0093633	ZFPM1//ZFP36L1//FOXO3//HSPA1A//HSPA1B//MED1//ISG15//B2M//LYN//P4HTM
GO:0070849	response to epidermal growth factor	Biological process	10	47	1068	18614	3.70826	0.000274329	0.00516988	3.56173	0.0093633	ZFP36L1//EGFR//ERBB2//MCM7//PDPK1//MED1//PTPN12//SOX9//VIL1//PPP1R9B
GO:0090224	regulation of spindle organization	Biological process	10	47	1068	18614	3.70826	0.000274329	0.00516988	3.56173	0.0093633	DYNC1H1//NUMA1//STIL//TPX2//HNRNPU//HSPA1A//HSPA1B//DRG1//CHMP5//EML3
GO:0008285	negative regulation of cell population proliferation	Biological process	69	787	1068	18614	1.52807	0.000288788	0.00541704	3.53942	0.0646067	APOE//AIMP1//RGCC//PROX1//NF2//SKI//MED1//PTPRK//EPPK1//LYN//RC3H1//ERBB2//SMAD3//CEBPB//SDC4//MAD1L1//MYC//IFI30//MFN2//RASSF5//B2M//GPC3//MEN1//SOX9//TGFB1//BCL6//LMNA//CDKN1A//PDCD4//SPINT2//APPL2//CDH5//CSNK2B//CTBP1//DHCR24//DPT//HMGA1//HSPA1A//HSPA1B//TNFRSF9//INPPL1//LIF//SMAD4//PTPRJ//RPS6KA2//S100A11//SLIT3//SMARCA2//SOX4//SRF//TPBG//FOSL1//ULK1//ADGRG1//TP53I11//RB1CC1//SH2B3//TOB1//SPE…
GO:0070647	protein modification by small protein conjugation or removal	Biological process	87	1046	1068	18614	1.44963	0.000289002	0.00541704	3.5391	0.0814607	BIRC2//CBL//UBE2K//UBE2H//HUWE1//TOPORS//UBE4B//RBCK1//MKRN1//RUSC1//IRF2BP1//UBE2J2//RC3H1//GPS1//FANCA//PEX12//TRIM25//FAAP100//TRIM41//LMO7//TNFAIP1//UBB//UBA1//USP7//LZTR1//CUL4B//CUL7//PJA2//SAE1//TRIM28//LRRC41//CUL9//NEDD4L//FBXO2//MEX3C//TRIM62//CCAR1//RNF130//KCMF1//RNF213//RNF123//CBLL1//VCPIP1//TRIM8//ZNRF3//TRIM4//MED30//SOCS4//LONRF2//RNF215//USP33//USP24//OTUD4//OTUD5//USP28//USP42/…
GO:0070371	ERK1 and ERK2 cascade	Biological process	36	341	1068	18614	1.83999	0.000313706	0.00585664	3.50348	0.0337079	EGFR//EPHA2//ERBB2//FN1//LYN//YWHAZ//DUSP4//DUSP6//LIF//SMAD4//EZR//EIF3A//VRK3//WNK2//SPRED1//APOE//CD44//CRKL//FGFR3//FGFR4//GAS6//TGFB1//TPBG//SEMA7A//NRP1//AKAP12//ABCA7//DSTYK//PRKD2//NPTN//TNFSF11//TNFRSF11A//ZFP36L1//MYC//SOX9//SULT1A3
GO:1901566	organonitrogen compound biosynthetic process	Biological process	139	1830	1068	18614	1.32383	0.00031414	0.00585664	3.50288	0.13015	ZFP36L1//RC3H1//TNKS1BP1//ST6GALNAC4//ST8SIA6//A4GALT//EIF2S2//EIF3A//EIF3C//DRG1//RPL3//RPL5//RPL9//RPL11//RPL23A//RPL29//RPL35A//RPS5//RPS9//RPS15//RPS19//EIF4G1//UGDH//B3GAT3//XYLT2//ACLY//PPCS//HPRT1//NME2//NME4//CAD//EEF1A2//EIF4EBP2//GSPT1//AIMP1//HBS1L//GCN1//EIF4ENIF1//DDX3X//EIF4G3//EIF5B//EIF1//LARP1//EEF2//EIF5A//EIF5AL1//FOXO3//MKNK2//TCOF1//NOLC1//FARSA//HSPB1//CSDE1//EIF2AK4//GOLGA2…
GO:0005975	carbohydrate metabolic process	Biological process	55	594	1068	18614	1.61378	0.000317644	0.00590614	3.49806	0.0514981	GAA//PPP1CB//PPP1R2//PYGL//STK40//IDUA//POFUT1//HK1//IGF2//INPPL1//KCNJ11//IRS2//MECP2//ISYNA1//ATF4//PGK1//TPI1//WDR5//ENO1//ENO3//IDH1//OGT//USP7//SDHAF3//ST6GALNAC4//ST8SIA6//FUT8//MGAT2//FOXK2//ADIPOR1//FOXK1//NANS//CHST9//TKFC//SLC2A1//IDS//B4GALT5//GNPTAB//INPP5B//NTSR1//PFKP//RB1CC1//PHLDA2//TGFB1//ALDH1B1//IDH3G//UGDH//B4GALT3//EDEM1//GANAB//B3GAT3//SIAE//GBA2//CHID1//NANP
GO:0097190	apoptotic signaling pathway	Biological process	56	608	1068	18614	1.60529	0.000320832	0.0059495	3.49372	0.0524345	DDX3X//FADD//UBE4B//EPHA2//HIC1//TOPORS//FNIP2//CDKN1A//BAG6//USP28//ATF4//ATP2A1//CEBPB//ERN1//QRICH1//TRIB3//MYBBP1A//LMNA//KRT8//SMAD3//PDPK1//TGFB1//RIPK1//RB1CC1//MKNK2//VDAC2//SLC25A6//HSPA1A//CD44//KDM1A//ZNF385A//P4HB//HSPB1//PPIA//SOD1//FGFR3//SNAI1//TMEM161A//GRINA//EIF5A//MYC//RPL11//UBB//ENO1//HYOU1//GNAI3//INHBB//TCF7L2//NRP1//RBCK1//ITM2C//HSPA1B//PTPMT1//BCAP31//DAP//DIDO1
GO:0034645	cellular macromolecule biosynthetic process	Biological process	101	1256	1068	18614	1.40152	0.00032278	0.00596972	3.49109	0.0945693	ZFP36L1//RC3H1//TNKS1BP1//EIF2S2//EIF3A//EIF3C//DRG1//RPL3//RPL5//RPL9//RPL11//RPL23A//RPL29//RPL35A//RPS5//RPS9//RPS15//RPS19//EIF4G1//EEF1A2//EIF4EBP2//GSPT1//AIMP1//HBS1L//GCN1//EIF4ENIF1//DDX3X//EIF4G3//EIF5B//EIF1//LARP1//EEF2//EIF5A//EIF5AL1//FOXO3//MKNK2//TCOF1//NOLC1//FARSA//HSPB1//CSDE1//EIF2AK4//GOLGA2//B4GALT3//B4GALT5//MGAT4B//B3GAT3//ST8SIA6//ENTPD5//FUT8//MGAT2//OSTC//STT3B//OGT//PO…
GO:0007179	transforming growth factor beta receptor signaling pathway	Biological process	26	218	1068	18614	2.07867	0.000329861	0.00608449	3.48167	0.0243446	ITGA3//SMAD3//SMAD4//TGFB1//HSP90AB1//MEN1//DNM2//HSPA1A//PDPK1//SKI//NKX2-1//OGT//FAM89B//ARID4B//SUDS3//SPRED1//BCL9L//SKOR2//CDH5//FUT8//FURIN//PTPRK//PXN//GDF15//APPL2//ZMIZ1
GO:0042221	response to chemical	Biological process	287	4193	1068	18614	1.19296	0.000332881	0.00612395	3.47771	0.268727	APOE//CAT//SOD1//IRAK1//PXDN//GAS6//AGPAT1//CALM3//HPRT1//PPP1R9B//MED1//RXRA//B2M//RPS19//TNFSF11//TNFRSF11A//ABCC2//SULT1A3//FOSL1//HSPA1A//HSPB1//HSP90AB1//DNAJB1//EDEM1//MFN2//UBE2J2//STT3B//GNB1//FLNA//GNAI3//DAG1//KIF5B//SMAD4//NOTCH3//SEMA3F//SLIT3//NKX2-1//SEMA7A//NRP1//LYPLA2//PALLD//USP33//SEMA4G//ERCC1//OGT//ALCAM//ERBB2//EIF4EBP2//IGF1R//IGF2//PDPK1//PIK3C2A//PTPRA//SREBF1//BCAR3//IRS…
GO:0031060	regulation of histone methylation	Biological process	11	57	1068	18614	3.36346	0.000340191	0.00624192	3.46828	0.0102996	SMARCA5//PAXBP1//EHMT1//SMAD4//OGT//WDR5//AUTS2//KDM1A//LMNA//MECP2//MLLT6
GO:0044092	negative regulation of molecular function	Biological process	88	1066	1068	18614	1.43878	0.000341089	0.00624193	3.46713	0.082397	HSPB1//NF2//PDPK1//PLEC//PPIA//YWHAG//TRIB3//DBNDD1//SPRED1//CBL//GPRC5A//ZGPAT//SOCS4//GNAI3//GABBR2//GPC3//SPINT2//CAT//DAP//IRAK1//PPP2CB//USP7//RBCK1//CDK5RAP3//CDKN1A//GOLGA2//LRPAP1//NES//KDM1A//USP33//TFIP11//GNL3L//ZFPM1//PPP1R9B//EIF2AK4//HNRNPU//IRS2//GMIP//RCC2//WNK1//BIRC2//CD44//DDX3X//DHCR24//GAS6//VIL1//HMGA2//RSF1//APOE//LYN//PTPRJ//SMPD1//SH2B3//SPRY4//PAQR3//CEBPG//FLNA//ID3//ME…
GO:1901699	cellular response to nitrogen compound	Biological process	63	707	1068	18614	1.55306	0.00034211	0.00624418	3.46583	0.0589888	GNB1//FLNA//GNAI3//SULT1A3//EIF4EBP2//IGF1R//IGF2//PDPK1//PIK3C2A//PTPRA//SREBF1//BCAR3//IRS2//ZNF106//ZFP36L1//INHBB//YWHAG//TBC1D4//TRIB3//AHCYL1//SLC27A1//OGT//PTPRE//LONP1//TNS2//ADIPOR1//PXN//LYN//GDF15//CHMP5//TRIM41//CAPN2//CEBPB//COL6A1//DNMT1//DNMT3A//EGFR//HNRNPAB//PPP1R9B//SOD1//HSP90B1//EZR//AKAP6//KDM1A//HCN1//PQBP1//MEN1//KLF2//SOX9//JUP//DNM2//ATP2B4//PRKACA//LARP1//GOLPH3//CHRND//…
GO:1901796	regulation of signal transduction by p53 class mediator	Biological process	16	106	1068	18614	2.63077	0.000346647	0.00630883	3.46011	0.0149813	SOX4//HIC1//SPRED1//CD44//SNAI1//KDM1A//RPS15//CDK5RAP3//ZNF385A//EIF5A//MYC//RPL11//UBB//RPL5//USP7//RRS1
GO:1900152	negative regulation of nuclear-transcribed mRNA catabolic process, deadenylation-dependent decay	Biological process	5	12	1068	18614	7.26202	0.000347467	0.00630883	3.45909	0.00468165	TOB1//HNRNPU//YBX1//CSDE1//PABPC1
GO:0030099	myeloid cell differentiation	Biological process	42	421	1068	18614	1.73874	0.000350639	0.00634985	3.45514	0.0393258	LYN//ZFPM1//TGFB1//RPS19//ACIN1//MAF//MYH9//SRF//NBEAL2//ZNF385A//FASN//MED1//THOC5//LIF//EPHA2//GPC3//TNFSF11//TNFRSF11A//TOB2//CLPB//FLNA//SH2B3//ANXA2//KLF2//CEBPG//HMGB3//RBM15//B2M//P4HTM//ZFP36L1//FOXO3//HSPA1A//HSPA1B//ISG15//RIPK1//FADD//MYC//CEBPB//ESRRA//BCL6//CDK5RAP3//NCOA6
GO:0030029	actin filament-based process	Biological process	70	807	1068	18614	1.5118	0.000354861	0.00640961	3.44994	0.0655431	INPPL1//MARCKS//MYO1C//TPM2//PACSIN1//MYO5C//MARCKSL1//ZBED3//PPP1R9B//WHAMM//VIL1//PLEC//ACTN4//BCL6//BCR//FLNB//NF2//PDPK1//PFN1//SPTBN1//SPTBN2//SRF//PDLIM1//CYTH2//NISCH//PALLD//AMOTL2//SSH3//SPIRE1//INF2//TRIOBP//MYH9//MYH14//MYL9//PROX1//COTL1//GBA2//MYADM//RICTOR//CALR//FMNL2//CDC42BPB//MYO18A//HSP90B1//FLNA//EZR//NRP1//AUTS2//TAOK1//ARHGEF19//ARPC1B//ACTR3//TNFAIP1//ACTG1//FLNC//KRT8//PLS…
GO:0007044	cell-substrate junction assembly	Biological process	15	96	1068	18614	2.72326	0.000359138	0.00645335	3.44474	0.0140449	DST//ITGB4//PLEC//BCR//PTPRK//RCC2//WHAMM//ACTG1//PTPRA//SMAD3//PTPRJ//SDC4//NRP1//PHLDB2//FN1
GO:0045807	positive regulation of endocytosis	Biological process	15	96	1068	18614	2.72326	0.000359138	0.00645335	3.44474	0.0140449	PLCG2//TBC1D5//B2M//C3//CBL//RAB21//APPL2//ABCA7//ANXA2//DNM2//NEDD4L//APOE//GPC3//SMPD1//CBLL1
GO:0006402	mRNA catabolic process	Biological process	30	268	1068	18614	1.95099	0.00036274	0.0064799	3.4404	0.0280899	GSPT1//PNRC1//PABPC1//ZFP36L1//RC3H1//TNKS1BP1//DIS3L2//EXOSC6//MAPKAPK2//PUM1//SERBP1//PCBP4//FUS//HNRNPU//YBX1//TAF15//LARP1//RBM38//EIF4ENIF1//TOB1//TNRC6B//CSDE1//IGF2BP2//HNRNPC//PKP3//HNRNPAB//ERN1//HSPA1A//HSPA1B//NUDT16
GO:1902850	microtubule cytoskeleton organization involved in mitosis	Biological process	21	161	1068	18614	2.27333	0.000362746	0.0064799	3.4404	0.0196629	CENPA//NUMA1//RCC1//DYNC1H1//INCENP//MECP2//STIL//KIF3B//DCTN2//NUDC//KIF4A//KPNB1//TPX2//FLNA//GOLGA2//HNRNPU//HSPA1A//HSPA1B//DRG1//CHMP5//EML3
GO:0021543	pallium development	Biological process	23	184	1068	18614	2.1786	0.000364193	0.0064799	3.43867	0.0215356	PROX1//FEZF2//ATP2B4//CRKL//HSD3B1//IGF1R//NF2//PTPRS//SRF//NKX2-1//YWHAE//PPP1R9B//EGFR//TRA2B//ADGRG1//POU3F2//POU3F3//RTN4//ZMIZ1//SLC2A1//TUBB2A//KDM1A//CCDC85C
GO:0016192	vesicle-mediated transport	Biological process	120	1546	1068	18614	1.35282	0.000364343	0.0064799	3.43849	0.11236	COG5//DNM2//ANXA2//LRPAP1//PLCG2//TBC1D5//LYN//NSF//PIK3C2A//ITSN1//HAP1//EXOC4//RIMS4//TXLNA//ARF4//COPB1//GOLGA2//P4HB//USO1//GBF1//GOSR1//BCAP31//TFG//SEC24B//HYOU1//COPG1//RAB1B//WHAMM//KIF1C//GOLPH3//GGA2//AP3D1//CSNK1G3//DNM1//INPPL1//LDLR//PICALM//CYTH2//USP33//APOE//GAK//HSPG2//IGF2R//M6PR//CHMP5//RAB12//GNAI3//STX10//SYT7//BCR//GAS6//MET//ABCA7//DOCK1//MYH9//RHOB//SNX16//SQSTM1//DCLK1//A…
GO:0009725	response to hormone	Biological process	75	880	1068	18614	1.48541	0.000372509	0.00660502	3.42886	0.0702247	MED1//RXRA//EIF4EBP2//IGF1R//IGF2//PDPK1//PIK3C2A//PTPRA//SREBF1//BCAR3//IRS2//ZNF106//ADIPOR1//SAFB//DDX17//ZMIZ1//TGFB1//FOSL1//CAT//INPPL1//LYN//SLC2A1//OGT//TNFRSF11A//SCAP//ZBED3//SLC27A1//ZFP36L1//INHBB//YWHAG//TBC1D4//TRIB3//SLIT3//CACNA1H//CALR//CSNK2B//APPL2//CYC1//PPP1R9B//ITGA3//AHCYL1//ESRRA//PAQR7//BSG//DAG1//JUND//NUDC//TRIM25//ARPC1B//PTPRE//LONP1//TNS2//ABCA2//IDH1//TRERF1//CALM3/…
GO:0007369	gastrulation	Biological process	24	196	1068	18614	2.13414	0.000373278	0.00660502	3.42797	0.0224719	SMAD4//UGDH//DUSP4//SMAD3//NF2//PRKACA//SNAI1//SRF//DAG1//PHLDB2//DVL2//WNK1//MYADM//COL6A1//FN1//MMP15//HMGA2//GPC3//EPHA2//ITGA3//ITGB4//KDM6B//EXOC4//WNT5B
GO:0042326	negative regulation of phosphorylation	Biological process	39	383	1068	18614	1.77474	0.00037485	0.006616	3.42614	0.0365169	CDKN1A//CRKL//DUSP6//LYN//MEN1//PPIA//TGFB1//SPAG9//CTDSP2//CDK5RAP3//ZBED3//MYADM//PIP5KL1//PAQR3//HSPB1//NF2//PDPK1//PLEC//YWHAG//TRIB3//DBNDD1//SPRED1//CBL//GPRC5A//ZGPAT//SOCS4//CALM3//EIF4G1//HNRNPU//IRS2//SH2B3//APOE//PTPRJ//SMPD1//SPRY4//PDCD4//DUSP16//IPO7//PRKAR2A
GO:0072331	signal transduction by p53 class mediator	Biological process	22	173	1068	18614	2.21638	0.000380736	0.00670288	3.41938	0.0205993	CDKN1A//FOXM1//BAG6//TOPORS//USP28//SOX4//HIC1//SPRED1//CD44//SNAI1//KDM1A//MYBBP1A//RPL5//RPL11//USP7//RRS1//RPS15//CDK5RAP3//ZNF385A//EIF5A//MYC//UBB
GO:0044000	movement in host	Biological process	23	185	1068	18614	2.16683	0.000393848	0.00691621	3.40467	0.0215356	PPIA//TRIM25//TRIM62//VPS37B//CBL//LY6E//TRIM8//P4HB//FURIN//SMPD1//BSG//CD55//DAG1//EGFR//EPHA2//GAS6//HSPA1A//HSPA1B//LDLR//SLC1A5//SLC7A1//NRP1//CHMP5
GO:0045859	regulation of protein kinase activity	Biological process	57	627	1068	18614	1.58444	0.00039527	0.0069237	3.40311	0.0533708	CDKN1A//MNAT1//CCNI//CDC37//CDK5RAP3//HSPB1//NF2//PDPK1//PLEC//PPIA//YWHAG//TRIB3//DBNDD1//SPRED1//CBL//GPRC5A//ZGPAT//SOCS4//IRAK1//TPX2//GAS6//CDK12//EGFR//ERBB2//TGFB1//TNFSF11//APOE//LYN//PTPRJ//SMPD1//SH2B3//SPRY4//PAQR3//DVL2//DVL3//ERN1//MAP3K10//TNFRSF11A//PDCD4//DUSP16//MEN1//IPO7//PROX1//RGCC//SPDYE1//DAG1//XRCC6//SDC4//ALS2//CALM3//DDX3X//HMGA2//SLC27A1//HSP90AB1//PRKAR2A//ATP2B4//SOD1
GO:0031098	stress-activated protein kinase signaling cascade	Biological process	28	245	1068	18614	1.99187	0.000401757	0.00701964	3.39604	0.0262172	CRKL//GPS1//IRAK1//SMAD3//MAP3K10//TNFSF11//SH2D3A//NBR1//FOXM1//MYC//PPIA//TAOK1//ZFP36L1//MAPKAPK2//PDCD4//DUSP16//EGFR//IGF1R//MAPK8IP3//PHLPP1//MEN1//RIPK1//RB1CC1//PJA2//UNC5CL//LYN//EZR//NLRP1
GO:0006605	protein targeting	Biological process	35	333	1068	18614	1.83186	0.000410084	0.00714718	3.38713	0.0327715	MYO1C//NACA//VPS37B//VPS37A//SIL1//BAG6//GET4//M6PR//SNX16//AP3D1//PEX12//MFN2//BCAP31//TOMM34//TOMM5//GNPTAB//HYOU1//EDEM1//ANK3//ERBB2//MTCL1//MIEF1//SREBF1//SREBF2//SAE1//HUWE1//UBE2J2//VPS51//RPL11//YWHAE//YWHAG//YWHAZ//HAP1//AKAP6//CDC37
GO:0002009	morphogenesis of an epithelium	Biological process	49	519	1068	18614	1.6455	0.000427569	0.00743329	3.36899	0.0458801	SRF//NRP1//RBM15//GPC3//LAMA5//SMAD4//MYC//SOX9//ACTG1//SOX4//DVL2//PFN1//PRKACA//SDC4//STIL//SKI//ST14//TGFB1//SEC24B//SPINT2//PLXNB2//SMAD3//DAG1//ALDH1A3//JAG2//SNAI1//FOXF2//PROX1//CD44//FLNA//MET//TRIM28//DVL3//ARHGEF19//NKX2-1//EPHA2//EGFR//PLXNA1//MED1//SOX8//RHOB//CSNK2B//PRKD2//LIF//ADAMTS12//PHLDB2//WNT5B//ZNRF3//RIPK4
GO:0007051	spindle organization	Biological process	24	198	1068	18614	2.11259	0.000433697	0.00752103	3.36281	0.0224719	MYH9//RCC1//DYNC1H1//INCENP//MECP2//STIL//KIF3B//DCTN2//NUDC//KIF4A//KPNB1//NUMA1//EZR//GOLGA2//TUBGCP3//TPX2//FLNA//HNRNPU//HSPA1A//HSPA1B//DRG1//CHMP5//EML3//CHD3
GO:0010810	regulation of cell-substrate adhesion	Biological process	26	222	1068	18614	2.04122	0.000437799	0.00757327	3.35873	0.0243446	BCL6//NF2//DAG1//JUP//ITGA3//MEN1//TBCD//ACTG1//PTPRA//SMAD3//PTPRJ//SDC4//NRP1//RCC2//PHLDB2//ACTN4//SPRY4//CALR//CRKL//DNM2//DOCK1//FLNA//P4HB//TRIOBP//MYADM//FN1
GO:0045936	negative regulation of phosphate metabolic process	Biological process	43	439	1068	18614	1.70715	0.000441829	0.00762394	3.35475	0.0402622	CDKN1A//CRKL//DUSP6//LYN//MEN1//PPIA//TGFB1//SPAG9//CTDSP2//CDK5RAP3//ZBED3//MYADM//PIP5KL1//PAQR3//HSPB1//NF2//PDPK1//PLEC//YWHAG//TRIB3//DBNDD1//SPRED1//CBL//GPRC5A//ZGPAT//SOCS4//CALM3//EIF4G1//PPP1R9B//HNRNPU//IRS2//SH2B3//APOE//PTPRJ//SMPD1//SPRY4//PDCD4//DUSP16//IPO7//ABCA2//SLC27A1//YWHAE//PRKAR2A
GO:0048675	axon extension	Biological process	17	119	1068	18614	2.48983	0.000445605	0.00762394	3.35105	0.0159176	APOE//DNM2//RAB21//PTPRS//RTN4//FN1//SRF//SEMA7A//NRP1//SEMA3F//SEMA4G//ALCAM//SLIT3//HSP90AB1//ULK1//DCLK1//AUTS2
GO:0006974	cellular response to DNA damage stimulus	Biological process	74	871	1068	18614	1.48075	0.000445669	0.00762394	3.35099	0.0692884	USP28//DOT1L//EIF2AK4//ERCC1//XRCC3//XRCC6//MCM3//MCM5//MCM7//POLE//WRNIP1//FANCA//FOXM1//MEN1//MNAT1//RFC2//CHAF1B//SMARCA5//CDC14B//PTTG1//CHAF1A//TRIM28//SUPT16H//UBQLN4//TAOK1//EP400//BOD1L1//TADA2B//USP7//HMGA2//HUWE1//TNKS1BP1//ASCC2//CDKN1A//CDK5RAP3//EPHA2//HIC1//TOPORS//FNIP2//KDM1A//TERF2//TFIP11//FAAP100//BAG6//SOX4//SPRED1//CD44//SNAI1//CEBPG//EGFR//NPAS2//TMEM161A//MC1R//CUL4B//VCPIP…
GO:0018105	peptidyl-serine phosphorylation	Biological process	33	309	1068	18614	1.86133	0.00044621	0.00762394	3.35046	0.0308989	RICTOR//PAQR3//ATP2B4//CD44//EGFR//EIF4G1//GAS6//HSP90AB1//LIF//TGFB1//BCAR3//SH2D3A//PRKD2//FNIP2//TNKS1BP1//ERN1//RIPK1//CSNK1G3//DMPK//MKNK2//MAP3K10//PDPK1//PRKACA//PRKCH//TOP1//MAPKAPK3//ULK1//DCLK1//MAPKAPK2//LMTK2//MAST2//VRK3//WNK1
GO:0051222	positive regulation of protein transport	Biological process	33	309	1068	18614	1.86133	0.00044621	0.00762394	3.35046	0.0308989	PRKACA//SOX4//TCF7L2//IRS2//AACS//ANO1//FLNA//JUP//SMAD3//TGFB1//TRIM28//GAS6//YWHAE//PPIA//EZR//EXPH5//GOLPH3//MYO18A//TMEM132A//ANK3//ERBB2//MYO1C//MTCL1//MIEF1//OAZ2//CEP131//B3GAT3//SREBF2//SAE1//HUWE1//UBE2J2//EDEM1//BCAP31
GO:0030218	erythrocyte differentiation	Biological process	18	130	1068	18614	2.41322	0.000451776	0.00770012	3.34508	0.0168539	ZFPM1//KLF2//CEBPG//B2M//LYN//P4HTM//ZFP36L1//FOXO3//HSPA1A//HSPA1B//MED1//ISG15//BCL6//SRF//SH2B3//CDK5RAP3//RPS19//ACIN1
GO:0048568	embryonic organ development	Biological process	44	453	1068	18614	1.69287	0.000455735	0.00774862	3.34129	0.0411985	CEBPB//EGFR//BPTF//IGF2//MED1//DVL2//SMAD3//STIL//SRF//ALDH1A3//EPHA2//ID3//SOX9//COL18A1//COL27A1//NES//PPP1R13L//ATF4//SH2B3//ZFPM1//BCR//PROX1//FOXF2//HOXB9//PLS1//SOD1//SEC24B//TRIOBP//THOC5//TRIM28//ST14//SPINT2//KRT8//LIF//SNAI1//ZFP36L1//PHLDA2//POU3F4//TGFB1//TRA2B//ERCC1//POLE//TEAD1//MBD3
GO:0009991	response to extracellular stimulus	Biological process	48	507	1068	18614	1.65007	0.000458107	0.00776994	3.33903	0.0449438	PPP1R9B//APOE//GDF15//APPL2//ERCC1//OGT//GAS6//INHBB//SREBF1//SREBF2//USP33//ATF4//PROX1//PSPH//SOD1//MBD3//CDKN1A//LYN//PLEC//FOSL1//EIF4G1//ULK1//TXN2//PRR5//RICTOR//NENF//CAT//DNMT3A//IGF1R//TRIM25//DAP//DEPDC5//GCN1//EIF2AK4//TNFRSF11A//FOXO3//SLC2A1//MYBBP1A//CBL//FOXK2//TBC1D5//FOXK1//SRF//LDLR//MED1//RXRA//LARP1//RPS19
GO:0010506	regulation of autophagy	Biological process	36	348	1068	18614	1.80298	0.000461184	0.00780137	3.33613	0.0337079	DAP//EIF4G1//GOLGA2//FOXK2//MET//WDR6//FOXK1//TAB3//FOXO3//PIK3C2A//ULK1//DEPDC5//RB1CC1//OPTN//TRIM8//GNAI3//LARP1//ATP6V0C//CAPNS1//ERN1//PRKACA//EXOC4//UBQLN4//FYCO1//USP30//CERS1//SREBF1//SREBF2//EEF1A2//SNRNP70//ABL2//HSPB1//PSAP//USP33//MTCL1//TRIB3
GO:0035304	regulation of protein dephosphorylation	Biological process	14	88	1068	18614	2.77277	0.000462531	0.00780137	3.33486	0.0131086	PPP1R9B//CALM3//HSP90AB1//VRK3//CDH5//PPIA//PTBP1//SMPD1//TGFB1//SPPL3//PPP1R2//HSP90B1//CSNK2B//YWHAE
GO:0010563	negative regulation of phosphorus metabolic process	Biological process	43	440	1068	18614	1.70327	0.000463326	0.00780137	3.33411	0.0402622	CDKN1A//CRKL//DUSP6//LYN//MEN1//PPIA//TGFB1//SPAG9//CTDSP2//CDK5RAP3//ZBED3//MYADM//PIP5KL1//PAQR3//HSPB1//NF2//PDPK1//PLEC//YWHAG//TRIB3//DBNDD1//SPRED1//CBL//GPRC5A//ZGPAT//SOCS4//CALM3//EIF4G1//PPP1R9B//HNRNPU//IRS2//SH2B3//APOE//PTPRJ//SMPD1//SPRY4//PDCD4//DUSP16//IPO7//ABCA2//SLC27A1//YWHAE//PRKAR2A
GO:0032869	cellular response to insulin stimulus	Biological process	25	211	1068	18614	2.06503	0.000470024	0.00789504	3.32788	0.0234082	EIF4EBP2//IGF1R//IGF2//PDPK1//PIK3C2A//PTPRA//SREBF1//BCAR3//IRS2//ZNF106//SLC27A1//OGT//PTPRE//LONP1//TNS2//ADIPOR1//USO1//APPL2//ESRRA//MYO1C//ZFP36L1//INHBB//YWHAG//TBC1D4//TRIB3
GO:0030334	regulation of cell migration	Biological process	85	1033	1068	18614	1.43413	0.00047558	0.00796911	3.32278	0.079588	ZP3//BCR//RHOB//CALR//PROX1//NRP1//PRKD2//APOE//ADIPOR1//DOCK1//ITGA3//PFN1//PLCG2//SOX9//VIL1//IRS2//RTN4//SDC4//APPL2//RCC2//TGFB1//WNK1//PLXNA1//S100A11//ACTG1//ACTN4//CDH5//EGFR//EPHA2//IGF1R//LYN//SMAD3//MYO1C//SEMA3F//SNAI1//SEMA7A//SPAG9//FAM89B//CCAR1//SEMA4G//CBLL1//WNT5B//MYADM//FAM83H//DAG1//FOXO3//NF2//PTPRJ//PTPRK//SRF//NKX2-1//OGT//NISCH//SIN3B//ARID4B//SUDS3//EPPK1//PIP5KL1//HSPB1/…
GO:0018107	peptidyl-threonine phosphorylation	Biological process	16	109	1068	18614	2.55836	0.000477449	0.0079812	3.32107	0.0149813	CALM3//UBE2K//TGFB1//TNKS1BP1//EIF4G1//SPRED1//CAD//CSNK2B//MAP3K10//PDPK1//PRKACA//ULK1//CDC42BPB//LMTK2//PRKD2//WNK1
GO:0042327	positive regulation of phosphorylation	Biological process	68	788	1068	18614	1.50401	0.000494352	0.00824394	3.30596	0.0636704	C3//CDKN1A//CRKL//DVL2//DVL3//EGFR//ERBB2//GAS6//IGF2//INCENP//LYN//PPIA//SOX9//TGFB1//SEMA7A//RIPK1//SQSTM1//RB1CC1//NPTN//PRR5//EIF2AK4//IRAK1//CALM3//UBE2K//TNKS1BP1//CSNK2B//INHBB//SMAD4//GDF15//DDX3X//TPX2//PDPK1//ATP2B4//CD44//EIF4G1//HSP90AB1//LIF//BCAR3//SH2D3A//PRKD2//FNIP2//EPHA2//EPHB4//FGFR3//FGFR4//IGF1R//MET//DSTYK//CRLF1//TNFSF11//ERN1//MAP3K10//TNFRSF11A//MNAT1//PROX1//RGCC//SPDYE…
GO:0051225	spindle assembly	Biological process	18	131	1068	18614	2.3948	0.00049625	0.00825579	3.3043	0.0168539	INCENP//KIF4A//NUMA1//GOLGA2//FLNA//KPNB1//KIF3B//TPX2//HNRNPU//HSPA1A//HSPA1B//DRG1//CHMP5//EML3//DYNC1H1//STIL//RCC1//TUBGCP3
GO:0030903	notochord development	Biological process	6	19	1068	18614	5.50384	0.000499794	0.00828063	3.30121	0.00561798	EPHA2//ID3//STIL//SOX9//COL18A1//COL27A1
GO:0120039	plasma membrane bounded cell projection morphogenesis	Biological process	57	633	1068	18614	1.56942	0.000500124	0.00828063	3.30092	0.0533708	ANK3//IGF1R//PICALM//ALS2//ISL2//METRN//DAG1//KIF5B//SMAD4//NOTCH3//SEMA3F//SLIT3//NKX2-1//SEMA7A//NRP1//LYPLA2//PALLD//USP33//SEMA4G//ALCAM//ERBB2//DCLK1//HSP90AB1//B4GALT5//APOE//DNM2//RAB21//PTPRS//RTN4//FN1//SRF//ULK1//AUTS2//NBL1//UBB//PACSIN1//RERE//HPRT1//DCDC2//PQBP1//NEDD4L//SKOR2//POU3F2//PLXNA1//PLXNB2//CUL7//PARP6//KIF1A//NGEF//TPBG//DVL2//DVL3//FEZF2//SPAG9//EIF2AK4//CD44//VIL1
GO:0030705	cytoskeleton-dependent intracellular transport	Biological process	25	212	1068	18614	2.05529	0.000504547	0.00833402	3.2971	0.0234082	KIF1A//SOD1//SPG7//TERF2//AP3D1//HAP1//KIF3B//RAB21//KIF4A//DST//DYNC1H1//ACTN4//MYO1C//MYO5C//CEP131//KIF5B//UBB//FYCO1//COPG1//HNRNPU//HSPB1//MAPK8IP3//KIF1C//TUBA1B//TUBA1C
GO:0031668	cellular response to extracellular stimulus	Biological process	29	261	1068	18614	1.93654	0.000509553	0.00839675	3.29281	0.0271536	PPP1R9B//GAS6//INHBB//SREBF1//SREBF2//USP33//EIF4G1//ULK1//TXN2//PRR5//RICTOR//ATF4//CDKN1A//DAP//DEPDC5//GCN1//EIF2AK4//IGF1R//TNFRSF11A//FOXO3//SLC2A1//MYBBP1A//SRF//MED1//RXRA//CBL//LYN//PLEC//FOSL1
GO:0071560	cellular response to transforming growth factor beta stimulus	Biological process	30	274	1068	18614	1.90827	0.000526806	0.00866054	3.27835	0.0280899	CDH5//FUT8//SMAD3//SMAD4//FURIN//PTPRK//PXN//SKI//TGFB1//GDF15//APPL2//ZMIZ1//ITGA3//HSP90AB1//MEN1//DNM2//HSPA1A//PDPK1//NKX2-1//OGT//FAM89B//ARID4B//SUDS3//SPRED1//BCL9L//SKOR2//ZFP36L1//CRKL//IGF1R//SOX9
GO:0060284	regulation of cell development	Biological process	71	833	1068	18614	1.48553	0.000529343	0.00868172	3.27626	0.0664794	KDM1A//LYN//PROX1//NF2//SKI//ZFPM1//TGFB1//SOX8//PTPRS//RTN4//GAS6//SOD1//ERBB2//EGR3//BCL6//ZFP36L1//HMGB3//SMARCA2//SMARCD1//ZMIZ1//TNFSF9//SART1//SOX4//FANCA//FOXO3//SOX12//XRCC6//RC3H1//RBM15//B2M//P4HTM//HSPA1A//HSPA1B//MED1//ISG15//LIF//RIPK1//FADD//MYC//ACIN1//CEBPB//ESRRA//TOB2//TNFSF11//FN1//SRF//SEMA7A//NPTN//ULK1//DAG1//NRP1//SEMA3F//SEMA4G//ANXA2//FEZF2//HES6//APPL2//HAP1//PLXNA1//PLX…
GO:1904951	positive regulation of establishment of protein localization	Biological process	34	325	1068	18614	1.82332	0.000535781	0.0087621	3.27101	0.0318352	PRKACA//SOX4//TCF7L2//IRS2//AACS//ANO1//FLNA//JUP//SMAD3//TGFB1//TRIM28//GAS6//YWHAE//PPIA//EZR//EXPH5//GOLPH3//MYO18A//TMEM132A//ANK3//ERBB2//MYO1C//MTCL1//MIEF1//OAZ2//CEP131//B3GAT3//SREBF2//SAE1//HUWE1//UBE2J2//EDEM1//BCAP31//CCT5
GO:0021979	hypothalamus cell differentiation	Biological process	5	13	1068	18614	6.7034	0.000538024	0.0087621	3.2692	0.00468165	PLXNA1//NRP1//UBB//POU3F2//HAP1
GO:0090235	regulation of metaphase plate congression	Biological process	5	13	1068	18614	6.7034	0.000538024	0.0087621	3.2692	0.00468165	HNRNPU//INCENP//DYNC1H1//NUMA1//MAD1L1
GO:0043393	regulation of protein binding	Biological process	24	201	1068	18614	2.08106	0.000540381	0.00877389	3.2673	0.0224719	CDKN1A//GOLGA2//LRPAP1//NES//KDM1A//USP33//TFIP11//GNL3L//ZFPM1//B2M//RPL11//TCF7L2//TRIM28//TMEM132A//TRIB3//SPPL3//NRP1//PTPRF//PHLDA2//PPP2CB//TNFSF11//ANXA2//APOE//PRKACA
GO:0050821	protein stabilization	Biological process	25	213	1068	18614	2.04564	0.000541271	0.00877389	3.26659	0.0234082	CALR//DVL3//FLNA//HSPA1A//HSPA1B//HSP90AB1//SMAD3//PFN1//PPIB//RPL5//RPL11//SOX4//TBL1X//USP7//BAG6//IFI30//CDC37//CCT5//RAB21//USP33//MAPK8IP3//RTN4//TNIP2//NAA15//ZBED3
GO:0071345	cellular response to cytokine stimulus	Biological process	71	834	1068	18614	1.48375	0.000547291	0.00885084	3.26178	0.0664794	IRAK1//PXDN//GAS6//AGPAT1//PPP2CB//CBL//CD44//PRKACA//PTPRJ//TYK2//TNFSF11//CRLF1//ACTN4//BIRC2//EIF5A//FOXO3//KRT8//RIPK1//TNFRSF11A//ADIPOR1//CSNK2B//APPL2//SLC27A1//CAPN2//UBE2K//P4HB//SH2B3//WNK1//LYN//RBM15//CDC37//MED1//ISG15//FADD//TRIM41//SLIT3//SMAD4//TNIP2//ACTG1//FLNB//KIF5B//MYO1C//ACTR3//CEBPB//INHBB//SOX9//AKAP12//KLF2//ADAMTS12//RC3H1//FASN//HSP90AB1//RPL3//TUBA1B//ZFP36L1//SMPD4//…
GO:0098609	cell-cell adhesion	Biological process	79	950	1068	18614	1.44935	0.000549664	0.00886859	3.2599	0.07397	CDH3//CDH5//FAT2//CLSTN1//PALLD//PLXNB2//NPTN//ALCAM//ADGRL1//CEACAM19//EZR//NF2//TGFB1//SPINT2//LYN//ERBB2//EGR3//WNK1//ANK3//TNFSF11//MYADM//CD44//HLA-DMB//SLC7A1//TYK2//ZP3//IGF2//TNFSF9//FADD//CEBPB//SDC4//MAD1L1//SMARCA2//SMARCD1//ZMIZ1//SART1//SOX4//BCL6//FOXO3//SOX12//RC3H1//B2M//GOLPH3//AP3D1//AKNA//ZFP36L1//ACTG1//CLIC1//FLNA//HSPB1//MYH9//PPIA//MYL9//SLC7A11//JUP//SRF//SH2B3//FGFRL1//IT…
GO:1903047	mitotic cell cycle process	Biological process	67	777	1068	18614	1.50287	0.000553682	0.00891274	3.25674	0.0627341	CDK3//CDKN1A//RCC1//EIF4EBP1//GSPT1//MNAT1//MYC//POLE//CUL4B//BRD4//CALM3//DNM2//FOXM1//NES//CENPA//NUMA1//ANK3//RHOB//INCENP//SPTBN1//CUL7//KIF4A//EXOC4//RGCC//DYNC1H1//MECP2//STIL//KIF3B//DCTN2//NUDC//KPNB1//RRS1//CHMP5//EML3//CUL9//MAD1L1//CDC14B//TAOK1//CDK5RAP3//PPP1R9B//CTDP1//RCC2//SMARCA2//SMARCD1//BCL7B//CCNI//TOM1L2//IGF2//DIS3L2//TPX2//XRCC3//FLNA//GOLGA2//DDX3X//EGFR//EIF4G1//ANKRD17/…
GO:0001649	osteoblast differentiation	Biological process	28	250	1068	18614	1.95203	0.000556077	0.00893062	3.25487	0.0262172	JUND//SMAD3//MEN1//ATF4//ESRRA//PRKACA//ID3//NBR1//SKI//SOX9//TOB1//CRIM1//CEBPB//CLIC1//CAT//COL6A1//EPHA2//FASN//HNRNPC//HNRNPU//IGF2//SMAD4//RPS15//SNAI1//SEMA7A//MYBBP1A//SNRNP200//SOX8
GO:0034446	substrate adhesion-dependent cell spreading	Biological process	15	100	1068	18614	2.61433	0.00056165	0.00899935	3.25053	0.0140449	ACTN4//RCC2//SPRY4//CALR//CRKL//DNM2//DOCK1//FLNA//P4HB//NRP1//TRIOBP//MYADM//FN1//LAMA5//PXN
GO:0048488	synaptic vesicle endocytosis	Biological process	12	70	1068	18614	2.9878	0.000580118	0.00927388	3.23648	0.011236	AP3D1//DNM1//PICALM//GAK//ITSN1//ACTG1//CALM3//SYT7//CTBP1//DNM2//PACSIN1//FCHO2
GO:0051656	establishment of organelle localization	Biological process	43	445	1068	18614	1.68413	0.000585434	0.0093374	3.23252	0.0402622	RRS1//RPS15//CENPA//NUMA1//LYN//KPNB1//DCTN2//NUDC//CHMP5//EML3//DYNC1H1//LMNA//CLMN//AP3D1//DNM1//PICALM//ACTN4//MYO1C//MYO5C//CBL//PDPK1//KIF5B//HAP1//UBB//GBF1//TFG//DNM2//ZBED3//MYH9//SPIRE1//INCENP//MAD1L1//EZR//YWHAZ//COPG1//KIF3B//FYCO1//EXOC4//KIF1A//HNRNPU//CDH3//SDC4//KIF1C
GO:0006397	mRNA processing	Biological process	47	500	1068	18614	1.63831	0.000610511	0.00971508	3.21431	0.0440075	CD2BP2//SF3A2//TXNL4A//SNRNP200//CDK13//PQBP1//DDX17//KDM1A//HNRNPU//PTBP1//TRA2B//RBM38//RBM15//SNRPB//SNRPC//SART1//SF3A1//TFIP11//FRG1//HNRNPC//SNRNP70//SNRPN//DDX39A//RALY//PABPC1//GPKOW//PRPF40A//PAXBP1//AHCYL1//ZFP36L1//PCBP4//DAZAP1//SAFB//SUPT6H//ERN1//ARVCF//YBX1//PRKACA//PABPN1//THOC5//MBNL2//ACIN1//ZC3H13//CDK12//RBM26//PUS1//TSEN54
GO:0032786	positive regulation of DNA-templated transcription, elongation	Biological process	11	61	1068	18614	3.14291	0.000625055	0.00992382	3.20408	0.0102996	MED1//SUPT6H//CDK13//BRD4//MED15//CDK12//MED9//MED29//MED30//THOC5//SUPT16H
GO:0035264	multicellular organism growth	Biological process	19	145	1068	18614	2.28378	0.00063995	0.0101372	3.19385	0.0177903	SOD1//GPAT4//GDF15//RAI1//IGF2//PLS1//POU3F2//PPIB//VIL1//EZR//ZFP36L1//ERCC1//PLEC//STIL//SPTBN2//KLF2//PPP1R13L//TNS2//STK40
GO:0043604	amide biosynthetic process	Biological process	79	957	1068	18614	1.43874	0.000681838	0.0107761	3.16632	0.07397	ZFP36L1//RC3H1//TNKS1BP1//ST6GALNAC4//ST8SIA6//EIF2S2//EIF3A//EIF3C//DRG1//RPL3//RPL5//RPL9//RPL11//RPL23A//RPL29//RPL35A//RPS5//RPS9//RPS15//RPS19//EIF4G1//ACLY//PPCS//EEF1A2//EIF4EBP2//GSPT1//AIMP1//HBS1L//GCN1//EIF4ENIF1//DDX3X//EIF4G3//EIF5B//EIF1//LARP1//EEF2//EIF5A//EIF5AL1//FOXO3//MKNK2//TCOF1//NOLC1//FARSA//HSPB1//CSDE1//EIF2AK4//B4GALT3//B4GALT5//CALR//ILF3//YBX1//TOB1//IGF2BP2//ATF4//MR…
GO:0071900	regulation of protein serine/threonine kinase activity	Biological process	37	369	1068	18614	1.74761	0.000698704	0.0110177	3.15571	0.0346442	CDKN1A//MNAT1//CCNI//CDC37//CDK5RAP3//CDK12//TRIB3//EGFR//ERBB2//IRAK1//TGFB1//TNFSF11//APOE//LYN//PTPRJ//SMPD1//SH2B3//SPRY4//PAQR3//DVL2//DVL3//ERN1//MAP3K10//TNFRSF11A//PDCD4//DUSP16//MEN1//IPO7//PROX1//RGCC//SPDYE1//CALM3//DDX3X//HMGA2//SLC27A1//PRKAR2A//ATP2B4
GO:0001881	receptor recycling	Biological process	9	44	1068	18614	3.56499	0.000747622	0.0117187	3.12632	0.00842697	CHMP5//TBC1D16//LDLR//OPTN//ANXA2//NSF//PEX12//LMTK2//ALS2
GO:1900026	positive regulation of substrate adhesion-dependent cell spreading	Biological process	9	44	1068	18614	3.56499	0.000747622	0.0117187	3.12632	0.00842697	CALR//CRKL//DNM2//DOCK1//FLNA//P4HB//NRP1//TRIOBP//MYADM
GO:0071559	response to transforming growth factor beta	Biological process	30	280	1068	18614	1.86738	0.000753039	0.0117187	3.12318	0.0280899	CDH5//FUT8//SMAD3//SMAD4//FURIN//PTPRK//PXN//SKI//TGFB1//GDF15//APPL2//ZMIZ1//ITGA3//HSP90AB1//MEN1//DNM2//HSPA1A//PDPK1//NKX2-1//OGT//FAM89B//ARID4B//SUDS3//SPRED1//BCL9L//SKOR2//ZFP36L1//CRKL//IGF1R//SOX9
GO:0043489	RNA stabilization	Biological process	12	72	1068	18614	2.90481	0.000753976	0.0117187	3.12264	0.011236	FUS//HNRNPU//YBX1//TAF15//LARP1//PABPC1//RBM38//EIF4ENIF1//CSDE1//IGF2BP2//HNRNPC//MAPKAPK2
GO:0045665	negative regulation of neuron differentiation	Biological process	12	72	1068	18614	2.90481	0.000753976	0.0117187	3.12264	0.011236	SOX9//SOX8//B2M//CALR//NOTCH3//MED1//SPAG9//HMG20A//FEZF2//EIF4ENIF1//ISL2//EIF2AK4
GO:0140238	presynaptic endocytosis	Biological process	12	72	1068	18614	2.90481	0.000753976	0.0117187	3.12264	0.011236	AP3D1//DNM1//PICALM//GAK//CTBP1//DNM2//PACSIN1//FCHO2//ITSN1//ACTG1//CALM3//SYT7
GO:0030900	forebrain development	Biological process	39	397	1068	18614	1.71215	0.000754961	0.0117187	3.12208	0.0365169	PROX1//FEZF2//HPRT1//SLC7A11//NKX2-1//ATP2B4//CRKL//HSD3B1//IGF1R//NF2//PTPRS//SRF//YWHAE//PPP1R9B//ALDH1A3//SKI//EGFR//TRA2B//ADGRG1//POU3F2//POU3F3//RTN4//PLXNA1//NRP1//AKNA//ZMIZ1//UBB//HAP1//INHBB//SLC2A1//TUBB2A//KDM1A//CCDC85C//SEMA7A//B2M//DNAJB1//NOTCH3//STIL//DCLK1
GO:0150115	cell-substrate junction organization	Biological process	15	103	1068	18614	2.53818	0.000771221	0.0119082	3.11282	0.0140449	FN1//DST//ITGB4//PLEC//BCR//PTPRK//RCC2//WHAMM//ACTG1//PTPRA//SMAD3//PTPRJ//SDC4//NRP1//PHLDB2
GO:1903076	regulation of protein localization to plasma membrane	Biological process	15	103	1068	18614	2.53818	0.000771221	0.0119082	3.11282	0.0140449	TGFB1//PICALM//ATP2B4//EGFR//EPHA2//ITGA3//KIF5B//PDPK1//PLS1//PRKCH//SPTBN1//VIL1//EZR//SQSTM1//PPP1R9B
GO:0010631	epithelial cell migration	Biological process	37	371	1068	18614	1.73819	0.000772307	0.0119082	3.11221	0.0346442	EGR3//EPHB4//SRF//NRP1//RHOB//CALR//PROX1//PRKD2//APOE//ADIPOR1//DOCK1//ITGA3//PFN1//PLCG2//SOX9//VIL1//IRS2//RTN4//HSPB1//CDH5//MYH9//EPHA2//PDPK1//TGFB1//ATP2B4//CSNK2B//JUP//MECP2//RGCC//PXN//EPPK1//PIK3C2A//SPRED1//MET//FAT2//SMAD4//SNAI1
GO:0009611	response to wounding	Biological process	52	575	1068	18614	1.57617	0.000787178	0.0120823	3.10393	0.0486891	MYH9//SMPD1//SYT7//CHMP5//TGFB1//ANXA5//GAS6//JMJD1C//FLNA//APOE//PLCG2//PPIA//SRF//DAG1//MAPK8IP3//DST//CDH3//CDKN1A//ERBB2//SMAD3//SMAD4//PLEC//SDC4//WNT5B//EPPK1//ARHGEF19//DCBLD2//ANXA2//CD44//LYN//SOD1//TXN2//PTPRF//IGF1R//PTPRS//KREMEN1//VIL1//ACTG1//CLIC1//HSPB1//MYL9//SLC7A11//SH2B3//PHLDB2//AHNAK//ZFP36L1//FN1//ID3//INHBB//ITGB4//NRP1//NMNAT1
GO:0006417	regulation of translation	Biological process	47	506	1068	18614	1.61888	0.000788381	0.0120823	3.10326	0.0440075	ZFP36L1//RC3H1//TNKS1BP1//EIF4G1//HSPB1//CSDE1//EIF4G3//EIF5B//EIF1//EIF2AK4//GSPT1//CALR//DDX3X//ILF3//YBX1//TOB1//IGF2BP2//LARP1//EIF4ENIF1//ATF4//TNRC6B//EEF2//ERBB2//RPL5//SOX4//EIF3C//GCN1//PLXNB2//ZCCHC4//LARP6//POLDIP3//EIF5A//EIF5AL1//EIF4EBP1//EIF4EBP2//PABPC1//PUM1//HNRNPU//DIS3L2//ZNF385A//UNK//FOXO3//MKNK2//RPS9//TCOF1//NOLC1//HBS1L
GO:0007173	epidermal growth factor receptor signaling pathway	Biological process	16	114	1068	18614	2.44615	0.000789581	0.0120823	3.1026	0.0149813	CBL//GPRC5A//ZGPAT//SOCS4//EGFR//ERBB2//PTPN12//RHBDF2//PTPRJ//BCAR3//HAP1//PDPK1//PIK3C2A//SOX9//TGFB1//VIL1
GO:0048812	neuron projection morphogenesis	Biological process	55	617	1068	18614	1.55362	0.000790543	0.0120823	3.10207	0.0514981	ANK3//IGF1R//PICALM//ALS2//ISL2//METRN//DAG1//KIF5B//SMAD4//NOTCH3//SEMA3F//SLIT3//NKX2-1//SEMA7A//NRP1//LYPLA2//PALLD//USP33//SEMA4G//ALCAM//ERBB2//DCLK1//HSP90AB1//B4GALT5//APOE//DNM2//RAB21//PTPRS//RTN4//FN1//SRF//ULK1//AUTS2//RERE//HPRT1//DCDC2//PQBP1//NEDD4L//SKOR2//POU3F2//PLXNA1//PLXNB2//CUL7//PARP6//KIF1A//NGEF//TPBG//DVL2//DVL3//FEZF2//SPAG9//EIF2AK4//NBL1//UBB//PACSIN1
GO:0034097	response to cytokine	Biological process	77	933	1068	18614	1.43839	0.000800244	0.0122037	3.09678	0.0720974	IRAK1//PXDN//GAS6//AGPAT1//PPP2CB//CBL//CD44//PRKACA//PTPRJ//TYK2//TNFSF11//CRLF1//ACTN4//BIRC2//EIF5A//FOXO3//KRT8//RIPK1//TNFRSF11A//ADIPOR1//CSNK2B//APPL2//SLC27A1//SMPD1//ISG15//CAPN2//UBE2K//P4HB//SH2B3//WNK1//LYN//RBM15//CDC37//MED1//FADD//TRIM41//SLIT3//SMAD4//TNIP2//AKAP6//ACTG1//FLNB//KIF5B//MYO1C//ACTR3//CEBPB//INHBB//SOX9//AKAP12//KLF2//ADAMTS12//RC3H1//FASN//HSP90AB1//RPL3//TUBA1B//ZF…
GO:0048193	Golgi vesicle transport	Biological process	31	294	1068	18614	1.83773	0.000810312	0.0123302	3.09135	0.0290262	COG5//ARF4//COPB1//GOLGA2//P4HB//USO1//GBF1//GOSR1//BCAP31//TFG//SEC24B//HYOU1//COPG1//RAB1B//WHAMM//KIF1C//GOLPH3//NSF//DNM2//GGA2//EXOC4//AP3D1//ANK3//SPTBN1//OPTN//MYO18A//RAB12//SCAP//GAK//VPS51//SPIRE1
GO:0002262	myeloid cell homeostasis	Biological process	21	171	1068	18614	2.14038	0.000812332	0.012334	3.09027	0.0196629	SH2B3//ZFPM1//LYN//RPS19//ACIN1//SLC7A11//KLF2//CEBPG//B2M//P4HTM//ZFP36L1//FOXO3//HSPA1A//HSPA1B//MED1//ISG15//BCL6//SRF//CDK5RAP3//XKR8//SOD1
GO:0034644	cellular response to UV	Biological process	14	93	1068	18614	2.6237	0.000817542	0.012386	3.08749	0.0131086	ERCC1//MC1R//CUL4B//CERS1//CDKN1A//NLRP1//ATF4//MYC//PTPRK//SMPD1//KDM1A//TMEM161A//USP28//EIF2AK4
GO:0002682	regulation of immune system process	Biological process	114	1488	1068	18614	1.33527	0.000825557	0.0124803	3.08325	0.106742	C3//ZP3//HLA-E//B2M//HLA-A//FADD//ULBP3//XRCC6//PQBP1//NLRP1//LYN//PLCG2//IRAK1//MAPKAPK3//MAPKAPK2//BAG6//BCL6//RC3H1//PHLPP1//SOX9//BCR//HK1//CD55//EIF2AK4//TGFB1//FURIN//RHBDF2//RGCC//ZFPM1//WNK1//CDKN1A//IRS2//TYK2//GAS6//SLC7A11//SOD1//TNFRSF9//ERBB2//EGR3//BIRC2//PDPK1//OTUD4//TNIP2//PJA2//APPL2//DDX3X//PTPRS//RTN4//CLPB//TKFC//NPLOC4//HLA-DMB//SLC7A1//IGF2//TNFSF9//CEBPB//SDC4//MAD1L1//MYO…
GO:0044087	regulation of cellular component biogenesis	Biological process	79	964	1068	18614	1.4283	0.00084192	0.0127	3.07473	0.07397	EPHA2//DNM2//ACTR3//AUTS2//PFN1//COTL1//GBA2//SSH3//MYADM//RICTOR//CDH5//TBCD//MET//DRG1//NUMA1//CDC42EP1//DDX3X//ULK1//TFIP11//TGFB1//GNL3L//FNIP2//MPP7//FLNA//VIL1//VDAC2//ISG15//KLF5//APOE//STIL//TRIOBP//SRF//NRP1//ACTG1//SMAD3//NF2//PXN//SDC4//RGCC//PHLDB2//SPTBN1//SPTBN2//PTPRA//PTPRJ//RCC2//OGT//TPBG//CLSTN1//HSPA1A//HSPA1B//MECP2//DNAJB1//ABCA2//DNMT1//TRIM28//PTPRS//EPS8L1//EPS8L3//PLCG2/…
GO:0035023	regulation of Rho protein signal transduction	Biological process	13	83	1068	18614	2.72982	0.000848644	0.0127737	3.07127	0.0121723	APOE//NRP1//ABL2//BCL6//ITGA3//MET//TNFAIP1//ADGRG1//NET1//MCF2L//BCR//EPS8L1//EPS8L3
GO:0034968	histone lysine methylation	Biological process	15	104	1068	18614	2.51377	0.000854391	0.0128321	3.06834	0.0140449	MLLT6//DOT1L//ARID4B//KMT2B//EHMT1//MEN1//WDR5//NCOA6//BOD1L1//SMAD4//OGT//AUTS2//KDM1A//LMNA//MECP2
GO:0044409	entry into host	Biological process	20	160	1068	18614	2.1786	0.000856211	0.0128321	3.06742	0.0187266	CBL//TRIM25//TRIM62//LY6E//TRIM8//P4HB//FURIN//SMPD1//BSG//CD55//DAG1//EGFR//EPHA2//GAS6//HSPA1A//HSPA1B//LDLR//SLC1A5//SLC7A1//NRP1
GO:1990138	neuron projection extension	Biological process	21	172	1068	18614	2.12794	0.000876505	0.013108	3.05725	0.0196629	APOE//DNM2//RAB21//PTPRS//RTN4//FN1//SRF//SEMA7A//HSP90AB1//ULK1//DCLK1//AUTS2//NRP1//SEMA3F//SEMA4G//ALCAM//SLIT3//SPAG9//NEDD4L//PLXNA1//EIF2AK4
GO:0043434	response to peptide hormone	Biological process	41	427	1068	18614	1.6735	0.000879294	0.0131133	3.05587	0.0383895	EIF4EBP2//IGF1R//IGF2//PDPK1//PIK3C2A//PTPRA//SREBF1//BCAR3//IRS2//ZNF106//CAT//INPPL1//LYN//SLC2A1//OGT//TNFRSF11A//SCAP//ZBED3//SLC27A1//ZFP36L1//INHBB//YWHAG//TBC1D4//TRIB3//CYC1//AHCYL1//PTPRE//LONP1//TNS2//ADIPOR1//PXN//GDF15//MEN1//USO1//APPL2//ESRRA//MYO1C//BSG//DAG1//JUND//NUDC
GO:0039531	regulation of viral-induced cytoplasmic pattern recognition receptor signaling pathway	Biological process	10	54	1068	18614	3.22756	0.00088081	0.0131133	3.05512	0.0093633	DDX3X//PTPRS//RTN4//TKFC//BIRC2//NPLOC4//HSPA1A//HSPA1B//ANKRD17//PUM1
GO:0048729	tissue morphogenesis	Biological process	56	634	1068	18614	1.53946	0.00088252	0.0131133	3.05428	0.0524345	SRF//NRP1//RBM15//GPC3//LAMA5//SMAD4//MYC//SOX9//SMAD3//NF2//PRKACA//SNAI1//ACTG1//SOX4//DVL2//PFN1//SDC4//STIL//SKI//ST14//TGFB1//SEC24B//SPINT2//PLXNB2//DAG1//SOX8//RIPK4//ALDH1A3//MED1//JAG2//FOXF2//PROX1//CD44//FLNA//EPHA2//ITGA3//ITGB4//HMGA2//KDM6B//EXOC4//MET//ZFPM1//TRIM28//DVL3//ARHGEF19//NKX2-1//EGFR//PLXNA1//RHOB//CSNK2B//PRKD2//LIF//ADAMTS12//PHLDB2//WNT5B//ZNRF3
GO:0090132	epithelium migration	Biological process	37	374	1068	18614	1.72424	0.000895534	0.0132783	3.04792	0.0346442	EGR3//EPHB4//SRF//NRP1//RHOB//CALR//PROX1//PRKD2//APOE//FAT2//SMAD4//SNAI1//IRS2//ADIPOR1//DOCK1//ITGA3//PFN1//PLCG2//SOX9//VIL1//RTN4//HSPB1//CDH5//MYH9//EPHA2//PDPK1//TGFB1//ATP2B4//CSNK2B//JUP//MECP2//RGCC//PXN//EPPK1//PIK3C2A//SPRED1//MET
GO:0016575	histone deacetylation	Biological process	14	94	1068	18614	2.59578	0.000910914	0.0134776	3.04052	0.0131086	WDR5//YEATS2//BCL6//CTBP1//SREBF1//SMARCA5//PRKD2//CHD3//TBL1X//MSL3//SIN3B//MBD3//TRERF1//SUDS3
GO:0031647	regulation of protein stability	Biological process	33	322	1068	18614	1.78619	0.00091584	0.0135218	3.03818	0.0308989	CALR//DVL3//FLNA//HSPA1A//HSPA1B//HSP90AB1//SMAD3//PFN1//PPIB//RPL5//RPL11//SOX4//TBL1X//USP7//BAG6//IFI30//CDC37//CCT5//RAB21//USP33//MAPK8IP3//RTN4//TNIP2//NAA15//ZBED3//GET4//LMNA//NF2//SREBF1//B4GALT5//NEDD4L//GNL3L//USP28
GO:0051017	actin filament bundle assembly	Biological process	20	161	1068	18614	2.16507	0.000926206	0.0136458	3.03329	0.0187266	HSP90B1//FLNA//PFN1//VIL1//SRF//TNFAIP1//PDLIM1//ACTG1//SMAD3//NF2//PXN//SDC4//NRP1//RGCC//MET//PHLDB2//SPIRE1//MARCKS//PLS1//EZR
GO:0007015	actin filament organization	Biological process	42	442	1068	18614	1.65613	0.000941034	0.0138062	3.02639	0.0393258	VIL1//SPIRE1//INF2//PPP1R9B//PROX1//PFN1//COTL1//GBA2//SSH3//MYADM//RICTOR//HSP90B1//FLNA//ARPC1B//ACTR3//WHAMM//SRF//TNFAIP1//PDLIM1//TRIOBP//MARCKS//PLS1//EZR//ACTG1//SMAD3//NF2//PXN//SDC4//NRP1//RGCC//MET//PHLDB2//SPTBN1//SPTBN2//PLEC//INPPL1//MYO1C//TPM2//PACSIN1//MYO5C//MARCKSL1//ZBED3
GO:2001242	regulation of intrinsic apoptotic signaling pathway	Biological process	21	173	1068	18614	2.11564	0.000945	0.0138062	3.02457	0.0196629	CD44//KDM1A//ZNF385A//P4HB//HSPB1//PPIA//SOD1//SNAI1//TMEM161A//GRINA//HSPA1A//EIF5A//MYC//RPL11//UBB//ENO1//HYOU1//DDX3X//VDAC2//BCAP31//PTPMT1
GO:0032784	regulation of DNA-templated transcription elongation	Biological process	15	105	1068	18614	2.48983	0.000945031	0.0138062	3.02455	0.0140449	THOC5//SUPT16H//MED1//SUPT6H//CDK13//BRD4//MED15//CDK12//MED9//MED29//MED30//EAF1//HNRNPU//NELFB//NELFCD
GO:0070828	heterochromatin organization	Biological process	15	105	1068	18614	2.48983	0.000945031	0.0138062	3.02455	0.0140449	SMARCA5//DNMT1//DNMT3A//MBD3//CTBP1//LMNA//MECP2//HMGA2//SCMH1//DOT1L//KDM1A//TRIM28//EHMT1//SNAI1//HP1BP3
GO:0035601	protein deacylation	Biological process	17	127	1068	18614	2.33299	0.000948527	0.0138282	3.02295	0.0159176	LYPLA2//BCL6//CHD3//TBL1X//MSL3//SIN3B//MBD3//TRERF1//SUDS3//WDR5//YEATS2//CTBP1//SREBF1//SMARCA5//FLNA//SPRED1//PRKD2
GO:0006476	protein deacetylation	Biological process	16	116	1068	18614	2.40398	0.000955957	0.0139074	3.01956	0.0149813	BCL6//CHD3//TBL1X//MSL3//SIN3B//MBD3//TRERF1//SUDS3//WDR5//YEATS2//CTBP1//SREBF1//SMARCA5//FLNA//SPRED1//PRKD2
GO:1902652	secondary alcohol metabolic process	Biological process	19	150	1068	18614	2.20765	0.0009713	0.0141011	3.01265	0.0177903	IDH1//IDH3G//ACLY//DHCR24//CYB5R3//SREBF1//PMVK//APOE//CAT//CLN8//FDXR//HDLBP//LDLR//NFE2L1//SMPD1//SREBF2//SCAP//GBA2//SOD1
GO:0050790	regulation of catalytic activity	Biological process	137	1850	1068	18614	1.29068	0.000981198	0.0142151	3.00824	0.128277	CDKN1A//MNAT1//CCNI//CDC37//CDK5RAP3//HSPB1//NF2//PDPK1//PLEC//PPIA//YWHAG//TRIB3//DBNDD1//SPRED1//DAP//SMAD3//NLRP1//CBL//GPRC5A//ZGPAT//SOCS4//CALM3//GNAI3//GABBR2//EGFR//IRAK1//GPC3//SPINT2//FGFR3//ABL2//ARF4//TPX2//GAS6//PPP1R9B//HSP90AB1//VRK3//CDH3//HNRNPU//IRS2//EPHA2//EPHB4//ERBB2//FGFR4//IGF1R//MET//DSTYK//GMIP//RCC2//WNK1//IGF2//SOD1//B3GAT3//NES//BCL6//PLXNA1//PLXNB2//NGEF//ALS2//RICTO…
GO:0032103	positive regulation of response to external stimulus	Biological process	52	581	1068	18614	1.5599	0.000993166	0.0143586	3.00298	0.0486891	C3//ZP3//HLA-E//XRCC6//PQBP1//NLRP1//LYN//PLCG2//IRAK1//MAPKAPK3//MAPKAPK2//WNK1//BIRC2//PDPK1//OTUD4//TNIP2//PJA2//APPL2//DDX3X//PTPRS//RTN4//HSPB1//PRKD2//CLPB//TKFC//NPLOC4//FLNA//IGF1R//NRP1//CEBPB//LDLR//RIPK1//PDCD4//TGFB1//TPBG//SMAD3//RPS19//MED1//UBE2K//FADD//TRIM41//HSPA1A//HSPA1B//TNFSF11//TNFRSF11A//ANKRD17//PUM1//OPTN//TRIM62//CALR//GAS6//MET
GO:0034101	erythrocyte homeostasis	Biological process	18	139	1068	18614	2.25697	0.0010092	0.0145601	2.99602	0.0168539	ZFPM1//LYN//RPS19//ACIN1//KLF2//CEBPG//B2M//P4HTM//ZFP36L1//FOXO3//HSPA1A//HSPA1B//MED1//ISG15//BCL6//SRF//SH2B3//CDK5RAP3
GO:0043405	regulation of MAP kinase activity	Biological process	22	186	1068	18614	2.06148	0.00102401	0.0147432	2.9897	0.0205993	EGFR//ERBB2//IRAK1//TGFB1//TNFSF11//APOE//LYN//PTPRJ//SMPD1//SH2B3//CDK5RAP3//SPRY4//PAQR3//DVL2//DVL3//ERN1//MAP3K10//TNFRSF11A//PDCD4//DUSP16//CDK12//TRIB3
GO:0035307	positive regulation of protein dephosphorylation	Biological process	9	46	1068	18614	3.40999	0.00104819	0.0150602	2.97956	0.00842697	CALM3//HSP90AB1//VRK3//CDH5//PPIA//PTBP1//SMPD1//TGFB1//SPPL3
GO:0140014	mitotic nuclear division	Biological process	30	286	1068	18614	1.8282	0.00106026	0.0152022	2.97459	0.0280899	RGCC//KPNB1//DCTN2//NUDC//RRS1//CHMP5//EML3//RCC1//CUL7//CUL9//MAD1L1//CDC14B//PPP1R9B//KIF3B//CTDP1//TOM1L2//IGF2//INCENP//KIF4A//DIS3L2//XRCC3//FLNA//GOLGA2//TPX2//HNRNPU//HSPA1A//HSPA1B//DRG1//NUMA1//SMARCA5
GO:0031397	negative regulation of protein ubiquitination	Biological process	13	85	1068	18614	2.66559	0.00106638	0.0152523	2.97209	0.0121723	PPIA//RPL5//RPL11//RPS15//HSPA1A//HSPA1B//SOX4//OGT//SQSTM1//ISG15//GNL3L//NXN//PRR7
GO:0007507	heart development	Biological process	54	611	1068	18614	1.54036	0.00106814	0.0152523	2.97137	0.0505618	DVL2//SMAD3//STIL//SRF//EPHB4//FLNA//GAA//ZMIZ1//ALPK2//SMAD4//NRP1//CRKL//SEC24B//ZFPM1//SOX9//TGFB1//FGFRL1//SLIT3//SNAI1//SOX4//PPP1R13L//MED1//IGF1R//MNAT1//GJC1//PROX1//CALR//KDM6B//HNRNPU//PLEC//LMNA//SKI//RTN4//RBM15//DUSP6//PDCD4//GPC3//SPRED1//AKAP6//CTDP1//EGFR//ZFP36L1//CDKN1A//ERBB2//FN1//ID3//ITGA3//RPS6KA2//PDLIM1//RB1CC1//NCOA6//POFUT1//MBD3//SH3PXD2B
GO:1901652	response to peptide	Biological process	47	514	1068	18614	1.59369	0.00109639	0.0156067	2.96003	0.0440075	EIF4EBP2//IGF1R//IGF2//PDPK1//PIK3C2A//PTPRA//SREBF1//BCAR3//IRS2//ZNF106//NLRP1//CAT//INPPL1//LYN//SLC2A1//OGT//TNFRSF11A//SCAP//ZBED3//SLC27A1//ZFP36L1//INHBB//YWHAG//TBC1D4//TRIB3//CYC1//AHCYL1//BSG//DAG1//JUND//NUDC//PTPRE//LONP1//TNS2//ADIPOR1//PXN//GDF15//CHMP5//TRIM41//MEN1//USO1//APPL2//ESRRA//MYO1C//KLF2//ANO1//PPP1R9B
GO:1903008	organelle disassembly	Biological process	18	140	1068	18614	2.24085	0.00109745	0.0156067	2.95961	0.0168539	SQSTM1//RB1CC1//USP30//LRBA//OGT//ASCC2//KIF5B//KIF19//ULK1//MFN2//OPTN//GOLGA2//GBF1//HUWE1//CDC37//CERS1//SREBF1//SREBF2
GO:0072359	circulatory system development	Biological process	95	1212	1068	18614	1.36612	0.00111134	0.0157719	2.95415	0.0889513	ACTG1//ANXA2//RHOB//BSG//KLF5//EPHB4//FLNA//FN1//HSPG2//MYH9//MED1//YWHAZ//PXDN//NRP1//AIMP1//ADGRG1//POFUT1//PRKD2//AMOTL2//RNF213//NAA15//CRKL//TCF7L2//SRF//RBM15//ZFP36L1//EPHA2//TGFB1//CUL7//GJC1//ZMIZ1//CDH5//PROX1//DVL2//SMAD3//STIL//ANKRD17//EGR3//GAA//ALPK2//SMAD4//SEC24B//ZFPM1//SOX9//FGFRL1//SLIT3//SNAI1//SOX4//PPP1R13L//IGF1R//CDKN1A//ERBB2//ID3//ITGA3//RPS6KA2//PDLIM1//RB1CC1//NCOA6//…
GO:0045089	positive regulation of innate immune response	Biological process	31	300	1068	18614	1.80098	0.00112831	0.0159801	2.94757	0.0290262	XRCC6//PQBP1//NLRP1//LYN//PLCG2//IRAK1//MAPKAPK3//MAPKAPK2//HLA-E//BIRC2//PDPK1//OTUD4//TNIP2//PJA2//APPL2//DDX3X//PTPRS//RTN4//CLPB//TKFC//NPLOC4//RPS19//MED1//UBE2K//FADD//TRIM41//HSPA1A//HSPA1B//ANKRD17//PUM1//TRIM62
GO:0090130	tissue migration	Biological process	37	379	1068	18614	1.7015	0.00113958	0.016107	2.94325	0.0346442	EGR3//EPHB4//SRF//NRP1//RHOB//CALR//PROX1//PRKD2//APOE//FAT2//SMAD4//SNAI1//IRS2//ADIPOR1//DOCK1//ITGA3//PFN1//PLCG2//SOX9//VIL1//RTN4//HSPB1//CDH5//MYH9//EPHA2//PDPK1//TGFB1//ATP2B4//CSNK2B//JUP//MECP2//RGCC//PXN//EPPK1//PIK3C2A//SPRED1//MET
GO:0048598	embryonic morphogenesis	Biological process	54	613	1068	18614	1.53533	0.0011498	0.0162003	2.93938	0.0505618	SMAD4//UGDH//DUSP4//SMAD3//NF2//PRKACA//SNAI1//SRF//SOX4//DVL2//PFN1//SDC4//STIL//SKI//ST14//TGFB1//SEC24B//SPINT2//PLXNB2//ALDH1A3//ZNF281//DAG1//PHLDB2//EPHA2//JAG2//LAMA5//PROX1//SOX9//WNK1//MYADM//GPC3//MED1//COL6A1//FN1//MMP15//HMGA2//BCR//ITGA3//ITGB4//KDM6B//EXOC4//FOXF2//HOXB9//PLS1//SOD1//TRIOBP//IGF2//TRIM28//ZFP36L1//SOX8//POU3F4//DVL3//WNT5B//YBX1
GO:0062207	regulation of pattern recognition receptor signaling pathway	Biological process	15	107	1068	18614	2.4433	0.00115084	0.0162003	2.93898	0.0140449	BIRC2//PDPK1//OTUD4//LYN//PJA2//APPL2//DDX3X//PTPRS//RTN4//TKFC//NPLOC4//HSPA1A//HSPA1B//ANKRD17//PUM1
GO:0051403	stress-activated MAPK cascade	Biological process	26	237	1068	18614	1.91202	0.00116746	0.0164011	2.93276	0.0243446	CRKL//GPS1//IRAK1//SMAD3//MAP3K10//TNFSF11//SH2D3A//NBR1//FOXM1//MYC//PPIA//TAOK1//ZFP36L1//MAPKAPK2//PDCD4//DUSP16//EGFR//IGF1R//MAPK8IP3//PHLPP1//MEN1//RIPK1//RB1CC1//PJA2//UNC5CL//EZR
GO:0051099	positive regulation of binding	Biological process	21	176	1068	18614	2.07958	0.00117881	0.0165271	2.92856	0.0196629	B2M//RPL11//TCF7L2//TRIM28//USP33//TMEM132A//TRIB3//SPPL3//KDM1A//CALM3//CEBPG//SKI//NRP1//EIF3C//LARP6//PPP2CB//MET//ANXA2//EIF4G1//APOE//TGFB1
GO:0001919	regulation of receptor recycling	Biological process	6	22	1068	18614	4.75332	0.00118523	0.0165837	2.9262	0.00561798	LDLR//OPTN//ANXA2//NSF//CHMP5//TBC1D16
GO:0018209	peptidyl-serine modification	Biological process	33	327	1068	18614	1.75887	0.00118852	0.0165964	2.92499	0.0308989	CSNK1G3//DMPK//GAS6//MKNK2//MAP3K10//PDPK1//PRKACA//PRKCH//TOP1//MAPKAPK3//ULK1//DCLK1//MAPKAPK2//LMTK2//MAST2//PRKD2//VRK3//WNK1//RICTOR//PAQR3//ATP2B4//CD44//EGFR//EIF4G1//HSP90AB1//LIF//TGFB1//BCAR3//SH2D3A//FNIP2//TNKS1BP1//ERN1//RIPK1
GO:2000026	regulation of multicellular organismal development	Biological process	112	1473	1068	18614	1.32521	0.0011937	0.0166352	2.92311	0.104869	KDM1A//LYN//PROX1//DAG1//PHLDB2//NF2//SKI//ZFPM1//TGFB1//SOX8//ATP2B4//EPHA2//HSPG2//MECP2//PGK1//RGCC//SPRED1//NBR1//SMAD3//RXRA//ISG15//SOX9//PTPRS//RTN4//MYRF//MAF//ADAMTS12//ZNF219//GAS6//SOD1//ERBB2//EGR3//B4GALT5//ZBED3//BCL6//ZFP36L1//HMGB3//SMARCA2//SMARCD1//ZMIZ1//TNFSF9//SART1//SOX4//FANCA//FOXO3//SOX12//MAFG//MAFF//NME2//NUMA1//MED1//PRKCH//XRCC6//RC3H1//RBM15//B2M//P4HTM//HSPA1A//HSPA…
GO:0006979	response to oxidative stress	Biological process	41	434	1068	18614	1.6465	0.00120271	0.0167273	2.91984	0.0383895	APOE//CAT//SOD1//ATF4//FOXO3//GSR//HSPA1A//HSPA1B//PPIA//PYCR1//LONP1//SLC7A11//TMEM161A//SRXN1//VKORC1L1//EGFR//PTPRK//PXN//CAPN2//PPP2CB//FOSL1//RHOB//ERN1//RIPK1//NET1//KLF2//KDM6B//FUT8//MET//P4HB//HSPB1//DHCR24//ERCC1//GPX4//IDH1//PSMB5//PTGS1//PXDN//PDLIM1//TXN2//ALS2
GO:1901985	positive regulation of protein acetylation	Biological process	9	47	1068	18614	3.33744	0.00123148	0.0170855	2.90957	0.00842697	SMARCA5//MYBBP1A//TADA2B//LIF//SMAD4//AUTS2//SOX4//DDX3X//TAOK1
GO:0046718	viral entry into host cell	Biological process	19	153	1068	18614	2.16437	0.00123338	0.0170855	2.9089	0.0177903	TRIM25//TRIM62//LY6E//TRIM8//P4HB//FURIN//SMPD1//BSG//CD55//DAG1//EGFR//EPHA2//GAS6//HSPA1A//HSPA1B//LDLR//SLC1A5//SLC7A1//NRP1
GO:1903321	negative regulation of protein modification by small protein conjugation or removal	Biological process	14	97	1068	18614	2.5155	0.00124655	0.0172336	2.90429	0.0131086	HSPA1A//HSPA1B//SOX4//OGT//SQSTM1//ISG15//GNL3L//NXN//PRR7//HMG20A//PPIA//RPL5//RPL11//RPS15
GO:0070372	regulation of ERK1 and ERK2 cascade	Biological process	32	315	1068	18614	1.77055	0.0012558	0.0173166	2.90108	0.0299625	DUSP4//DUSP6//LIF//LYN//SMAD4//EZR//EIF3A//VRK3//WNK2//SPRED1//APOE//CD44//CRKL//EGFR//FGFR3//FGFR4//GAS6//TGFB1//TPBG//SEMA7A//NRP1//AKAP12//ABCA7//DSTYK//PRKD2//NPTN//TNFSF11//TNFRSF11A//EPHA2//ERBB2//FN1//YWHAZ
GO:0061572	actin filament bundle organization	Biological process	20	165	1068	18614	2.11259	0.00125753	0.0173166	2.90048	0.0187266	HSP90B1//FLNA//PFN1//VIL1//SRF//TNFAIP1//PDLIM1//MARCKS//PLS1//EZR//ACTG1//SMAD3//NF2//PXN//SDC4//NRP1//RGCC//MET//PHLDB2//SPIRE1
GO:0018210	peptidyl-threonine modification	Biological process	16	119	1068	18614	2.34337	0.00126076	0.0173268	2.89937	0.0149813	CALM3//UBE2K//TGFB1//TNKS1BP1//EIF4G1//SPRED1//CAD//CSNK2B//MAP3K10//PDPK1//PRKACA//ULK1//CDC42BPB//LMTK2//PRKD2//WNK1
GO:0002221	pattern recognition receptor signaling pathway	Biological process	22	189	1068	18614	2.02875	0.00126415	0.017339	2.8982	0.0205993	IRAK1//PLCG2//MAPKAPK3//MAPKAPK2//BIRC2//PDPK1//OTUD4//TNIP2//LYN//PJA2//APPL2//DDX3X//PTPRS//RTN4//CLPB//TKFC//NPLOC4//HSPA1A//HSPA1B//ANKRD17//PUM1//NLRP1
GO:0019827	stem cell population maintenance	Biological process	21	177	1068	18614	2.06783	0.00126703	0.0173444	2.89721	0.0196629	LIF//SKI//SOX4//SOX9//MED15//MED30//BCL9L//PROX1//OGT//ARID4B//SUDS3//SMARCA2//SMARCD1//BCL7B//BRD9//MYC//HMGA2//ZC3H13//EIF4ENIF1//TRIM8//DIS3L2
GO:0031667	response to nutrient levels	Biological process	44	477	1068	18614	1.60769	0.00131029	0.0178811	2.88263	0.0411985	APOE//GDF15//APPL2//ERCC1//OGT//GAS6//INHBB//SREBF1//SREBF2//USP33//EIF4G1//ULK1//TXN2//PRR5//RICTOR//PLEC//NENF//CAT//DNMT3A//IGF1R//TRIM25//ATF4//CDKN1A//DAP//DEPDC5//GCN1//EIF2AK4//TNFRSF11A//FOXO3//SLC2A1//MYBBP1A//CBL//FOXK2//TBC1D5//FOXK1//SRF//LDLR//MED1//RXRA//LARP1//PROX1//PSPH//SOD1//MBD3
GO:0030100	regulation of endocytosis	Biological process	24	214	1068	18614	1.95464	0.00131138	0.0178811	2.88227	0.0224719	ANXA2//LRPAP1//PLCG2//TBC1D5//ABCA7//PACSIN1//APOE//GPC3//SMPD1//CBLL1//B2M//C3//CBL//RAB21//PICALM//APPL2//GSG1L//ACTG1//CALM3//SYT7//ABCA2//DNM2//NEDD4L//ABL2
GO:0051054	positive regulation of DNA metabolic process	Biological process	31	303	1068	18614	1.78315	0.00132463	0.0180263	2.87791	0.0290262	TERF2//CCT5//CEBPG//EGFR//NPAS2//TRIM28//TMEM161A//TNFAIP1//BCAR3//SMARCA5//EXOSC6//TGFB1//HSP90AB1//MYC//RFC2//HNRNPAB//USP7//OTUD4//ERCC1//FUS//EP400//MECP2//FGFR4//PRKD2//RGCC//FOXM1//SMARCA2//SMARCD1//BCL7B//SPIRE1//IGF1R
GO:0034243	regulation of transcription elongation by RNA polymerase II	Biological process	13	87	1068	18614	2.60431	0.00132891	0.0180493	2.8765	0.0121723	MED1//SUPT6H//CDK13//BRD4//MED15//CDK12//MED9//MED29//MED30//HNRNPU//NELFB//NELFCD//EAF1
GO:0031032	actomyosin structure organization	Biological process	23	202	1068	18614	1.98447	0.00133709	0.0181251	2.87384	0.0215356	PLEC//MYL9//PROX1//SRF//TNFAIP1//PDLIM1//ACTG1//FLNC//KRT8//SMAD3//NF2//PXN//SDC4//NRP1//RGCC//MET//PFN1//PHLDB2//SMAD4//MYH9//CDC42BPB//MYH14//MYO18A
GO:0038127	ERBB signaling pathway	Biological process	17	131	1068	18614	2.26176	0.00134395	0.0181472	2.87162	0.0159176	CBL//EGFR//PDPK1//PIK3C2A//SOX9//TGFB1//VIL1//GPRC5A//ZGPAT//SOCS4//ERBB2//PTPN12//RHBDF2//PTPRJ//BCAR3//HAP1//RTN4
GO:0098732	macromolecule deacylation	Biological process	17	131	1068	18614	2.26176	0.00134395	0.0181472	2.87162	0.0159176	LYPLA2//BCL6//CHD3//TBL1X//MSL3//SIN3B//MBD3//TRERF1//SUDS3//WDR5//YEATS2//CTBP1//SREBF1//SMARCA5//FLNA//SPRED1//PRKD2
GO:0031344	regulation of cell projection organization	Biological process	57	660	1068	18614	1.50522	0.00134806	0.0181675	2.87029	0.0533708	EPHA2//DNM2//ACTR3//AUTS2//ABL2//APOE//ITGA3//LYN//SF3A2//KDM1A//PLXNB2//NPTN//B2M//FLNA//GAK//PTPRS//ITM2C//PAQR3//RTN4//CDC42EP1//PLS1//VIL1//EZR//KLF5//FN1//SRF//SEMA7A//ULK1//PTPRF//IGF1R//KREMEN1//PQBP1//NEDD4L//SKOR2//NRP1//SEMA3F//SEMA4G//POU3F2//PLXNA1//METRN//CRKL//CUL7//RAB21//PARP6//KIF1A//NGEF//DVL2//DVL3//PACSIN1//RCC2//PFN1//EPS8L1//EPS8L3//DCDC2//FEZF2//HAP1//CD44
GO:0043603	amide metabolic process	Biological process	97	1250	1068	18614	1.35248	0.00135655	0.0182466	2.86756	0.090824	ZFP36L1//RC3H1//TNKS1BP1//ABCA2//ST6GALNAC4//ST8SIA6//EIF2S2//EIF3A//EIF3C//DRG1//RPL3//RPL5//RPL9//RPL11//RPL23A//RPL29//RPL35A//RPS5//RPS9//RPS15//RPS19//EIF4G1//ACLY//PPCS//DLST//EEF1A2//EIF4EBP2//GSPT1//AIMP1//HBS1L//GCN1//EIF4ENIF1//DDX3X//EIF4G3//EIF5B//EIF1//LARP1//EEF2//EIF5A//EIF5AL1//FOXO3//MKNK2//TCOF1//NOLC1//FARSA//HSPB1//CSDE1//EIF2AK4//FURIN//SPPL3//DNPEP//ALDH18A1//ACOT8//ACSF2//G…
GO:0045597	positive regulation of cell differentiation	Biological process	72	878	1068	18614	1.42924	0.00138748	0.0186265	2.85777	0.0674157	KDM1A//SMAD3//SMAD4//SNAI1//TGFB1//RGCC//BCL9L//PRKCH//ATP11A//SOX8//SOX9//ZNF219//GAS6//EGR3//TCF7L2//SMARCA2//SMARCD1//ZMIZ1//TNFSF9//SART1//SOX4//BCL6//FOXO3//SOX12//ZFP36L1//KLF5//CEBPB//ZNF385A//NME2//NUMA1//MED1//XRCC6//HSPA1A//HSPA1B//ISG15//LIF//RIPK1//FADD//ACIN1//XKR8//EIF4G1//NBL1//SPAG9//FEZF2//CLIC1//JUND//TNFSF11//FN1//SRF//SEMA7A//NPTN//DAG1//NRP1//HAP1//PLXNA1//PLXNB2//METRN//CUL7…
GO:0032984	protein-containing complex disassembly	Biological process	26	240	1068	18614	1.88812	0.00140036	0.0187633	2.85376	0.0243446	TFIP11//HMGA1//SMARCD1//SUPT16H//GSPT1//NCKAP5L//TPX2//TAOK1//GAK//VIL1//PPP1R9B//NES//MYC//NSF//KIF5B//IGF1R//EIF5A//EIF5AL1//TRIOBP//SPTBN1//SPTBN2//KIF19//CHMP5//MCOLN1//UBQLN4//FYCO1
GO:0034605	cellular response to heat	Biological process	11	67	1068	18614	2.86145	0.00140392	0.0187748	2.85266	0.0102996	HSPA1A//HSPA1B//DNAJB1//MAPKAPK2//HSP90AB1//IRAK1//LYN//PRKACA//YWHAE//ANO1//CLPB
GO:0097242	amyloid-beta clearance	Biological process	8	39	1068	18614	3.57515	0.0014315	0.0191068	2.84421	0.00749064	LRPAP1//PICALM//LDLR//ABCA7//APOE//SRF//C3//IGF1R
GO:0030010	establishment of cell polarity	Biological process	19	155	1068	18614	2.13644	0.00143973	0.0191798	2.84172	0.0177903	CENPA//NUMA1//MYH9//AMOTL2//GBF1//SIPA1L3//GOLPH3//MYO18A//ABL2//CDH5//PLEKHG3//RICTOR//CRKL//HSP90AB1//IGF1R//FAM89B//PHLDB2//ALPK2//MPP7
GO:0001934	positive regulation of protein phosphorylation	Biological process	61	720	1068	18614	1.47661	0.00147552	0.019619	2.83106	0.0571161	IRAK1//CALM3//UBE2K//TGFB1//TNKS1BP1//CSNK2B//INHBB//SMAD4//GDF15//DDX3X//TPX2//GAS6//PDPK1//PPIA//ATP2B4//CD44//EGFR//EIF4G1//HSP90AB1//LIF//BCAR3//SH2D3A//PRKD2//FNIP2//FGFR3//LYN//CRLF1//ERBB2//TNFSF11//DVL2//DVL3//ERN1//MAP3K10//TNFRSF11A//MNAT1//PROX1//RGCC//SPDYE1//CDKN1A//DAG1//XRCC6//SDC4//ALS2//IGF2//PLCG2//PTPRJ//NRP1//RICTOR//HMGA2//SLC27A1//C3//CRKL//INCENP//SOX9//SEMA7A//RIPK1//SQSTM…
GO:0035855	megakaryocyte development	Biological process	6	23	1068	18614	4.54665	0.00152649	0.0202195	2.81631	0.00561798	FLNA//MED1//SRF//SH2B3//ZNF385A//ZFPM1
GO:1901673	regulation of mitotic spindle assembly	Biological process	6	23	1068	18614	4.54665	0.00152649	0.0202195	2.81631	0.00561798	HNRNPU//HSPA1A//HSPA1B//DRG1//CHMP5//EML3
GO:0006368	transcription elongation by RNA polymerase II	Biological process	15	110	1068	18614	2.37666	0.00152951	0.020221	2.81545	0.0140449	MED1//SUPT6H//CDK13//BRD4//MED15//CDK12//MED9//MED29//MED30//EAF1//HNRNPU//NELFB//NELFCD//CTDP1//SUPT16H
GO:0045939	negative regulation of steroid metabolic process	Biological process	7	31	1068	18614	3.93554	0.00156599	0.0206639	2.80521	0.00655431	SNAI1//ATP1A1//APOE//SOD1//SCAP//PROX1//ABCA2
GO:0008284	positive regulation of cell population proliferation	Biological process	79	986	1068	18614	1.39643	0.0015867	0.020888	2.79951	0.07397	EGR3//PROX1//NRP1//PRKD2//KDM1A//MYC//SOX9//IRS2//SMAD4//CDH3//BCL6//CDKN1A//HLA-E//TYK2//RTN4//IGF1R//SOX8//HLA-DMB//SLC7A1//ZP3//IGF2//TNFSF9//FADD//EGFR//FN1//GAS6//LIF//NDUFS4//ZMIZ1//IRAK1//MNAT1//NOTCH3//TGFB1//ERBB2//NME2//TCF7L2//LYN//MECP2//PRKCH//HMGA2//DNMT1//ERN1//GNAI3//MFN2//PDPK1//ADGRG1//NES//PAXBP1//MED1//CD55//HLA-A//HNRNPU//CALR//CAPNS1//CRKL//FGFR3//FGFR4//FOXM1//POU3F2//POU3F…
GO:0016571	histone methylation	Biological process	17	133	1068	18614	2.22775	0.00158898	0.020888	2.79888	0.0159176	SMARCA5//PAXBP1//MLLT6//DOT1L//ARID4B//KMT2B//EHMT1//MEN1//WDR5//NCOA6//BOD1L1//SMAD4//OGT//AUTS2//KDM1A//LMNA//MECP2
GO:0045088	regulation of innate immune response	Biological process	36	373	1068	18614	1.68214	0.00161043	0.0211301	2.79306	0.0337079	XRCC6//PQBP1//NLRP1//LYN//PLCG2//IRAK1//MAPKAPK3//MAPKAPK2//HLA-E//TGFB1//BIRC2//PDPK1//OTUD4//TNIP2//PJA2//APPL2//DDX3X//PTPRS//RTN4//CLPB//TKFC//NPLOC4//HLA-A//RPS19//CDC37//MED1//ISG15//UBE2K//FADD//TRIM41//HSPA1A//HSPA1B//ANKRD17//PUM1//TRIM62//APOE
GO:0031349	positive regulation of defense response	Biological process	41	441	1068	18614	1.62037	0.00162621	0.0212332	2.78882	0.0383895	C3//ZP3//HLA-E//XRCC6//PQBP1//NLRP1//LYN//PLCG2//IRAK1//MAPKAPK3//MAPKAPK2//BIRC2//PDPK1//OTUD4//TNIP2//PJA2//APPL2//DDX3X//PTPRS//RTN4//CLPB//TKFC//NPLOC4//CEBPB//LDLR//RIPK1//PDCD4//RPS19//MED1//UBE2K//FADD//TRIM41//HSPA1A//HSPA1B//TNFSF11//TNFRSF11A//ANKRD17//PUM1//OPTN//TRIM62//NPAS2
GO:0048732	gland development	Biological process	41	441	1068	18614	1.62037	0.00162621	0.0212332	2.78882	0.0383895	CEBPG//IGF2R//SMAD3//MET//MPST//MED1//PROX1//RB1CC1//LSR//UPB1//CDK5RAP3//EGFR//TGFB1//NCOR2//GPAT4//INHBB//NKX2-1//POU3F2//SMAD4//SOX9//SRF//FASN//HOXB9//IRS2//IGF2//CEBPB//EPHA2//TNFSF11//RTN4//CRKL//SOD1//MAD1L1//FADD//DAG1//LAMA5//PLXNA1//NRP1//PSAP//TNFRSF11A//ALDH1A3//RPS15
GO:0051347	positive regulation of transferase activity	Biological process	47	524	1068	18614	1.56327	0.00162745	0.0212332	2.78849	0.0440075	IRAK1//TPX2//GAS6//PDPK1//PPIA//EGFR//EPHA2//EPHB4//ERBB2//FGFR3//FGFR4//IGF1R//MET//DSTYK//TGFB1//TNFSF11//DVL2//DVL3//ERN1//MAP3K10//TNFRSF11A//LYN//MNAT1//PROX1//RGCC//SPDYE1//CDKN1A//DAG1//XRCC6//SDC4//ALS2//TOPORS//TRIB3//HSP90AB1//MYC//CALM3//DDX3X//HMGA2//SLC27A1//EEF1A2//RFC2//PABPN1//PEX12//CDC14B//APOE//IGF2//ATP2B4
GO:0031669	cellular response to nutrient levels	Biological process	25	230	1068	18614	1.89444	0.00163505	0.0212924	2.78647	0.0234082	GAS6//INHBB//SREBF1//SREBF2//USP33//ATF4//CDKN1A//DAP//DEPDC5//GCN1//EIF2AK4//IGF1R//TNFRSF11A//FOXO3//SLC2A1//MYBBP1A//SRF//MED1//RXRA//CBL//EIF4G1//ULK1//TXN2//PRR5//RICTOR
GO:0001892	embryonic placenta development	Biological process	13	89	1068	18614	2.54579	0.00164307	0.0213568	2.78435	0.0121723	IGF2//TRIM28//ST14//SPINT2//KRT8//LIF//SNAI1//ZFP36L1//PHLDA2//CEBPB//EGFR//BPTF//MED1
GO:0065008	regulation of biological quality	Biological process	196	2813	1068	18614	1.21438	0.00166882	0.021616	2.77759	0.183521	ZFP36L1//RC3H1//TNKS1BP1//ZNF219//AKAP6//MECP2//ATP1A1//GAA//CALM3//PRKACA//RPS6KA2//ALDH1A3//LYN//SREBF1//YWHAE//WNK1//NTSR1//GAS6//NEDD4L//HCN1//RPS5//MED1//HSD3B1//HSD17B11//SLC12A4//SLC12A7//ATP6V0C//ABL2//CD55//ITPR3//BCAP31//NPTN//SPPL3//NCOR2//GPAT4//ANXA5//JMJD1C//FLNA//ZNF385A//PTGS1//SOD1//CLN8//APOE//SOX8//PIP5KL1//PIK3C2A//DMPK//FURIN//ANK3//MYH14//P4HB//PLCG2//PPIA//SRF//DNM2//RAB21/…
GO:0007030	Golgi organization	Biological process	19	157	1068	18614	2.10922	0.00167469	0.021616	2.77606	0.0177903	USO1//GOLGA2//OPTN//GOLPH3//MYO18A//GBF1//YWHAZ//VCPIP1//DNM2//VPS51//GAK//RAB2A//CUL7//COG5//PLEKHM2//GORASP2//NPLOC4//RAB1B//UBXN2A
GO:0032968	positive regulation of transcription elongation by RNA polymerase II	Biological process	9	49	1068	18614	3.20122	0.00167544	0.021616	2.77587	0.00842697	MED1//SUPT6H//CDK13//BRD4//MED15//CDK12//MED9//MED29//MED30
GO:0046580	negative regulation of Ras protein signal transduction	Biological process	9	49	1068	18614	3.20122	0.00167544	0.021616	2.77587	0.00842697	ABL2//BCL6//ITGA3//MET//TNFAIP1//PPP2CB//LZTR1//MFN2//SPRY4
GO:0098727	maintenance of cell number	Biological process	21	181	1068	18614	2.02213	0.00167871	0.0216175	2.77503	0.0196629	EIF4ENIF1//TRIM8//DIS3L2//LIF//SKI//SOX4//SOX9//MED15//MED30//BCL9L//PROX1//OGT//ARID4B//SUDS3//SMARCA2//SMARCD1//BCL7B//BRD9//MYC//HMGA2//ZC3H13
GO:0048285	organelle fission	Biological process	45	497	1068	18614	1.57806	0.00168246	0.0216175	2.77406	0.0421348	COX10//MIEF1//HFM1//RGCC//KPNB1//DCTN2//NUDC//RRS1//CHMP5//EML3//RCC1//CUL7//CUL9//MAD1L1//CDC14B//PPP1R9B//KIF3B//NDC1//BAG6//FANCA//UBB//CTDP1//ACTR3//ACOT8//CALR//SPIRE1//PTTG1//LIF//RPS6KA2//TOM1L2//IGF2//INCENP//KIF4A//DIS3L2//INF2//XRCC3//GOLGA2//FLNA//TPX2//HNRNPU//HSPA1A//HSPA1B//DRG1//NUMA1//SMARCA5
GO:0009100	glycoprotein metabolic process	Biological process	38	401	1068	18614	1.65161	0.00168796	0.0216175	2.77264	0.0355805	GOLGA2//B4GALT3//B4GALT5//MGAT4B//B3GAT3//ST8SIA6//ENTPD5//FUT8//MGAT2//OSTC//STT3B//GANAB//OGT//POMT1//POFUT1//A4GALT//POMGNT1//FBXO2//GOLPH3//TCF7L2//UGDH//HS3ST4//XYLT2//GNPTAB//ST6GALNAC4//CHST9//ADAMTS12//GPC1//IDS//IDUA//CHPF2//EDEM1//ABCA7//ITM2C//ABCA2//PHLDA1//ACOT8//RAB1B
GO:0060562	epithelial tube morphogenesis	Biological process	33	334	1068	18614	1.72201	0.00168799	0.0216175	2.77263	0.0308989	SRF//NRP1//RBM15//GPC3//LAMA5//SMAD4//MYC//SOX9//SOX4//DVL2//PFN1//PRKACA//SDC4//STIL//SKI//ST14//TGFB1//SEC24B//SPINT2//PLXNB2//SMAD3//PROX1//MET//DAG1//NKX2-1//EPHA2//MED1//RHOB//CSNK2B//PRKD2//SOX8//DVL3//ADAMTS12
GO:2000145	regulation of cell motility	Biological process	86	1093	1068	18614	1.37135	0.00169687	0.0216912	2.77035	0.0805243	ZP3//BCR//RHOB//CALR//PROX1//NRP1//PRKD2//APOE//ADIPOR1//DOCK1//ITGA3//PFN1//PLCG2//SOX9//VIL1//IRS2//RTN4//SDC4//APPL2//RCC2//TGFB1//WNK1//PLXNA1//S100A11//FLNA//LAMA5//LMNA//PHLDA2//PLXNB2//PLEKHG3//OSGIN1//AMOTL2//ACTG1//ACTN4//CDH5//EGFR//EPHA2//IGF1R//LYN//SMAD3//MYO1C//SEMA3F//SNAI1//SEMA7A//SPAG9//FAM89B//CCAR1//SEMA4G//CBLL1//WNT5B//MYADM//FAM83H//DAG1//FOXO3//NF2//PTPRJ//PTPRK//SRF//NKX2…
GO:0033572	transferrin transport	Biological process	4	10	1068	18614	6.97154	0.00171185	0.021723	2.76654	0.00374532	DNM2//LMTK2//STEAP3//MCOLN1
GO:0044351	macropinocytosis	Biological process	4	10	1068	18614	6.97154	0.00171185	0.021723	2.76654	0.00374532	APPL2//DNM2//MAPKAPK3//MAPKAPK2
GO:0090161	Golgi ribbon formation	Biological process	4	10	1068	18614	6.97154	0.00171185	0.021723	2.76654	0.00374532	GOLPH3//MYO18A//GOLGA2//OPTN
GO:0098779	positive regulation of mitophagy in response to mitochondrial depolarization	Biological process	4	10	1068	18614	6.97154	0.00171185	0.021723	2.76654	0.00374532	MFN2//OPTN//HUWE1//CDC37
GO:0010256	endomembrane system organization	Biological process	52	596	1068	18614	1.52064	0.00173035	0.0219177	2.76187	0.0486891	MYH9//SMPD1//SYT7//CHMP5//DMPK//LMNA//ANK3//SPTBN1//A4GALT//GAK//SMPD4//VPS51//GOLGA2//RAB2A//GBF1//CUL7//OPTN//COG5//PLEKHM2//GORASP2//NPLOC4//GOLPH3//RAB1B//UBXN2A//MYO18A//DNM1//SQSTM1//ALS2//RCC1//VCPIP1//MYRF//PLEC//SOD1//VPS37B//VPS37A//ABCA7//NSF//GET4//USO1//ATP6V0C//AP3D1//ZBED3//XKR8//ZNF385A//RTN4//BAG6//YWHAZ//PACSIN1//WHAMM//DNM2//ANXA2//AHNAK
GO:0048588	developmental cell growth	Biological process	25	231	1068	18614	1.88624	0.00173636	0.0219539	2.76036	0.0234082	SOX9//MEX3C//APOE//DNM2//RAB21//PTPRS//RTN4//FN1//SRF//SEMA7A//ULK1//HSP90AB1//DCLK1//AUTS2//NRP1//SEMA3F//SEMA4G//ALCAM//SLIT3//AKAP6//CTDP1//SPAG9//NEDD4L//PLXNA1//EIF2AK4
GO:0030177	positive regulation of Wnt signaling pathway	Biological process	18	146	1068	18614	2.14876	0.00177697	0.0224265	2.75032	0.0168539	CDH3//CSNK1G3//DDX3X//EGFR//GPC3//JUP//SMAD3//SOX4//TBL1X//TGFB1//DKK2//WNK1//WNK2//ZBED3//WNT5B//ATP6V0C//SKI//TMEM132A
GO:0006413	translational initiation	Biological process	16	123	1068	18614	2.26717	0.00179135	0.0225441	2.74682	0.0149813	EIF2S2//EIF3A//EIF3C//EIF4G1//HSPB1//CSDE1//EIF4G3//EIF5B//EIF1//EIF2AK4//ATF4//EIF4EBP1//EIF4EBP2//LARP1//DDX3X//RPS5
GO:0016236	macroautophagy	Biological process	32	322	1068	18614	1.73206	0.00179277	0.0225441	2.74648	0.0299625	ULK1//RB1CC1//RAB1B//UBXN2A//LRBA//OGT//SQSTM1//USP30//GNAI3//LARP1//ATP6V0C//CAPNS1//ERN1//PRKACA//EXOC4//MFN2//GAA//OPTN//CALR//TGFB1//CHMP5//MCOLN1//HUWE1//CDC37//RNF213//UBQLN4//FYCO1//CERS1//NBR1//TBC1D5//VPS37B//VPS37A
GO:0021537	telencephalon development	Biological process	28	270	1068	18614	1.80744	0.00181246	0.0227506	2.74173	0.0262172	PROX1//FEZF2//HPRT1//SLC7A11//ATP2B4//CRKL//HSD3B1//IGF1R//NF2//PTPRS//SRF//NKX2-1//YWHAE//PPP1R9B//ALDH1A3//SKI//EGFR//TRA2B//ADGRG1//POU3F2//POU3F3//RTN4//ZMIZ1//SLC2A1//TUBB2A//KDM1A//CCDC85C//SEMA7A
GO:0071103	DNA conformation change	Biological process	13	90	1068	18614	2.5175	0.00182181	0.0228268	2.7395	0.0121723	TOP1//HMGA1//MCM3//MCM5//MCM7//HMGB3//DDX3X//XRCC6//RFC2//WRNIP1//ASCC2//HFM1//MNAT1
GO:0007229	integrin-mediated signaling pathway	Biological process	15	112	1068	18614	2.33422	0.00183589	0.0229618	2.73615	0.0140449	FLNA//DST//DOCK1//FN1//FUT8//ITGA3//ITGB4//LAMA5//MYH9//NME2//PTPRA//SEMA7A//NRP1//ISG15//RCC2
GO:0014070	response to organic cyclic compound	Biological process	75	932	1068	18614	1.40254	0.00184289	0.0229844	2.7345	0.0702247	GNB1//FLNA//GNAI3//SULT1A3//MED1//SAFB//DDX17//ZMIZ1//CALR//CAT//DNMT3A//ESRRA//GPX4//MMP15//TGFB1//NCOR2//ARPC1B//MBD3//SREBF1//FOSL1//IGF1R//KCNJ11//TRIM25//CBL//PSPH//DNM2//SMPD1//FADD//RXRA//PAQR7//ABCA2//IDH1//PPP1R9B//TRERF1//CALM3//HSD3B1//SLIT3//BIRC2//BSG//NDUFS4//KDM1A//PMVK//SOD1//HSP90B1//ZFP36L1//INHBB//EZR//AKAP6//HCN1//PQBP1//ATP1A1//HSPA1A//HSPA1B//HNRNPU//EGFR//DAG1//GRAMD1A//CEB…
GO:0034329	cell junction assembly	Biological process	41	444	1068	18614	1.60942	0.0018443	0.0229844	2.73417	0.0383895	JUP//PKP3//ARVCF//CDH3//CDH5//PKP4//GJC1//FN1//MECP2//SPTBN2//DST//ITGB4//PLEC//TBCD//BCR//PTPRK//RCC2//WHAMM//ACTG1//PTPRA//SMAD3//PTPRJ//SDC4//NRP1//PHLDB2//OGT//TPBG//CLSTN1//SRF//MPP7//CRKL//PTPRS//EPHA2//LSR//PLXNB2//NPTN//EIF4G1//MYO1C//PRKACA//PRKCH//SNAI1
GO:0009605	response to external stimulus	Biological process	197	2837	1068	18614	1.21025	0.00190313	0.0236751	2.72053	0.184457	PPP1R9B//C3//ZP3//HLA-E//PLCG2//GRIN2D//MECP2//APOE//GDF15//APPL2//XRCC6//PQBP1//NLRP1//LYN//IRAK1//MAPKAPK3//MAPKAPK2//EIF2AK4//B2M//RPS19//TNFSF11//TNFRSF11A//TGFB1//FURIN//RHBDF2//FOSL1//DAG1//KIF5B//SMAD4//NOTCH3//SEMA3F//SLIT3//NKX2-1//SEMA7A//NRP1//LYPLA2//PALLD//USP33//SEMA4G//ERCC1//OGT//ALCAM//ERBB2//GAS6//INHBB//SREBF1//SREBF2//ACTG1//CAPN2//JUND//PSPH//DDX3X//ENO1//HSPB1//SMPD1//HMGA2/…
GO:0010765	positive regulation of sodium ion transport	Biological process	7	32	1068	18614	3.81256	0.00190657	0.0236755	2.71975	0.00655431	ACTN4//DNM2//ANK3//WNK2//MLLT6//PRSS8//AHCYL1
GO:0051234	establishment of localization	Biological process	309	4676	1068	18614	1.15173	0.00195812	0.0242723	2.70816	0.289326	RRS1//RPS15//CENPA//NUMA1//COG5//SLC27A1//PLS1//VIL1//EZR//ATP1A1//DMPK//WNK1//DNM2//ANXA2//LRPAP1//PLCG2//TBC1D5//LYN//RGCC//SLC7A11//SLC38A10//KPNB1//NUP214//POM121//DDX39A//POM121C//THOC5//MCM3AP//VPS51//RPL11//YWHAE//YWHAG//YWHAZ//HAP1//AKAP6//CDC37//CDKN1A//LMNA//MED1//SQSTM1//IPO7//APPL2//EIF4ENIF1//CALR//PRKACA//TGFB1//AHCYL1//MYO1C//NACA//VPS37B//VPS37A//SIL1//BAG6//GET4//M6PR//SNX16//AP3…
GO:0031062	positive regulation of histone methylation	Biological process	8	41	1068	18614	3.40075	0.00200852	0.0247646	2.69712	0.00749064	SMAD4//OGT//WDR5//AUTS2//LMNA//MECP2//SMARCA5//PAXBP1
GO:0098751	bone cell development	Biological process	8	41	1068	18614	3.40075	0.00200852	0.0247646	2.69712	0.00749064	FLNA//MED1//SRF//SH2B3//ZNF385A//ZFPM1//ANXA2//TNFSF11
GO:0140467	integrated stress response signaling	Biological process	8	41	1068	18614	3.40075	0.00200852	0.0247646	2.69712	0.00749064	ATF4//QRICH1//EIF2AK4//ABCA7//CEBPB//CEBPG//MAF//FOSL1
GO:0043407	negative regulation of MAP kinase activity	Biological process	10	60	1068	18614	2.90481	0.00203341	0.0250272	2.69177	0.0093633	PDCD4//DUSP16//APOE//LYN//PTPRJ//SMPD1//SH2B3//CDK5RAP3//SPRY4//PAQR3
GO:0030111	regulation of Wnt signaling pathway	Biological process	33	338	1068	18614	1.70163	0.00204809	0.0251633	2.68865	0.0308989	ALPK2//ATP6V0C//SKI//TMEM132A//HIC1//NXN//CXXC4//ZNRF3//GPC3//KREMEN1//APOE//SOX9//TCF7L2//TLE3//TPBG//DKK2//OTUD5//CDH3//CSNK1G3//DDX3X//EGFR//JUP//SMAD3//SOX4//TBL1X//TGFB1//WNK1//WNK2//ZBED3//RNF213//WNT5B//ITGA3//DCDC2
GO:0017015	regulation of transforming growth factor beta receptor signaling pathway	Biological process	18	148	1068	18614	2.11972	0.00207066	0.0253957	2.68389	0.0168539	HSP90AB1//SMAD4//MEN1//DNM2//HSPA1A//PDPK1//SKI//NKX2-1//OGT//FAM89B//ARID4B//SUDS3//SPRED1//BCL9L//SKOR2//ITGA3//SMAD3//TGFB1
GO:0010970	transport along microtubule	Biological process	20	172	1068	18614	2.02661	0.00208182	0.0254877	2.68156	0.0187266	KIF1A//SOD1//SPG7//TERF2//AP3D1//HAP1//KIF3B//RAB21//KIF4A//DST//DYNC1H1//CEP131//KIF5B//UBB//FYCO1//COPG1//HNRNPU//HSPB1//MAPK8IP3//KIF1C
GO:0048863	stem cell differentiation	Biological process	26	247	1068	18614	1.83461	0.00210444	0.0257192	2.67686	0.0243446	SEMA3F//SEMA7A//NRP1//SOX8//SEMA4G//SOX9//TCOF1//NOLC1//SMAD4//OTUD5//LAMA5//MED1//SRF//SH2B3//FN1//CHD3//MBD3//HNRNPU//CDK13//NELFB//CDK12//LIF//PSMD11//HMGA2//PUM1//ZNF281
GO:0016570	histone modification	Biological process	43	475	1068	18614	1.57777	0.00211453	0.0257973	2.67479	0.0402622	MECP2//MBD3//YEATS2//EP400//HUWE1//BCL6//CHD3//TBL1X//MSL3//SIN3B//TRERF1//SUDS3//IGF2//SMARCA5//PAXBP1//WDR5//CTBP1//SREBF1//JMJD1C//KDM1A//MLLT6//DOT1L//ARID4B//MYBBP1A//TADA2B//CUL4B//USP7//PCGF6//OGT//KMT2B//EHMT1//MEN1//NCOA6//BOD1L1//SMAD4//AUTS2//KDM5C//KDM6B//LMNA//LIF//PRKD2//MCM3AP//FBXL19
GO:0010811	positive regulation of cell-substrate adhesion	Biological process	16	125	1068	18614	2.23089	0.00211994	0.025818	2.67368	0.0149813	DAG1//JUP//SMAD3//PTPRJ//SDC4//NRP1//CALR//CRKL//DNM2//DOCK1//FLNA//P4HB//TRIOBP//MYADM//FN1//ITGA3
GO:0044089	positive regulation of cellular component biogenesis	Biological process	45	503	1068	18614	1.55924	0.00212544	0.0258397	2.67255	0.0421348	DNM2//ACTR3//AUTS2//PFN1//RICTOR//MET//DRG1//NUMA1//CDC42EP1//CDH5//TGFB1//GNL3L//FNIP2//MPP7//VIL1//ISG15//STIL//SRF//NRP1//SMAD3//NF2//PXN//SDC4//RGCC//PTPRJ//TPBG//CLSTN1//HSPA1A//HSPA1B//MECP2//DNMT1//TRIM28//EPS8L1//EPS8L3//DDX3X//PLCG2//SOX9//HAP1//EPHA2//DAG1//PHLDB2//ERCC1//EIF4G1//DYNC1H1//ULK1
GO:0035729	cellular response to hepatocyte growth factor stimulus	Biological process	5	17	1068	18614	5.12613	0.00213422	0.0259011	2.67076	0.00468165	ADAMTS12//MED1//VIL1//NRP1//APPL2
GO:0120035	regulation of plasma membrane bounded cell projection organization	Biological process	55	645	1068	18614	1.48618	0.00214657	0.025993	2.66825	0.0514981	EPHA2//DNM2//ACTR3//AUTS2//ABL2//APOE//ITGA3//LYN//SF3A2//KDM1A//PLXNB2//NPTN//B2M//FLNA//GAK//PTPRS//ITM2C//PAQR3//RTN4//CDC42EP1//PLS1//VIL1//EZR//KLF5//FN1//SRF//SEMA7A//ULK1//PTPRF//IGF1R//KREMEN1//PQBP1//NEDD4L//SKOR2//NRP1//SEMA3F//SEMA4G//POU3F2//PLXNA1//METRN//CRKL//CUL7//RAB21//PARP6//KIF1A//NGEF//PACSIN1//RCC2//PFN1//EPS8L1//EPS8L3//DCDC2//FEZF2//HAP1//CD44
GO:0006412	translation	Biological process	65	790	1068	18614	1.43402	0.00214926	0.025993	2.66771	0.0608614	ZFP36L1//RC3H1//TNKS1BP1//EIF2S2//EIF3A//EIF3C//DRG1//RPL3//RPL5//RPL9//RPL11//RPL23A//RPL29//RPL35A//RPS5//RPS9//RPS15//RPS19//EIF4G1//DDX3X//EIF4G3//EIF5B//EIF1//LARP1//EEF1A2//EEF2//EIF5A//HBS1L//EIF5AL1//GSPT1//FOXO3//MKNK2//TCOF1//NOLC1//GCN1//FARSA//HSPB1//CSDE1//EIF2AK4//CALR//ILF3//YBX1//TOB1//IGF2BP2//EIF4ENIF1//ATF4//MRPS26//TNRC6B//ERBB2//SOX4//PLXNB2//ZCCHC4//LARP6//POLDIP3//EIF4EBP1/…
GO:0006810	transport	Biological process	299	4517	1068	18614	1.15369	0.00216083	0.026028	2.66538	0.279963	RRS1//RPS15//COG5//SLC27A1//PLS1//VIL1//EZR//ATP1A1//DMPK//WNK1//DNM2//ANXA2//LRPAP1//PLCG2//TBC1D5//LYN//RGCC//SLC7A11//SLC38A10//KPNB1//NUP214//POM121//DDX39A//POM121C//THOC5//MCM3AP//VPS51//RPL11//YWHAE//YWHAG//YWHAZ//HAP1//AKAP6//CDC37//CDKN1A//LMNA//MED1//SQSTM1//IPO7//APPL2//EIF4ENIF1//CALR//PRKACA//TGFB1//AHCYL1//MYO1C//NACA//VPS37B//VPS37A//SIL1//BAG6//GET4//M6PR//SNX16//AP3D1//PEX12//MFN…
GO:0036465	synaptic vesicle recycling	Biological process	12	81	1068	18614	2.58205	0.00216339	0.026028	2.66487	0.011236	AP3D1//DNM1//PICALM//GAK//CTBP1//DNM2//PACSIN1//FCHO2//ITSN1//ACTG1//CALM3//SYT7
GO:0120193	tight junction organization	Biological process	12	81	1068	18614	2.58205	0.00216339	0.026028	2.66487	0.011236	CDH5//SRF//TBCD//MPP7//ACTG1//EPHA2//LSR//MYO1C//PRKACA//PRKCH//SNAI1//PLEC
GO:0043043	peptide biosynthetic process	Biological process	67	820	1068	18614	1.42406	0.00219344	0.026344	2.65887	0.0627341	ZFP36L1//RC3H1//TNKS1BP1//EIF2S2//EIF3A//EIF3C//DRG1//RPL3//RPL5//RPL9//RPL11//RPL23A//RPL29//RPL35A//RPS5//RPS9//RPS15//RPS19//EIF4G1//EEF1A2//EIF4EBP2//GSPT1//AIMP1//HBS1L//GCN1//EIF4ENIF1//DDX3X//EIF4G3//EIF5B//EIF1//LARP1//EEF2//EIF5A//EIF5AL1//FOXO3//MKNK2//TCOF1//NOLC1//FARSA//HSPB1//CSDE1//EIF2AK4//CALR//ILF3//YBX1//TOB1//IGF2BP2//ATF4//MRPS26//TNRC6B//ERBB2//SOX4//PLXNB2//ZCCHC4//LARP6//P…
GO:0050000	chromosome localization	Biological process	13	92	1068	18614	2.46277	0.00222758	0.0266719	2.65217	0.0121723	KPNB1//DCTN2//NUDC//RRS1//CHMP5//EML3//ACTR3//INCENP//MAD1L1//DYNC1H1//NUMA1//HNRNPU//LMNA
GO:0002064	epithelial cell development	Biological process	23	210	1068	18614	1.90887	0.00222841	0.0266719	2.652	0.0215356	MET//FASN//GPAT4//PDPK1//FLNB//PLEC//PALLD//EXPH5//SIPA1L3//SOX9//SOX8//KLF5//ST14//SPINT2//EZR//MYADM//WNT5B//ATF4//EPHA2//PROX1//PTPRS//ARID4B//CDH5
GO:0042592	homeostatic process	Biological process	124	1687	1068	18614	1.28108	0.00223869	0.0267489	2.65001	0.116105	NTSR1//SQSTM1//HK1//FOXK2//FOXK1//SH2B3//LYN//RC3H1//SOX9//ACTG1//B2M//CDH3//HSPB1//SOD1//PRKACA//APOE//ATF4//ATP2A1//ATP2B4//CALR//CDH5//DMPK//CHERP//NPTN//STOML2//RMDN3//SMAD4//MYC//ATP1A1//SLC12A4//SLC12A7//SLC9A7//ATP6V0C//SRF//LSR//ZFPM1//CALM3//AKAP6//ANK3//CNNM3//SLC41A1//UBE2K//TNS2//RPS19//ACIN1//MAFG//WNK1//HAP1//SLC27A1//GRINA//BCAP31//SLC7A11//ANO1//MLLT6//FGFR4//PYGL//SOX4//TCF7L2//A…
GO:0051147	regulation of muscle cell differentiation	Biological process	19	161	1068	18614	2.05682	0.00224296	0.0267539	2.64918	0.0177903	DMPK//RBM38//ATP11A//IGF2//PTBP1//SRF//MECP2//ANKRD17//OLFM2//YBX1//PROX1//AKAP6//CTDP1//NFATC3//PDCD4//SMAD4//DNMT1//TGFB1//SUPT6H
GO:0006518	peptide metabolic process	Biological process	76	954	1068	18614	1.38846	0.00224762	0.0267636	2.64828	0.071161	ZFP36L1//RC3H1//TNKS1BP1//EIF2S2//EIF3A//EIF3C//DRG1//RPL3//RPL5//RPL9//RPL11//RPL23A//RPL29//RPL35A//RPS5//RPS9//RPS15//RPS19//EIF4G1//EEF1A2//EIF4EBP2//GSPT1//AIMP1//HBS1L//GCN1//EIF4ENIF1//DDX3X//EIF4G3//EIF5B//EIF1//LARP1//EEF2//EIF5A//EIF5AL1//FOXO3//MKNK2//TCOF1//NOLC1//FARSA//HSPB1//CSDE1//EIF2AK4//FURIN//SPPL3//CALR//ILF3//YBX1//TOB1//IGF2BP2//P4HB//ATF4//MRPS26//ABCA7//TNRC6B//ERBB2//SOX…
GO:0043085	positive regulation of catalytic activity	Biological process	86	1104	1068	18614	1.35768	0.00225421	0.0267962	2.64701	0.0805243	DAP//SMAD3//NLRP1//CALM3//EGFR//IRAK1//FGFR3//PDPK1//ABL2//ARF4//TPX2//GAS6//PPIA//HSP90AB1//VRK3//CDH3//EPHA2//EPHB4//ERBB2//FGFR4//IGF1R//MET//DSTYK//GNAI3//DDX3X//MYC//BCAP31//TGFB1//TNFSF11//DVL2//DVL3//ERN1//MAP3K10//TNFRSF11A//PICALM//BCAR3//PKP4//ARHGAP11A//NET1//RGL3//DOCK6//ALS2//LYN//MNAT1//PROX1//RGCC//SPDYE1//CDKN1A//DAG1//XRCC6//SDC4//APOE//TERF2//TOPORS//TRIB3//HMGA2//SLC27A1//EEF1A…
GO:0040011	locomotion	Biological process	109	1455	1068	18614	1.30567	0.00226181	0.0268299	2.64554	0.10206	RPS19//TNFSF11//TNFRSF11A//ZP3//BCR//FOSL1//DAG1//KIF5B//SMAD4//NOTCH3//SEMA3F//SLIT3//NKX2-1//SEMA7A//NRP1//LYPLA2//PALLD//USP33//SEMA4G//ALCAM//ERBB2//RHOB//CALR//PROX1//PRKD2//APOE//ADIPOR1//DOCK1//ITGA3//PFN1//PLCG2//SOX9//VIL1//IRS2//RTN4//SDC4//APPL2//RCC2//TGFB1//PLEC//WNK1//PLXNA1//S100A11//FLNA//LAMA5//LMNA//PHLDA2//PLXNB2//PLEKHG3//OSGIN1//AMOTL2//ACTG1//ACTN4//CDH5//EGFR//EPHA2//IGF1R/…
GO:0002684	positive regulation of immune system process	Biological process	81	1029	1068	18614	1.37195	0.00226476	0.0268299	2.64498	0.0758427	C3//ZP3//HLA-E//B2M//HLA-A//FADD//ULBP3//XRCC6//PQBP1//NLRP1//LYN//PLCG2//IRAK1//MAPKAPK3//MAPKAPK2//BAG6//HK1//CD55//EIF2AK4//RGCC//WNK1//TGFB1//BCL6//CDKN1A//IRS2//TYK2//GAS6//EGR3//BIRC2//PDPK1//OTUD4//TNIP2//PJA2//APPL2//DDX3X//PTPRS//RTN4//CLPB//TKFC//NPLOC4//HLA-DMB//SLC7A1//IGF2//TNFSF9//JUND//SMARCA2//SMARCD1//ZMIZ1//SART1//SOX4//FOXO3//SOX12//LIF//RIPK1//ZFP36L1//ACIN1//TNFSF11//EXOSC6//…
GO:0033043	regulation of organelle organization	Biological process	90	1165	1068	18614	1.34643	0.00228506	0.0270204	2.6411	0.0842697	TPX2//TAOK1//RCC1//CUL7//CUL9//MAD1L1//HUWE1//SQSTM1//GOLPH3//SMARCA2//SMARCD1//BCL7B//PFN1//COTL1//GBA2//VIL1//SSH3//MYADM//RICTOR//NES//CDH5//TBCD//MET//DRG1//NUMA1//TBC1D4//ANXA2//MYC//TERF2//YLPM1//ERCC1//HNRNPC//HNRNPU//GNL3L//CCT5//FLNA//ARHGEF19//CALR//LIF//RPS6KA2//TOM1L2//IGF2//RGCC//STIL//TRIOBP//WHAMM//ACTG1//CAPN2//SMAD3//NF2//PXN//SDC4//NRP1//PHLDB2//SPTBN1//SPTBN2//DYNC1H1//PROX1//H…
GO:0071496	cellular response to external stimulus	Biological process	32	327	1068	18614	1.70557	0.00228861	0.0270204	2.64043	0.0299625	PPP1R9B//GAS6//INHBB//SREBF1//SREBF2//USP33//CDKN1A//LYN//PLEC//FOSL1//EIF4G1//ULK1//TXN2//PRR5//RICTOR//ATF4//DAP//DEPDC5//GCN1//EIF2AK4//IGF1R//TNFRSF11A//FOXO3//SLC2A1//MYBBP1A//SRF//MED1//RXRA//DAG1//SOX9//FADD//CBL
GO:1901185	negative regulation of ERBB signaling pathway	Biological process	7	33	1068	18614	3.69703	0.00230181	0.0270889	2.63793	0.00655431	CBL//GPRC5A//ZGPAT//SOCS4//EGFR//PTPRJ//PTPN12
GO:0021987	cerebral cortex development	Biological process	16	126	1068	18614	2.21319	0.00230221	0.0270889	2.63786	0.0149813	EGFR//NKX2-1//TRA2B//ADGRG1//POU3F2//POU3F3//RTN4//ZMIZ1//CRKL//PTPRS//SLC2A1//TUBB2A//YWHAE//KDM1A//PPP1R9B//CCDC85C
GO:0035306	positive regulation of dephosphorylation	Biological process	10	61	1068	18614	2.85719	0.00230956	0.0271295	2.63647	0.0093633	SMAD3//CALM3//HSP90AB1//VRK3//CDH5//PPIA//PTBP1//SMPD1//TGFB1//SPPL3
GO:0000280	nuclear division	Biological process	41	450	1068	18614	1.58796	0.00235794	0.0276106	2.62747	0.0383895	HFM1//RGCC//KPNB1//DCTN2//NUDC//RRS1//CHMP5//EML3//RCC1//CUL7//CUL9//MAD1L1//CDC14B//PPP1R9B//KIF3B//NDC1//BAG6//FANCA//UBB//CTDP1//ACTR3//CALR//SPIRE1//PTTG1//LIF//RPS6KA2//TOM1L2//IGF2//INCENP//KIF4A//DIS3L2//XRCC3//GOLGA2//FLNA//TPX2//HNRNPU//HSPA1A//HSPA1B//DRG1//NUMA1//SMARCA5
GO:0085029	extracellular matrix assembly	Biological process	8	42	1068	18614	3.31978	0.00235845	0.0276106	2.62737	0.00749064	PXDN//SMAD3//SOX9//TGFB1//RGCC//DAG1//PHLDB2//GAS6
GO:0006913	nucleocytoplasmic transport	Biological process	32	328	1068	18614	1.70037	0.0024008	0.0279193	2.61964	0.0299625	RRS1//RPS15//KPNB1//NUP214//POM121//DDX39A//POM121C//THOC5//MCM3AP//CDKN1A//LMNA//MED1//SQSTM1//IPO7//APPL2//EIF4ENIF1//CALR//PRKACA//TGFB1//AHCYL1//SUPT6H//PABPN1//POLDIP3//NOLC1//FLNA//JUP//SMAD3//TRIM28//DUSP16//GAS6//YWHAE//NDC1
GO:0048638	regulation of developmental growth	Biological process	32	328	1068	18614	1.70037	0.0024008	0.0279193	2.61964	0.0299625	APOE//DNM2//RAB21//PTPRS//RTN4//SOD1//GPAT4//GDF15//RAI1//IGF2//PLS1//POU3F2//PPIB//VIL1//EZR//FN1//SRF//SEMA7A//FGFR3//ULK1//NRP1//SEMA3F//SEMA4G//DUSP6//PROX1//AKAP6//CTDP1//SPAG9//NEDD4L//EPPK1//CDKN1A//ZP3
GO:0051169	nuclear transport	Biological process	32	328	1068	18614	1.70037	0.0024008	0.0279193	2.61964	0.0299625	RRS1//RPS15//KPNB1//NUP214//POM121//DDX39A//POM121C//THOC5//MCM3AP//CDKN1A//LMNA//MED1//SQSTM1//IPO7//APPL2//EIF4ENIF1//CALR//PRKACA//TGFB1//AHCYL1//NDC1//SUPT6H//PABPN1//POLDIP3//NOLC1//FLNA//JUP//SMAD3//TRIM28//DUSP16//GAS6//YWHAE
GO:0006446	regulation of translational initiation	Biological process	12	82	1068	18614	2.55056	0.00240489	0.0279193	2.6189	0.011236	EIF2AK4//ATF4//EIF4EBP1//EIF4EBP2//LARP1//DDX3X//EIF4G1//HSPB1//CSDE1//EIF4G3//EIF5B//EIF1
GO:0006513	protein monoubiquitination	Biological process	12	82	1068	18614	2.55056	0.00240489	0.0279193	2.6189	0.011236	CUL4B//PCGF6//BIRC2//UBB//CBL//FANCA//PEX12//TRIM25//HUWE1//TOPORS//FAAP100//TRIM41
GO:0040012	regulation of locomotion	Biological process	88	1137	1068	18614	1.34893	0.00241783	0.0280226	2.61657	0.082397	ZP3//BCR//RHOB//CALR//PROX1//NRP1//PRKD2//APOE//ADIPOR1//DOCK1//ITGA3//PFN1//PLCG2//SOX9//VIL1//IRS2//RTN4//SDC4//APPL2//RCC2//TGFB1//WNK1//PLXNA1//S100A11//FLNA//LAMA5//LMNA//PHLDA2//PLXNB2//PLEKHG3//OSGIN1//AMOTL2//ACTG1//ACTN4//CDH5//EGFR//EPHA2//IGF1R//LYN//SMAD3//MYO1C//SEMA3F//SNAI1//SEMA7A//SPAG9//FAM89B//CCAR1//SEMA4G//CBLL1//WNT5B//MYADM//FAM83H//DAG1//FOXO3//NF2//PTPRJ//PTPRK//SRF//NKX2…
GO:0033157	regulation of intracellular protein transport	Biological process	24	224	1068	18614	1.86738	0.00242514	0.0280606	2.61526	0.0224719	TGFB1//NOLC1//FLNA//JUP//SMAD3//TRIM28//GAS6//PRKACA//YWHAE//ANK3//ERBB2//MYO1C//MTCL1//MIEF1//OAZ2//CEP131//B3GAT3//SREBF1//SREBF2//SAE1//HUWE1//UBE2J2//EDEM1//BCAP31
GO:0035303	regulation of dephosphorylation	Biological process	16	127	1068	18614	2.19576	0.00249733	0.0288479	2.60252	0.0149813	SMAD3//CDK5RAP3//PPP1R9B//CALM3//HSP90AB1//VRK3//CDH5//PPIA//PTBP1//SMPD1//TGFB1//SPPL3//PPP1R2//HSP90B1//CSNK2B//YWHAE
GO:0061013	regulation of mRNA catabolic process	Biological process	23	212	1068	18614	1.89086	0.00251721	0.0289867	2.59908	0.0215356	ZFP36L1//RC3H1//TNKS1BP1//MAPKAPK2//PUM1//SERBP1//PCBP4//FUS//HNRNPU//YBX1//TAF15//LARP1//PABPC1//RBM38//EIF4ENIF1//TOB1//TNRC6B//CSDE1//IGF2BP2//HNRNPC//PKP3//DIS3L2//HNRNPAB
GO:1903311	regulation of mRNA metabolic process	Biological process	32	329	1068	18614	1.69521	0.00251769	0.0289867	2.599	0.0299625	ZFP36L1//RC3H1//TNKS1BP1//HNRNPU//PTBP1//TRA2B//DDX17//RBM38//RBM15//AHCYL1//MAPKAPK2//PUM1//SERBP1//PCBP4//SNRNP70//DAZAP1//FUS//YBX1//TAF15//LARP1//PABPC1//EIF4ENIF1//SAFB//SUPT6H//TOB1//TNRC6B//CSDE1//IGF2BP2//HNRNPC//PKP3//DIS3L2//HNRNPAB
GO:0035295	tube development	Biological process	89	1154	1068	18614	1.34417	0.00253115	0.0290936	2.59668	0.0833333	ACTG1//ANXA2//RHOB//BSG//KLF5//EPHB4//FLNA//FN1//HSPG2//MYH9//MED1//YWHAZ//PXDN//NRP1//AIMP1//ADGRG1//POFUT1//PRKD2//AMOTL2//RNF213//NAA15//SRF//RBM15//ZFP36L1//EPHA2//TGFB1//CUL7//GJC1//ZMIZ1//CAT//SMAD3//SDC4//CRLF1//GPC3//LAMA5//SMAD4//MYC//SOX9//SOX4//DVL2//PFN1//PRKACA//STIL//SKI//ST14//SEC24B//SPINT2//PLXNB2//EGR3//ATP2B4//MECP2//PGK1//RGCC//SPRED1//MARCKS//PROX1//PHGDH//EIF4G1//ITGA3//SREB…
GO:0051310	metaphase plate congression	Biological process	11	72	1068	18614	2.66274	0.00254438	0.0291493	2.59442	0.0102996	KPNB1//DCTN2//NUDC//RRS1//CHMP5//EML3//MAD1L1//DYNC1H1//NUMA1//HNRNPU//INCENP
GO:0099518	vesicle cytoskeletal trafficking	Biological process	11	72	1068	18614	2.66274	0.00254438	0.0291493	2.59442	0.0102996	ACTN4//MYO1C//MYO5C//KIF5B//HAP1//AP3D1//DYNC1H1//KIF3B//FYCO1//KIF1A//KIF1C
GO:0006694	steroid biosynthetic process	Biological process	20	175	1068	18614	1.99187	0.00255459	0.0292181	2.59268	0.0187266	ACLY//DHCR24//CYB5R3//SREBF1//PMVK//SCP2//ACOT8//HSD3B1//MED1//HSD17B11//SNAI1//ATP1A1//CACNA1H//SCAP//APOE//SOD1//FGFR4//PROX1//IGF1R//FDXR
GO:0030167	proteoglycan catabolic process	Biological process	4	11	1068	18614	6.33776	0.00256848	0.0292328	2.59032	0.00374532	GPC1//IDS//IDUA//ADAMTS12
GO:0075522	IRES-dependent viral translational initiation	Biological process	4	11	1068	18614	6.33776	0.00256848	0.0292328	2.59032	0.00374532	PCBP2//PTBP1//CSDE1//EIF3A
GO:2000644	regulation of receptor catabolic process	Biological process	4	11	1068	18614	6.33776	0.00256848	0.0292328	2.59032	0.00374532	ANXA2//FURIN//ABCA2//APOE
GO:1903844	regulation of cellular response to transforming growth factor beta stimulus	Biological process	18	151	1068	18614	2.07761	0.00258698	0.0293952	2.58721	0.0168539	ITGA3//SMAD3//SMAD4//TGFB1//HSP90AB1//MEN1//DNM2//HSPA1A//PDPK1//SKI//NKX2-1//OGT//FAM89B//ARID4B//SUDS3//SPRED1//BCL9L//SKOR2
GO:0030097	hemopoiesis	Biological process	74	930	1068	18614	1.38681	0.00263278	0.0298482	2.57959	0.0692884	EEF2//LYN//TGFB1//SIPA1L3//RRS1//PRRC2C//ZFPM1//PLCG2//BCL6//SOX4//NCOA6//CEBPG//PTPRJ//JAG2//RPS19//ACIN1//MAF//MYH9//SRF//NBEAL2//ZNF385A//FASN//MED1//THOC5//LIF//EPHA2//GPC3//TNFSF11//TNFRSF11A//TOB2//CLPB//GAS6//B2M//ZFP36L1//FADD//PRR7//ERBB2//SOD1//TNFRSF9//EGR3//ATF4//SH2B3//ERCC1//FLNA//ANXA2//KLF2//MEN1//HMGB3//SMARCA2//SMARCD1//ZMIZ1//TNFSF9//SART1//FANCA//FOXO3//SOX12//XRCC6//RC3H1//RB…
GO:0032101	regulation of response to external stimulus	Biological process	84	1080	1068	18614	1.35558	0.00263543	0.0298482	2.57915	0.0786517	C3//ZP3//HLA-E//XRCC6//PQBP1//NLRP1//LYN//PLCG2//IRAK1//MAPKAPK3//MAPKAPK2//EIF2AK4//TGFB1//FURIN//RHBDF2//APOE//WNK1//CD55//NENF//BIRC2//PDPK1//OTUD4//TNIP2//PJA2//APPL2//DDX3X//PTPRS//RTN4//HSPB1//PRKD2//CLPB//TKFC//NPLOC4//HLA-A//ANXA2//PTPRF//FLNA//IGF1R//KREMEN1//NRP1//SEMA3F//SEMA7A//SEMA4G//PCBP2//BCL6//FANCA//GPX4//BRD4//AKNA//ADAMTS12//RICTOR//BCR//CDH5//SMAD3//SOD1//CEBPB//LDLR//RIPK1//…
GO:0032392	DNA geometric change	Biological process	12	83	1068	18614	2.51983	0.00266792	0.0301181	2.57383	0.011236	HMGA1//MCM3//MCM5//MCM7//DDX3X//XRCC6//RFC2//WRNIP1//ASCC2//HFM1//MNAT1//HMGB3
GO:0072332	intrinsic apoptotic signaling pathway by p53 class mediator	Biological process	12	83	1068	18614	2.51983	0.00266792	0.0301181	2.57383	0.011236	CDKN1A//BAG6//TOPORS//USP28//CD44//KDM1A//ZNF385A//EIF5A//MYC//RPL11//UBB//MYBBP1A
GO:0030855	epithelial cell differentiation	Biological process	60	725	1068	18614	1.44239	0.00274708	0.0309614	2.56113	0.0561798	MET//SOX9//FASN//GPAT4//MEN1//PDPK1//FLNB//PLEC//PALLD//EXPH5//SIPA1L3//JAG2//BCR//EPHA2//KRT10//MED1//ST14//CERS3//CDH3//KDM6B//MAFG//MAFF//ZFP36L1//NME2//NUMA1//PRKCH//SOX8//PLS1//SOD1//SEC24B//TRIOBP//NKX2-1//KLF2//SOX4//KLF5//CEBPB//SPINT2//PSAP//PROX1//SMAD4//EZR//MYADM//POU3F2//SMAD3//MAF//NF2//SLC7A11//WNT5B//ATF4//LIF//PTPRS//NRP1//ARID4B//SPRED1//CDH5//ID3//PGK1//TAGLN//VIL1//TAGLN2
GO:0021879	forebrain neuron differentiation	Biological process	8	43	1068	18614	3.24257	0.00275441	0.0309761	2.55997	0.00749064	PLXNA1//NRP1//ZMIZ1//NKX2-1//UBB//FEZF2//B2M//PROX1
GO:0006516	glycoprotein catabolic process	Biological process	7	34	1068	18614	3.58829	0.00275729	0.0309761	2.55952	0.00655431	ADAMTS12//GPC1//IDS//IDUA//EDEM1//FBXO2//STT3B
GO:0008203	cholesterol metabolic process	Biological process	17	140	1068	18614	2.11636	0.00276281	0.0309881	2.55865	0.0159176	ACLY//DHCR24//CYB5R3//SREBF1//PMVK//APOE//SCAP//SOD1//LDLR//CAT//CLN8//FDXR//HDLBP//NFE2L1//SMPD1//SREBF2//GBA2
GO:0016331	morphogenesis of embryonic epithelium	Biological process	18	152	1068	18614	2.06394	0.00278135	0.0311457	2.55574	0.0168539	SOX4//DVL2//PFN1//PRKACA//SDC4//STIL//SKI//ST14//TGFB1//SEC24B//SPINT2//PLXNB2//ALDH1A3//SOX9//SOX8//DVL3//JAG2//LAMA5
GO:0019081	viral translation	Biological process	5	18	1068	18614	4.84134	0.00281687	0.0314423	2.55023	0.00468165	PCBP2//PTBP1//CSDE1//EIF3A//EIF2AK4
GO:1903729	regulation of plasma membrane organization	Biological process	5	18	1068	18614	4.84134	0.00281687	0.0314423	2.55023	0.00468165	DNM2//PLEKHM2//MYH9//ANXA2//AHNAK
GO:0090287	regulation of cellular response to growth factor stimulus	Biological process	33	345	1068	18614	1.66711	0.00283871	0.0316352	2.54688	0.0308989	ITGA3//SMAD3//SMAD4//TGFB1//HSP90AB1//MEN1//DNM2//HSPA1A//PDPK1//SKI//NKX2-1//OGT//FAM89B//ARID4B//SUDS3//SPRED1//BCL9L//SKOR2//CDH5//GPC3//NUMA1//NBL1//TOB1//CRIM1//NRP1//PRKD2//GPC1//SPRY4//DSTYK//NPTN//MYO1C//ATP2B4//ADAMTS12
GO:0050766	positive regulation of phagocytosis	Biological process	11	73	1068	18614	2.62626	0.00284392	0.0316426	2.54608	0.0102996	C3//PLCG2//APPL2//ABCA7//MYO18A//PTPRJ//BCR//CALR//DNM2//GAS6//SOD1
GO:0006354	DNA-templated transcription elongation	Biological process	16	129	1068	18614	2.16172	0.00292891	0.0325362	2.53329	0.0149813	SUPT6H//CTDP1//SUPT16H//EAF1//THOC5//MED1//CDK13//BRD4//MED15//CDK12//MED9//MED29//MED30//HNRNPU//NELFB//NELFCD
GO:1902105	regulation of leukocyte differentiation	Biological process	31	319	1068	18614	1.69371	0.00295184	0.0326882	2.52991	0.0290262	LYN//TGFB1//GAS6//SOD1//ERBB2//EGR3//BCL6//ZFP36L1//HMGB3//SMARCA2//SMARCD1//ZMIZ1//TNFSF9//SART1//SOX4//FANCA//FOXO3//SOX12//XRCC6//RC3H1//LIF//RIPK1//FADD//MYC//ACIN1//CEBPB//ESRRA//TOB2//TNFSF11//AP3D1//ZFPM1
GO:0070059	intrinsic apoptotic signaling pathway in response to endoplasmic reticulum stress	Biological process	10	63	1068	18614	2.76648	0.00295199	0.0326882	2.52988	0.0093633	GRINA//HSPA1A//HYOU1//ATF4//ATP2A1//CEBPB//ERN1//BAG6//QRICH1//TRIB3
GO:0002753	cytosolic pattern recognition receptor signaling pathway	Biological process	13	95	1068	18614	2.385	0.002973	0.0328685	2.5268	0.0121723	TNIP2//DDX3X//IRAK1//PTPRS//RTN4//CLPB//TKFC//BIRC2//NPLOC4//HSPA1A//HSPA1B//ANKRD17//PUM1
GO:0021854	hypothalamus development	Biological process	6	26	1068	18614	4.02204	0.00300444	0.0331633	2.52224	0.00561798	PLXNA1//NRP1//UBB//POU3F2//HAP1//NKX2-1
GO:1903706	regulation of hemopoiesis	Biological process	38	415	1068	18614	1.59589	0.0030649	0.033777	2.51358	0.0355805	LYN//ZFPM1//TGFB1//GAS6//SOD1//ERBB2//EGR3//BCL6//ZFP36L1//HMGB3//SMARCA2//SMARCD1//ZMIZ1//TNFSF9//SART1//SOX4//FANCA//FOXO3//SOX12//XRCC6//RC3H1//RBM15//B2M//P4HTM//HSPA1A//HSPA1B//MED1//ISG15//LIF//RIPK1//FADD//MYC//ACIN1//CEBPB//ESRRA//TOB2//TNFSF11//AP3D1
GO:0001503	ossification	Biological process	39	429	1068	18614	1.58444	0.00308641	0.0339602	2.51055	0.0365169	CAT//COL6A1//EPHA2//FASN//HNRNPC//HNRNPU//IGF2//SMAD4//RPS15//SNAI1//SEMA7A//MYBBP1A//SNRNP200//SOX8//FGFR3//INPPL1//JUND//SMAD3//MEN1//ESRRA//SOX9//KREMEN1//ATF4//GPC3//NBR1//RXRA//ISG15//ADAMTS12//PRKACA//ID3//SKI//TOB1//CRIM1//CEBPB//CLIC1//TOB2//EGFR//TNFSF11//TNFRSF11A
GO:0042063	gliogenesis	Biological process	31	320	1068	18614	1.68842	0.00309447	0.0339952	2.50941	0.0290262	METRN//NF2//SKI//MYRF//LYN//TGFB1//MECP2//SOX4//SOX8//GPC1//SOX9//PHGDH//ADGRG1//RTN4//ZMIZ1//POU3F2//B4GALT5//DAG1//PLEC//SOD1//ABCA2//ITGB4//CUL4B//ERBB2//NKX2-1//LIF//GPR157//PRKCH//LDLR//ANO1//CRKL
GO:0051168	nuclear export	Biological process	19	166	1068	18614	1.99487	0.00317351	0.0348084	2.49846	0.0177903	RRS1//RPS15//NUP214//POM121//DDX39A//POM121C//THOC5//MCM3AP//CALR//PRKACA//TGFB1//AHCYL1//SUPT6H//PABPN1//POLDIP3//DUSP16//GAS6//YWHAE//EIF4ENIF1
GO:0071526	semaphorin-plexin signaling pathway	Biological process	8	44	1068	18614	3.16888	0.00320036	0.0350124	2.4948	0.00749064	SEMA3F//NRP1//PLXNA1//PLXNB2//FLNA//MET//SEMA7A//SEMA4G
GO:0009411	response to UV	Biological process	18	154	1068	18614	2.03714	0.00320673	0.0350124	2.49394	0.0168539	CAT//ERCC1//MC1R//ATF4//MYC//PTPRK//SMPD1//CUL4B//KDM1A//TMEM161A//USP28//EIF2AK4//EGFR//CERS1//CDKN1A//NLRP1//MEN1//UBE4B
GO:0006986	response to unfolded protein	Biological process	17	142	1068	18614	2.08655	0.00320721	0.0350124	2.49387	0.0159176	ATF4//QRICH1//PARP6//CDK5RAP3//ERN1//HSPA1A//HSPA1B//OPTN//HSPA14//ABCA7//HSPB1//HSP90AB1//DNAJB1//EDEM1//MFN2//UBE2J2//STT3B
GO:1901653	cellular response to peptide	Biological process	35	375	1068	18614	1.62669	0.00322183	0.035117	2.4919	0.0327715	EIF4EBP2//IGF1R//IGF2//PDPK1//PIK3C2A//PTPRA//SREBF1//BCAR3//IRS2//ZNF106//ZFP36L1//INHBB//YWHAG//TBC1D4//TRIB3//AHCYL1//SLC27A1//OGT//PTPRE//LONP1//TNS2//ADIPOR1//PXN//LYN//GDF15//CHMP5//TRIM41//MEN1//USO1//APPL2//ESRRA//MYO1C//KLF2//ANO1//PPP1R9B
GO:0031507	heterochromatin formation	Biological process	13	96	1068	18614	2.36016	0.00326249	0.0355045	2.48645	0.0121723	SMARCA5//DNMT1//DNMT3A//MBD3//KDM1A//TRIM28//EHMT1//CTBP1//LMNA//MECP2//HMGA2//SCMH1//DOT1L
GO:0032366	intracellular sterol transport	Biological process	7	35	1068	18614	3.48577	0.0032788	0.0355706	2.48428	0.00655431	ABCA2//SCP2//LDLR//VPS51//SYT7//ANXA2//GRAMD1A
GO:1902253	regulation of intrinsic apoptotic signaling pathway by p53 class mediator	Biological process	7	35	1068	18614	3.48577	0.0032788	0.0355706	2.48428	0.00655431	CD44//KDM1A//ZNF385A//EIF5A//MYC//RPL11//UBB
GO:0071375	cellular response to peptide hormone stimulus	Biological process	30	308	1068	18614	1.69761	0.00330112	0.035757	2.48134	0.0280899	EIF4EBP2//IGF1R//IGF2//PDPK1//PIK3C2A//PTPRA//SREBF1//BCAR3//IRS2//ZNF106//ZFP36L1//INHBB//YWHAG//TBC1D4//TRIB3//AHCYL1//SLC27A1//OGT//PTPRE//LONP1//TNS2//ADIPOR1//PXN//LYN//GDF15//USO1//APPL2//ESRRA//MYO1C//MEN1
GO:0010639	negative regulation of organelle organization	Biological process	34	362	1068	18614	1.63696	0.00331163	0.0358151	2.47996	0.0318352	TPX2//TAOK1//MAD1L1//HUWE1//PFN1//SSH3//MYADM//CDH5//TBCD//TBC1D4//ERCC1//TERF2//HNRNPC//HNRNPU//GNL3L//LIF//RPS6KA2//TOM1L2//VIL1//TRIOBP//MET//PHLDB2//SPTBN1//SPTBN2//LMNA//INCENP//XRCC3//SLC25A6//HSPA1A//USP30//DNM2//SMARCA5//SMAD4//MNAT1
GO:0040014	regulation of multicellular organism growth	Biological process	10	64	1068	18614	2.72326	0.0033227	0.0358789	2.47851	0.0093633	GDF15//RAI1//IGF2//PLS1//POU3F2//PPIB//VIL1//EZR//SOD1//GPAT4
GO:0031113	regulation of microtubule polymerization	Biological process	9	54	1068	18614	2.90481	0.00335693	0.0361924	2.47406	0.00842697	CDH5//TBCD//MET//DRG1//NUMA1//HSPA1A//HSPA1B//MECP2//GBA2
GO:1903900	regulation of viral life cycle	Biological process	17	143	1068	18614	2.07196	0.00345068	0.0371455	2.4621	0.0159176	PPIA//DDX3X//LARP1//PABPC1//ILF3//PROX1//ISG15//HMGA2//TRIM28//TRIM25//TRIM62//LY6E//TRIM8//P4HB//FURIN//SMPD1//VPS37B
GO:0010720	positive regulation of cell development	Biological process	39	432	1068	18614	1.57344	0.00347801	0.0373819	2.45867	0.0365169	KDM1A//TGFB1//SOX8//GAS6//EGR3//SMARCA2//SMARCD1//ZMIZ1//TNFSF9//SART1//SOX4//BCL6//FOXO3//SOX12//XRCC6//LIF//RIPK1//FADD//ZFP36L1//ACIN1//TNFSF11//FN1//SRF//SEMA7A//NPTN//DAG1//NRP1//HAP1//PLXNA1//PLXNB2//METRN//CUL7//RAB21//PARP6//AP3D1//LYN//MECP2//PRKCH//CDH5
GO:0001707	mesoderm formation	Biological process	11	75	1068	18614	2.55623	0.0035281	0.0378034	2.45246	0.0102996	EPHA2//ITGA3//ITGB4//HMGA2//KDM6B//EXOC4//SMAD3//NF2//PRKACA//SNAI1//SRF
GO:0120192	tight junction assembly	Biological process	11	75	1068	18614	2.55623	0.0035281	0.0378034	2.45246	0.0102996	CDH5//SRF//TBCD//MPP7//EPHA2//LSR//MYO1C//PRKACA//PRKCH//SNAI1//ACTG1
GO:0008202	steroid metabolic process	Biological process	31	323	1068	18614	1.67274	0.00355812	0.0380664	2.44878	0.0290262	FDXR//HSD3B1//SCP2//ACLY//DHCR24//CYB5R3//SREBF1//PMVK//ACOT8//MED1//HSD17B11//APOE//CAT//CLN8//HDLBP//LDLR//NFE2L1//SMPD1//SREBF2//SCAP//GBA2//MECP2//SNAI1//ABCA2//ATP1A1//CACNA1H//SOD1//FGFR4//PROX1//IGF1R//SULT1A3
GO:0034109	homotypic cell-cell adhesion	Biological process	13	97	1068	18614	2.33582	0.00357448	0.0381827	2.44679	0.0121723	ANK3//TNFSF11//ACTG1//CLIC1//FLNA//HSPB1//MYH9//PPIA//MYL9//SLC7A11//JUP//LYN//SH2B3
GO:0021766	hippocampus development	Biological process	12	86	1068	18614	2.43193	0.00360021	0.0383985	2.44367	0.011236	PROX1//FEZF2//ATP2B4//CRKL//HSD3B1//IGF1R//NF2//PTPRS//SRF//NKX2-1//YWHAE//PPP1R9B
GO:0016055	Wnt signaling pathway	Biological process	41	461	1068	18614	1.55007	0.00362564	0.0386106	2.44062	0.0383895	ALPK2//ITGA3//DCDC2//ATP6V0C//SKI//TMEM132A//HIC1//NXN//CXXC4//DVL2//DVL3//ZNRF3//TCF7L2//GPC3//JUP//SOX9//WNT5B//BCL9L//ARHGEF19//KREMEN1//CDH3//APOE//TLE3//TPBG//DKK2//OTUD5//CSNK1G3//DDX3X//EGFR//SMAD3//SOX4//TBL1X//TGFB1//WNK1//WNK2//ZBED3//RNF213//CSNK2B//PLCG2//BCL7B//AMOTL2
GO:0035728	response to hepatocyte growth factor	Biological process	5	19	1068	18614	4.58654	0.0036444	0.0386919	2.43837	0.00468165	MED1//VIL1//NRP1//APPL2//ADAMTS12
GO:0045947	negative regulation of translational initiation	Biological process	5	19	1068	18614	4.58654	0.0036444	0.0386919	2.43837	0.00468165	ATF4//EIF2AK4//EIF4EBP1//EIF4EBP2//LARP1
GO:0032252	secretory granule localization	Biological process	4	12	1068	18614	5.80961	0.00367899	0.038881	2.43427	0.00374532	KIF1A//KIF5B//KIF1C//USO1
GO:0071635	negative regulation of transforming growth factor beta production	Biological process	4	12	1068	18614	5.80961	0.00367899	0.038881	2.43427	0.00374532	FURIN//CDH3//HSP90AB1//FN1
GO:1901535	regulation of DNA demethylation	Biological process	4	12	1068	18614	5.80961	0.00367899	0.038881	2.43427	0.00374532	TRIM28//HNRNPAB//USP7//OTUD4
GO:0051146	striated muscle cell differentiation	Biological process	29	297	1068	18614	1.70181	0.00369156	0.0389547	2.43279	0.0271536	CAPN2//DOCK1//MYH9//CACNA1H//DMPK//RBM38//ATP11A//PLEC//SKI//KLF5//MYL9//PROX1//ACTG1//FLNC//KRT8//SRF//YBX1//CALR//KDM6B//HNRNPU//ALPK2//LMNA//AKAP6//CTDP1//GDF15//SMAD4//TGFB1//IGF2//SPAG9
GO:0001775	cell activation	Biological process	84	1094	1068	18614	1.33823	0.0037262	0.0392606	2.42873	0.0786517	MYH9//GBF1//NFKB2//PLCG2//EIF2AK4//ZFPM1//BCL6//LYN//APOE//FLNA//KLF5//BAG6//ULBP3//PPIA//SRF//CEBPG//PTPRJ//JAG2//SOX4//RC3H1//CDKN1A//IRS2//HLA-E//TYK2//GAS6//B2M//ZFP36L1//FADD//PRR7//ERBB2//SOD1//TNFRSF9//EGR3//STOML2//AKAP12//HLA-A//HLA-DMB//SLC7A1//ZP3//IGF2//TNFSF9//CD44//SMAD3//TXLNA//SMAD4//CEBPB//SDC4//MAD1L1//PJA2//MYO18A//JUND//TNIP2//CBL//PDPK1//BCR//MEN1//ERCC1//EXOSC6//SUPT6H//HMGB…
GO:0071702	organic substance transport	Biological process	193	2815	1068	18614	1.19494	0.00376409	0.0395998	2.42434	0.180712	SLC27A1//PLS1//VIL1//EZR//LYN//SLC7A11//SLC38A10//KPNB1//NUP214//POM121//DDX39A//POM121C//THOC5//MCM3AP//VPS51//RPL11//YWHAE//YWHAG//YWHAZ//HAP1//AKAP6//CDC37//CDKN1A//LMNA//MED1//SQSTM1//IPO7//APPL2//EIF4ENIF1//CALR//PRKACA//TGFB1//AHCYL1//MYO1C//NACA//VPS37B//VPS37A//SIL1//BAG6//GET4//M6PR//SNX16//AP3D1//PEX12//MFN2//BCAP31//TOMM34//TOMM5//ATP2A1//SLC1A5//SLC7A1//ABCA2//CLN8//HDLBP//NME4//STARD…
GO:0045814	negative regulation of gene expression, epigenetic	Biological process	14	109	1068	18614	2.23857	0.00378718	0.0397826	2.42168	0.0131086	SMARCA5//DNMT1//DNMT3A//MBD3//USP7//CTBP1//LMNA//MECP2//HMGA2//SCMH1//DOT1L//KDM1A//TRIM28//EHMT1
GO:0030224	monocyte differentiation	Biological process	7	36	1068	18614	3.38894	0.00387226	0.0405538	2.41204	0.00655431	MYC//ZFP36L1//ACIN1//FASN//MYH9//MED1//THOC5
GO:2000758	positive regulation of peptidyl-lysine acetylation	Biological process	7	36	1068	18614	3.38894	0.00387226	0.0405538	2.41204	0.00655431	SMARCA5//MYBBP1A//TADA2B//LIF//SMAD4//AUTS2//SOX4
GO:0198738	cell-cell signaling by wnt	Biological process	41	463	1068	18614	1.54337	0.00391	0.0408875	2.40782	0.0383895	ALPK2//CSNK1G3//CSNK2B//DDX3X//HIC1//PLCG2//TLE3//BCL7B//DKK2//AMOTL2//NXN//CXXC4//KREMEN1//ZNRF3//ZBED3//ITGA3//DCDC2//ATP6V0C//SKI//TMEM132A//DVL2//DVL3//TCF7L2//GPC3//JUP//SOX9//WNT5B//BCL9L//ARHGEF19//CDH3//APOE//TPBG//OTUD5//EGFR//SMAD3//SOX4//TBL1X//TGFB1//WNK1//WNK2//RNF213
GO:0007422	peripheral nervous system development	Biological process	11	76	1068	18614	2.5226	0.00391639	0.0408928	2.40711	0.0102996	GPC1//DAG1//POU3F2//SKI//PLEC//SOD1//ITGB4//ISL2//EGR3//ERBB2//SOX8
GO:0006066	alcohol metabolic process	Biological process	34	366	1068	18614	1.61907	0.00393471	0.0410224	2.40509	0.0318352	MECP2//ISYNA1//ALDH1B1//SULT1A3//IDH1//IDH3G//ACLY//DHCR24//CYB5R3//SREBF1//PMVK//APOE//SPR//CAT//CLN8//FDXR//HDLBP//LDLR//NFE2L1//SMPD1//SREBF2//SCAP//GBA2//TPI1//TKFC//CACNA1H//IP6K2//PLCG2//ALDH1A3//INPP5B//SOD1//ABCA2//ACER3//NTSR1
GO:0042594	response to starvation	Biological process	22	207	1068	18614	1.85234	0.00396116	0.0410775	2.40218	0.0205993	GAS6//INHBB//SREBF1//SREBF2//USP33//ATF4//CDKN1A//DAP//DEPDC5//GCN1//EIF2AK4//IGF1R//TNFRSF11A//FOXO3//SLC2A1//MYBBP1A//LARP1//CBL//FOXK2//ULK1//TBC1D5//FOXK1
GO:0002088	lens development in camera-type eye	Biological process	12	87	1068	18614	2.40398	0.00396361	0.0410775	2.40191	0.011236	SKI//BCAR3//SMAD3//MAF//NF2//SLC7A11//WNT5B//ATF4//EPHA2//PROX1//SPRED1//MED1
GO:0032092	positive regulation of protein binding	Biological process	12	87	1068	18614	2.40398	0.00396361	0.0410775	2.40191	0.011236	NRP1//B2M//PPP2CB//ANXA2//APOE//RPL11//TCF7L2//TRIM28//USP33//TMEM132A//TRIB3//SPPL3
GO:0046785	microtubule polymerization	Biological process	12	87	1068	18614	2.40398	0.00396361	0.0410775	2.40191	0.011236	GOLGA2//TUBGCP3//TPX2//GBA2//CDH5//TBCD//MET//DRG1//NUMA1//HSPA1A//HSPA1B//MECP2
GO:0031347	regulation of defense response	Biological process	62	767	1068	18614	1.40885	0.00400467	0.0414412	2.39743	0.0580524	C3//ZP3//HLA-E//XRCC6//PQBP1//NLRP1//LYN//PLCG2//IRAK1//MAPKAPK3//MAPKAPK2//EIF2AK4//TGFB1//FURIN//RHBDF2//BIRC2//PDPK1//OTUD4//TNIP2//PJA2//APPL2//DDX3X//PTPRS//RTN4//CLPB//TKFC//NPLOC4//HLA-A//APOE//PCBP2//BCL6//FANCA//GPX4//SEMA7A//BRD4//AKNA//ADAMTS12//RICTOR//BCR//CDH5//SMAD3//SOD1//CEBPB//LDLR//RIPK1//PDCD4//RPS19//CDC37//MED1//ISG15//UBE2K//FADD//TRIM41//HSPA1A//HSPA1B//TNFSF11//TNFRSF11A/…
GO:0006479	protein methylation	Biological process	20	182	1068	18614	1.91526	0.00401746	0.0414501	2.39605	0.0187266	MECP2//EHMT1//SMARCA5//PAXBP1//MLLT6//DOT1L//ARID4B//KMT2B//MEN1//WDR5//NCOA6//BOD1L1//SMAD4//OGT//AUTS2//KDM1A//LMNA//DNMT3A//GSPT1//SNRPB
GO:0008213	protein alkylation	Biological process	20	182	1068	18614	1.91526	0.00401746	0.0414501	2.39605	0.0187266	DNMT3A//GSPT1//SNRPB//MECP2//EHMT1//SMARCA5//PAXBP1//MLLT6//DOT1L//ARID4B//KMT2B//MEN1//WDR5//NCOA6//BOD1L1//SMAD4//OGT//AUTS2//KDM1A//LMNA
GO:0002218	activation of innate immune response	Biological process	24	233	1068	18614	1.79525	0.00403245	0.0415432	2.39443	0.0224719	NLRP1//LYN//PLCG2//IRAK1//MAPKAPK3//MAPKAPK2//BIRC2//PDPK1//OTUD4//TNIP2//PJA2//APPL2//DDX3X//PTPRS//RTN4//CLPB//TKFC//NPLOC4//HSPA1A//HSPA1B//ANKRD17//PUM1//XRCC6//PQBP1
GO:0030522	intracellular receptor signaling pathway	Biological process	29	299	1068	18614	1.69042	0.00406069	0.0417723	2.3914	0.0271536	MED1//RXRA//SAFB//DDX17//ZMIZ1//CALR//TNIP2//DDX3X//IRAK1//PTPRS//RTN4//ACTN4//CLPB//TKFC//BIRC2//NPLOC4//CRKL//KLF2//TRERF1//KDM1A//NCOR2//HSPA1A//HSPA1B//ANKRD17//PUM1//NR2F6//ESRRA//SREBF1//DCBLD2
GO:0051301	cell division	Biological process	53	636	1068	18614	1.4524	0.00410311	0.0420701	2.38689	0.0496255	ANK3//RHOB//CENPA//INCENP//SPTBN1//CUL7//KIF4A//EXOC4//GOLGA2//ACTR3//AKNA//POU3F2//POU3F3//CALM3//PRPF40A//IGF1R//PKP4//CDC14B//KIF3B//MYH9//SPIRE1//TOP1//WDR5//YEATS2//CAT//IGF2//YBX1//TGFB1//MYC//CHMP5//PLEC//CDK3//RCC1//CLTA//DYNC1H1//GNAI3//HNRNPU//NUMA1//PPP1CB//HMGA2//MAD1L1//CTDP1//PTTG1//TUBA1B//NUDC//TXNL4A//TRIOBP//TPX2//RCC2//TUBA1C//NEK9//DIS3L2//EML3
GO:0045445	myoblast differentiation	Biological process	14	110	1068	18614	2.21822	0.00411642	0.0420701	2.38548	0.0131086	ZFP36L1//ID3//SOX9//TGFB1//SOX8//SMARCA2//SMARCD1//SOX4//XKR8//TCF7L2//SRF//PLEC//DDX17//BCL9L
GO:0090263	positive regulation of canonical Wnt signaling pathway	Biological process	14	110	1068	18614	2.21822	0.00411642	0.0420701	2.38548	0.0131086	CDH3//CSNK1G3//DDX3X//EGFR//GPC3//JUP//SMAD3//SOX4//TBL1X//TGFB1//DKK2//WNK1//WNK2//ZBED3
GO:0043488	regulation of mRNA stability	Biological process	21	195	1068	18614	1.87695	0.00412418	0.0420701	2.38466	0.0196629	ZFP36L1//RC3H1//TNKS1BP1//FUS//HNRNPU//YBX1//TAF15//LARP1//PABPC1//RBM38//EIF4ENIF1//TOB1//TNRC6B//PUM1//CSDE1//IGF2BP2//HNRNPC//MAPKAPK2//DIS3L2//SERBP1//PCBP4
GO:0009628	response to abiotic stimulus	Biological process	87	1144	1068	18614	1.32544	0.00413035	0.0420701	2.38401	0.0814607	ACTN4//BIRC2//CAPN2//CAT//SMAD3//SMAD4//MECP2//SLC2A1//SRF//HSP90B1//PDLIM1//LONP1//SCAP//TXN2//NOLC1//PDPK1//ABCA7//SLC7A11//NPTN//TNFRSF11A//SOD1//SLC27A1//MEN1//UBE4B//DNM2//JUND//ACTG1//PSPH//FOSL1//APPL2//ERCC1//MC1R//DNMT3A//SMPD1//USP28//CBL//MYC//HSPA1A//HSPA1B//HSP90AB1//DNAJB1//IRAK1//LYN//PRKACA//YWHAE//ANO1//CLPB//ATF4//PTPRK//CUL4B//KDM1A//TMEM161A//EIF2AK4//NR2F6//PPP1CB//NTSR1//JUP…
GO:0007009	plasma membrane organization	Biological process	19	170	1068	18614	1.94793	0.00413199	0.0420701	2.38384	0.0177903	MYH9//SMPD1//SYT7//CHMP5//MYRF//PLEC//SOD1//ABCA7//NSF//XKR8//PACSIN1//WHAMM//DNM2//PLEKHM2//ANXA2//AHNAK//ANK3//SPTBN1//A4GALT
GO:0007254	JNK cascade	Biological process	19	170	1068	18614	1.94793	0.00413199	0.0420701	2.38384	0.0177903	PDCD4//DUSP16//EGFR//IGF1R//MAPK8IP3//PHLPP1//MEN1//MAP3K10//TNFSF11//RIPK1//RB1CC1//PJA2//TAOK1//UNC5CL//CRKL//GPS1//IRAK1//SMAD3//SH2D3A
GO:2000272	negative regulation of signaling receptor activity	Biological process	10	66	1068	18614	2.64073	0.00417466	0.0424424	2.37938	0.0093633	CBL//GPRC5A//ZGPAT//SOCS4//LRPAP1//LY6E//DKK2//MTRNR2L2//MTRNR2L8//MTRNR2L12
GO:0051090	regulation of DNA-binding transcription factor activity	Biological process	41	465	1068	18614	1.53674	0.00421322	0.0427719	2.37539	0.0383895	CAT//DAP//IRAK1//PPP2CB//USP7//RBCK1//CDK5RAP3//EIF2AK4//PRKD2//CEBPG//FLNA//GAS6//ID3//MEN1//MAP3K10//PROX1//TCF7L2//KDM1A//HES6//DVL2//JUP//SMAD3//PLCG2//SRF//TRIM25//FOSL1//TNFSF11//TNFRSF11A//PPRC1//RGCC//TRIM62//TRIM8//HSPA1A//HSPA1B//NTSR1//PPIA//PRKCH//RIPK1//RIPK4//FANCA//JUND
GO:0043065	positive regulation of apoptotic process	Biological process	46	536	1068	18614	1.49576	0.00422115	0.0427899	2.37457	0.0430712	CAPN2//SMAD4//ATF4//FOXO3//AKAP12//SOD1//EIF5A//MYC//RPL11//UBB//MFN2//PDCD4//MYBBP1A//RGCC//LYN//INHBB//RIPK1//FADD//RBCK1//ITM2C//BCAP31//ALDH1A3//RHOB//BCL6//DDX3X//DNM2//DUSP6//EEF1A2//ID3//IGF2R//MAP3K10//NTSR1//RPS6KA2//SMPD1//SOX4//PHLDA2//FOSL1//SQSTM1//NET1//PHLDA1//IP6K2//QRICH1//CCAR1//SUDS3//PRR7//PIP5KL1
GO:0060560	developmental growth involved in morphogenesis	Biological process	24	234	1068	18614	1.78757	0.00425637	0.0428583	2.37096	0.0224719	SOX9//APOE//DNM2//RAB21//PTPRS//RTN4//FN1//SRF//SEMA7A//ULK1//HSP90AB1//DCLK1//AUTS2//NRP1//SEMA3F//SEMA4G//ALCAM//SLIT3//TRIM28//MED1//SPAG9//NEDD4L//PLXNA1//EIF2AK4
GO:0035272	exocrine system development	Biological process	8	46	1068	18614	3.0311	0.00425877	0.0428583	2.37072	0.00749064	EGFR//TGFB1//IGF2//SOX9//DAG1//LAMA5//PLXNA1//NRP1
GO:0047496	vesicle transport along microtubule	Biological process	8	46	1068	18614	3.0311	0.00425877	0.0428583	2.37072	0.00749064	AP3D1//DYNC1H1//KIF5B//KIF3B//FYCO1//KIF1A//KIF1C//HAP1
GO:0072583	clathrin-dependent endocytosis	Biological process	8	46	1068	18614	3.0311	0.00425877	0.0428583	2.37072	0.00749064	ITSN1//DNM2//AP2A2//CLTA//CLTB//GAK//PICALM//FCHO2
GO:0002833	positive regulation of response to biotic stimulus	Biological process	31	327	1068	18614	1.65228	0.00426705	0.0428583	2.36987	0.0290262	XRCC6//PQBP1//NLRP1//LYN//PLCG2//IRAK1//MAPKAPK3//MAPKAPK2//HLA-E//BIRC2//PDPK1//OTUD4//TNIP2//PJA2//APPL2//DDX3X//PTPRS//RTN4//CLPB//TKFC//NPLOC4//RPS19//MED1//UBE2K//FADD//TRIM41//HSPA1A//HSPA1B//ANKRD17//PUM1//TRIM62
GO:0051251	positive regulation of lymphocyte activation	Biological process	31	327	1068	18614	1.65228	0.00426705	0.0428583	2.36987	0.0290262	BCL6//CDKN1A//IRS2//LYN//HLA-E//TYK2//GAS6//EGR3//HLA-DMB//SLC7A1//ZP3//IGF2//TNFSF9//FADD//SMARCA2//SMARCD1//ZMIZ1//SART1//SOX4//FOXO3//SOX12//XRCC6//EXOSC6//TGFB1//B2M//TNFSF11//TNIP2//AP3D1//ABL2//CD55//HLA-A
GO:2001243	negative regulation of intrinsic apoptotic signaling pathway	Biological process	13	99	1068	18614	2.28864	0.00427103	0.0428583	2.36947	0.0121723	CD44//KDM1A//ZNF385A//HSPB1//PPIA//SNAI1//TMEM161A//GRINA//HSPA1A//ENO1//HYOU1//DDX3X//VDAC2
GO:1900180	regulation of protein localization to nucleus	Biological process	16	134	1068	18614	2.08106	0.0042834	0.0429204	2.36821	0.0149813	TGFB1//NOLC1//FLNA//JUP//SMAD3//TRIM28//DCLK1//LIF//TCF7L2//CDK5RAP3//TRIM8//BYSL//CCT5//LMNA//NF2//RASSF5
GO:0051058	negative regulation of small GTPase mediated signal transduction	Biological process	9	56	1068	18614	2.80106	0.00431782	0.043203	2.36474	0.00842697	ABL2//BCL6//ITGA3//MET//TNFAIP1//PPP2CB//LZTR1//MFN2//SPRY4
GO:0032508	DNA duplex unwinding	Biological process	11	77	1068	18614	2.48983	0.00433802	0.0432513	2.36271	0.0102996	HMGA1//MCM3//MCM5//MCM7//MNAT1//DDX3X//XRCC6//RFC2//WRNIP1//ASCC2//HFM1
GO:0048332	mesoderm morphogenesis	Biological process	11	77	1068	18614	2.48983	0.00433802	0.0432513	2.36271	0.0102996	SMAD3//NF2//PRKACA//SNAI1//SRF//EPHA2//ITGA3//ITGB4//HMGA2//KDM6B//EXOC4
GO:0030030	cell projection organization	Biological process	113	1548	1068	18614	1.27226	0.00434353	0.0432513	2.36216	0.105805	NRP1//CEP131//ANK3//IGF1R//PICALM//ALS2//ISL2//METRN//DAG1//KIF5B//SMAD4//NOTCH3//SEMA3F//SLIT3//NKX2-1//SEMA7A//LYPLA2//PALLD//USP33//SEMA4G//FEZF2//RTN4//ALCAM//ERBB2//EPHA2//DNM2//ACTR3//AUTS2//ABL2//APOE//ITGA3//LYN//SF3A2//KDM1A//PLXNB2//NPTN//B2M//FLNA//GAK//PTPRS//ITM2C//PAQR3//CRKL//MECP2//PPP1R9B//DCLK1//HSP90AB1//B4GALT5//QRICH2//GOLPH3//WHAMM//KLF5//EZR//RAB21//PTPRF//ULK1//MAPK8IP3//C…
GO:0044419	biological process involved in interspecies interaction between organisms	Biological process	122	1689	1068	18614	1.25892	0.00434752	0.0432513	2.36176	0.114232	PLCG2//XRCC6//PQBP1//NLRP1//LYN//IRAK1//MAPKAPK3//MAPKAPK2//EIF2AK4//B2M//HLA-E//TGFB1//C3//DDX3X//ENO1//HSPB1//SMPD1//FOSL1//HMGA2//DCLK1//ISG15//CCT5//GPC3//PYGL//VIL1//NAALADL2//HLA-A//HSP90AB1//PPIA//TRIM25//TRIM62//VPS37B//RPS19//CD55//JUND//TNFRSF11A//AKAP12//OTUD5//BIRC2//PDPK1//OTUD4//TNIP2//PJA2//APPL2//PTPRS//RTN4//CBL//TYK2//CLPB//TKFC//NPLOC4//CEBPG//KIF5B//TUBB4B//PLEKHM2//ULBP3//CEB…
GO:0002758	innate immune response-activating signaling pathway	Biological process	22	209	1068	18614	1.83461	0.00444418	0.043784	2.35221	0.0205993	NLRP1//LYN//PLCG2//IRAK1//MAPKAPK3//MAPKAPK2//BIRC2//PDPK1//OTUD4//TNIP2//PJA2//APPL2//DDX3X//PTPRS//RTN4//CLPB//TKFC//NPLOC4//HSPA1A//HSPA1B//ANKRD17//PUM1
GO:0010894	negative regulation of steroid biosynthetic process	Biological process	6	28	1068	18614	3.73475	0.00445773	0.043784	2.35089	0.00561798	SNAI1//ATP1A1//APOE//SOD1//SCAP//PROX1
GO:0022011	myelination in peripheral nervous system	Biological process	6	28	1068	18614	3.73475	0.00445773	0.043784	2.35089	0.00561798	PLEC//SOD1//ITGB4//DAG1//POU3F2//SKI
GO:0032292	peripheral nervous system axon ensheathment	Biological process	6	28	1068	18614	3.73475	0.00445773	0.043784	2.35089	0.00561798	DAG1//POU3F2//SKI//PLEC//SOD1//ITGB4
GO:0032801	receptor catabolic process	Biological process	6	28	1068	18614	3.73475	0.00445773	0.043784	2.35089	0.00561798	ANXA2//FURIN//ABCA2//APOE//ZNRF3//TGFB1
GO:0034063	stress granule assembly	Biological process	6	28	1068	18614	3.73475	0.00445773	0.043784	2.35089	0.00561798	DDX3X//DYNC1H1//CSDE1//UBAP2L//ATXN2L//PRRC2C
GO:0042059	negative regulation of epidermal growth factor receptor signaling pathway	Biological process	6	28	1068	18614	3.73475	0.00445773	0.043784	2.35089	0.00561798	CBL//GPRC5A//ZGPAT//SOCS4//EGFR//PTPRJ
GO:0070723	response to cholesterol	Biological process	6	28	1068	18614	3.73475	0.00445773	0.043784	2.35089	0.00561798	DAG1//INHBB//GRAMD1A//ABCA2//TGFB1//PMVK
GO:1903055	positive regulation of extracellular matrix organization	Biological process	6	28	1068	18614	3.73475	0.00445773	0.043784	2.35089	0.00561798	RGCC//SMAD3//SOX9//TGFB1//DAG1//PHLDB2
GO:0010001	glial cell differentiation	Biological process	24	235	1068	18614	1.77997	0.00449059	0.0440445	2.3477	0.0224719	MYRF//LYN//TGFB1//GPC1//SOX9//SOX4//PHGDH//POU3F2//B4GALT5//DAG1//SKI//PLEC//SOD1//ABCA2//ITGB4//CUL4B//ERBB2//NKX2-1//SOX8//LIF//METRN//GPR157//LDLR//ANO1
GO:0014037	Schwann cell differentiation	Biological process	7	37	1068	18614	3.29735	0.00454375	0.0442626	2.34259	0.00655431	DAG1//POU3F2//SKI//PLEC//SOD1//ITGB4//GPC1
GO:0043516	regulation of DNA damage response, signal transduction by p53 class mediator	Biological process	7	37	1068	18614	3.29735	0.00454375	0.0442626	2.34259	0.00655431	HIC1//SPRED1//CD44//SNAI1//KDM1A//ZNF385A//SOX4
GO:2000279	negative regulation of DNA biosynthetic process	Biological process	7	37	1068	18614	3.29735	0.00454375	0.0442626	2.34259	0.00655431	HNRNPC//HNRNPU//TERF2//GNL3L//MEN1//CERS1//CDKN1A
GO:1902107	positive regulation of leukocyte differentiation	Biological process	20	184	1068	18614	1.89444	0.00454465	0.0442626	2.3425	0.0187266	TGFB1//GAS6//EGR3//SMARCA2//SMARCD1//ZMIZ1//TNFSF9//SART1//SOX4//BCL6//FOXO3//SOX12//XRCC6//LIF//RIPK1//FADD//ZFP36L1//ACIN1//TNFSF11//AP3D1
GO:1903708	positive regulation of hemopoiesis	Biological process	20	184	1068	18614	1.89444	0.00454465	0.0442626	2.3425	0.0187266	TGFB1//GAS6//EGR3//SMARCA2//SMARCD1//ZMIZ1//TNFSF9//SART1//SOX4//BCL6//FOXO3//SOX12//XRCC6//LIF//RIPK1//FADD//ZFP36L1//ACIN1//TNFSF11//AP3D1
GO:0072594	establishment of protein localization to organelle	Biological process	40	453	1068	18614	1.53897	0.00455204	0.0442725	2.34179	0.0374532	CDKN1A//KPNB1//LMNA//MED1//NUP214//SQSTM1//POM121//IPO7//APPL2//EIF4ENIF1//POM121C//BAG6//GET4//M6PR//SNX16//AP3D1//VPS37B//VPS37A//PEX12//MFN2//BCAP31//TOMM34//TOMM5//GNPTAB//HYOU1//TGFB1//NOLC1//FLNA//JUP//SMAD3//TRIM28//EDEM1//HK1//CALM3//SREBF1//SREBF2//SAE1//HUWE1//UBE2J2//CCT5
GO:0018022	peptidyl-lysine methylation	Biological process	15	123	1068	18614	2.12547	0.00457497	0.0444334	2.33961	0.0140449	EHMT1//MLLT6//DOT1L//ARID4B//KMT2B//MEN1//WDR5//NCOA6//BOD1L1//SMAD4//OGT//AUTS2//KDM1A//LMNA//MECP2
GO:0043068	positive regulation of programmed cell death	Biological process	47	553	1068	18614	1.48129	0.0046225	0.0448325	2.33512	0.0440075	CAPN2//SMAD4//ALDH1A3//RHOB//ATF4//BCL6//DDX3X//DNM2//DUSP6//EEF1A2//FOXO3//ID3//IGF2R//MAP3K10//NTSR1//RPS6KA2//SMPD1//SOD1//SOX4//PHLDA2//FOSL1//RIPK1//FADD//SQSTM1//NET1//PHLDA1//IP6K2//QRICH1//CCAR1//SUDS3//PRR7//PIP5KL1//AKAP12//EIF5A//MYC//RPL11//UBB//MFN2//PDCD4//MYBBP1A//RGCC//LYN//INHBB//RBCK1//ITM2C//BCAP31//CDKN1A
GO:0006491	N-glycan processing	Biological process	5	20	1068	18614	4.35721	0.00463268	0.0448686	2.33417	0.00468165	GNPTAB//FUT8//MGAT4B//GANAB//ST8SIA6
GO:0034660	ncRNA metabolic process	Biological process	51	611	1068	18614	1.45478	0.00466133	0.0450833	2.33149	0.0477528	TSEN54//RPP40//RRS1//NSA2//BYSL//RPS19//UTP6//SART1//FRG1//RPL5//RPL11//RPL35A//RPS15//NOLC1//DDX17//NOP56//PDCD11//YBEY//DDX27//EXOSC6//FARSA//BRF1//GTF3C1//POLR1B//DIS3L2//NUDT16//WDR6//TRMT12//DDX3X//SMAD3//PUS1//ZCCHC4//PUM1//ZC3H7B//TCOF1//SNAPC4//NFATC3//SOX9//SRF//TGFB1//NCOR2//KLF5//EGFR//FOXO3//SMAD4//MYC//SREBF1//SREBF2//TEAD1//FOSL1//RC3H1
GO:0003007	heart morphogenesis	Biological process	26	262	1068	18614	1.72958	0.00467346	0.0451379	2.33036	0.0243446	DVL2//SMAD3//STIL//SRF//SMAD4//NRP1//CRKL//SEC24B//ZFPM1//SNAI1//SOX9//SOX4//PPP1R13L//MED1//PROX1//TGFB1//RTN4//SLIT3//FGFRL1//RBM15//PDCD4//EPHB4//FLNA//GAA//ZMIZ1//ALPK2
GO:0007178	transmembrane receptor protein serine/threonine kinase signaling pathway	Biological process	36	398	1068	18614	1.57648	0.00471861	0.0455107	2.32619	0.0337079	CDH5//FUT8//SMAD3//SMAD4//FURIN//PTPRK//PXN//SKI//TGFB1//GDF15//APPL2//ZMIZ1//SPTBN1//CSNK2B//INHBB//ITGA3//PDCD4//HSP90AB1//MEN1//DNM2//HSPA1A//PDPK1//NKX2-1//OGT//FAM89B//ARID4B//SUDS3//SPRED1//BCL9L//SKOR2//GPC3//NUMA1//NBL1//TOB1//CRIM1//NOMO3
GO:0006897	endocytosis	Biological process	49	583	1068	18614	1.46486	0.00480669	0.046296	2.31815	0.0458801	DNM2//ANXA2//LRPAP1//PLCG2//TBC1D5//APOE//DNM1//GAK//HSPG2//IGF2R//LDLR//M6PR//PICALM//DOCK1//MYH9//AP3D1//ABL2//PACSIN1//EZR//XKR8//MAPKAPK3//MAPKAPK2//ABCA7//GPC3//SMPD1//CBLL1//B2M//C3//CBL//RAB21//CTBP1//FCHO2//APPL2//AP2A2//CLTA//CLTB//GSG1L//ITSN1//ACTG1//CALM3//SYT7//MYO18A//ABCA2//NEDD4L//CSNK1G3//INPPL1//PIK3C2A//CYTH2//USP33
GO:0042177	negative regulation of protein catabolic process	Biological process	14	112	1068	18614	2.1786	0.00484462	0.0465968	2.31474	0.0131086	HSP90AB1//RPL11//USP7//BAG6//OGT//ANXA2//FURIN//SNRNP70//EGFR//FLNA//SMAD3//SMAD4//TMEM132A//CDK5RAP3
GO:0048871	multicellular organismal-level homeostasis	Biological process	61	759	1068	18614	1.40074	0.00485934	0.0466738	2.31342	0.0571161	NTSR1//SQSTM1//SH2B3//LYN//RC3H1//SOX9//ACTG1//B2M//CDH3//HSPB1//SOD1//PRKACA//SRF//LSR//ZFPM1//RPS19//ACIN1//SLC27A1//SLC7A11//CDH5//FADD//KLF2//CEBPG//TNFSF11//NCDN//CLN8//SLC2A1//P4HTM//ZFP36L1//FOXO3//HSPA1A//HSPA1B//MED1//ISG15//TNFRSF11A//BCL6//BCR//CDK5RAP3//SOX4//ADGRG1//UBAP2L//MLLT6//EIF4G1//UBB//IGF2BP2//MEX3C//XKR8//CEBPB//DYNC1H1//IGF1R//OGT//MFN2//KDM1A//KDM6B//ADIPOR1//APPL2//EHMT1…
GO:0007080	mitotic metaphase plate congression	Biological process	9	57	1068	18614	2.75192	0.00487234	0.0467341	2.31226	0.00842697	MAD1L1//HNRNPU//INCENP//KPNB1//DCTN2//NUDC//RRS1//CHMP5//EML3
GO:0002694	regulation of leukocyte activation	Biological process	50	598	1068	18614	1.45726	0.00488935	0.0468327	2.31075	0.0468165	LYN//RC3H1//BCL6//CDKN1A//IRS2//HLA-E//TYK2//GAS6//SOD1//TNFRSF9//ERBB2//EGR3//HLA-DMB//SLC7A1//ZP3//IGF2//TNFSF9//FADD//CEBPB//SDC4//MAD1L1//PJA2//MYO18A//JUND//TNIP2//PDPK1//BCR//SUPT6H//ZFP36L1//HMGB3//SMARCA2//SMARCD1//ZMIZ1//SART1//SOX4//FANCA//FOXO3//SOX12//XRCC6//EXOSC6//TGFB1//RASSF5//B2M//TNFSF11//AP3D1//FN1//ABL2//LDLR//CD55//HLA-A
GO:0003334	keratinocyte development	Biological process	4	13	1068	18614	5.36272	0.00507498	0.0482123	2.29457	0.00374532	FLNB//PLEC//PALLD//EXPH5
GO:0032530	regulation of microvillus organization	Biological process	4	13	1068	18614	5.36272	0.00507498	0.0482123	2.29457	0.00374532	PLS1//VIL1//EZR//KLF5
GO:0060100	positive regulation of phagocytosis, engulfment	Biological process	4	13	1068	18614	5.36272	0.00507498	0.0482123	2.29457	0.00374532	ABCA7//C3//PLCG2//APPL2
GO:0060213	positive regulation of nuclear-transcribed mRNA poly(A) tail shortening	Biological process	4	13	1068	18614	5.36272	0.00507498	0.0482123	2.29457	0.00374532	TOB1//TNRC6B//PABPC1//EIF4ENIF1
GO:1903265	positive regulation of tumor necrosis factor-mediated signaling pathway	Biological process	4	13	1068	18614	5.36272	0.00507498	0.0482123	2.29457	0.00374532	UBE2K//HSPA1A//HSPA1B//RIPK1
GO:1905155	positive regulation of membrane invagination	Biological process	4	13	1068	18614	5.36272	0.00507498	0.0482123	2.29457	0.00374532	C3//PLCG2//APPL2//ABCA7
GO:0070925	organelle assembly	Biological process	74	956	1068	18614	1.34909	0.00518875	0.049173	2.28494	0.0692884	RPL5//RPL11//RPL23A//RRS1//RPS5//RPS15//RPS19//ULK1//RB1CC1//RAB1B//UBXN2A//CEP131//PLEC//MYL9//PROX1//DYNC1H1//EIF4ENIF1//RC3H1//DDX3X//CSDE1//UBAP2L//ATXN2L//PRRC2C//LRBA//MFN2//NISCH//CHMP5//VPS37B//VPS37A//ACTG1//FLNC//KRT8//SRF//STIL//RCC1//GOLGA2//TUBGCP3//INCENP//KIF4A//CENPA//NUMA1//ARF4//FLNA//LAMA5//CDC14B//GBF1//KIF3B//ACTR3//DCDC2//UNC119B//TBC1D31//SH3PXD2B//KPNB1//TPX2//SYT7//CRKL//…
GO:0000288	nuclear-transcribed mRNA catabolic process, deadenylation-dependent decay	Biological process	10	68	1068	18614	2.56306	0.00519025	0.049173	2.28481	0.0093633	TNKS1BP1//TOB1//TNRC6B//PABPC1//EIF4ENIF1//RC3H1//HNRNPU//YBX1//CSDE1//ZFP36L1
GO:0000070	mitotic sister chromatid segregation	Biological process	21	199	1068	18614	1.83922	0.00521302	0.0493216	2.28291	0.0196629	KPNB1//DCTN2//NUDC//RRS1//CHMP5//EML3//MAD1L1//INCENP//KIF4A//DIS3L2//XRCC3//FLNA//GOLGA2//KIF3B//TPX2//HNRNPU//HSPA1A//HSPA1B//DRG1//NUMA1//SMARCA5
GO:0008610	lipid biosynthetic process	Biological process	59	732	1068	18614	1.40478	0.00522969	0.049412	2.28152	0.0552434	PTGS1//ST6GALNAC4//ST8SIA6//A4GALT//ALDH1A3//PIGG//ACLY//FASN//SLC27A1//AGPAT1//AGPAT3//GPAT4//INPPL1//PIK3C2A//PLCG2//PITPNM2//B4GALT3//FDXR//HSD3B1//SCP2//DHCR24//CYB5R3//SREBF1//PMVK//ACOT8//MED1//HSD17B11//LPGAT1//ISYNA1//B4GALT5//C3//LDLR//SNAI1//PIGT//CERS1//PRKD2//ACER3//CERS3//ATP1A1//PTPMT1//CACNA1H//SCAP//GPX4//APOE//SOD1//TRIB3//ABCA2//CLN8//SMPD1//SMPD4//IP6K2//SOCS4//TTC7B//AACS//FGF…
GO:0035239	tube morphogenesis	Biological process	73	942	1068	18614	1.35064	0.00533392	0.0502996	2.27295	0.0683521	ACTG1//ANXA2//RHOB//BSG//KLF5//EPHB4//FLNA//FN1//HSPG2//MYH9//MED1//YWHAZ//PXDN//NRP1//AIMP1//ADGRG1//POFUT1//PRKD2//AMOTL2//RNF213//NAA15//SRF//RBM15//ZFP36L1//EPHA2//TGFB1//CUL7//GJC1//ZMIZ1//GPC3//LAMA5//SMAD4//MYC//SOX9//SOX4//DVL2//PFN1//PRKACA//SDC4//STIL//SKI//ST14//SEC24B//SPINT2//PLXNB2//SMAD3//EGR3//ATP2B4//MECP2//PGK1//RGCC//SPRED1//PROX1//ERBB2//C3//CDH5//HSPB1//JUP//PDPK1//HMGA2//EGF…
GO:0001778	plasma membrane repair	Biological process	6	29	1068	18614	3.60597	0.00535256	0.0502996	2.27144	0.00561798	MYH9//ANXA2//AHNAK//SMPD1//SYT7//CHMP5
GO:0061647	histone H3-K9 modification	Biological process	6	29	1068	18614	3.60597	0.00535256	0.0502996	2.27144	0.00561798	ARID4B//EHMT1//KDM1A//LMNA//MECP2//SMAD4
GO:2000765	regulation of cytoplasmic translation	Biological process	6	29	1068	18614	3.60597	0.00535256	0.0502996	2.27144	0.00561798	UNK//HNRNPU//YBX1//CSDE1//PABPC1//ZNF385A
GO:0006401	RNA catabolic process	Biological process	30	319	1068	18614	1.63908	0.00546574	0.0512938	2.26235	0.0280899	GSPT1//PNRC1//PABPC1//ZFP36L1//RC3H1//TNKS1BP1//DIS3L2//ERN1//HSPA1A//HSPA1B//NUDT16//EXOSC6//MAPKAPK2//PUM1//SERBP1//PCBP4//FUS//HNRNPU//YBX1//TAF15//LARP1//RBM38//EIF4ENIF1//TOB1//TNRC6B//CSDE1//IGF2BP2//HNRNPC//PKP3//HNRNPAB
GO:0018205	peptidyl-lysine modification	Biological process	34	374	1068	18614	1.58444	0.00548314	0.0513738	2.26097	0.0318352	MECP2//MBD3//YEATS2//EP400//SUMO2//CBX4//SAE1//TRIM28//TOPORS//ZMIZ1//EHMT1//BAG6//HMG20A//GNL3L//MLLT6//DOT1L//ARID4B//SMARCA5//MYBBP1A//TADA2B//CTBP1//WDR5//MSL3//OGT//KMT2B//MEN1//NCOA6//BOD1L1//SMAD4//AUTS2//KDM1A//LMNA//LIF//SOX4
GO:0097305	response to alcohol	Biological process	25	252	1068	18614	1.72905	0.00548903	0.0513738	2.2605	0.0234082	PPP1R9B//BIRC2//CAT//CBL//EIF4G1//IGF1R//SOD1//SREBF1//TNFRSF11A//CALM3//HSD3B1//FOSL1//SLIT3//ABCA2//TGFB1//PMVK//DNMT3A//GNB1//DAG1//INHBB//GRAMD1A//KLF2//JUP//LARP1//GOLPH3
GO:0033674	positive regulation of kinase activity	Biological process	38	430	1068	18614	1.54022	0.0055163	0.0515596	2.25835	0.0355805	IRAK1//TPX2//GAS6//PDPK1//PPIA//EGFR//ERBB2//TGFB1//TNFSF11//DVL2//DVL3//ERN1//MAP3K10//TNFRSF11A//FGFR3//LYN//MNAT1//PROX1//RGCC//SPDYE1//CDKN1A//DAG1//XRCC6//SDC4//ALS2//CALM3//DDX3X//HMGA2//SLC27A1//EEF1A2//HSP90AB1//ATP2B4//EPHA2//EPHB4//FGFR4//IGF1R//MET//DSTYK
GO:0060627	regulation of vesicle-mediated transport	Biological process	45	530	1068	18614	1.47981	0.00560209	0.0522691	2.25165	0.0421348	ANXA2//LRPAP1//PLCG2//TBC1D5//NSF//HAP1//RAB21//RAB12//SYT7//SYT15//ABL2//PICALM//PACSIN1//TBC1D4//LYN//PDPK1//BCR//ABCA7//APOE//GPC3//SMPD1//CBLL1//EXPH5//B2M//C3//CBL//CALR//DNM2//GAS6//SOD1//APPL2//GSG1L//ACTG1//CALM3//MYO18A//SDC4//USP7//PTPRJ//ABCA2//RIMS4//ZP3//NF2//EZR//NEDD4L//NRP1
GO:0036293	response to decreased oxygen levels	Biological process	29	306	1068	18614	1.65175	0.00560724	0.0522691	2.25125	0.0271536	ACTN4//BIRC2//CAPN2//CAT//SMAD3//SMAD4//MECP2//SLC2A1//SRF//HSP90B1//PDLIM1//LONP1//SCAP//TXN2//ZFP36L1//DNMT3A//IRAK1//JUND//LMNA//MYC//P4HB//PGK1//HYOU1//RGCC//HP1BP3//MIEF1//ATF4//CBL//ENO1
GO:0007017	microtubule-based process	Biological process	72	929	1068	18614	1.35078	0.00562185	0.0523351	2.25012	0.0674157	CENPA//NUMA1//MYH9//TBCD//TUBB2A//CDC14B//CUL7//TUBA1B//TUBB4B//CUL9//CGN//TAOK1//TUBA1C//PHLDB2//EML3//MTCL1//NCKAP5L//KIF1A//KIF3B//DNAL4//KIF1C//KIF19//GOLGA2//TUBGCP3//TPX2//CHD3//RCC1//DYNC1H1//INCENP//MECP2//STIL//DCTN2//NUDC//KIF4A//KPNB1//CEP131//SOD1//SPG7//TERF2//AP3D1//HAP1//RAB21//DST//XRCC3//CHMP5//ACTR3//ATP2B4//INPP5B//QRICH2//LMNA//EZR//GBA2//CDH5//MET//DRG1//ERBB2//DAG1//NINL//NI…
GO:0072175	epithelial tube formation	Biological process	16	138	1068	18614	2.02073	0.00570318	0.0529697	2.24388	0.0149813	SOX4//DVL2//PFN1//PRKACA//SDC4//STIL//SKI//ST14//TGFB1//SEC24B//SPINT2//PLXNB2//SOX9//PROX1//SOX8//DVL3
GO:0043414	macromolecule methylation	Biological process	30	320	1068	18614	1.63395	0.00571104	0.0529697	2.24328	0.0280899	RBM15//DNMT1//DNMT3A//EHMT1//GSPT1//SNRPB//MECP2//WDR6//TRMT12//SMARCA5//PAXBP1//ZCCHC4//MLLT6//DOT1L//ARID4B//TRIM28//MBD3//KMT2B//MEN1//WDR5//NCOA6//BOD1L1//SMAD4//OGT//AUTS2//KDM1A//ZC3H13//CBLL1//LMNA//MYC
GO:0001843	neural tube closure	Biological process	12	91	1068	18614	2.29831	0.0057223	0.0529697	2.24243	0.011236	SEC24B//DVL2//DVL3//PFN1//PRKACA//SDC4//STIL//SKI//ST14//TGFB1//SPINT2//PLXNB2
GO:0000956	nuclear-transcribed mRNA catabolic process	Biological process	15	126	1068	18614	2.07486	0.0057281	0.0529697	2.24199	0.0140449	GSPT1//PNRC1//PABPC1//ZFP36L1//RC3H1//TNKS1BP1//DIS3L2//EXOSC6//TOB1//TNRC6B//EIF4ENIF1//CSDE1//HNRNPU//YBX1//HNRNPAB
GO:0001838	embryonic epithelial tube formation	Biological process	15	126	1068	18614	2.07486	0.0057281	0.0529697	2.24199	0.0140449	SOX4//DVL2//PFN1//PRKACA//SDC4//STIL//SKI//ST14//TGFB1//SEC24B//SPINT2//PLXNB2//SOX9//SOX8//DVL3
GO:0002089	lens morphogenesis in camera-type eye	Biological process	5	21	1068	18614	4.14972	0.00579741	0.0534684	2.23677	0.00468165	ATF4//EPHA2//PROX1//SKI//BCAR3
GO:0098780	response to mitochondrial depolarisation	Biological process	5	21	1068	18614	4.14972	0.00579741	0.0534684	2.23677	0.00468165	MFN2//OPTN//HUWE1//CDC37//SQSTM1
GO:0021915	neural tube development	Biological process	18	163	1068	18614	1.92466	0.0058449	0.0538351	2.23322	0.0168539	SOX4//DVL2//PFN1//PRKACA//SDC4//STIL//SKI//ST14//TGFB1//SEC24B//SPINT2//PLXNB2//DVL3//ZFP36L1//EPHA2//MARCKS//PROX1//PHGDH
GO:0045216	cell-cell junction organization	Biological process	22	214	1068	18614	1.79175	0.00586949	0.0539187	2.2314	0.0205993	JUP//PKP3//ARVCF//CDH3//CDH5//PKP4//GJC1//PLEC//TBCD//SRF//MPP7//ACTG1//EPHA2//LSR//MYO1C//PRKACA//PRKCH//SNAI1//FLNA//SMAD3//NF2//TGFB1
GO:0045637	regulation of myeloid cell differentiation	Biological process	22	214	1068	18614	1.79175	0.00586949	0.0539187	2.2314	0.0205993	LYN//ZFPM1//TGFB1//HMGB3//RBM15//B2M//P4HTM//ZFP36L1//FOXO3//HSPA1A//HSPA1B//MED1//ISG15//LIF//RIPK1//FADD//MYC//ACIN1//CEBPB//ESRRA//TOB2//TNFSF11
GO:0007005	mitochondrion organization	Biological process	46	546	1068	18614	1.46836	0.00590717	0.0541932	2.22862	0.0430712	LONP1//COX10//MIEF1//SQSTM1//RB1CC1//USP30//LRBA//OGT//MFN2//BCAP31//TOMM34//TOMM5//CLN8//APOOL//ATP2A1//PPP2CB//HUWE1//GOLPH3//NDUFC1//NDUFS4//ACAD9//UQCRFS1//SDHAF3//SPG7//HAP1//CLUH//OPTN//PLEC//MYH14//INF2//SPIRE1//CALM3//LMNA//HIGD2A//VDAC2//CDC37//KIF5B//SLC25A6//HSPA1A//CERS1//SREBF1//SREBF2//SAE1//UBE2J2//STOML2//MARCKS
GO:0051249	regulation of lymphocyte activation	Biological process	43	503	1068	18614	1.48994	0.0059314	0.0543438	2.22684	0.0402622	LYN//RC3H1//BCL6//CDKN1A//IRS2//HLA-E//TYK2//GAS6//SOD1//TNFRSF9//ERBB2//EGR3//HLA-DMB//SLC7A1//ZP3//IGF2//TNFSF9//FADD//CEBPB//SDC4//MAD1L1//SUPT6H//ZFP36L1//HMGB3//SMARCA2//SMARCD1//ZMIZ1//SART1//SOX4//FANCA//FOXO3//SOX12//XRCC6//EXOSC6//TGFB1//RASSF5//B2M//TNFSF11//TNIP2//AP3D1//ABL2//CD55//HLA-A
GO:1902903	regulation of supramolecular fiber organization	Biological process	34	376	1068	18614	1.57601	0.00594182	0.0543676	2.22608	0.0318352	TPX2//TAOK1//PFN1//COTL1//GBA2//VIL1//SSH3//MYADM//RICTOR//CDH5//TBCD//MET//DRG1//NUMA1//FLNA//TRIOBP//WHAMM//ACTG1//SMAD3//NF2//PXN//SDC4//NRP1//RGCC//PHLDB2//SPTBN1//SPTBN2//PROX1//HSPA1A//HSPA1B//MECP2//SMAD4//APOE//LDLR
GO:0043588	skin development	Biological process	29	308	1068	18614	1.64103	0.00613027	0.0560028	2.21252	0.0271536	EGFR//LAMA5//SOX9//FLNB//PLEC//PALLD//EXPH5//BCR//EPHA2//KRT10//MED1//ST14//CERS3//SNAI1//CDH3//ITGB4//SRF//ZFP36L1//NME2//NUMA1//PRKCH//SMAD4//MET//LSR//DHCR24//GJB3//ITGA3//JUP//ASPRV1
GO:0001961	positive regulation of cytokine-mediated signaling pathway	Biological process	9	59	1068	18614	2.65864	0.00614588	0.0560028	2.21142	0.00842697	MED1//UBE2K//FADD//TRIM41//RIPK1//HSPA1A//HSPA1B//GAS6//AGPAT1
GO:0051289	protein homotetramerization	Biological process	9	59	1068	18614	2.65864	0.00614588	0.0560028	2.21142	0.00842697	ALDH1A3//ALDH9A1//B2M//GOLGA2//HPRT1//UPB1//APPL2//MCOLN1//HCN1
GO:0001704	formation of primary germ layer	Biological process	15	127	1068	18614	2.05852	0.0061608	0.0560028	2.21036	0.0140449	DUSP4//SMAD3//NF2//PRKACA//SNAI1//SRF//COL6A1//FN1//MMP15//HMGA2//EPHA2//ITGA3//ITGB4//KDM6B//EXOC4
GO:0031109	microtubule polymerization or depolymerization	Biological process	15	127	1068	18614	2.05852	0.0061608	0.0560028	2.21036	0.0140449	NCKAP5L//GOLGA2//TUBGCP3//TPX2//TAOK1//GBA2//CDH5//TBCD//MET//DRG1//NUMA1//KIF19//HSPA1A//HSPA1B//MECP2
GO:0051648	vesicle localization	Biological process	22	215	1068	18614	1.78342	0.00619551	0.0562449	2.20792	0.0205993	AP3D1//DNM1//PICALM//ACTN4//MYO1C//MYO5C//USO1//DCTN2//KIF5B//HAP1//GBF1//TFG//DNM2//DYNC1H1//KIF3B//FYCO1//EXOC4//CTBP1//KIF1A//CDH3//SDC4//KIF1C
GO:0022603	regulation of anatomical structure morphogenesis	Biological process	72	933	1068	18614	1.34499	0.00621056	0.0562671	2.20687	0.0674157	BCL6//RC3H1//FN1//MYH9//NF2//PLXNA1//VIL1//EZR//CFDP1//CDC42EP1//PLXNB2//PRPF40A//MYH14//FMNL2//DAG1//PHLDB2//HUWE1//ATP2B4//EPHA2//HSPG2//MECP2//PGK1//RGCC//SPRED1//PDZD8//BCL9L//PTPRS//RTN4//ERBB2//RHOB//C3//CDH5//HSPB1//JUP//PDPK1//HMGA2//NRP1//PRKD2//SRF//SEMA7A//ULK1//PQBP1//NEDD4L//SKOR2//SEMA3F//SEMA4G//POU3F2//METRN//CUL7//RAB21//PARP6//DVL2//DVL3//GPC3//ARHGEF19//TGFB1//BCR//KIF1A//NGEF/…
GO:0035966	response to topologically incorrect protein	Biological process	18	164	1068	18614	1.91292	0.00622417	0.0562671	2.20592	0.0168539	HSPA1A//HSPB1//HSP90AB1//DNAJB1//EDEM1//MFN2//UBE2J2//STT3B//ATF4//QRICH1//PARP6//CDK5RAP3//ERN1//HSPA1B//OPTN//HSPA14//BAG6//ABCA7
GO:0000422	autophagy of mitochondrion	Biological process	12	92	1068	18614	2.27333	0.0062465	0.0562671	2.20436	0.011236	LRBA//OGT//SQSTM1//MFN2//OPTN//HUWE1//CDC37//USP30//CERS1//SREBF1//SREBF2//RB1CC1
GO:0002028	regulation of sodium ion transport	Biological process	12	92	1068	18614	2.27333	0.0062465	0.0562671	2.20436	0.011236	ANK3//MLLT6//PRSS8//AHCYL1//ACTN4//ATP2B4//NEDD4L//DNM2//WNK2//ATP1A1//DMPK//WNK1
GO:0060606	tube closure	Biological process	12	92	1068	18614	2.27333	0.0062465	0.0562671	2.20436	0.011236	DVL2//PFN1//PRKACA//SDC4//STIL//SKI//ST14//TGFB1//SEC24B//SPINT2//PLXNB2//DVL3
GO:0061726	mitochondrion disassembly	Biological process	12	92	1068	18614	2.27333	0.0062465	0.0562671	2.20436	0.011236	SQSTM1//RB1CC1//USP30//LRBA//OGT//MFN2//OPTN//HUWE1//CDC37//CERS1//SREBF1//SREBF2
GO:0010632	regulation of epithelial cell migration	Biological process	28	295	1068	18614	1.65426	0.00628717	0.0565601	2.20154	0.0262172	RHOB//CALR//PROX1//NRP1//PRKD2//APOE//ADIPOR1//DOCK1//ITGA3//PFN1//PLCG2//SOX9//VIL1//IRS2//RTN4//HSPB1//EPHA2//PDPK1//TGFB1//ATP2B4//CSNK2B//JUP//MECP2//RGCC//EPPK1//PIK3C2A//SPRED1//MET
GO:0097720	calcineurin-mediated signaling	Biological process	8	49	1068	18614	2.84552	0.00632723	0.056847	2.19879	0.00749064	NFATC3//PLCG2//ATP2B4//PTBP1//AKAP6//CHERP//SPPL3//SULT1A3
GO:0010942	positive regulation of cell death	Biological process	51	621	1068	18614	1.43135	0.00636027	0.0570701	2.19652	0.0477528	CAPN2//SMAD4//RIPK1//ALDH1A3//RHOB//ATF4//BCL6//DDX3X//DNM2//DUSP6//EEF1A2//FOXO3//ID3//IGF2R//MAP3K10//NTSR1//RPS6KA2//SMPD1//SOD1//SOX4//PHLDA2//FOSL1//FADD//SQSTM1//NET1//PHLDA1//IP6K2//QRICH1//CCAR1//SUDS3//PRR7//PIP5KL1//CDKN1A//AKAP12//PICALM//EIF5A//MYC//RPL11//UBB//MFN2//PDCD4//MYBBP1A//RGCC//LYN//INHBB//RBCK1//ITM2C//BCAP31//DNMT3A//EIF4G1//HBE1
GO:0035066	positive regulation of histone acetylation	Biological process	6	30	1068	18614	3.48577	0.00637203	0.0571019	2.19572	0.00561798	LIF//SMAD4//AUTS2//SMARCA5//MYBBP1A//TADA2B
GO:0016482	cytosolic transport	Biological process	19	177	1068	18614	1.87089	0.00638059	0.057105	2.19514	0.0177903	GBF1//VPS51//STX10//SPAG9//GOSR1//TBC1D5//FLNA//LMTK2//WDR91//SNX16//SYT7//GAK//KIF1A//USP7//KIF5B//KIF1C//NF2//EZR//RAB21
GO:0051148	negative regulation of muscle cell differentiation	Biological process	10	70	1068	18614	2.48983	0.00638971	0.0571131	2.19452	0.0093633	MECP2//ANKRD17//YBX1//CTDP1//NFATC3//PDCD4//SMAD4//DNMT1//IGF2//PTBP1
GO:1901617	organic hydroxy compound biosynthetic process	Biological process	24	242	1068	18614	1.72848	0.00644973	0.0575756	2.19046	0.0224719	ISYNA1//ACLY//DHCR24//CYB5R3//SREBF1//PMVK//SCP2//ACOT8//SPR//SNAI1//CACNA1H//IP6K2//PLCG2//MC1R//SCAP//APOE//SOD1//ABCA2//ACER3//SLC7A11//CDH3//NTSR1//FGFR4//PROX1
GO:0051495	positive regulation of cytoskeleton organization	Biological process	20	190	1068	18614	1.83461	0.00647948	0.0577671	2.18846	0.0187266	VIL1//PFN1//RICTOR//NES//MET//DRG1//NUMA1//STIL//WHAMM//SMAD3//NF2//PXN//SDC4//NRP1//RGCC//PROX1//HSPA1A//HSPA1B//MECP2//DYNC1H1
GO:0046165	alcohol biosynthetic process	Biological process	16	140	1068	18614	1.99187	0.00654412	0.0581951	2.18415	0.0149813	ISYNA1//ACLY//DHCR24//CYB5R3//SREBF1//PMVK//SPR//CACNA1H//IP6K2//PLCG2//SCAP//APOE//SOD1//ABCA2//ACER3//NTSR1
GO:0002831	regulation of response to biotic stimulus	Biological process	40	463	1068	18614	1.50573	0.00654423	0.0581951	2.18414	0.0374532	XRCC6//PQBP1//NLRP1//LYN//PLCG2//IRAK1//MAPKAPK3//MAPKAPK2//EIF2AK4//HLA-E//TGFB1//CD55//BIRC2//PDPK1//OTUD4//TNIP2//PJA2//APPL2//DDX3X//PTPRS//RTN4//CLPB//TKFC//NPLOC4//HLA-A//APOE//PCBP2//RPS19//CDC37//MED1//ISG15//UBE2K//FADD//TRIM41//HSPA1A//HSPA1B//ANKRD17//PUM1//OPTN//TRIM62
GO:0008286	insulin receptor signaling pathway	Biological process	15	128	1068	18614	2.04244	0.0066194	0.0587472	2.17918	0.0140449	IGF2//OGT//PTPRE//LONP1//TNS2//ADIPOR1//EIF4EBP2//IGF1R//PDPK1//PIK3C2A//PTPRA//SREBF1//BCAR3//IRS2//ZNF106
GO:0050792	regulation of viral process	Biological process	18	165	1068	18614	1.90133	0.00662321	0.0587472	2.17893	0.0168539	TRIM62//TRIM8//PPIA//DDX3X//LARP1//PABPC1//ILF3//PROX1//ISG15//HMGA2//TRIM28//TRIM25//LY6E//P4HB//FURIN//SMPD1//RSF1//VPS37B
GO:0005996	monosaccharide metabolic process	Biological process	25	256	1068	18614	1.70204	0.00668369	0.0591328	2.17498	0.0234082	POFUT1//GAA//HK1//IGF2//INPPL1//KCNJ11//IRS2//ATF4//PGK1//TPI1//WDR5//USP7//OGT//SDHAF3//FOXK2//ADIPOR1//FOXK1//SLC2A1//IDS//IDUA//FUT8//ENO1//ENO3//PFKP//TKFC
GO:0006898	receptor-mediated endocytosis	Biological process	25	256	1068	18614	1.70204	0.00668369	0.0591328	2.17498	0.0234082	DNM2//ANXA2//LRPAP1//PLCG2//TBC1D5//DNM1//EZR//PICALM//B2M//C3//CBL//RAB21//AP2A2//CLTA//CLTB//GAK//FCHO2//LDLR//GSG1L//ITSN1//ABCA2//APOE//HSPG2//IGF2R//M6PR
GO:0033993	response to lipid	Biological process	71	921	1068	18614	1.34359	0.00670985	0.0592833	2.17329	0.0664794	MED1//SAFB//DDX17//ZMIZ1//IRAK1//LYN//PLCG2//TGFB1//CD55//CALR//CAT//DNMT3A//ESRRA//GPX4//MMP15//NCOR2//ARPC1B//MBD3//JUND//MAPKAPK3//TNFRSF11A//MAPKAPK2//AKAP12//OTUD5//IGF2R//RXRA//SREBF1//TMEM161A//FOSL1//TRIM25//CBL//PSPH//PPP1R9B//PAQR7//ABCA2//IDH1//TRERF1//CALM3//HSD3B1//SLIT3//KDM1A//FOXO3//SOX9//PMVK//BCR//CAPN2//CEBPB//HADHB//PABPN1//PDCD4//CHMP5//TNIP2//TRIM41//ABL2//GJB3//WNT5B//GNB1/…
GO:0032501	multicellular organismal process	Biological process	487	7803	1068	18614	1.08777	0.00673647	0.0592833	2.17157	0.455993	STIL//COL11A2//EPHA2//FGFR3//JAG2//SOX4//SOX9//TCOF1//RAI1//WDR5//FGFRL1//COL18A1//COL27A1//SH3PXD2B//EGFR//TNFSF11//TNFRSF11A//ACTG1//ANXA2//RHOB//BSG//KLF5//EPHB4//FLNA//FN1//HSPG2//MYH9//MED1//YWHAZ//PXDN//NRP1//AIMP1//ADGRG1//POFUT1//PRKD2//AMOTL2//RNF213//NAA15//CEBPB//INHBB//SMAD4//SOD1//RPS6KA2//CRKL//TCF7L2//SRF//RBM15//ZFP36L1//TGFB1//CUL7//GJC1//ZMIZ1//CAT//COL6A1//FASN//HNRNPC//HNRNPU/…
GO:0007175	negative regulation of epidermal growth factor-activated receptor activity	Biological process	4	14	1068	18614	4.97967	0.00678595	0.0592833	2.16839	0.00374532	CBL//GPRC5A//ZGPAT//SOCS4
GO:0048308	organelle inheritance	Biological process	4	14	1068	18614	4.97967	0.00678595	0.0592833	2.16839	0.00374532	GOLGA2//GBF1//YWHAZ//VCPIP1
GO:0048313	Golgi inheritance	Biological process	4	14	1068	18614	4.97967	0.00678595	0.0592833	2.16839	0.00374532	GOLGA2//GBF1//YWHAZ//VCPIP1
GO:0070307	lens fiber cell development	Biological process	4	14	1068	18614	4.97967	0.00678595	0.0592833	2.16839	0.00374532	ATF4//EPHA2//PROX1//WNT5B
GO:0098840	protein transport along microtubule	Biological process	4	14	1068	18614	4.97967	0.00678595	0.0592833	2.16839	0.00374532	HSPB1//KIF5B//MAPK8IP3//CEP131
GO:0099118	microtubule-based protein transport	Biological process	4	14	1068	18614	4.97967	0.00678595	0.0592833	2.16839	0.00374532	HSPB1//KIF5B//MAPK8IP3//CEP131
GO:1902287	semaphorin-plexin signaling pathway involved in axon guidance	Biological process	4	14	1068	18614	4.97967	0.00678595	0.0592833	2.16839	0.00374532	PLXNA1//SEMA3F//NRP1//PLXNB2
GO:1904925	positive regulation of autophagy of mitochondrion in response to mitochondrial depolarization	Biological process	4	14	1068	18614	4.97967	0.00678595	0.0592833	2.16839	0.00374532	MFN2//OPTN//HUWE1//CDC37
GO:0120036	plasma membrane bounded cell projection organization	Biological process	109	1509	1068	18614	1.25894	0.00690725	0.0602673	2.16069	0.10206	NRP1//CEP131//ANK3//IGF1R//PICALM//ALS2//ISL2//METRN//DAG1//KIF5B//SMAD4//NOTCH3//SEMA3F//SLIT3//NKX2-1//SEMA7A//LYPLA2//PALLD//USP33//SEMA4G//FEZF2//RTN4//ALCAM//ERBB2//EPHA2//DNM2//ACTR3//AUTS2//ABL2//APOE//ITGA3//LYN//SF3A2//KDM1A//PLXNB2//NPTN//B2M//FLNA//GAK//PTPRS//ITM2C//PAQR3//CRKL//MECP2//PPP1R9B//DCLK1//HSP90AB1//B4GALT5//GOLPH3//WHAMM//KLF5//EZR//RAB21//PTPRF//ULK1//MAPK8IP3//CUL4B//PQ…
GO:0061564	axon development	Biological process	41	479	1068	18614	1.49182	0.00695064	0.0605699	2.15798	0.0383895	ANK3//IGF1R//PICALM//ALS2//ISL2//METRN//DAG1//KIF5B//SMAD4//NOTCH3//SEMA3F//SLIT3//NKX2-1//SEMA7A//NRP1//LYPLA2//PALLD//USP33//SEMA4G//FEZF2//RTN4//ALCAM//ERBB2//DCLK1//HSP90AB1//B4GALT5//APOE//DNM2//RAB21//PTPRS//MAPK8IP3//FN1//SRF//ULK1//AUTS2//PTPRF//FLNA//KREMEN1//POU3F2//PLXNA1//PLXNB2
GO:0016072	rRNA metabolic process	Biological process	25	257	1068	18614	1.69541	0.00701372	0.0608386	2.15405	0.0234082	RPP40//RRS1//NSA2//BYSL//RPS19//UTP6//SART1//FRG1//RPL5//RPL11//RPL35A//RPS15//NOLC1//DDX17//NOP56//PDCD11//YBEY//DDX27//EXOSC6//BRF1//GTF3C1//POLR1B//ZCCHC4//TCOF1//NUDT16
GO:0006900	vesicle budding from membrane	Biological process	11	82	1068	18614	2.33801	0.00701648	0.0608386	2.15388	0.0102996	AP3D1//DNM1//PICALM//GOLPH3//MYO18A//GBF1//TFG//SEC24B//SCAP//ANXA2//CHMP5
GO:1901184	regulation of ERBB signaling pathway	Biological process	11	82	1068	18614	2.33801	0.00701648	0.0608386	2.15388	0.0102996	CBL//GPRC5A//ZGPAT//SOCS4//PTPN12//RHBDF2//EGFR//PTPRJ//BCAR3//HAP1//RTN4
GO:2001021	negative regulation of response to DNA damage stimulus	Biological process	11	82	1068	18614	2.33801	0.00701648	0.0608386	2.15388	0.0102996	CD44//SNAI1//KDM1A//ZNF385A//TMEM161A//TERF2//ERCC1//THOC5//UBQLN4//HMGA2//TFIP11
GO:0001841	neural tube formation	Biological process	13	105	1068	18614	2.15786	0.00703806	0.0608916	2.15255	0.0121723	DVL2//PFN1//PRKACA//SDC4//STIL//SKI//ST14//TGFB1//SEC24B//SPINT2//PLXNB2//DVL3//SOX4
GO:0032922	circadian regulation of gene expression	Biological process	10	71	1068	18614	2.45477	0.00706493	0.0608916	2.15089	0.0093633	ATF4//HNRNPU//ID3//NPAS2//PPP1CB//TOP1//OGT//HUWE1//MYBBP1A//RAI1
GO:0000377	RNA splicing, via transesterification reactions with bulged adenosine as nucleophile	Biological process	30	325	1068	18614	1.60882	0.00707988	0.0608916	2.14997	0.0280899	CD2BP2//SF3A2//TXNL4A//SNRNP200//CDK13//PQBP1//DDX17//KDM1A//HNRNPU//PTBP1//TRA2B//RBM38//RBM15//SNRPB//SNRPC//SART1//SF3A1//TFIP11//FRG1//HNRNPC//SNRNP70//SNRPN//DDX39A//RALY//PABPC1//GPKOW//PRPF40A//PAXBP1//PCBP4//DAZAP1
GO:0000398	mRNA splicing, via spliceosome	Biological process	30	325	1068	18614	1.60882	0.00707988	0.0608916	2.14997	0.0280899	CD2BP2//SF3A2//TXNL4A//SNRNP200//CDK13//PQBP1//DDX17//KDM1A//HNRNPU//PTBP1//TRA2B//RBM38//RBM15//SNRPB//SNRPC//SART1//SF3A1//TFIP11//PRPF40A//PCBP4//SNRNP70//DAZAP1//FRG1//HNRNPC//SNRPN//DDX39A//RALY//PABPC1//GPKOW//PAXBP1
GO:0031063	regulation of histone deacetylation	Biological process	7	40	1068	18614	3.05005	0.00708836	0.0608916	2.14945	0.00655431	BCL6//CTBP1//SREBF1//SMARCA5//PRKD2//WDR5//YEATS2
GO:0019079	viral genome replication	Biological process	15	129	1068	18614	2.02661	0.00710499	0.0608916	2.14844	0.0140449	PCBP1//PCBP2//EIF2AK4//PPIB//PPIA//DDX3X//LARP1//PABPC1//ILF3//PROX1//ISG15//HMGA2//TRIM28//CTBP1//GAS6
GO:0090630	activation of GTPase activity	Biological process	14	117	1068	18614	2.0855	0.00712631	0.0608916	2.14714	0.0131086	BCR//CRKL//EPHA2//ARHGAP29//TBC1D5//TBC1D4//SIPA1L3//TBC1D9//TBC1D1//NGEF//GMIP//RCC2//TBC1D16//ARHGEF19
GO:0098813	nuclear chromosome segregation	Biological process	31	339	1068	18614	1.59379	0.00714669	0.0608916	2.14589	0.0290262	HFM1//KPNB1//DCTN2//NUDC//RRS1//CHMP5//EML3//MAD1L1//NDC1//BAG6//ACTR3//SMARCA2//SMARCD1//BCL7B//PTTG1//KIF4A//INCENP//DIS3L2//RCC2//DYNC1H1//NUMA1//XRCC3//GOLGA2//FLNA//KIF3B//TPX2//HNRNPU//HSPA1A//HSPA1B//DRG1//SMARCA5
GO:0030220	platelet formation	Biological process	5	22	1068	18614	3.9611	0.00715393	0.0608916	2.14546	0.00468165	MYH9//SRF//NBEAL2//ZNF385A//ZFPM1
GO:0035024	negative regulation of Rho protein signal transduction	Biological process	5	22	1068	18614	3.9611	0.00715393	0.0608916	2.14546	0.00468165	ABL2//BCL6//ITGA3//MET//TNFAIP1
GO:0042026	protein refolding	Biological process	5	22	1068	18614	3.9611	0.00715393	0.0608916	2.14546	0.00468165	SNRNP70//B2M//HSPA1A//HSPA1B//HSPA14
GO:0051151	negative regulation of smooth muscle cell differentiation	Biological process	5	22	1068	18614	3.9611	0.00715393	0.0608916	2.14546	0.00468165	NFATC3//PDCD4//DNMT1//MECP2//ANKRD17
GO:0051567	histone H3-K9 methylation	Biological process	5	22	1068	18614	3.9611	0.00715393	0.0608916	2.14546	0.00468165	ARID4B//EHMT1//KDM1A//LMNA//MECP2
GO:1902894	negative regulation of miRNA transcription	Biological process	5	22	1068	18614	3.9611	0.00715393	0.0608916	2.14546	0.00468165	NFATC3//SOX9//SRF//TGFB1//NCOR2
GO:2000810	regulation of bicellular tight junction assembly	Biological process	5	22	1068	18614	3.9611	0.00715393	0.0608916	2.14546	0.00468165	EPHA2//MYO1C//PRKACA//PRKCH//SNAI1
GO:0048009	insulin-like growth factor receptor signaling pathway	Biological process	8	50	1068	18614	2.78861	0.00716269	0.0608916	2.14492	0.00749064	CDH3//INPPL1//IGF1R//IGF2//IGF2R//PDPK1//CRIM1//GIGYF1
GO:0043534	blood vessel endothelial cell migration	Biological process	19	179	1068	18614	1.84999	0.00718036	0.0609607	2.14385	0.0177903	EGR3//EPHB4//SRF//NRP1//EPHA2//HSPB1//PDPK1//TGFB1//PRKD2//APOE//ATP2B4//CSNK2B//JUP//MECP2//RGCC//PIK3C2A//SPRED1//CDH5//MYH9
GO:0042254	ribosome biogenesis	Biological process	28	298	1068	18614	1.63761	0.00718835	0.0609607	2.14337	0.0262172	RPL5//RPL11//RPL23A//RRS1//RPS5//RPS15//RPS19//RPP40//NSA2//BYSL//UTP6//SART1//FRG1//RPL35A//NOLC1//DDX17//NOP56//PDCD11//YBEY//DDX27//EXOSC6//ZCCHC4//DDX3X//RPS9//NUDT16//CUL4B//MYBBP1A//GNL3L
GO:0051091	positive regulation of DNA-binding transcription factor activity	Biological process	26	271	1068	18614	1.67214	0.00721188	0.0610857	2.14195	0.0243446	PRKD2//CAT//HSPA1A//HSPA1B//IRAK1//NTSR1//PLCG2//PPIA//PRKCH//TRIM25//TNFSF11//RIPK1//TNFRSF11A//RBCK1//RIPK4//TRIM62//TRIM8//CEBPG//DVL2//JUP//SMAD3//SRF//FOSL1//KDM1A//PPRC1//RGCC
GO:0050767	regulation of neurogenesis	Biological process	34	381	1068	18614	1.55533	0.00723117	0.0611746	2.14079	0.0318352	KDM1A//PROX1//NF2//SKI//TGFB1//SOX8//PTPRS//RTN4//FN1//SRF//SEMA7A//NPTN//ULK1//LIF//DAG1//NRP1//SEMA3F//SEMA4G//B2M//APPL2//HAP1//PLXNA1//PLXNB2//METRN//CUL7//RAB21//PARP6//LYN//MECP2//PRKCH//LDLR//ANXA2//FEZF2//HES6
GO:0035148	tube formation	Biological process	17	154	1068	18614	1.92396	0.00728447	0.0615507	2.1376	0.0159176	SOX4//DVL2//PFN1//PRKACA//SDC4//STIL//SKI//ST14//TGFB1//SEC24B//SPINT2//PLXNB2//SOX9//PROX1//SOX8//DVL3//YWHAZ
GO:0050865	regulation of cell activation	Biological process	53	655	1068	18614	1.41027	0.00729711	0.0615826	2.13685	0.0496255	APOE//FLNA//LYN//RC3H1//BCL6//CDKN1A//IRS2//HLA-E//TYK2//GAS6//SOD1//TNFRSF9//ERBB2//EGR3//HLA-DMB//SLC7A1//ZP3//IGF2//TNFSF9//FADD//CEBPB//SDC4//MAD1L1//PJA2//MYO18A//JUND//TNIP2//PDPK1//BCR//SUPT6H//ZFP36L1//HMGB3//SMARCA2//SMARCD1//ZMIZ1//SART1//SOX4//FANCA//FOXO3//SOX12//XRCC6//EXOSC6//TGFB1//RASSF5//B2M//TNFSF11//AP3D1//LDLR//SH2B3//FN1//ABL2//CD55//HLA-A
GO:0010975	regulation of neuron projection development	Biological process	39	452	1068	18614	1.50382	0.00733627	0.0618381	2.13452	0.0365169	ABL2//APOE//ITGA3//LYN//SF3A2//KDM1A//PLXNB2//NPTN//B2M//FLNA//GAK//PTPRS//ITM2C//PAQR3//RTN4//FN1//SRF//SEMA7A//ULK1//PTPRF//IGF1R//KREMEN1//PQBP1//NEDD4L//SKOR2//NRP1//SEMA3F//SEMA4G//POU3F2//PLXNA1//METRN//CRKL//CUL7//RAB21//PARP6//KIF1A//NGEF//PACSIN1//FEZF2
GO:0032535	regulation of cellular component size	Biological process	32	354	1068	18614	1.57549	0.00748767	0.0630378	2.12565	0.0299625	SLC12A4//SLC12A7//CLN8//APOE//DNM2//RAB21//PTPRS//RTN4//PFN1//COTL1//GBA2//VIL1//SSH3//MYADM//RICTOR//PLS1//EZR//FN1//SRF//SEMA7A//RB1CC1//KDM1A//ULK1//NRP1//SEMA3F//SEMA4G//TRIOBP//ALS2//SPTBN1//SPTBN2//HP1BP3//PICALM
GO:0014044	Schwann cell development	Biological process	6	31	1068	18614	3.37332	0.00752548	0.0631269	2.12347	0.00561798	DAG1//POU3F2//SKI//PLEC//SOD1//ITGB4
GO:0035335	peptidyl-tyrosine dephosphorylation	Biological process	6	31	1068	18614	3.37332	0.00752548	0.0631269	2.12347	0.00561798	DUSP6//PTPN12//PTPRF//PTPRJ//PTPRS//TNS2
GO:0040018	positive regulation of multicellular organism growth	Biological process	6	31	1068	18614	3.37332	0.00752548	0.0631269	2.12347	0.00561798	IGF2//PLS1//POU3F2//PPIB//VIL1//EZR
GO:0007266	Rho protein signal transduction	Biological process	15	130	1068	18614	2.01102	0.00761866	0.0638316	2.11812	0.0140449	APOE//NRP1//BCR//EPS8L1//EPS8L3//ABL2//BCL6//ITGA3//MET//TNFAIP1//ADGRG1//NET1//MCF2L//RHOB//ARHGAP29
GO:0022029	telencephalon cell migration	Biological process	9	61	1068	18614	2.57147	0.0076612	0.0640427	2.1157	0.00842697	EGFR//NKX2-1//POU3F2//POU3F3//ADGRG1//RTN4//ZMIZ1//FEZF2//SRF
GO:0042060	wound healing	Biological process	38	439	1068	18614	1.50865	0.00766338	0.0640427	2.11558	0.0355805	MYH9//SMPD1//SYT7//CHMP5//TGFB1//ANXA5//GAS6//JMJD1C//FLNA//APOE//PLCG2//PPIA//SRF//ANXA2//CD44//DAG1//VIL1//SMAD3//EPPK1//ACTG1//CLIC1//HSPB1//MYL9//SLC7A11//LYN//SH2B3//PHLDB2//AHNAK//DST//CDH3//CDKN1A//ERBB2//SMAD4//PLEC//SDC4//WNT5B//ARHGEF19//DCBLD2
GO:0051897	positive regulation of protein kinase B signaling	Biological process	14	118	1068	18614	2.06783	0.0076715	0.0640427	2.11512	0.0131086	EGFR//GAS6//HSP90AB1//IGF1R//IGF2//MC1R//PTPRJ//TCF7L2//TGFB1//TPBG//TNFSF11//GDF15//RTN4//RICTOR
GO:0030433	ubiquitin-dependent ERAD pathway	Biological process	11	83	1068	18614	2.30985	0.00768084	0.0640438	2.11459	0.0102996	EDEM1//BCAP31//CALR//HSP90B1//TRIM25//BAG6//UBE4B//FBXO2//NPLOC4//UBE2J2//STT3B
GO:0030335	positive regulation of cell migration	Biological process	47	569	1068	18614	1.43964	0.00774422	0.064457	2.11102	0.0440075	ZP3//RHOB//CALR//PROX1//NRP1//PRKD2//DOCK1//ITGA3//PFN1//PLCG2//SOX9//VIL1//IRS2//RTN4//TGFB1//WNK1//S100A11//HSPB1//MYO1C//PDPK1//AKAP12//PIK3C2A//CRKL//FN1//ABL2//FADD//GAS6//MET//ACTG1//ACTN4//CDH5//EGFR//EPHA2//IGF1R//LYN//SMAD3//SEMA3F//SNAI1//SEMA7A//SPAG9//FAM89B//CCAR1//SEMA4G//CBLL1//WNT5B//MYADM//FAM83H
GO:0016125	sterol metabolic process	Biological process	17	155	1068	18614	1.91155	0.0077582	0.064457	2.11024	0.0159176	ACLY//DHCR24//CYB5R3//SREBF1//PMVK//APOE//CAT//CLN8//FDXR//HDLBP//LDLR//NFE2L1//SMPD1//SREBF2//SCAP//GBA2//SOD1
GO:0070507	regulation of microtubule cytoskeleton organization	Biological process	17	155	1068	18614	1.91155	0.0077582	0.064457	2.11024	0.0159176	TPX2//TAOK1//GBA2//CDH5//TBCD//MET//DRG1//NUMA1//DYNC1H1//STIL//HSPA1A//HSPA1B//MECP2//HNRNPU//CHMP5//EML3//PHLDB2
GO:2000036	regulation of stem cell population maintenance	Biological process	10	72	1068	18614	2.42067	0.00779405	0.0646776	2.10824	0.0093633	OGT//ARID4B//SUDS3//SMARCA2//SMARCD1//BCL7B//BRD9//MYC//HMGA2//ZC3H13
GO:1903039	positive regulation of leukocyte cell-cell adhesion	Biological process	26	273	1068	18614	1.65989	0.0079081	0.0655458	2.10193	0.0243446	LYN//EGR3//HLA-DMB//SLC7A1//TYK2//ZP3//IGF2//TNFSF9//FADD//SMARCA2//SMARCD1//ZMIZ1//SART1//SOX4//BCL6//FOXO3//SOX12//B2M//TNFSF11//AP3D1//CD44//ABL2//IRAK1//CD55//HLA-A//HLA-E
GO:0051651	maintenance of location in cell	Biological process	23	233	1068	18614	1.72044	0.00797103	0.0659888	2.09849	0.0215356	CALM3//AKAP6//PRKACA//HAP1//GAA//GOLPH3//CALR//HSP90B1//FLNA//PLCG2//CHERP//MCOLN1//LYN//NTSR1//PDPK1//HNRNPU//TOPORS//ATP2A1//SLC30A3//AP3D1//HK1//ANK3//APOE
GO:1901135	carbohydrate derivative metabolic process	Biological process	83	1112	1068	18614	1.30089	0.00802872	0.0663873	2.09535	0.0777154	ABCA2//ST6GALNAC4//ST8SIA6//A4GALT//HK1//PFKP//ENTPD5//PYGL//UGDH//B3GAT3//XYLT2//IDS//NANP//UAP1//NANS//ACLY//PPCS//ENO1//ENO3//PGK1//TPI1//TKT//DLST//OGT//HPRT1//NME2//NME4//PDE7A//CAD//UPB1//GOLGA2//B4GALT3//B4GALT5//MGAT4B//FUT8//MGAT2//OSTC//STT3B//GANAB//POMT1//POFUT1//POMGNT1//PIGG//FBXO2//ACOT8//ACSF2//GPAT4//GBA2//SMPD1//TGFB1//GOLPH3//TCF7L2//HS3ST4//ATP6V0C//PIGT//GNPTAB//PMVK//CHST9//…
GO:0014033	neural crest cell differentiation	Biological process	12	95	1068	18614	2.20154	0.00804968	0.0664606	2.09422	0.011236	SEMA3F//SEMA7A//NRP1//SOX8//SEMA4G//SOX9//TCOF1//NOLC1//LAMA5//FN1//SMAD4//OTUD5
GO:0006457	protein folding	Biological process	22	220	1068	18614	1.74288	0.00805669	0.0664606	2.09384	0.0205993	TBCD//CALR//P4HB//HSP90B1//B2M//HSPA1A//HSPA1B//HSPA14//ENTPD5//GAK//DNAJB1//HSPB1//PPIB//CCT5//SNRNP70//HSP90AB1//PPIA//HYOU1//NUDC//CDC37//SIL1//QSOX2
GO:0007623	circadian rhythm	Biological process	21	207	1068	18614	1.76814	0.00810532	0.0667034	2.09123	0.0196629	PHLPP1//ATF4//HNRNPU//ID3//NPAS2//PPP1CB//TOP1//OGT//HUWE1//MYBBP1A//RAI1//PROX1//USP7//NKX2-1//NR2F6//GPR157//TNFRSF11A//EGR3//JUND//SREBF1//PROKR1
GO:0043487	regulation of RNA stability	Biological process	21	207	1068	18614	1.76814	0.00810532	0.0667034	2.09123	0.0196629	ZFP36L1//RC3H1//TNKS1BP1//MAPKAPK2//PUM1//SERBP1//PCBP4//FUS//HNRNPU//YBX1//TAF15//LARP1//PABPC1//RBM38//EIF4ENIF1//TOB1//TNRC6B//CSDE1//IGF2BP2//HNRNPC//DIS3L2
GO:0018108	peptidyl-tyrosine phosphorylation	Biological process	33	370	1068	18614	1.55446	0.008118	0.0667288	2.09055	0.0308989	CBL//GPRC5A//ZGPAT//SOCS4//LIF//EGFR//IGF1R//SRMS//AATK//FGFR3//LYN//CRLF1//NF2//SH2B3//LONP1//CD44//IGF2//PLCG2//PTPRJ//TGFB1//NRP1//RICTOR//DVL2//GAS6//ABL2//BCR//EPHA2//EPHB4//ERBB2//FGFR4//MET//TYK2//DSTYK
GO:0006888	endoplasmic reticulum to Golgi vesicle-mediated transport	Biological process	15	131	1068	18614	1.99567	0.00816154	0.0670075	2.08823	0.0140449	TFG//SEC24B//SCAP//ARF4//COPB1//GOLGA2//P4HB//USO1//GBF1//GOSR1//BCAP31//HYOU1//COPG1//RAB1B//WHAMM
GO:0090092	regulation of transmembrane receptor protein serine/threonine kinase signaling pathway	Biological process	28	301	1068	18614	1.62129	0.00819385	0.0671934	2.08651	0.0262172	CSNK2B//INHBB//SMAD4//TGFB1//GDF15//ITGA3//SMAD3//HSP90AB1//MEN1//DNM2//HSPA1A//PDPK1//SKI//NKX2-1//OGT//FAM89B//ARID4B//SUDS3//SPRED1//BCL9L//SKOR2//CDH5//GPC3//NUMA1//NBL1//TOB1//CRIM1//NOMO3
GO:0021782	glial cell development	Biological process	14	119	1068	18614	2.05045	0.00824927	0.0675683	2.08358	0.0131086	MYRF//LYN//POU3F2//B4GALT5//DAG1//SKI//PLEC//SOD1//ABCA2//ITGB4//LDLR//ANO1//SOX4//PHGDH
GO:0007409	axonogenesis	Biological process	37	427	1068	18614	1.51023	0.00829327	0.0678487	2.08127	0.0346442	DAG1//KIF5B//SMAD4//NOTCH3//SEMA3F//SLIT3//NKX2-1//SEMA7A//NRP1//LYPLA2//PALLD//USP33//SEMA4G//ALCAM//ERBB2//DCLK1//HSP90AB1//B4GALT5//APOE//DNM2//RAB21//PTPRS//RTN4//ISL2//FN1//SRF//ULK1//AUTS2//POU3F2//PLXNA1//PLXNB2//METRN//FEZF2//ANK3//IGF1R//PICALM//ALS2
GO:0000375	RNA splicing, via transesterification reactions	Biological process	30	329	1068	18614	1.58926	0.00836187	0.0683295	2.0777	0.0280899	CD2BP2//SF3A2//TXNL4A//SNRNP200//CDK13//PQBP1//DDX17//KDM1A//HNRNPU//PTBP1//TRA2B//RBM38//RBM15//SNRPB//SNRPC//SART1//SF3A1//TFIP11//FRG1//HNRNPC//SNRNP70//SNRPN//DDX39A//RALY//PABPC1//GPKOW//PRPF40A//PAXBP1//PCBP4//DAZAP1
GO:0016358	dendrite development	Biological process	23	234	1068	18614	1.71309	0.00837595	0.068344	2.07697	0.0215356	RERE//HPRT1//PICALM//DCLK1//DCDC2//PQBP1//NEDD4L//SKOR2//CRKL//CUL7//RAB21//PARP6//ARF4//KIF1A//APOE//PTPRS//NGEF//TPBG//NRP1//PACSIN1//MECP2//FEZF2//PPP1R9B
GO:0051303	establishment of chromosome localization	Biological process	11	84	1068	18614	2.28235	0.00839312	0.068344	2.07608	0.0102996	KPNB1//DCTN2//NUDC//RRS1//CHMP5//EML3//INCENP//MAD1L1//DYNC1H1//NUMA1//HNRNPU
GO:0061515	myeloid cell development	Biological process	11	84	1068	18614	2.28235	0.00839312	0.068344	2.07608	0.0102996	FLNA//MED1//SRF//SH2B3//ZNF385A//ZFPM1//ANXA2//TNFSF11//KLF2//BCL6//CEBPB
GO:0043484	regulation of RNA splicing	Biological process	19	182	1068	18614	1.81949	0.00853083	0.0693841	2.06901	0.0177903	HNRNPU//PTBP1//TRA2B//DDX17//RBM38//RBM15//ERN1//HSPA1A//POLR2A//PCBP4//SNRNP70//DAZAP1//FUS//PQBP1//MBNL2//CDK12//AHNAK//TADA2B//AHNAK2
GO:0070527	platelet aggregation	Biological process	10	73	1068	18614	2.38751	0.00857978	0.069674	2.06652	0.0093633	LYN//SH2B3//ACTG1//CLIC1//FLNA//HSPB1//MYH9//PPIA//MYL9//SLC7A11
GO:0006281	DNA repair	Biological process	48	587	1068	18614	1.42519	0.00858651	0.069674	2.06618	0.0449438	ERCC1//XRCC3//XRCC6//MCM3//MCM5//MCM7//POLE//WRNIP1//TADA2B//USP7//HMGA2//HUWE1//MNAT1//TNKS1BP1//ASCC2//KDM1A//FANCA//FAAP100//CEBPG//EGFR//NPAS2//TRIM28//TMEM161A//MC1R//CUL4B//VCPIP1//TERF2//FUS//EP400//UBQLN4//FOXM1//SMARCA2//SMARCD1//BCL7B//SPIRE1//TFIP11//MEN1//RFC2//CHAF1B//SMARCA5//CDC14B//PTTG1//CHAF1A//SUPT16H//TAOK1//USP28//DOT1L//BOD1L1
GO:0051259	protein complex oligomerization	Biological process	24	248	1068	18614	1.68666	0.0086463	0.0698481	2.06317	0.0224719	ISG15//MAT2A//UGDH//FUS//TNFAIP1//PXDN//NLRP1//KCTD2//UPB1//ALS2//KCTD12//ALDH1A3//ALDH9A1//B2M//GOLGA2//HPRT1//APPL2//MCOLN1//HCN1//FARSA//KRT10//TMEM120B//SLC1A5//STOML2
GO:0031065	positive regulation of histone deacetylation	Biological process	5	23	1068	18614	3.78888	0.00871711	0.0698481	2.05963	0.00468165	PRKD2//BCL6//CTBP1//SREBF1//SMARCA5
GO:0050650	chondroitin sulfate proteoglycan biosynthetic process	Biological process	5	23	1068	18614	3.78888	0.00871711	0.0698481	2.05963	0.00468165	UGDH//CHPF2//XYLT2//CHST9//B3GAT3
GO:1900120	regulation of receptor binding	Biological process	5	23	1068	18614	3.78888	0.00871711	0.0698481	2.05963	0.00468165	NRP1//B2M//PTPRF//PHLDA2//ANXA2
GO:2000629	negative regulation of miRNA metabolic process	Biological process	5	23	1068	18614	3.78888	0.00871711	0.0698481	2.05963	0.00468165	NFATC3//SOX9//SRF//TGFB1//NCOR2
GO:0018212	peptidyl-tyrosine modification	Biological process	33	372	1068	18614	1.54611	0.0087662	0.0698481	2.05719	0.0308989	CBL//GPRC5A//ZGPAT//SOCS4//LIF//ABL2//BCR//EGFR//EPHA2//EPHB4//ERBB2//FGFR3//FGFR4//LYN//MET//SRMS//TYK2//DSTYK//IGF1R//AATK//CRLF1//NF2//SH2B3//LONP1//CD44//IGF2//PLCG2//PTPRJ//TGFB1//NRP1//RICTOR//DVL2//GAS6
GO:0007043	cell-cell junction assembly	Biological process	17	157	1068	18614	1.8872	0.00877989	0.0698481	2.05651	0.0159176	JUP//PKP3//GJC1//TBCD//CDH5//SRF//MPP7//ACTG1//EPHA2//LSR//MYO1C//PRKACA//PRKCH//SNAI1//ARVCF//CDH3//PKP4
GO:0003382	epithelial cell morphogenesis	Biological process	6	32	1068	18614	3.26791	0.00882215	0.0698481	2.05443	0.00561798	MET//ST14//SPINT2//FLNB//PALLD//SIPA1L3
GO:0007435	salivary gland morphogenesis	Biological process	6	32	1068	18614	3.26791	0.00882215	0.0698481	2.05443	0.00561798	DAG1//LAMA5//PLXNA1//NRP1//EGFR//TGFB1
GO:0031116	positive regulation of microtubule polymerization	Biological process	6	32	1068	18614	3.26791	0.00882215	0.0698481	2.05443	0.00561798	HSPA1A//HSPA1B//MECP2//MET//DRG1//NUMA1
GO:0032367	intracellular cholesterol transport	Biological process	6	32	1068	18614	3.26791	0.00882215	0.0698481	2.05443	0.00561798	ABCA2//SCP2//LDLR//VPS51//SYT7//ANXA2
GO:0014029	neural crest formation	Biological process	4	15	1068	18614	4.64769	0.00883899	0.0698481	2.0536	0.00374532	SOX9//TCOF1//NOLC1//POLR1B
GO:0030174	regulation of DNA-templated DNA replication initiation	Biological process	4	15	1068	18614	4.64769	0.00883899	0.0698481	2.0536	0.00374532	MCM3//MCM5//MCM7//WRNIP1
GO:0048268	clathrin coat assembly	Biological process	4	15	1068	18614	4.64769	0.00883899	0.0698481	2.0536	0.00374532	CLTA//PIK3C2A//PICALM//FCHO2
GO:0051570	regulation of histone H3-K9 methylation	Biological process	4	15	1068	18614	4.64769	0.00883899	0.0698481	2.0536	0.00374532	KDM1A//LMNA//MECP2//EHMT1
GO:0060099	regulation of phagocytosis, engulfment	Biological process	4	15	1068	18614	4.64769	0.00883899	0.0698481	2.0536	0.00374532	C3//PLCG2//APPL2//ABCA7
GO:0060211	regulation of nuclear-transcribed mRNA poly(A) tail shortening	Biological process	4	15	1068	18614	4.64769	0.00883899	0.0698481	2.0536	0.00374532	TOB1//TNRC6B//PABPC1//EIF4ENIF1
GO:0072520	seminiferous tubule development	Biological process	4	15	1068	18614	4.64769	0.00883899	0.0698481	2.0536	0.00374532	INHBB//SMAD4//UBB//ADGRG1
GO:1900153	positive regulation of nuclear-transcribed mRNA catabolic process, deadenylation-dependent decay	Biological process	4	15	1068	18614	4.64769	0.00883899	0.0698481	2.0536	0.00374532	ZFP36L1//TOB1//TNRC6B//PABPC1
GO:1904923	regulation of autophagy of mitochondrion in response to mitochondrial depolarization	Biological process	4	15	1068	18614	4.64769	0.00883899	0.0698481	2.0536	0.00374532	MFN2//OPTN//HUWE1//CDC37
GO:1905153	regulation of membrane invagination	Biological process	4	15	1068	18614	4.64769	0.00883899	0.0698481	2.0536	0.00374532	C3//PLCG2//APPL2//ABCA7
GO:2000651	positive regulation of sodium ion transmembrane transporter activity	Biological process	4	15	1068	18614	4.64769	0.00883899	0.0698481	2.0536	0.00374532	ACTN4//DNM2//ANK3//WNK2
GO:2000767	positive regulation of cytoplasmic translation	Biological process	4	15	1068	18614	4.64769	0.00883899	0.0698481	2.0536	0.00374532	HNRNPU//YBX1//CSDE1//PABPC1
GO:0090068	positive regulation of cell cycle process	Biological process	25	262	1068	18614	1.66306	0.00887149	0.0699613	2.052	0.0234082	MECP2//BRD4//RCC2//IGF1R//PKP4//CDC14B//KIF3B//IGF2//RGCC//STIL//NUMA1//MED1//INCENP//XRCC3//MAD1L1//DDX3X//EGFR//EIF4G1//CUL4B//ANKRD17//HNRNPU//PLCG2//DYNC1H1//THOC5//NUDT16
GO:0033138	positive regulation of peptidyl-serine phosphorylation	Biological process	13	108	1068	18614	2.09792	0.00887344	0.0699613	2.05191	0.0121723	LIF//ATP2B4//CD44//EGFR//EIF4G1//GAS6//HSP90AB1//TGFB1//BCAR3//SH2D3A//PRKD2//FNIP2//TNKS1BP1
GO:0031503	protein-containing complex localization	Biological process	19	183	1068	18614	1.80955	0.00902396	0.0710675	2.0446	0.0177903	RRS1//RPS15//CEP131//KIF3B//LMNA//NDC1//RCC2//DAG1//OGT//AP2A2//AP3D1//HNRNPU//CLSTN1//KIF5B//TERF2//GSG1L//ERBB2//NPTN//EZR
GO:0070302	regulation of stress-activated protein kinase signaling cascade	Biological process	20	196	1068	18614	1.77845	0.00904057	0.0710721	2.0438	0.0187266	NBR1//FOXM1//MYC//PPIA//TAOK1//PDCD4//DUSP16//EGFR//IGF1R//MAPK8IP3//PHLPP1//MEN1//MAP3K10//TNFSF11//RIPK1//RB1CC1//PJA2//UNC5CL//LYN//EZR
GO:0046649	lymphocyte activation	Biological process	61	782	1068	18614	1.35954	0.00904506	0.0710721	2.04359	0.0571161	MYH9//EIF2AK4//ZFPM1//PLCG2//BCL6//BAG6//ULBP3//CEBPG//PTPRJ//JAG2//SOX4//LYN//RC3H1//CDKN1A//IRS2//HLA-E//TYK2//GAS6//B2M//ZFP36L1//FADD//PRR7//ERBB2//SOD1//TNFRSF9//EGR3//STOML2//HLA-A//HLA-DMB//SLC7A1//ZP3//IGF2//TNFSF9//CD44//SMAD3//TXLNA//CEBPB//SDC4//MAD1L1//SRF//MEN1//ERCC1//EXOSC6//SUPT6H//HMGB3//SMARCA2//SMARCD1//ZMIZ1//SART1//FANCA//FOXO3//SOX12//XRCC6//HPRT1//RASSF5//TGFB1//TNFSF11//TN…
GO:0051258	protein polymerization	Biological process	26	276	1068	18614	1.64185	0.00905521	0.0710721	2.0431	0.0243446	GOLGA2//TUBGCP3//TPX2//UBE2K//VIL1//SPIRE1//INF2//PFN1//COTL1//GBA2//SSH3//MYADM//RICTOR//CDH5//TBCD//MET//DRG1//NUMA1//VDAC2//TRIOBP//SPTBN1//SPTBN2//HSPA1A//HSPA1B//MECP2//GPX4
GO:0050870	positive regulation of T cell activation	Biological process	24	249	1068	18614	1.67989	0.0090657	0.0710743	2.0426	0.0224719	LYN//EGR3//HLA-DMB//SLC7A1//TYK2//ZP3//IGF2//TNFSF9//FADD//SMARCA2//SMARCD1//ZMIZ1//SART1//SOX4//BCL6//FOXO3//SOX12//AP3D1//ABL2//CD55//HLA-A//HLA-E//B2M//TNFSF11
GO:0021872	forebrain generation of neurons	Biological process	8	52	1068	18614	2.68136	0.00907979	0.0711046	2.04192	0.00749064	PLXNA1//NRP1//ZMIZ1//NKX2-1//UBB//FEZF2//B2M//PROX1
GO:0034599	cellular response to oxidative stress	Biological process	27	290	1068	18614	1.62269	0.00920103	0.0718921	2.03616	0.0252809	SOD1//EGFR//PTPRK//PXN//ATF4//CAT//RHOB//ERN1//RIPK1//NET1//KLF2//KDM6B//FUT8//MET//P4HB//HSPB1//PPIA//SLC7A11//PYCR1//FOXO3//GSR//HSPA1A//HSPA1B//LONP1//TMEM161A//SRXN1//VKORC1L1
GO:0044262	cellular carbohydrate metabolic process	Biological process	27	290	1068	18614	1.62269	0.00920103	0.0718921	2.03616	0.0252809	GAA//PPP1CB//PPP1R2//PYGL//STK40//IDUA//MECP2//ISYNA1//IDH1//USP7//OGT//SDHAF3//FOXK2//ADIPOR1//FOXK1//IRS2//TPI1//TKFC//B4GALT5//WDR5//IGF2//HK1//GNPTAB//INPP5B//NTSR1//RB1CC1//PHLDA2
GO:0048872	homeostasis of number of cells	Biological process	28	304	1068	18614	1.60529	0.00931237	0.0726804	2.03094	0.0262172	SH2B3//LYN//RC3H1//SOD1//ZFPM1//RPS19//ACIN1//SLC7A11//FADD//KLF2//CEBPG//B2M//P4HTM//ZFP36L1//FOXO3//HSPA1A//HSPA1B//MED1//ISG15//BCL6//SRF//CDK5RAP3//SOX9//SOX4//ADGRG1//UBAP2L//XKR8//BCR
GO:0014020	primary neural tube formation	Biological process	12	97	1068	18614	2.15615	0.0094619	0.0737007	2.02402	0.011236	DVL2//PFN1//PRKACA//SDC4//STIL//SKI//ST14//TGFB1//SEC24B//SPINT2//PLXNB2//DVL3
GO:0002521	leukocyte differentiation	Biological process	49	605	1068	18614	1.41159	0.00947074	0.0737007	2.02362	0.0458801	ZFPM1//PLCG2//BCL6//LYN//TGFB1//CEBPG//PTPRJ//JAG2//SOX4//FASN//MYH9//MED1//THOC5//LIF//EPHA2//GPC3//TNFSF11//TNFRSF11A//TOB2//CLPB//GAS6//B2M//ZFP36L1//FADD//PRR7//ERBB2//SOD1//TNFRSF9//EGR3//ANXA2//SRF//MEN1//HMGB3//SMARCA2//SMARCD1//ZMIZ1//TNFSF9//SART1//FANCA//FOXO3//SOX12//XRCC6//RC3H1//RIPK1//MYC//ACIN1//CEBPB//ESRRA//AP3D1
GO:1902905	positive regulation of supramolecular fiber organization	Biological process	18	171	1068	18614	1.83461	0.00947489	0.0737007	2.02343	0.0168539	VIL1//PFN1//RICTOR//MET//DRG1//NUMA1//WHAMM//SMAD3//NF2//PXN//SDC4//NRP1//RGCC//PROX1//HSPA1A//HSPA1B//MECP2//APOE
GO:0000819	sister chromatid segregation	Biological process	24	250	1068	18614	1.67317	0.00950152	0.0737201	2.02221	0.0224719	KPNB1//DCTN2//NUDC//RRS1//CHMP5//EML3//MAD1L1//SMARCA2//SMARCD1//BCL7B//INCENP//KIF4A//DIS3L2//XRCC3//FLNA//GOLGA2//KIF3B//TPX2//HNRNPU//HSPA1A//HSPA1B//DRG1//NUMA1//SMARCA5
GO:2000278	regulation of DNA biosynthetic process	Biological process	14	121	1068	18614	2.01656	0.00950784	0.0737201	2.02192	0.0131086	TERF2//HNRNPC//HNRNPU//GNL3L//CCT5//HSP90AB1//MYC//MEN1//CERS1//RFC2//CDKN1A//FGFR4//PRKD2//RGCC
GO:0002520	immune system development	Biological process	20	197	1068	18614	1.76943	0.00953756	0.0737201	2.02056	0.0187266	LYN//XKR8//HLA-E//PHLPP1//MCM3AP//ERCC1//EXOSC6//SUPT6H//BCL6//TGFB1//FADD//TNFRSF11A//RC3H1//NFKB2//RBM15//CRKL//SOD1//SRF//MAD1L1//SMAD3
GO:0051650	establishment of vesicle localization	Biological process	20	197	1068	18614	1.76943	0.00953756	0.0737201	2.02056	0.0187266	AP3D1//DNM1//PICALM//ACTN4//MYO1C//MYO5C//DCTN2//KIF5B//HAP1//GBF1//TFG//DNM2//DYNC1H1//KIF3B//FYCO1//EXOC4//KIF1A//CDH3//SDC4//KIF1C
GO:0030038	contractile actin filament bundle assembly	Biological process	13	109	1068	18614	2.07867	0.0095622	0.0737201	2.01944	0.0121723	SRF//TNFAIP1//PDLIM1//ACTG1//SMAD3//NF2//PXN//SDC4//NRP1//RGCC//MET//PFN1//PHLDB2
GO:0033209	tumor necrosis factor-mediated signaling pathway	Biological process	13	109	1068	18614	2.07867	0.0095622	0.0737201	2.01944	0.0121723	GAS6//PPP2CB//TNFSF11//TNFRSF11A//UBE2K//HSPA1A//HSPA1B//RIPK1//ACTN4//BIRC2//EIF5A//FOXO3//KRT8
GO:0036503	ERAD pathway	Biological process	13	109	1068	18614	2.07867	0.0095622	0.0737201	2.01944	0.0121723	CALR//HSP90B1//TRIM25//BAG6//EDEM1//UBE4B//FBXO2//NPLOC4//UBE2J2//STT3B//BCAP31//TMEM259//GET4
GO:0043149	stress fiber assembly	Biological process	13	109	1068	18614	2.07867	0.0095622	0.0737201	2.01944	0.0121723	ACTG1//SMAD3//NF2//PXN//SDC4//NRP1//RGCC//MET//PFN1//PHLDB2//SRF//TNFAIP1//PDLIM1
GO:0051092	positive regulation of NF-kappaB transcription factor activity	Biological process	17	159	1068	18614	1.86346	0.00990644	0.0762895	2.00408	0.0159176	CAT//HSPA1A//HSPA1B//IRAK1//NTSR1//PLCG2//PPIA//PRKCH//TRIM25//TNFSF11//RIPK1//TNFRSF11A//RBCK1//PRKD2//RIPK4//TRIM62//TRIM8
GO:0021954	central nervous system neuron development	Biological process	11	86	1068	18614	2.22927	0.00997032	0.0766117	2.00129	0.0102996	PLXNA1//NRP1//ZMIZ1//FEZF2//UBB//DCLK1//HSP90AB1//B4GALT5//HPRT1//TAOK1//GBA2
GO:0048041	focal adhesion assembly	Biological process	11	86	1068	18614	2.22927	0.00997032	0.0766117	2.00129	0.0102996	ACTG1//PTPRA//SMAD3//PTPRJ//SDC4//NRP1//RCC2//PHLDB2//BCR//PTPRK//WHAMM
GO:0000910	cytokinesis	Biological process	19	185	1068	18614	1.78999	0.0100789	0.0773609	1.99658	0.0177903	ANK3//RHOB//CENPA//INCENP//SPTBN1//CUL7//KIF4A//EXOC4//CALM3//PRPF40A//IGF1R//PKP4//CDC14B//KIF3B//MYH9//ACTR3//SPIRE1//CHMP5//PLEC
GO:0048146	positive regulation of fibroblast proliferation	Biological process	8	53	1068	18614	2.63077	0.0101706	0.0778921	1.99266	0.00749064	CDKN1A//EGFR//FN1//GAS6//LIF//MYC//NDUFS4//ZMIZ1
GO:0048260	positive regulation of receptor-mediated endocytosis	Biological process	8	53	1068	18614	2.63077	0.0101706	0.0778921	1.99266	0.00749064	PLCG2//TBC1D5//ANXA2//DNM2//B2M//C3//CBL//RAB21
GO:0043086	negative regulation of catalytic activity	Biological process	53	667	1068	18614	1.3849	0.0102433	0.0783631	1.98956	0.0496255	HSPB1//NF2//PDPK1//PLEC//PPIA//YWHAG//TRIB3//DBNDD1//SPRED1//CBL//GPRC5A//ZGPAT//SOCS4//GNAI3//GABBR2//GPC3//SPINT2//PPP1R9B//HNRNPU//IRS2//GMIP//RCC2//WNK1//BIRC2//CD44//DDX3X//DHCR24//GAS6//VIL1//APOE//LYN//PTPRJ//SMPD1//SH2B3//CDK5RAP3//SPRY4//PAQR3//PDCD4//DUSP16//CDKN1A//MEN1//IPO7//ATP2B4//CERS1//PICALM//TERF2//RPL5//RPL11//RPS15//TFIP11//MNAT1//PRKAR2A//NES
GO:0036314	response to sterol	Biological process	6	33	1068	18614	3.16888	0.0102711	0.0784768	1.98838	0.00561798	ABCA2//TGFB1//PMVK//DAG1//INHBB//GRAMD1A
GO:0010717	regulation of epithelial to mesenchymal transition	Biological process	13	110	1068	18614	2.05977	0.010292	0.0784768	1.9875	0.0121723	SMAD3//SMAD4//SNAI1//TGFB1//RGCC//BCL9L//NKX2-1//ADIPOR1//TRIM62//SPRED1//TCF7L2//DAG1//PHLDB2
GO:0030148	sphingolipid biosynthetic process	Biological process	13	110	1068	18614	2.05977	0.010292	0.0784768	1.9875	0.0121723	ST6GALNAC4//ST8SIA6//A4GALT//B4GALT3//B4GALT5//ABCA2//ACER3//CLN8//SMPD1//CERS1//SMPD4//CERS3//PRKD2
GO:0042058	regulation of epidermal growth factor receptor signaling pathway	Biological process	10	75	1068	18614	2.32385	0.0103321	0.0786957	1.98581	0.0093633	CBL//GPRC5A//ZGPAT//SOCS4//EGFR//PTPRJ//BCAR3//HAP1//PTPN12//RHBDF2
GO:0021885	forebrain cell migration	Biological process	9	64	1068	18614	2.45093	0.0104477	0.0792296	1.98098	0.00842697	EGFR//NKX2-1//POU3F2//POU3F3//ADGRG1//RTN4//ZMIZ1//FEZF2//SRF
GO:0048524	positive regulation of viral process	Biological process	9	64	1068	18614	2.45093	0.0104477	0.0792296	1.98098	0.00842697	DDX3X//PPIA//LARP1//PABPC1//P4HB//FURIN//SMPD1//RSF1//VPS37B
GO:0051055	negative regulation of lipid biosynthetic process	Biological process	9	64	1068	18614	2.45093	0.0104477	0.0792296	1.98098	0.00842697	SNAI1//ATP1A1//APOE//SOD1//SCAP//TRIB3//PROX1//ABCA2//SLC27A1
GO:0051568	histone H3-K4 methylation	Biological process	9	64	1068	18614	2.45093	0.0104477	0.0792296	1.98098	0.00842697	KMT2B//SMAD4//OGT//WDR5//AUTS2//KDM1A//MEN1//NCOA6//BOD1L1
GO:0001666	response to hypoxia	Biological process	27	293	1068	18614	1.60607	0.0104622	0.0792529	1.98038	0.0252809	ZFP36L1//DNMT3A//IRAK1//JUND//LMNA//MYC//P4HB//PGK1//HYOU1//RGCC//HP1BP3//MIEF1//ENO1//ACTN4//BIRC2//CAPN2//CAT//SMAD3//SMAD4//MECP2//SLC2A1//SRF//HSP90B1//PDLIM1//LONP1//SCAP//TXN2
GO:0035162	embryonic hemopoiesis	Biological process	5	24	1068	18614	3.63101	0.0105012	0.0793752	1.97876	0.00468165	THOC5//ZFPM1//ATF4//MED1//SH2B3
GO:0036344	platelet morphogenesis	Biological process	5	24	1068	18614	3.63101	0.0105012	0.0793752	1.97876	0.00468165	MYH9//SRF//NBEAL2//ZNF385A//ZFPM1
GO:0051150	regulation of smooth muscle cell differentiation	Biological process	7	43	1068	18614	2.83725	0.01056	0.079647	1.97633	0.00655431	MECP2//ANKRD17//OLFM2//NFATC3//PDCD4//DNMT1//SRF
GO:0060412	ventricular septum morphogenesis	Biological process	7	43	1068	18614	2.83725	0.01056	0.079647	1.97633	0.00655431	SMAD4//PROX1//SLIT3//SOX4//FGFRL1//RBM15//ZFPM1
GO:0062197	cellular response to chemical stress	Biological process	31	349	1068	18614	1.54812	0.0106407	0.0801685	1.97303	0.0290262	SOD1//ATF4//FOXO3//GSR//HSPA1A//HSPA1B//PPIA//PYCR1//LONP1//SLC7A11//TMEM161A//SRXN1//VKORC1L1//EGFR//PTPRK//PXN//CAT//RHOB//ERN1//RIPK1//NET1//KLF2//KDM6B//PLEC//DDX3X//ZFP36L1//SLC2A1//FUT8//MET//P4HB//HSPB1
GO:0019725	cellular homeostasis	Biological process	61	789	1068	18614	1.34748	0.010806	0.0813258	1.96633	0.0571161	HK1//FOXK2//FOXK1//APOE//ATF4//ATP2A1//ATP2B4//CALR//CDH5//DMPK//CHERP//NPTN//STOML2//RMDN3//SMAD4//MYC//SOD1//ATP1A1//SLC12A4//SLC12A7//ATP6V0C//CALM3//AKAP6//PRKACA//SLC41A1//UBE2K//MAFG//WNK1//HAP1//GRINA//BCAP31//ANO1//GSR//TXN2//GAA//SRF//HSP90B1//FLNA//PLCG2//MCOLN1//LYN//NTSR1//PDPK1//SLC9A5//SLC9A7//YWHAE//PDZD8//SLC30A3//AP3D1//TAOK1//ERN1//GAS6//IGF1R//MEN1//TRA2B//SOX4//IRS2//ABCA2//RT…
GO:0010507	negative regulation of autophagy	Biological process	11	87	1068	18614	2.20365	0.0108397	0.0814032	1.96498	0.0102996	UBQLN4//USP30//SNRNP70//DAP//EIF4G1//GOLGA2//FOXK2//MET//WDR6//FOXK1//TAB3
GO:0048678	response to axon injury	Biological process	11	87	1068	18614	2.20365	0.0108397	0.0814032	1.96498	0.0102996	DAG1//MAPK8IP3//PTPRF//FLNA//IGF1R//PTPRS//KREMEN1//LYN//PLCG2//SOD1//TXN2
GO:0071901	negative regulation of protein serine/threonine kinase activity	Biological process	14	123	1068	18614	1.98377	0.0109127	0.0818625	1.96207	0.0131086	APOE//LYN//PTPRJ//SMPD1//SH2B3//CDK5RAP3//SPRY4//PAQR3//PDCD4//DUSP16//CDKN1A//MEN1//IPO7//PRKAR2A
GO:0007059	chromosome segregation	Biological process	37	435	1068	18614	1.48245	0.0109624	0.082147	1.9601	0.0346442	HFM1//KPNB1//DCTN2//NUDC//RRS1//CHMP5//EML3//MAD1L1//NDC1//BAG6//ACTR3//SMARCA2//SMARCD1//BCL7B//PTTG1//RCC1//GOLGA2//TUBGCP3//KIF4A//INCENP//DIS3L2//PUM1//NUMA1//RCC2//DYNC1H1//XRCC3//FLNA//KIF3B//TPX2//HNRNPU//HSPA1A//HSPA1B//DRG1//SMARCA5//STIL//DDX3X//TOP1
GO:0043087	regulation of GTPase activity	Biological process	32	364	1068	18614	1.53221	0.0110247	0.0825249	1.95763	0.0299625	GMIP//RCC2//WNK1//DVL2//DVL3//ERBB2//PICALM//BCAR3//PKP4//ARHGAP11A//NET1//RGL3//DOCK6//ALS2//BCR//CRKL//EPHA2//ARHGAP29//TBC1D5//TBC1D4//SIPA1L3//TBC1D9//TBC1D1//NGEF//TBC1D16//ARHGEF19//MET//BCL6//PLXNA1//SOD1//PLXNB2//RICTOR
GO:0006006	glucose metabolic process	Biological process	19	187	1068	18614	1.77084	0.0112304	0.0835554	1.9496	0.0177903	ATF4//PGK1//TPI1//WDR5//USP7//OGT//SDHAF3//FOXK2//ADIPOR1//FOXK1//IRS2//IGF2//ENO1//ENO3//HK1//PFKP//GAA//INPPL1//KCNJ11
GO:0019722	calcium-mediated signaling	Biological process	19	187	1068	18614	1.77084	0.0112304	0.0835554	1.9496	0.0177903	CALM3//PRKACA//DMPK//NFATC3//PTPRJ//BCAP31//ADGRL1//PLCG2//ATP2B4//PTBP1//AKAP6//CHERP//SPPL3//SULT1A3//GRIN2D//PDPK1//TNFSF11//MCOLN1//PPP1R9B
GO:0032870	cellular response to hormone stimulus	Biological process	49	611	1068	18614	1.39773	0.0112582	0.0835554	1.94853	0.0458801	MED1//RXRA//EIF4EBP2//IGF1R//IGF2//PDPK1//PIK3C2A//PTPRA//SREBF1//BCAR3//IRS2//ZNF106//ADIPOR1//SAFB//DDX17//ZMIZ1//ZFP36L1//INHBB//YWHAG//TBC1D4//TRIB3//CALR//CSNK2B//APPL2//SLC27A1//AHCYL1//ESRRA//PAQR7//OGT//PTPRE//LONP1//TNS2//TRERF1//PXN//LYN//GDF15//KDM1A//NCOR2//PRKACA//MEN1//GNB1//ATP1A1//HSPA1A//HSPA1B//HNRNPU//USO1//MYO1C//SLIT3//CACNA1H
GO:0034134	toll-like receptor 2 signaling pathway	Biological process	4	16	1068	18614	4.35721	0.0112585	0.0835554	1.94852	0.00374532	LYN//PJA2//IRAK1//TNIP2
GO:0042249	establishment of planar polarity of embryonic epithelium	Biological process	4	16	1068	18614	4.35721	0.0112585	0.0835554	1.94852	0.00374532	SEC24B//DVL2//DVL3//FOXF2
GO:0045651	positive regulation of macrophage differentiation	Biological process	4	16	1068	18614	4.35721	0.0112585	0.0835554	1.94852	0.00374532	TGFB1//LIF//RIPK1//FADD
GO:0060088	auditory receptor cell stereocilium organization	Biological process	4	16	1068	18614	4.35721	0.0112585	0.0835554	1.94852	0.00374532	PLS1//SOD1//SEC24B//TRIOBP
GO:1902285	semaphorin-plexin signaling pathway involved in neuron projection guidance	Biological process	4	16	1068	18614	4.35721	0.0112585	0.0835554	1.94852	0.00374532	PLXNA1//SEMA3F//NRP1//PLXNB2
GO:0002573	myeloid leukocyte differentiation	Biological process	22	227	1068	18614	1.68914	0.011403	0.0845379	1.94298	0.0205993	LYN//TGFB1//FASN//MYH9//MED1//THOC5//LIF//EPHA2//GPC3//TNFSF11//TNFRSF11A//TOB2//CLPB//ZFPM1//ANXA2//RIPK1//FADD//MYC//ZFP36L1//ACIN1//CEBPB//ESRRA
GO:0007517	muscle organ development	Biological process	31	351	1068	18614	1.5393	0.0114846	0.0850524	1.93988	0.0290262	SMAD4//MED1//FLNB//VRK3//MYH14//KLF5//SMAD3//TGFB1//DAG1//MAFF//SOX8//BCL9L//CHRND//IGF2//LIF//PLEC//SKI//ZFPM1//PROX1//FGFRL1//DDX17//GPC1//EGR3//FRG1//ID3//LAMA5//TAGLN//CACNA1H//SPEG//PAXBP1//FOXK1
GO:0010324	membrane invagination	Biological process	9	65	1068	18614	2.41322	0.0115275	0.0852787	1.93827	0.00842697	DOCK1//MYH9//SPIRE1//XKR8//C3//PLCG2//APPL2//ABCA7//FCHO2
GO:0031110	regulation of microtubule polymerization or depolymerization	Biological process	11	88	1068	18614	2.1786	0.011766	0.0868978	1.92937	0.0102996	TPX2//TAOK1//GBA2//CDH5//TBCD//MET//DRG1//NUMA1//HSPA1A//HSPA1B//MECP2
GO:0043410	positive regulation of MAPK cascade	Biological process	41	495	1068	18614	1.4436	0.0117713	0.0868978	1.92918	0.0383895	TAOK1//EGFR//ERBB2//IRAK1//TGFB1//TNFSF11//DVL2//DVL3//ERN1//MAP3K10//TNFRSF11A//RIPK1//RB1CC1//PJA2//MAPK8IP3//UNC5CL//APOE//CD44//CRKL//FGFR3//FGFR4//GAS6//TPBG//SEMA7A//NRP1//AKAP12//ABCA7//DSTYK//PRKD2//NPTN//IGF1R//IGF2//LIF//PLCG2//PPIA//PTPRJ//SOD1//BCAR3//SPAG9//GDF15//NENF
GO:0007431	salivary gland development	Biological process	6	34	1068	18614	3.07568	0.0118812	0.0876161	1.92514	0.00561798	EGFR//TGFB1//DAG1//LAMA5//PLXNA1//NRP1
GO:0030512	negative regulation of transforming growth factor beta receptor signaling pathway	Biological process	12	100	1068	18614	2.09146	0.0119323	0.0876461	1.92328	0.011236	DNM2//HSPA1A//PDPK1//SKI//NKX2-1//OGT//FAM89B//ARID4B//SUDS3//SPRED1//BCL9L//SKOR2
GO:0032924	activin receptor signaling pathway	Biological process	7	44	1068	18614	2.77277	0.0119524	0.0876461	1.92254	0.00655431	MEN1//SKI//CSNK2B//SMAD3//NOMO3//INHBB//SMAD4
GO:0042771	intrinsic apoptotic signaling pathway in response to DNA damage by p53 class mediator	Biological process	7	44	1068	18614	2.77277	0.0119524	0.0876461	1.92254	0.00655431	CD44//KDM1A//ZNF385A//CDKN1A//BAG6//TOPORS//USP28
GO:0045022	early endosome to late endosome transport	Biological process	7	44	1068	18614	2.77277	0.0119524	0.0876461	1.92254	0.00655431	NF2//EZR//RAB21//FLNA//LMTK2//WDR91//SNX16
GO:0009101	glycoprotein biosynthetic process	Biological process	29	324	1068	18614	1.55999	0.0119551	0.0876461	1.92245	0.0271536	GOLGA2//B4GALT3//B4GALT5//MGAT4B//B3GAT3//ST8SIA6//ENTPD5//FUT8//MGAT2//OSTC//STT3B//OGT//POMT1//POFUT1//A4GALT//POMGNT1//TCF7L2//UGDH//HS3ST4//XYLT2//ST6GALNAC4//CHST9//CHPF2//ABCA7//ITM2C//ABCA2//PHLDA1//ACOT8//GOLPH3
GO:0019318	hexose metabolic process	Biological process	22	228	1068	18614	1.68173	0.0119609	0.0876461	1.92224	0.0205993	POFUT1//GAA//HK1//IGF2//INPPL1//KCNJ11//IRS2//ATF4//PGK1//TPI1//WDR5//USP7//OGT//SDHAF3//FOXK2//ADIPOR1//FOXK1//FUT8//ENO1//ENO3//PFKP//TKFC
GO:2001233	regulation of apoptotic signaling pathway	Biological process	33	381	1068	18614	1.50958	0.0122346	0.089557	1.91241	0.0308989	LMNA//SLC25A6//HSPA1A//DDX3X//CD44//KDM1A//ZNF385A//P4HB//HSPB1//PPIA//SOD1//SNAI1//TMEM161A//GRINA//EIF5A//MYC//RPL11//UBB//ENO1//HYOU1//GNAI3//INHBB//TCF7L2//RIPK1//NRP1//RB1CC1//FADD//RBCK1//ITM2C//HSPA1B//PTPMT1//VDAC2//BCAP31
GO:1901983	regulation of protein acetylation	Biological process	10	77	1068	18614	2.26349	0.0123439	0.090262	1.90855	0.0093633	SMARCA5//MYBBP1A//TADA2B//CTBP1//LIF//DDX3X//TAOK1//SMAD4//AUTS2//SOX4
GO:0031346	positive regulation of cell projection organization	Biological process	31	353	1068	18614	1.53058	0.0123823	0.0903963	1.9072	0.0290262	DNM2//ACTR3//AUTS2//ABL2//APOE//ITGA3//LYN//SF3A2//KDM1A//PLXNB2//NPTN//CDC42EP1//FN1//SRF//SEMA7A//FLNA//IGF1R//NRP1//PLXNA1//METRN//CUL7//RAB21//PARP6//DVL2//DVL3//PACSIN1//PFN1//EPS8L1//EPS8L3//HAP1//VIL1
GO:0055082	intracellular chemical homeostasis	Biological process	54	689	1068	18614	1.36598	0.0123882	0.0903963	1.90699	0.0505618	HK1//FOXK2//FOXK1//APOE//ATF4//ATP2A1//ATP2B4//CALR//CDH5//DMPK//CHERP//NPTN//STOML2//RMDN3//SMAD4//MYC//SOD1//ATP1A1//ATP6V0C//CALM3//AKAP6//PRKACA//SLC41A1//MAFG//WNK1//HAP1//GRINA//BCAP31//ANO1//HSP90B1//FLNA//PLCG2//MCOLN1//LYN//NTSR1//PDPK1//SLC9A5//SLC9A7//YWHAE//PDZD8//SLC30A3//AP3D1//ERN1//GAS6//IGF1R//MEN1//TRA2B//SOX4//SRF//IRS2//SLC12A7//ABCA2//RTN4//SLC7A11
GO:2001020	regulation of response to DNA damage stimulus	Biological process	28	311	1068	18614	1.56916	0.0124132	0.0904837	1.90612	0.0262172	TADA2B//KDM1A//SOX4//HIC1//SPRED1//CD44//SNAI1//CEBPG//EGFR//NPAS2//TRIM28//TMEM161A//ZNF385A//TERF2//FUS//EP400//ERCC1//THOC5//UBQLN4//FOXM1//SMARCA2//SMARCD1//BCL7B//SPIRE1//MYC//HMGA2//TFIP11//SMARCA5
GO:0006606	protein import into nucleus	Biological process	17	163	1068	18614	1.81773	0.0125031	0.0909735	1.90298	0.0159176	KPNB1//TGFB1//NOLC1//FLNA//JUP//SMAD3//TRIM28//CDKN1A//LMNA//MED1//NUP214//SQSTM1//POM121//IPO7//APPL2//EIF4ENIF1//POM121C
GO:0002475	antigen processing and presentation via MHC class Ib	Biological process	5	25	1068	18614	3.48577	0.0125196	0.0909735	1.90241	0.00468165	HLA-A//HLA-E//ULBP3//B2M//AP3D1
GO:0060706	cell differentiation involved in embryonic placenta development	Biological process	5	25	1068	18614	3.48577	0.0125196	0.0909735	1.90241	0.00468165	ST14//SPINT2//LIF//SNAI1//KRT8
GO:0010634	positive regulation of epithelial cell migration	Biological process	18	176	1068	18614	1.78249	0.0125367	0.0910026	1.90182	0.0168539	RHOB//CALR//PROX1//NRP1//PRKD2//HSPB1//PDPK1//TGFB1//PIK3C2A//MET//DOCK1//ITGA3//PFN1//PLCG2//SOX9//VIL1//IRS2//RTN4
GO:0010761	fibroblast migration	Biological process	8	55	1068	18614	2.5351	0.0126392	0.0916509	1.89828	0.00749064	SDC4//APPL2//RCC2//TGFB1//AKAP12//FUT8//PLEC//PDLIM1
GO:0000226	microtubule cytoskeleton organization	Biological process	51	645	1068	18614	1.37809	0.0126766	0.0918162	1.897	0.0477528	CENPA//NUMA1//MYH9//MTCL1//NCKAP5L//GOLGA2//TUBGCP3//TPX2//TAOK1//CHD3//RCC1//DYNC1H1//INCENP//MECP2//STIL//KIF3B//DCTN2//NUDC//KIF4A//CEP131//XRCC3//CHMP5//LMNA//KPNB1//EZR//GBA2//CDH5//TBCD//MET//DRG1//DAG1//NINL//NISCH//ZBED3//SPIRE1//USP33//KIF19//PHLDB2//HSPA1A//HSPA1B//FLNA//HNRNPU//EML3//TUBB2A//CDC14B//CUL7//TUBA1B//TUBB4B//CUL9//CGN//TUBA1C
GO:0060760	positive regulation of response to cytokine stimulus	Biological process	9	66	1068	18614	2.37666	0.0126884	0.0918162	1.89659	0.00842697	GAS6//AGPAT1//MED1//UBE2K//FADD//TRIM41//RIPK1//HSPA1A//HSPA1B
GO:0051591	response to cAMP	Biological process	11	89	1068	18614	2.15413	0.0127514	0.0921756	1.89444	0.0102996	ZFP36L1//INHBB//EZR//AKAP6//KDM1A//HCN1//BIRC2//BSG//NDUFS4//SREBF1//FOSL1
GO:0045787	positive regulation of cell cycle	Biological process	31	354	1068	18614	1.52625	0.0128521	0.0927472	1.89103	0.0290262	MECP2//BRD4//RCC2//IGF1R//PKP4//CDC14B//KIF3B//EGFR//MNAT1//PROX1//RGCC//SPDYE1//IGF2//EIF4EBP1//STIL//NUMA1//MED1//NUDT16//INCENP//XRCC3//MAD1L1//DDX3X//EIF4G1//CUL4B//ANKRD17//HNRNPU//PLCG2//DYNC1H1//THOC5//CALR//FOSL1
GO:0050764	regulation of phagocytosis	Biological process	12	101	1068	18614	2.07075	0.0128571	0.0927472	1.89086	0.011236	BCR//CALR//DNM2//GAS6//SOD1//ABCA7//C3//PLCG2//APPL2//MYO18A//PTPRJ//SYT7
GO:0098771	inorganic ion homeostasis	Biological process	44	542	1068	18614	1.41489	0.0129391	0.0932417	1.8881	0.0411985	APOE//ATF4//ATP2A1//ATP2B4//CALR//CDH5//DMPK//CHERP//NPTN//STOML2//RMDN3//SMAD4//MYC//SOD1//ATP1A1//CALM3//AKAP6//PRKACA//ANK3//CNNM3//SLC41A1//WNK1//HAP1//GRINA//BCAP31//MLLT6//HSP90B1//FLNA//PLCG2//MCOLN1//LYN//NTSR1//PDPK1//YWHAE//PDZD8//FGFR4//SLC12A4//SLC12A7//B2M//PICALM//STEAP3//TNFSF11//SLC30A3//AP3D1
GO:0001763	morphogenesis of a branching structure	Biological process	20	203	1068	18614	1.71713	0.0129995	0.0935805	1.88607	0.0187266	SRF//NRP1//RBM15//GPC3//LAMA5//SMAD4//MYC//SOX9//MET//RERE//DAG1//NKX2-1//EPHA2//PLXNA1//ST14//SPINT2//MED1//PROX1//SOX8//RTN4
GO:0050778	positive regulation of immune response	Biological process	54	691	1068	18614	1.36202	0.0130551	0.093883	1.88422	0.0505618	C3//ZP3//HLA-E//B2M//HLA-A//FADD//ULBP3//XRCC6//PQBP1//NLRP1//LYN//PLCG2//IRAK1//MAPKAPK3//MAPKAPK2//BAG6//CD55//EIF2AK4//RGCC//BIRC2//PDPK1//OTUD4//TNIP2//PJA2//APPL2//DDX3X//PTPRS//RTN4//CLPB//TKFC//NPLOC4//EXOSC6//TGFB1//CRKL//PTPRJ//RBCK1//PRKD2//STOML2//WNK1//SPPL3//RC3H1//EZR//PRKCH//RPS19//MED1//UBE2K//TRIM41//HSPA1A//HSPA1B//ANKRD17//PUM1//TRIM62//TYK2//HLA-DMB
GO:0021953	central nervous system neuron differentiation	Biological process	18	177	1068	18614	1.77242	0.0132337	0.0950691	1.87832	0.0168539	ISL2//SOX4//CLN8//SKOR2//PROX1//PLXNA1//NRP1//ZMIZ1//FEZF2//NKX2-1//UBB//HPRT1//DCLK1//TAOK1//GBA2//HSP90AB1//B4GALT5//B2M
GO:0070373	negative regulation of ERK1 and ERK2 cascade	Biological process	10	78	1068	18614	2.23447	0.013454	0.0961888	1.87115	0.0093633	DUSP4//DUSP6//LIF//LYN//SMAD4//EZR//EIF3A//VRK3//WNK2//SPRED1
GO:1903533	regulation of protein targeting	Biological process	10	78	1068	18614	2.23447	0.013454	0.0961888	1.87115	0.0093633	ANK3//ERBB2//MYO1C//MTCL1//MIEF1//SREBF1//SREBF2//SAE1//HUWE1//UBE2J2
GO:0001825	blastocyst formation	Biological process	7	45	1068	18614	2.71115	0.0134725	0.0961888	1.87055	0.00655431	BYSL//SRF//FURIN//SUPT6H//ZP3//MFN2//RTN4
GO:0033173	calcineurin-NFAT signaling cascade	Biological process	7	45	1068	18614	2.71115	0.0134725	0.0961888	1.87055	0.00655431	PLCG2//ATP2B4//PTBP1//AKAP6//CHERP//SPPL3//NFATC3
GO:0062208	positive regulation of pattern recognition receptor signaling pathway	Biological process	7	45	1068	18614	2.71115	0.0134725	0.0961888	1.87055	0.00655431	PJA2//DDX3X//RTN4//HSPA1A//HSPA1B//ANKRD17//PUM1
GO:0140718	facultative heterochromatin formation	Biological process	7	45	1068	18614	2.71115	0.0134725	0.0961888	1.87055	0.00655431	SMARCA5//DNMT1//DNMT3A//MBD3//KDM1A//TRIM28//EHMT1
GO:0070528	protein kinase C signaling	Biological process	6	35	1068	18614	2.9878	0.013661	0.0974347	1.86452	0.00561798	AKAP12//SEZ6L2//MC1R//MYADM//PRKCH//ADGRG1
GO:0043547	positive regulation of GTPase activity	Biological process	25	272	1068	18614	1.60192	0.0137913	0.0981107	1.86039	0.0234082	BCR//CRKL//EPHA2//ARHGAP29//TBC1D5//TBC1D4//SIPA1L3//TBC1D9//TBC1D1//NGEF//GMIP//RCC2//TBC1D16//ARHGEF19//DVL2//DVL3//ERBB2//PICALM//BCAR3//PKP4//ARHGAP11A//NET1//RGL3//DOCK6//ALS2
GO:0030516	regulation of axon extension	Biological process	11	90	1068	18614	2.13019	0.0137981	0.0981107	1.86018	0.0102996	PTPRS//RTN4//FN1//SRF//SEMA7A//NRP1//SEMA3F//SEMA4G//APOE//DNM2//RAB21
GO:0051262	protein tetramerization	Biological process	11	90	1068	18614	2.13019	0.0137981	0.0981107	1.86018	0.0102996	ALDH1A3//ALDH9A1//B2M//GOLGA2//HPRT1//UPB1//APPL2//MCOLN1//HCN1//FARSA//KRT10
GO:0032271	regulation of protein polymerization	Biological process	19	191	1068	18614	1.73376	0.0138465	0.0982537	1.85866	0.0177903	PFN1//COTL1//GBA2//SSH3//MYADM//RICTOR//CDH5//TBCD//MET//DRG1//NUMA1//VDAC2//VIL1//TRIOBP//SPTBN1//SPTBN2//HSPA1A//HSPA1B//MECP2
GO:0071478	cellular response to radiation	Biological process	19	191	1068	18614	1.73376	0.0138465	0.0982537	1.85866	0.0177903	ATF4//MYC//PTPRK//SMPD1//CUL4B//KDM1A//TMEM161A//USP28//EIF2AK4//ERCC1//MC1R//RHOB//CDKN1A//NET1//TNKS1BP1//XRCC6//DNM2//CERS1//NLRP1
GO:1905114	cell surface receptor signaling pathway involved in cell-cell signaling	Biological process	47	589	1068	18614	1.39076	0.0139721	0.0989024	1.85474	0.0440075	ALPK2//DMPK//CSNK1G3//CSNK2B//DDX3X//HIC1//PLCG2//TLE3//BCL7B//DKK2//AMOTL2//NXN//CXXC4//KREMEN1//ZNRF3//ZBED3//ITGA3//DCDC2//ATP6V0C//SKI//TMEM132A//DVL2//DVL3//TCF7L2//GPC3//JUP//SOX9//WNT5B//BCL9L//ARHGEF19//CHRND//GRIN2D//MECP2//CDH3//APOE//TPBG//OTUD5//EGFR//SMAD3//SOX4//TBL1X//TGFB1//WNK1//WNK2//NTSR1//RNF213//C3
GO:0001959	regulation of cytokine-mediated signaling pathway	Biological process	17	165	1068	18614	1.7957	0.013988	0.0989024	1.85424	0.0159176	PXDN//GAS6//AGPAT1//PPP2CB//CDC37//MED1//ISG15//UBE2K//FADD//TRIM41//SLIT3//SH2B3//RIPK1//HSPA1A//HSPA1B//OTUD4//IRAK1
GO:0006695	cholesterol biosynthetic process	Biological process	8	56	1068	18614	2.48983	0.0140261	0.0989024	1.85306	0.00749064	DHCR24//SCAP//APOE//SOD1//SREBF1//ACLY//CYB5R3//PMVK
GO:1902653	secondary alcohol biosynthetic process	Biological process	8	56	1068	18614	2.48983	0.0140261	0.0989024	1.85306	0.00749064	ACLY//DHCR24//CYB5R3//SREBF1//PMVK//SCAP//APOE//SOD1
GO:0022604	regulation of cell morphogenesis	Biological process	23	245	1068	18614	1.63618	0.0140359	0.0989024	1.85276	0.0215356	FN1//MYH9//NF2//PLXNA1//VIL1//EZR//CFDP1//CDC42EP1//PLXNB2//PRPF40A//MYH14//FMNL2//DAG1//CUL7//RAB21//PARP6//DVL2//DVL3//SPAG9//NEDD4L//CD44//PDZD8//BCL9L
GO:0006349	regulation of gene expression by genomic imprinting	Biological process	4	17	1068	18614	4.1009	0.0140659	0.0989024	1.85183	0.00374532	DNMT3A//IGF2//MECP2//ARID4B
GO:0007000	nucleolus organization	Biological process	4	17	1068	18614	4.1009	0.0140659	0.0989024	1.85183	0.00374532	SMARCA5//POLR1B//RPS19//NOLC1
GO:1905288	vascular associated smooth muscle cell apoptotic process	Biological process	4	17	1068	18614	4.1009	0.0140659	0.0989024	1.85183	0.00374532	DNMT1//ATF4//MFN2//PDCD4
GO:1905459	regulation of vascular associated smooth muscle cell apoptotic process	Biological process	4	17	1068	18614	4.1009	0.0140659	0.0989024	1.85183	0.00374532	DNMT1//ATF4//MFN2//PDCD4
GO:0006364	rRNA processing	Biological process	21	218	1068	18614	1.67892	0.0140807	0.0989064	1.85138	0.0196629	RPP40//RRS1//NSA2//BYSL//RPS19//UTP6//SART1//ZCCHC4//NUDT16//FRG1//RPL5//RPL11//RPL35A//RPS15//NOLC1//DDX17//NOP56//PDCD11//YBEY//DDX27//EXOSC6
GO:0071482	cellular response to light stimulus	Biological process	14	127	1068	18614	1.92129	0.0142046	0.0996759	1.84757	0.0131086	ATF4//MYC//PTPRK//SMPD1//CUL4B//KDM1A//TMEM161A//USP28//EIF2AK4//ERCC1//MC1R//CERS1//CDKN1A//NLRP1
GO:0048813	dendrite morphogenesis	Biological process	15	140	1068	18614	1.86738	0.0145521	0.102011	1.83707	0.0140449	PQBP1//NEDD4L//SKOR2//CUL7//RAB21//PARP6//KIF1A//NGEF//TPBG//NRP1//RERE//HPRT1//PICALM//DCLK1//DCDC2
GO:0001659	temperature homeostasis	Biological process	18	179	1068	18614	1.75262	0.0147188	0.103076	1.83213	0.0168539	SLC27A1//TNFRSF11A//TNFSF11//IGF2BP2//CEBPB//DYNC1H1//IGF1R//OGT//MFN2//KDM1A//KDM6B//ADIPOR1//APPL2//EHMT1//ATF4//TLE3//NTSR1//SQSTM1
GO:0006352	DNA-templated transcription initiation	Biological process	16	153	1068	18614	1.82262	0.0147336	0.103076	1.83169	0.0149813	GTF2A2//BRF1//GTF3C1//POLR3H//POLRMT//MED1//MED15//MED9//MED29//MED30//ERCC1//SRF//FOSL1//SMARCA5//NCOA6//RSF1
GO:0033598	mammary gland epithelial cell proliferation	Biological process	5	26	1068	18614	3.3517	0.0147852	0.103229	1.83017	0.00468165	RTN4//MED1//CEBPB//EPHA2//TNFSF11
GO:1903020	positive regulation of glycoprotein metabolic process	Biological process	5	26	1068	18614	3.3517	0.0147852	0.103229	1.83017	0.00468165	TCF7L2//ABCA2//GOLGA2//POMT1//RAB1B
GO:0008630	intrinsic apoptotic signaling pathway in response to DNA damage	Biological process	12	103	1068	18614	2.03054	0.0148702	0.103614	1.82768	0.011236	CDKN1A//BAG6//TOPORS//USP28//CD44//KDM1A//ZNF385A//SNAI1//TMEM161A//EPHA2//HIC1//FNIP2
GO:0045639	positive regulation of myeloid cell differentiation	Biological process	12	103	1068	18614	2.03054	0.0148702	0.103614	1.82768	0.011236	TGFB1//FOXO3//HSPA1A//HSPA1B//MED1//ISG15//LIF//RIPK1//FADD//ZFP36L1//ACIN1//TNFSF11
GO:0044281	small molecule metabolic process	Biological process	126	1823	1068	18614	1.20463	0.0149415	0.104007	1.8256	0.117978	MPST//PTGS1//SLC25A17//ACAD9//ACSF2//SLC27A1//ALDH1A3//POFUT1//GAA//HK1//IGF2//INPPL1//KCNJ11//IRS2//ENTPD5//MECP2//ISYNA1//UAP1//NANS//UGDH//ALDH1B1//SULT1A3//ACLY//PPCS//ATF4//PGK1//TPI1//WDR5//ENO1//ENO3//IDH1//TKT//IDH3G//DLST//SDHAF3//OGT//USP7//HPRT1//NME2//NME4//PDE7A//CAD//UPB1//FARSA//ALDH18A1//PHGDH//PYCR1//PSPH//C3//FASN//LYPLA2//AACS//GPAT4//HADHB//SCP2//ACOT8//MAPKAPK2//DHCR24//CYB5R…
GO:0046513	ceramide biosynthetic process	Biological process	9	68	1068	18614	2.30676	0.0152679	0.105961	1.81622	0.00842697	ST6GALNAC4//ST8SIA6//B4GALT3//B4GALT5//CLN8//SMPD1//CERS1//SMPD4//CERS3
GO:0048663	neuron fate commitment	Biological process	9	68	1068	18614	2.30676	0.0152679	0.105961	1.81622	0.00842697	JAG2//ISL2//NKX2-1//FEZF2//PROX1//POU3F2//SOX9//SMAD4//NOTCH3
GO:2000144	positive regulation of DNA-templated transcription initiation	Biological process	9	68	1068	18614	2.30676	0.0152679	0.105961	1.81622	0.00842697	ERCC1//GTF2A2//MED1//SRF//MED15//MED9//MED29//MED30//FOSL1
GO:0032872	regulation of stress-activated MAPK cascade	Biological process	19	193	1068	18614	1.71579	0.0153233	0.106239	1.81465	0.0177903	FOXM1//MYC//PPIA//TAOK1//PDCD4//DUSP16//EGFR//IGF1R//MAPK8IP3//PHLPP1//MEN1//MAP3K10//TNFSF11//RIPK1//RB1CC1//PJA2//UNC5CL//EZR//NBR1
GO:0007566	embryo implantation	Biological process	8	57	1068	18614	2.44615	0.0155206	0.107394	1.80909	0.00749064	ITGB4//CALR//BSG//LIF//RPL29//SOD1//TRIM28//POLR1B
GO:0048016	inositol phosphate-mediated signaling	Biological process	8	57	1068	18614	2.44615	0.0155206	0.107394	1.80909	0.00749064	NFATC3//PLCG2//ATP2B4//PTBP1//AKAP6//CHERP//SPPL3//ITPR3
GO:0002474	antigen processing and presentation of peptide antigen via MHC class I	Biological process	6	36	1068	18614	2.90481	0.0156188	0.107566	1.80635	0.00561798	HLA-A//HLA-E//ULBP3//CALR//B2M//IFI30
GO:0010737	protein kinase A signaling	Biological process	6	36	1068	18614	2.90481	0.0156188	0.107566	1.80635	0.00561798	AKAP6//AKAP12//PJA2//MC1R//PRKACA//EZR
GO:0031112	positive regulation of microtubule polymerization or depolymerization	Biological process	6	36	1068	18614	2.90481	0.0156188	0.107566	1.80635	0.00561798	MET//DRG1//NUMA1//HSPA1A//HSPA1B//MECP2
GO:0043243	positive regulation of protein-containing complex disassembly	Biological process	6	36	1068	18614	2.90481	0.0156188	0.107566	1.80635	0.00561798	VIL1//NES//EIF5A//EIF5AL1//FYCO1//IGF1R
GO:0048640	negative regulation of developmental growth	Biological process	13	116	1068	18614	1.95323	0.0156229	0.107566	1.80624	0.0121723	PTPRS//RTN4//GDF15//RAI1//ULK1//SEMA3F//SEMA7A//NRP1//SEMA4G//CTDP1//SPAG9//CDKN1A//FGFR3
GO:0022613	ribonucleoprotein complex biogenesis	Biological process	39	475	1068	18614	1.431	0.0156676	0.107767	1.805	0.0365169	RPL5//RPL11//RPL23A//RRS1//RPS5//RPS15//RPS19//CD2BP2//SF3A2//TXNL4A//SNRNP200//SNRPB//SNRPC//SART1//SF3A1//RPP40//NSA2//BYSL//UTP6//EIF2S2//EIF3A//EIF3C//FRG1//RPL35A//NOLC1//DDX17//NOP56//PDCD11//YBEY//DDX27//EXOSC6//ZCCHC4//CUL4B//MYBBP1A//GNL3L//DDX3X//RPS9//HSP90AB1//NUDT16
GO:0048511	rhythmic process	Biological process	27	303	1068	18614	1.55306	0.0157152	0.107988	1.80368	0.0252809	EGR3//JUND//PROX1//SREBF1//TOP1//PROKR1//PHLPP1//ATF4//HNRNPU//ID3//NPAS2//PPP1CB//OGT//HUWE1//MYBBP1A//RAI1//USP7//NKX2-1//NR2F6//IGF1R//NCOR2//GPR157//TNFRSF11A//SLIT3//ZP3//NFKB2//KDM5C
GO:0009743	response to carbohydrate	Biological process	22	234	1068	18614	1.63861	0.0157829	0.108346	1.80181	0.0205993	ERCC1//COL6A2//SREBF1//TCF7L2//IRS2//TXN2//ZBED3//CAT//ANO1//RPS6KA2//ERN1//GAS6//IGF1R//SMAD4//MEN1//PRKACA//TRA2B//SOX4//SRF//SLC12A7//ZFP36L1//LYN
GO:1902115	regulation of organelle assembly	Biological process	20	207	1068	18614	1.68395	0.0158144	0.108455	1.80095	0.0187266	STIL//SPTBN2//PTPRS//HNRNPU//HSPA1A//HSPA1B//DRG1//CHMP5//EML3//DCDC2//DNM2//HAP1//SDC4//SMAD4//DYNC1H1//NUMA1//RAB1B//ULK1//NF2//EZR
GO:0032272	negative regulation of protein polymerization	Biological process	10	80	1068	18614	2.1786	0.0158965	0.108911	1.7987	0.0093633	PFN1//SSH3//MYADM//CDH5//TBCD//VIL1//TRIOBP//SPTBN1//SPTBN2//VDAC2
GO:0110020	regulation of actomyosin structure organization	Biological process	12	104	1068	18614	2.01102	0.0159622	0.109253	1.79691	0.011236	ACTG1//SMAD3//NF2//PXN//SDC4//NRP1//RGCC//MET//PFN1//PHLDB2//PROX1//SMAD4
GO:2000147	positive regulation of cell motility	Biological process	47	594	1068	18614	1.37905	0.0160476	0.10973	1.79459	0.0440075	ZP3//RHOB//CALR//PROX1//NRP1//PRKD2//DOCK1//ITGA3//PFN1//PLCG2//SOX9//VIL1//IRS2//RTN4//TGFB1//WNK1//S100A11//ACTG1//ACTN4//CDH5//EGFR//EPHA2//IGF1R//LYN//SMAD3//MYO1C//SEMA3F//SNAI1//SEMA7A//SPAG9//FAM89B//CCAR1//SEMA4G//CBLL1//WNT5B//MYADM//FAM83H//HSPB1//PDPK1//AKAP12//PIK3C2A//CRKL//FN1//ABL2//FADD//GAS6//MET
GO:0040017	positive regulation of locomotion	Biological process	48	609	1068	18614	1.3737	0.0160806	0.109847	1.7937	0.0449438	ZP3//RHOB//CALR//PROX1//NRP1//PRKD2//DOCK1//ITGA3//PFN1//PLCG2//SOX9//VIL1//IRS2//RTN4//TGFB1//WNK1//S100A11//ACTG1//ACTN4//CDH5//EGFR//EPHA2//IGF1R//LYN//SMAD3//MYO1C//SEMA3F//SNAI1//SEMA7A//SPAG9//FAM89B//CCAR1//SEMA4G//CBLL1//WNT5B//MYADM//FAM83H//HSPB1//PDPK1//TPBG//AKAP12//PIK3C2A//CRKL//FN1//ABL2//FADD//GAS6//MET
GO:0046683	response to organophosphorus	Biological process	14	129	1068	18614	1.8915	0.0161138	0.109966	1.7928	0.0131086	KCNJ11//BIRC2//BSG//NDUFS4//SREBF1//FOSL1//SOD1//HSP90B1//ZFP36L1//INHBB//EZR//AKAP6//KDM1A//HCN1
GO:0022407	regulation of cell-cell adhesion	Biological process	40	491	1068	18614	1.41986	0.0163248	0.111287	1.78715	0.0374532	NF2//TGFB1//SPINT2//LYN//ERBB2//EGR3//WNK1//ANK3//TNFSF11//MYADM//CD44//HLA-DMB//SLC7A1//TYK2//ZP3//IGF2//TNFSF9//FADD//CEBPB//SDC4//MAD1L1//SMARCA2//SMARCD1//ZMIZ1//SART1//SOX4//BCL6//FOXO3//SOX12//RC3H1//B2M//AP3D1//AKNA//SH2B3//ABL2//IRAK1//RGCC//CD55//HLA-A//HLA-E
GO:0034249	negative regulation of amide metabolic process	Biological process	27	304	1068	18614	1.54796	0.0163394	0.111287	1.78677	0.0252809	ZFP36L1//RC3H1//TNKS1BP1//CALR//DDX3X//ILF3//YBX1//TOB1//IGF2BP2//LARP1//EIF4ENIF1//ATF4//EIF2AK4//EIF4G1//TNRC6B//EIF4EBP1//EIF4EBP2//PABPC1//PUM1//HNRNPU//CSDE1//APOE//HAP1//ABCA7//RTN4//DIS3L2//UNK
GO:0051170	import into nucleus	Biological process	17	168	1068	18614	1.76363	0.0164699	0.111828	1.78331	0.0159176	KPNB1//CDKN1A//LMNA//MED1//NUP214//SQSTM1//POM121//IPO7//APPL2//EIF4ENIF1//POM121C//TGFB1//NOLC1//FLNA//JUP//SMAD3//TRIM28
GO:0006228	UTP biosynthetic process	Biological process	3	10	1068	18614	5.22865	0.0166761	0.111828	1.77791	0.00280899	CAD//NME2//NME4
GO:0006449	regulation of translational termination	Biological process	3	10	1068	18614	5.22865	0.0166761	0.111828	1.77791	0.00280899	EIF5A//EIF5AL1//GSPT1
GO:0007028	cytoplasm organization	Biological process	3	10	1068	18614	5.22865	0.0166761	0.111828	1.77791	0.00280899	FOSL1//ZMIZ1//KIF5B
GO:0008298	intracellular mRNA localization	Biological process	3	10	1068	18614	5.22865	0.0166761	0.111828	1.77791	0.00280899	ZNF385A//HNRNPAB//ZFP36L1
GO:0015911	long-chain fatty acid import across plasma membrane	Biological process	3	10	1068	18614	5.22865	0.0166761	0.111828	1.77791	0.00280899	IRS2//SLC2A1//SLC27A1
GO:0030242	autophagy of peroxisome	Biological process	3	10	1068	18614	5.22865	0.0166761	0.111828	1.77791	0.00280899	SQSTM1//USP30//RB1CC1
GO:0030953	astral microtubule organization	Biological process	3	10	1068	18614	5.22865	0.0166761	0.111828	1.77791	0.00280899	KPNB1//NUMA1//EZR
GO:0031848	protection from non-homologous end joining at telomere	Biological process	3	10	1068	18614	5.22865	0.0166761	0.111828	1.77791	0.00280899	ERCC1//TERF2//TFIP11
GO:0032377	regulation of intracellular lipid transport	Biological process	3	10	1068	18614	5.22865	0.0166761	0.111828	1.77791	0.00280899	ABCA2//SCP2//ANXA2
GO:0036124	histone H3-K9 trimethylation	Biological process	3	10	1068	18614	5.22865	0.0166761	0.111828	1.77791	0.00280899	LMNA//MECP2//ARID4B
GO:0043045	DNA methylation involved in embryo development	Biological process	3	10	1068	18614	5.22865	0.0166761	0.111828	1.77791	0.00280899	DNMT1//DNMT3A//TRIM28
GO:0048194	Golgi vesicle budding	Biological process	3	10	1068	18614	5.22865	0.0166761	0.111828	1.77791	0.00280899	GBF1//GOLPH3//MYO18A
GO:0060368	regulation of Fc receptor mediated stimulatory signaling pathway	Biological process	3	10	1068	18614	5.22865	0.0166761	0.111828	1.77791	0.00280899	LYN//PTPRJ//APPL2
GO:1905216	positive regulation of RNA binding	Biological process	3	10	1068	18614	5.22865	0.0166761	0.111828	1.77791	0.00280899	EIF3C//LARP6//EIF4G1
GO:1905461	positive regulation of vascular associated smooth muscle cell apoptotic process	Biological process	3	10	1068	18614	5.22865	0.0166761	0.111828	1.77791	0.00280899	ATF4//MFN2//PDCD4
GO:0070830	bicellular tight junction assembly	Biological process	9	69	1068	18614	2.27333	0.0166932	0.111835	1.77746	0.00842697	EPHA2//MYO1C//PRKACA//PRKCH//SNAI1//CDH5//SRF//TBCD//MPP7
GO:1901615	organic hydroxy compound metabolic process	Biological process	44	551	1068	18614	1.39178	0.0167866	0.112352	1.77504	0.0411985	MECP2//ISYNA1//ALDH1B1//SULT1A3//IDH1//IDH3G//MED1//ACLY//DHCR24//CYB5R3//SREBF1//PMVK//SCP2//ACOT8//APOE//SPR//CAT//CLN8//FDXR//HDLBP//LDLR//NFE2L1//SMPD1//SREBF2//SCAP//GBA2//SNAI1//TPI1//TKFC//CACNA1H//IP6K2//PLCG2//HPRT1//MC1R//ALDH1A3//INPP5B//SOD1//ABCA2//ACER3//SLC7A11//CDH3//NTSR1//FGFR4//PROX1
GO:0019221	cytokine-mediated signaling pathway	Biological process	40	492	1068	18614	1.41698	0.0168224	0.11246	1.77411	0.0374532	IRAK1//PXDN//GAS6//AGPAT1//PPP2CB//ACTN4//BIRC2//EIF5A//FOXO3//KRT8//TNFSF11//RIPK1//TNFRSF11A//ADIPOR1//CSNK2B//APPL2//SLC27A1//P4HB//WNK1//LYN//SH2B3//RBM15//TYK2//CDC37//MED1//ISG15//UBE2K//FADD//TRIM41//SLIT3//SMAD4//TNIP2//HSPA1A//HSPA1B//OTUD4//CBL//CD44//PRKACA//PTPRJ//CRLF1
GO:0070482	response to oxygen levels	Biological process	29	333	1068	18614	1.51783	0.0168351	0.11246	1.77378	0.0271536	ACTN4//BIRC2//CAPN2//CAT//SMAD3//SMAD4//MECP2//SLC2A1//SRF//HSP90B1//PDLIM1//LONP1//SCAP//TXN2//ZFP36L1//DNMT3A//IRAK1//JUND//LMNA//MYC//P4HB//PGK1//HYOU1//RGCC//HP1BP3//MIEF1//ATF4//CBL//ENO1
GO:0098927	vesicle-mediated transport between endosomal compartments	Biological process	7	47	1068	18614	2.59578	0.0169194	0.112707	1.77161	0.00655431	FLNA//LMTK2//WDR91//SNX16//NF2//EZR//RAB21
GO:1902459	positive regulation of stem cell population maintenance	Biological process	7	47	1068	18614	2.59578	0.0169194	0.112707	1.77161	0.00655431	SMARCA2//SMARCD1//OGT//BCL7B//ARID4B//SUDS3//BRD9
GO:0071902	positive regulation of protein serine/threonine kinase activity	Biological process	19	195	1068	18614	1.69819	0.0169207	0.112707	1.77158	0.0177903	EGFR//ERBB2//IRAK1//TGFB1//TNFSF11//DVL2//DVL3//ERN1//MAP3K10//TNFRSF11A//MNAT1//PROX1//RGCC//SPDYE1//ATP2B4//CALM3//DDX3X//HMGA2//SLC27A1
GO:0006672	ceramide metabolic process	Biological process	12	105	1068	18614	1.99187	0.0171137	0.113343	1.76666	0.011236	ABCA2//ST6GALNAC4//ST8SIA6//GBA2//B4GALT3//B4GALT5//CLN8//SMPD1//CERS1//SMPD4//CERS3//ACER3
GO:0061387	regulation of extent of cell growth	Biological process	12	105	1068	18614	1.99187	0.0171137	0.113343	1.76666	0.011236	APOE//DNM2//RAB21//PTPRS//RTN4//FN1//SRF//SEMA7A//ULK1//NRP1//SEMA3F//SEMA4G
GO:0006893	Golgi to plasma membrane transport	Biological process	8	58	1068	18614	2.40398	0.017127	0.113343	1.76632	0.00749064	ANK3//NSF//SPTBN1//OPTN//GGA2//GOLPH3//DNM2//EXOC4
GO:0044380	protein localization to cytoskeleton	Biological process	8	58	1068	18614	2.40398	0.017127	0.113343	1.76632	0.00749064	STIL//DCTN2//CEP131//CCDC14//NUMA1//HNRNPU//PPP1R9B//FAM83H
GO:0090311	regulation of protein deacetylation	Biological process	8	58	1068	18614	2.40398	0.017127	0.113343	1.76632	0.00749064	WDR5//YEATS2//BCL6//CTBP1//SREBF1//SMARCA5//PRKD2//SPRED1
GO:0099024	plasma membrane invagination	Biological process	8	58	1068	18614	2.40398	0.017127	0.113343	1.76632	0.00749064	DOCK1//MYH9//SPIRE1//XKR8//C3//PLCG2//APPL2//ABCA7
GO:0002093	auditory receptor cell morphogenesis	Biological process	4	18	1068	18614	3.87308	0.01728	0.113343	1.76246	0.00374532	PLS1//SOD1//SEC24B//TRIOBP
GO:0002428	antigen processing and presentation of peptide antigen via MHC class Ib	Biological process	4	18	1068	18614	3.87308	0.01728	0.113343	1.76246	0.00374532	HLA-A//HLA-E//ULBP3//B2M
GO:0003159	morphogenesis of an endothelium	Biological process	4	18	1068	18614	3.87308	0.01728	0.113343	1.76246	0.00374532	RHOB//CSNK2B//PRKD2//ADAMTS12
GO:0006991	response to sterol depletion	Biological process	4	18	1068	18614	3.87308	0.01728	0.113343	1.76246	0.00374532	SREBF1//SREBF2//SCAP//LYN
GO:0030206	chondroitin sulfate biosynthetic process	Biological process	4	18	1068	18614	3.87308	0.01728	0.113343	1.76246	0.00374532	UGDH//CHPF2//XYLT2//CHST9
GO:0048535	lymph node development	Biological process	4	18	1068	18614	3.87308	0.01728	0.113343	1.76246	0.00374532	TGFB1//FADD//TNFRSF11A//RC3H1
GO:0061154	endothelial tube morphogenesis	Biological process	4	18	1068	18614	3.87308	0.01728	0.113343	1.76246	0.00374532	ADAMTS12//RHOB//CSNK2B//PRKD2
GO:0071071	regulation of phospholipid biosynthetic process	Biological process	4	18	1068	18614	3.87308	0.01728	0.113343	1.76246	0.00374532	ABCA2//SLC27A1//CAPN2//IDH1
GO:1901978	positive regulation of cell cycle checkpoint	Biological process	4	18	1068	18614	3.87308	0.01728	0.113343	1.76246	0.00374532	INCENP//XRCC3//MAD1L1//PROX1
GO:0039529	RIG-I signaling pathway	Biological process	5	27	1068	18614	3.22756	0.0173095	0.113343	1.76172	0.00468165	BIRC2//NPLOC4//PUM1//ANKRD17//CLPB
GO:0060669	embryonic placenta morphogenesis	Biological process	5	27	1068	18614	3.22756	0.0173095	0.113343	1.76172	0.00468165	ST14//SPINT2//ZFP36L1//IGF2//TRIM28
GO:1904666	regulation of ubiquitin protein ligase activity	Biological process	5	27	1068	18614	3.22756	0.0173095	0.113343	1.76172	0.00468165	RPL5//RPL11//RPS15//PEX12//CDC14B
GO:0010977	negative regulation of neuron projection development	Biological process	15	143	1068	18614	1.8282	0.0173769	0.11357	1.76003	0.0140449	PTPRS//RTN4//ULK1//KREMEN1//SEMA3F//SEMA7A//NRP1//SEMA4G//NGEF//APOE//B2M//FLNA//GAK//ITM2C//PAQR3
GO:0033135	regulation of peptidyl-serine phosphorylation	Biological process	15	143	1068	18614	1.8282	0.0173769	0.11357	1.76003	0.0140449	PAQR3//ATP2B4//CD44//EGFR//EIF4G1//GAS6//HSP90AB1//LIF//TGFB1//BCAR3//SH2D3A//PRKD2//FNIP2//TNKS1BP1//RICTOR
GO:0050801	monoatomic ion homeostasis	Biological process	48	612	1068	18614	1.36697	0.0174264	0.113787	1.75879	0.0449438	APOE//ATF4//ATP2A1//ATP2B4//CALR//CDH5//DMPK//CHERP//NPTN//STOML2//RMDN3//SMAD4//MYC//SOD1//ATP1A1//SLC9A7//ATP6V0C//CALM3//AKAP6//PRKACA//ANK3//CNNM3//SLC41A1//MAFG//WNK1//HAP1//GRINA//BCAP31//MLLT6//HSP90B1//FLNA//PLCG2//MCOLN1//LYN//NTSR1//PDPK1//SLC9A5//YWHAE//PDZD8//SLC12A4//SLC12A7//B2M//PICALM//STEAP3//TNFSF11//SLC30A3//AP3D1//WNK2
GO:0002696	positive regulation of leukocyte activation	Biological process	32	377	1068	18614	1.47937	0.0175524	0.114395	1.75566	0.0299625	BCL6//CDKN1A//IRS2//LYN//HLA-E//TYK2//GAS6//EGR3//HLA-DMB//SLC7A1//ZP3//IGF2//TNFSF9//FADD//JUND//TNIP2//SMARCA2//SMARCD1//ZMIZ1//SART1//SOX4//FOXO3//SOX12//XRCC6//EXOSC6//TGFB1//B2M//TNFSF11//AP3D1//ABL2//CD55//HLA-A
GO:0050863	regulation of T cell activation	Biological process	32	377	1068	18614	1.47937	0.0175524	0.114395	1.75566	0.0299625	LYN//SOD1//TNFRSF9//ERBB2//EGR3//HLA-DMB//SLC7A1//TYK2//ZP3//IGF2//TNFSF9//FADD//BCL6//CEBPB//SDC4//MAD1L1//SMARCA2//SMARCD1//ZMIZ1//SART1//SOX4//FANCA//FOXO3//SOX12//RC3H1//B2M//TNFSF11//AP3D1//ABL2//CD55//HLA-A//HLA-E
GO:0007616	long-term memory	Biological process	6	37	1068	18614	2.8263	0.0177623	0.115547	1.7505	0.00561798	APOE//LDLR//MECP2//SRF//PJA2//EIF2AK4
GO:0050654	chondroitin sulfate proteoglycan metabolic process	Biological process	6	37	1068	18614	2.8263	0.0177623	0.115547	1.7505	0.00561798	UGDH//CHPF2//XYLT2//CHST9//IDUA//B3GAT3
GO:0044283	small molecule biosynthetic process	Biological process	46	583	1068	18614	1.37517	0.017857	0.116054	1.74819	0.0430712	PTGS1//ALDH1A3//ISYNA1//UGDH//ATF4//PGK1//TPI1//WDR5//USP7//OGT//SDHAF3//HPRT1//PYCR1//ALDH18A1//PSPH//PHGDH//ACLY//FASN//DHCR24//CYB5R3//SREBF1//PMVK//SCP2//ACOT8//SPR//FDXR//SNAI1//CAD//CACNA1H//IP6K2//PLCG2//UPB1//SCAP//GPX4//APOE//SOD1//TRIB3//LPGAT1//NANP//ABCA2//ACER3//AACS//NTSR1//FGFR4//PROX1//ATP2B4
GO:0006508	proteolysis	Biological process	122	1771	1068	18614	1.20063	0.0181104	0.117591	1.74207	0.114232	GPS1//FURIN//SPPL3//DAG1//MYH9//CBL//UBE2K//PSMD11//UBA1//UBE2H//TRIM25//USP7//BAG6//SQSTM1//CUL7//TOPORS//UBE4B//USP33//CUL9//NEDD4L//USP24//GET4//NPLOC4//CCAR1//RNF130//UBQLN4//RNF213//USP42//ZNRF3//USP32//USP30//RC3H1//RNF215//LONP1//DAP//SMAD3//NLRP1//GPC3//SPINT2//CUL4B//ANXA2//ENO1//OGT//ASPRV1//MYRF//CAPN2//OTUD4//OTUD5//USP28//VCPIP1//UBB//ISG15//P4HB//CALR//HSP90B1//EDEM1//FBXO2//UBE2J2/…
GO:1903037	regulation of leukocyte cell-cell adhesion	Biological process	32	378	1068	18614	1.47546	0.018161	0.117809	1.74086	0.0299625	LYN//ERBB2//EGR3//HLA-DMB//SLC7A1//TYK2//ZP3//IGF2//TNFSF9//FADD//CEBPB//SDC4//MAD1L1//SMARCA2//SMARCD1//ZMIZ1//SART1//SOX4//BCL6//FOXO3//SOX12//RC3H1//B2M//TNFSF11//AP3D1//CD44//WNK1//ABL2//IRAK1//CD55//HLA-A//HLA-E
GO:0034394	protein localization to cell surface	Biological process	9	70	1068	18614	2.24085	0.0182134	0.118039	1.73961	0.00842697	ABCA2//GBF1//PICALM//NEDD4L//HSP90AB1//ABCA7//FLNA//PTPRK//GGA2
GO:0051345	positive regulation of hydrolase activity	Biological process	45	569	1068	18614	1.37838	0.0183112	0.118563	1.73728	0.0421348	DAP//SMAD3//NLRP1//EGFR//FGFR3//PDPK1//ABL2//ARF4//CALM3//HSP90AB1//VRK3//DDX3X//MYC//BCAP31//DVL2//DVL3//ERBB2//PICALM//BCAR3//PKP4//ARHGAP11A//NET1//RGL3//DOCK6//ALS2//BCR//CRKL//EPHA2//ARHGAP29//TBC1D5//TBC1D4//SIPA1L3//TBC1D9//TBC1D1//NGEF//GMIP//RCC2//TBC1D16//ARHGEF19//FADD//PRKD2//HSPA1A//LYN//PSAP//PRR7
GO:0008584	male gonad development	Biological process	15	144	1068	18614	1.8155	0.0184061	0.119066	1.73504	0.0140449	NKX2-1//SOX9//SOX8//INHBB//SMAD4//UBB//ADGRG1//ARID4B//CBL//CRKL//ERCC1//FANCA//TFAP2C//CSDE1//EIF2S2
GO:0006403	RNA localization	Biological process	19	197	1068	18614	1.68095	0.0186449	0.120442	1.72944	0.0177903	KPNB1//NUP214//POM121//DDX39A//POM121C//THOC5//MCM3AP//ZNF385A//SUPT6H//PABPN1//POLDIP3//YBX1//ZFP36L1//IGF2BP2//NDC1//EIF5AL1//HNRNPAB//CCT5//HNRNPU
GO:0014032	neural crest cell development	Biological process	10	82	1068	18614	2.12547	0.0186535	0.120442	1.72924	0.0093633	SEMA3F//SEMA7A//NRP1//SOX8//SEMA4G//LAMA5//FN1//SOX9//TCOF1//NOLC1
GO:0006611	protein export from nucleus	Biological process	8	59	1068	18614	2.36323	0.0188496	0.121197	1.7247	0.00749064	DUSP16//GAS6//PRKACA//YWHAE//CALR//TGFB1//NUP214//AHCYL1
GO:0031102	neuron projection regeneration	Biological process	8	59	1068	18614	2.36323	0.0188496	0.121197	1.7247	0.00749064	DAG1//MAPK8IP3//PTPRF//FLNA//IGF1R//PTPRS//KREMEN1//ULK1
GO:1903053	regulation of extracellular matrix organization	Biological process	8	59	1068	18614	2.36323	0.0188496	0.121197	1.7247	0.00749064	RGCC//FGFR4//TGFB1//SMAD3//SOX9//DAG1//PHLDB2//ZNF469
GO:0021795	cerebral cortex cell migration	Biological process	7	48	1068	18614	2.54171	0.0188575	0.121197	1.72452	0.00655431	POU3F2//POU3F3//ADGRG1//RTN4//ZMIZ1//EGFR//NKX2-1
GO:0046596	regulation of viral entry into host cell	Biological process	7	48	1068	18614	2.54171	0.0188575	0.121197	1.72452	0.00655431	LY6E//TRIM25//TRIM8//P4HB//FURIN//SMPD1//TRIM62
GO:0032259	methylation	Biological process	31	365	1068	18614	1.48026	0.019035	0.122224	1.72045	0.0290262	RBM15//DNMT1//DNMT3A//EHMT1//GSPT1//SNRPB//MECP2//WDR6//TRMT12//SMARCA5//PAXBP1//ZCCHC4//MLLT6//DOT1L//ARID4B//TRIM28//MBD3//KMT2B//MEN1//WDR5//NCOA6//BOD1L1//SMAD4//OGT//AUTS2//KDM1A//ZC3H13//CBLL1//LMNA//MYC//ASMTL
GO:0060541	respiratory system development	Biological process	20	211	1068	18614	1.65202	0.0190866	0.122443	1.71927	0.0187266	EIF4G1//GPC3//ITGA3//LAMA5//PROX1//SREBF1//NKX2-1//YWHAZ//BAG6//SKI//LIF//SLC7A11//STK40//ALDH1A3//SRF//DAG1//SOX9//SEC24B//KLF2//FGFRL1
GO:0050867	positive regulation of cell activation	Biological process	33	394	1068	18614	1.45978	0.0191409	0.122678	1.71804	0.0308989	FLNA//BCL6//CDKN1A//IRS2//LYN//HLA-E//TYK2//GAS6//EGR3//HLA-DMB//SLC7A1//ZP3//IGF2//TNFSF9//FADD//JUND//TNIP2//SMARCA2//SMARCD1//ZMIZ1//SART1//SOX4//FOXO3//SOX12//XRCC6//EXOSC6//TGFB1//B2M//TNFSF11//AP3D1//ABL2//CD55//HLA-A
GO:0044770	cell cycle phase transition	Biological process	45	571	1068	18614	1.37355	0.0193369	0.12382	1.71361	0.0421348	USP28//DOT1L//EIF2AK4//CDK3//CDKN1A//RCC1//EIF4EBP1//GSPT1//MNAT1//MYC//POLE//CUL4B//BRD4//CALM3//DNM2//FOXM1//NES//RGCC//MAD1L1//CDC14B//TAOK1//CDK5RAP3//PPP1R9B//CTDP1//MECP2//RCC2//SMARCA2//SMARCD1//BCL7B//CCNI//INCENP//XRCC3//DDX3X//EGFR//EIF4G1//STIL//ANKRD17//PROX1//ZFP36L1//ATP2B4//MEN1//PLCG2//THOC5//APPL2//CTDSP2
GO:0046546	development of primary male sexual characteristics	Biological process	15	145	1068	18614	1.80298	0.0194812	0.12463	1.71038	0.0140449	CBL//CRKL//ERCC1//FANCA//SOX9//TFAP2C//CSDE1//EIF2S2//SOX8//NKX2-1//INHBB//SMAD4//UBB//ADGRG1//ARID4B
GO:0007160	cell-matrix adhesion	Biological process	22	239	1068	18614	1.60433	0.0196534	0.125615	1.70656	0.0205993	BCL6//NF2//DAG1//JUP//FN1//BCR//PTPRK//RCC2//WHAMM//ACTG1//PTPRA//SMAD3//PTPRJ//SDC4//NRP1//PHLDB2//CD44//ITGA3//ITGB4//BCAM//SRF//ADAMTS12
GO:0055080	monoatomic cation homeostasis	Biological process	47	602	1068	18614	1.36072	0.0198852	0.126981	1.70147	0.0440075	APOE//ATF4//ATP2A1//ATP2B4//CALR//CDH5//DMPK//CHERP//NPTN//STOML2//RMDN3//SMAD4//MYC//SOD1//ATP1A1//SLC9A7//ATP6V0C//CALM3//AKAP6//PRKACA//ANK3//CNNM3//SLC41A1//MAFG//HAP1//GRINA//BCAP31//MLLT6//HSP90B1//FLNA//PLCG2//MCOLN1//LYN//NTSR1//PDPK1//SLC9A5//YWHAE//PDZD8//B2M//PICALM//STEAP3//TNFSF11//SLC12A4//SLC12A7//WNK1//SLC30A3//AP3D1
GO:0099111	microtubule-based transport	Biological process	20	212	1068	18614	1.64423	0.0199814	0.12709	1.69937	0.0187266	KIF1A//SOD1//SPG7//TERF2//AP3D1//HAP1//KIF3B//RAB21//KIF4A//DST//DYNC1H1//CEP131//KIF5B//UBB//FYCO1//COPG1//HNRNPU//HSPB1//MAPK8IP3//KIF1C
GO:0006029	proteoglycan metabolic process	Biological process	11	95	1068	18614	2.01808	0.0200316	0.12709	1.69829	0.0102996	TCF7L2//UGDH//HS3ST4//B3GAT3//XYLT2//CHST9//ADAMTS12//GPC1//IDS//IDUA//CHPF2
GO:0007020	microtubule nucleation	Biological process	6	38	1068	18614	2.75192	0.0200991	0.12709	1.69682	0.00561798	HSPA1A//HSPA1B//MECP2//GOLGA2//TUBGCP3//TPX2
GO:0043001	Golgi to plasma membrane protein transport	Biological process	6	38	1068	18614	2.75192	0.0200991	0.12709	1.69682	0.00561798	ANK3//NSF//SPTBN1//OPTN//GGA2//GOLPH3
GO:0048846	axon extension involved in axon guidance	Biological process	6	38	1068	18614	2.75192	0.0200991	0.12709	1.69682	0.00561798	NRP1//SEMA3F//SEMA7A//SEMA4G//ALCAM//SLIT3
GO:0051084	'de novo' post-translational protein folding	Biological process	6	38	1068	18614	2.75192	0.0200991	0.12709	1.69682	0.00561798	GAK//HSPA1A//HSPA1B//DNAJB1//HSPA14//ENTPD5
GO:1902284	neuron projection extension involved in neuron projection guidance	Biological process	6	38	1068	18614	2.75192	0.0200991	0.12709	1.69682	0.00561798	NRP1//SEMA3F//SEMA7A//SEMA4G//ALCAM//SLIT3
GO:0002675	positive regulation of acute inflammatory response	Biological process	5	28	1068	18614	3.11229	0.0201034	0.12709	1.69673	0.00468165	C3//ZP3//HLA-E//TNFSF11//TNFRSF11A
GO:0048679	regulation of axon regeneration	Biological process	5	28	1068	18614	3.11229	0.0201034	0.12709	1.69673	0.00468165	FLNA//IGF1R//PTPRS//KREMEN1//PTPRF
GO:0051569	regulation of histone H3-K4 methylation	Biological process	5	28	1068	18614	3.11229	0.0201034	0.12709	1.69673	0.00468165	SMAD4//OGT//WDR5//AUTS2//KDM1A
GO:0090314	positive regulation of protein targeting to membrane	Biological process	5	28	1068	18614	3.11229	0.0201034	0.12709	1.69673	0.00468165	ANK3//ERBB2//MYO1C//MTCL1//MIEF1
GO:0007492	endoderm development	Biological process	10	83	1068	18614	2.09986	0.0201566	0.127311	1.69558	0.0093633	DUSP4//COL6A1//FN1//MMP15//HMGA2//ZFP36L1//BPTF//SMAD3//SMAD4//NKX2-1
GO:0006304	DNA modification	Biological process	13	120	1068	18614	1.88812	0.0202009	0.127359	1.69463	0.0121723	DNMT1//DNMT3A//EHMT1//ASCC2//TRIM28//SMARCA5//MBD3//EXOSC6//HNRNPAB//USP7//OTUD4//MECP2//MYC
GO:0032355	response to estradiol	Biological process	13	120	1068	18614	1.88812	0.0202009	0.127359	1.69463	0.0121723	EGFR//IGF1R//PPP1R9B//CALR//CAT//DNMT3A//ESRRA//GPX4//MMP15//TGFB1//NCOR2//ARPC1B//MBD3
GO:0009913	epidermal cell differentiation	Biological process	22	240	1068	18614	1.59764	0.0205093	0.129186	1.68805	0.0205993	FLNB//PLEC//PALLD//EXPH5//JAG2//BCR//EPHA2//KRT10//MED1//ST14//CERS3//CDH3//MAFG//MAFF//ZFP36L1//NME2//NUMA1//PRKCH//PLS1//SOD1//SEC24B//TRIOBP
GO:0003179	heart valve morphogenesis	Biological process	8	60	1068	18614	2.32385	0.0206923	0.129704	1.68419	0.00749064	SLIT3//SNAI1//SOX9//TGFB1//ZFPM1//SOX4//SMAD4//FGFRL1
GO:0042255	ribosome assembly	Biological process	8	60	1068	18614	2.32385	0.0206923	0.129704	1.68419	0.00749064	RPL5//RPL11//RPL23A//RRS1//RPS5//RPS15//RPS19//DDX3X
GO:0046824	positive regulation of nucleocytoplasmic transport	Biological process	8	60	1068	18614	2.32385	0.0206923	0.129704	1.68419	0.00749064	FLNA//JUP//SMAD3//TGFB1//TRIM28//GAS6//PRKACA//YWHAE
GO:0071709	membrane assembly	Biological process	8	60	1068	18614	2.32385	0.0206923	0.129704	1.68419	0.00749064	ANXA2//RCC1//CHMP5//UBXN2A//GAK//PICALM//ANK3//SPTBN1
GO:0090497	mesenchymal cell migration	Biological process	8	60	1068	18614	2.32385	0.0206923	0.129704	1.68419	0.00749064	SEMA3F//SEMA7A//NRP1//SOX8//SEMA4G//LAMA5//FN1//TPBG
GO:0050776	regulation of immune response	Biological process	64	863	1068	18614	1.29252	0.0208625	0.129704	1.68063	0.0599251	C3//ZP3//HLA-E//B2M//HLA-A//FADD//ULBP3//XRCC6//PQBP1//NLRP1//LYN//PLCG2//IRAK1//MAPKAPK3//MAPKAPK2//BAG6//BCL6//RC3H1//CD55//EIF2AK4//TGFB1//FURIN//RHBDF2//RGCC//BIRC2//PDPK1//OTUD4//TNIP2//PJA2//APPL2//DDX3X//PTPRS//RTN4//CLPB//TKFC//NPLOC4//BCR//APOE//SUPT6H//EXOSC6//CRKL//PTPRJ//RBCK1//PRKD2//STOML2//WNK1//SPPL3//EZR//PRKCH//RPS19//CDC37//MED1//ISG15//UBE2K//TRIM41//HSPA1A//HSPA1B//ANKRD17//P…
GO:0071214	cellular response to abiotic stimulus	Biological process	29	339	1068	18614	1.49096	0.0208894	0.129704	1.68007	0.0271536	ATF4//MYC//PTPRK//SMPD1//CUL4B//KDM1A//TMEM161A//USP28//EIF2AK4//ERCC1//MC1R//CALR//DAG1//IGF1R//PLEC//SLC2A1//SOX9//FADD//MCOLN1//DDX3X//ZFP36L1//RHOB//CDKN1A//NET1//TNKS1BP1//XRCC6//DNM2//CERS1//NLRP1
GO:0104004	cellular response to environmental stimulus	Biological process	29	339	1068	18614	1.49096	0.0208894	0.129704	1.68007	0.0271536	ATF4//MYC//PTPRK//SMPD1//CUL4B//KDM1A//TMEM161A//USP28//EIF2AK4//ERCC1//MC1R//CALR//DAG1//IGF1R//PLEC//SLC2A1//SOX9//FADD//MCOLN1//DDX3X//ZFP36L1//RHOB//CDKN1A//NET1//TNKS1BP1//XRCC6//DNM2//CERS1//NLRP1
GO:0010738	regulation of protein kinase A signaling	Biological process	4	19	1068	18614	3.66923	0.0209161	0.129704	1.67952	0.00374532	MC1R//AKAP12//AKAP6//PJA2
GO:0034162	toll-like receptor 9 signaling pathway	Biological process	4	19	1068	18614	3.66923	0.0209161	0.129704	1.67952	0.00374532	PTPRS//RTN4//IRAK1//TNIP2
GO:0043984	histone H4-K16 acetylation	Biological process	4	19	1068	18614	3.66923	0.0209161	0.129704	1.67952	0.00374532	AUTS2//OGT//MSL3//WDR5
GO:0045618	positive regulation of keratinocyte differentiation	Biological process	4	19	1068	18614	3.66923	0.0209161	0.129704	1.67952	0.00374532	NME2//NUMA1//MED1//PRKCH
GO:0090036	regulation of protein kinase C signaling	Biological process	4	19	1068	18614	3.66923	0.0209161	0.129704	1.67952	0.00374532	MC1R//MYADM//AKAP12//SEZ6L2
GO:1902307	positive regulation of sodium ion transmembrane transport	Biological process	4	19	1068	18614	3.66923	0.0209161	0.129704	1.67952	0.00374532	ACTN4//DNM2//ANK3//WNK2
GO:0032231	regulation of actin filament bundle assembly	Biological process	12	108	1068	18614	1.93654	0.0209438	0.129704	1.67895	0.011236	PFN1//VIL1//ACTG1//SMAD3//NF2//PXN//SDC4//NRP1//RGCC//MET//PHLDB2//FLNA
GO:0090398	cellular senescence	Biological process	12	108	1068	18614	1.93654	0.0209438	0.129704	1.67895	0.011236	CDKN1A//HMGA1//HMGA2//BCL6//YBX1//TERF2//B2M//CALR//IGF1R//LMNA//SRF//ZMIZ1
GO:0006911	phagocytosis, engulfment	Biological process	7	49	1068	18614	2.48983	0.0209459	0.129704	1.6789	0.00655431	XKR8//C3//PLCG2//APPL2//ABCA7//DOCK1//MYH9
GO:0019884	antigen processing and presentation of exogenous antigen	Biological process	7	49	1068	18614	2.48983	0.0209459	0.129704	1.6789	0.00655431	HLA-E//B2M//DNM2//HLA-DMB//IFI30//HLA-A//AP3D1
GO:0043114	regulation of vascular permeability	Biological process	7	49	1068	18614	2.48983	0.0209459	0.129704	1.6789	0.00655431	PTPRJ//AKAP12//TGFB1//APOE//BCR//CDH5//PLEC
GO:0051896	regulation of protein kinase B signaling	Biological process	18	186	1068	18614	1.68666	0.0209647	0.129705	1.67851	0.0168539	EGFR//GAS6//HSP90AB1//IGF1R//IGF2//MC1R//PTPRJ//TCF7L2//TGFB1//TPBG//TNFSF11//GDF15//RTN4//RICTOR//DAG1//EPHA2//SH2B3//PHLPP1
GO:1902074	response to salt	Biological process	32	383	1068	18614	1.4562	0.0214606	0.132655	1.66836	0.0299625	CALM3//GNB1//KCNJ11//CAT//SOD1//CACNA1H//DNM2//DNMT3A//SMPD1//FADD//ACTG1//ENTPD6//ITPR3//MNAT1//AHCYL1//ATP2B4//KRT8//INHBB//JUND//PLCG2//SYT7//CPNE7//MCOLN1//SYT15//B2M//CALR//PPP1R9B//HSP90B1//PLEC//CHRND//CRKL//IGF1R
GO:0032091	negative regulation of protein binding	Biological process	11	96	1068	18614	1.99705	0.0214937	0.132741	1.66769	0.0102996	B2M//PTPRF//CDKN1A//GOLGA2//LRPAP1//NES//KDM1A//USP33//TFIP11//GNL3L//ZFPM1
GO:0000380	alternative mRNA splicing, via spliceosome	Biological process	9	72	1068	18614	2.1786	0.0215514	0.132862	1.66652	0.00842697	HNRNPU//PTBP1//TRA2B//DDX17//RBM38//RBM15//CDK13//PQBP1//KDM1A
GO:0030330	DNA damage response, signal transduction by p53 class mediator	Biological process	9	72	1068	18614	2.1786	0.0215514	0.132862	1.66652	0.00842697	CDKN1A//FOXM1//SOX4//HIC1//SPRED1//CD44//SNAI1//KDM1A//ZNF385A
GO:0009132	nucleoside diphosphate metabolic process	Biological process	14	134	1068	18614	1.82092	0.0217436	0.133643	1.66267	0.0131086	ENO1//ENO3//HK1//PGK1//TPI1//OGT//NME2//NME4//CAD//ENTPD5//ENTPD6//FOXK2//PFKP//FOXK1
GO:0044270	cellular nitrogen compound catabolic process	Biological process	39	486	1068	18614	1.39861	0.0217594	0.133643	1.66235	0.0365169	GSPT1//PNRC1//PABPC1//ZFP36L1//RC3H1//TNKS1BP1//DIS3L2//PDE7A//UPB1//ENTPD5//EXOSC6//ERN1//HSPA1A//HSPA1B//NUDT16//ENTPD6//MPST//QPRT//ABCC2//MAPKAPK2//PUM1//SERBP1//PCBP4//HPRT1//PDE9A//FUS//HNRNPU//YBX1//TAF15//LARP1//RBM38//EIF4ENIF1//TOB1//TNRC6B//CSDE1//IGF2BP2//HNRNPC//PKP3//HNRNPAB
GO:0010172	embryonic body morphogenesis	Biological process	3	11	1068	18614	4.75332	0.0219664	0.133643	1.65824	0.00280899	DAG1//PHLDB2//ZNF281
GO:0010960	magnesium ion homeostasis	Biological process	3	11	1068	18614	4.75332	0.0219664	0.133643	1.65824	0.00280899	SLC41A1//ANK3//CNNM3
GO:0010968	regulation of microtubule nucleation	Biological process	3	11	1068	18614	4.75332	0.0219664	0.133643	1.65824	0.00280899	HSPA1A//HSPA1B//MECP2
GO:0014745	negative regulation of muscle adaptation	Biological process	3	11	1068	18614	4.75332	0.0219664	0.133643	1.65824	0.00280899	ATP2B4//LMNA//SMAD3
GO:0034350	regulation of glial cell apoptotic process	Biological process	3	11	1068	18614	4.75332	0.0219664	0.133643	1.65824	0.00280899	PRKCH//GAS6//AKAP12
GO:0034975	protein folding in endoplasmic reticulum	Biological process	3	11	1068	18614	4.75332	0.0219664	0.133643	1.65824	0.00280899	CALR//P4HB//HSP90B1
GO:0036490	regulation of translation in response to endoplasmic reticulum stress	Biological process	3	11	1068	18614	4.75332	0.0219664	0.133643	1.65824	0.00280899	EIF2AK4//DDX3X//EIF4G1
GO:0051987	positive regulation of attachment of spindle microtubules to kinetochore	Biological process	3	11	1068	18614	4.75332	0.0219664	0.133643	1.65824	0.00280899	HNRNPU//INCENP//RCC2
GO:0060174	limb bud formation	Biological process	3	11	1068	18614	4.75332	0.0219664	0.133643	1.65824	0.00280899	SOX4//SOX9//ZNF219
GO:0072697	protein localization to cell cortex	Biological process	3	11	1068	18614	4.75332	0.0219664	0.133643	1.65824	0.00280899	PPP1R9B//NUMA1//EZR
GO:0090184	positive regulation of kidney development	Biological process	3	11	1068	18614	4.75332	0.0219664	0.133643	1.65824	0.00280899	SOX9//SOX8//MYC
GO:1902415	regulation of mRNA binding	Biological process	3	11	1068	18614	4.75332	0.0219664	0.133643	1.65824	0.00280899	EIF3C//LARP6//EIF4G1
GO:1905383	protein localization to presynapse	Biological process	3	11	1068	18614	4.75332	0.0219664	0.133643	1.65824	0.00280899	HSPB1//KIF5B//MAPK8IP3
GO:0045668	negative regulation of osteoblast differentiation	Biological process	8	61	1068	18614	2.28575	0.0226593	0.137618	1.64475	0.00749064	ID3//NBR1//SMAD3//MEN1//SKI//SOX9//TOB1//CRIM1
GO:0051653	spindle localization	Biological process	8	61	1068	18614	2.28575	0.0226593	0.137618	1.64475	0.00749064	CENPA//NUMA1//KPNB1//DYNC1H1//ZBED3//MYH9//SPIRE1//ACTR3
GO:0043491	protein kinase B signaling	Biological process	20	215	1068	18614	1.62129	0.0228614	0.138724	1.6409	0.0187266	RICTOR//EGFR//GAS6//HSP90AB1//IGF1R//IGF2//MC1R//PTPRJ//TCF7L2//TGFB1//TPBG//TNFSF11//GDF15//RTN4//DAG1//EPHA2//SH2B3//PHLPP1//ZFP36L1//SOX9
GO:0031333	negative regulation of protein-containing complex assembly	Biological process	15	148	1068	18614	1.76644	0.0229936	0.139405	1.63839	0.0140449	PFN1//SSH3//MYADM//CDH5//TBCD//VDAC2//VIL1//TRIOBP//SPTBN1//SPTBN2//BIRC2//SOX9//DDX3X//ULK1//TFIP11
GO:0061138	morphogenesis of a branching epithelium	Biological process	18	188	1068	18614	1.66872	0.023077	0.139789	1.63682	0.0168539	SRF//NRP1//RBM15//GPC3//LAMA5//SMAD4//MYC//SOX9//MET//DAG1//NKX2-1//EPHA2//PLXNA1//ST14//SPINT2//MED1//PROX1//SOX8
GO:0019076	viral release from host cell	Biological process	5	29	1068	18614	3.00497	0.0231764	0.140147	1.63495	0.00468165	CHMP5//PPIA//TRIM25//TRIM62//VPS37B
GO:0035891	exit from host cell	Biological process	5	29	1068	18614	3.00497	0.0231764	0.140147	1.63495	0.00468165	PPIA//TRIM25//TRIM62//VPS37B//CHMP5
GO:0051223	regulation of protein transport	Biological process	41	518	1068	18614	1.3795	0.0232199	0.140166	1.63414	0.0383895	PRKACA//SOX4//TCF7L2//IRS2//AACS//ANO1//TGFB1//NOLC1//FLNA//JUP//SMAD3//TRIM28//INHBB//KCNJ11//SREBF1//GAS6//YWHAE//RHBDF2//APOE//PPIA//EZR//EXPH5//GOLPH3//MYO18A//SYT7//TMEM132A//ANK3//ERBB2//MYO1C//MTCL1//MIEF1//OAZ2//CEP131//B3GAT3//SREBF2//SAE1//HUWE1//UBE2J2//EDEM1//BCAP31//SLC7A11
GO:0051493	regulation of cytoskeleton organization	Biological process	41	518	1068	18614	1.3795	0.0232199	0.140166	1.63414	0.0383895	TPX2//TAOK1//PFN1//COTL1//GBA2//VIL1//SSH3//MYADM//RICTOR//NES//CDH5//TBCD//MET//DRG1//NUMA1//FLNA//ARHGEF19//STIL//TRIOBP//WHAMM//ACTG1//SMAD3//NF2//PXN//SDC4//NRP1//RGCC//PHLDB2//SPTBN1//SPTBN2//DYNC1H1//PROX1//HSPA1A//HSPA1B//MECP2//HNRNPU//CHMP5//EML3//SMAD4//ABL2//CAPN2
GO:0070988	demethylation	Biological process	9	73	1068	18614	2.14876	0.0233756	0.140861	1.63124	0.00842697	KDM1A//FBXL19//JMJD1C//KDM5C//KDM6B//TRIM28//HNRNPAB//USP7//OTUD4
GO:1900076	regulation of cellular response to insulin stimulus	Biological process	9	73	1068	18614	2.14876	0.0233756	0.140861	1.63124	0.00842697	PTPRE//LONP1//TNS2//IGF2//ADIPOR1//APPL2//ESRRA//MYO1C//USO1
GO:0007159	leukocyte cell-cell adhesion	Biological process	34	415	1068	18614	1.4279	0.0235177	0.141595	1.62861	0.0318352	LYN//ERBB2//EGR3//HLA-DMB//SLC7A1//TYK2//ZP3//IGF2//TNFSF9//FADD//CEBPB//SDC4//MAD1L1//SMARCA2//SMARCD1//ZMIZ1//SART1//SOX4//BCL6//FOXO3//SOX12//RC3H1//B2M//TNFSF11//GOLPH3//AP3D1//CD44//WNK1//ABL2//IRAK1//CD55//HLA-A//HLA-E//EZR
GO:1903131	mononuclear cell differentiation	Biological process	38	474	1068	18614	1.39725	0.0235931	0.141926	1.62722	0.0355805	ZFPM1//PLCG2//BCL6//CEBPG//PTPRJ//JAG2//SOX4//FASN//MYH9//MED1//THOC5//GAS6//B2M//ZFP36L1//FADD//PRR7//ERBB2//SOD1//TNFRSF9//EGR3//SRF//MEN1//HMGB3//SMARCA2//SMARCD1//ZMIZ1//TNFSF9//SART1//FANCA//FOXO3//SOX12//XRCC6//RC3H1//MYC//ACIN1//AP3D1//LYN//CEBPB
GO:0009408	response to heat	Biological process	12	110	1068	18614	1.90133	0.0238285	0.143218	1.6229	0.011236	HSPA1A//HSPA1B//HSP90AB1//DNAJB1//IRAK1//LYN//PRKACA//YWHAE//ANO1//CLPB//MAPKAPK2//SOD1
[truncated: 337 more rows]
