# Supplementary material for: Overview of distinct 8-oxoguanine profiles of messenger RNA in normal and senescent cancer cells
Source: Front Cell Dev Biol. 2025 Feb 28;13:1443888. doi: 10.3389/fcell.2025.1443888 (PMC11906479; doi:10.3389/fcell.2025.1443888)
Supplement: Supplementary file 1 [file DataSheet1.zip › Supplementary/GO/Down CC_result(Human).xls]

## Sheet: CC
#Column "GO.ID" stands for the ID of gene ontology term
#Column "Term" stands for the name of gene ontology term
#Column "Ontology" stands for the ontology of GOID belongs to
#Column "Count" stands for the number of DE genes associated with the listed GOID
#Column "Pop.Hits" stands for the number of background population genes associated with the listed GOID
#Column "List.Total" stands for the total number of DE genes
#Column "Pop.Total" stands for the total number of background population genes
#Column "Fold.Enrichment" stands for the Fold Enrichment value of the GOID, it equals (Count/Pop.Hits)/(List.Total/Pop.Total)
#Column "Pvalue" stands for the significance testing value of the GOID
#Column "FDR" stands for the false discovery rate of the GOID, using Benjamini & Hochberg (1995) method
#Column "Enrichment.Score" stands for the Enrichment Score value of the GOID, it equals (-log10(Pvalue))
#Column "Gene.Ratio" stands for the Gene Ratio value genes associated with the GOID, it equals (Count/List.Total)
#Column "GENES" stands for the DE genes associated with the GOID
GO.ID	Term	Ontology	Count	Pop.Hits	List.Total	Pop.Total	Fold.Enrichment	Pvalue	FDR	Enrichment.Score	Gene.Ratio	GENES
GO:0005622	intracellular anatomical structure	Cellular component	1006	15196	1088	19518	1.18761	2.25024e-40	1.90595e-37	39.6478	0.924632	ENO1//ENO3//ERCC1//RERE//TBL1X//TRERF1//JMJD1C//OGT//WDR5//TADA2B//GOLGA2//B2M//BSG//ENTPD6//COPB1//CD55//DHCR24//DNM2//EGFR//FUT8//GNAI3//HLA-A//HLA-E//IGF2R//MGAT2//NOTCH3//FURIN//RAB2A//SLC2A1//SREBF1//SREBF2//USO1//STX10//B4GALT3//GBF1//AP3D1//CYTH2//B4GALT5//GOSR1//PJA2//HS3ST4//OPTN//BCAP31//ABCA7//COG5//MGAT4B//COPG1//CLSTN1//SCAP//RAB21//MAPK8IP3//GORASP2//B3GAT3//ST6GALNAC4//A4GALT//CHPF…
GO:0005737	cytoplasm	Cellular component	850	12037	1088	19518	1.2668	6.28726e-33	2.66265e-30	32.2015	0.78125	ENO1//ENO3//GOLGA2//B2M//BSG//ENTPD6//COPB1//CD55//DHCR24//DNM2//EGFR//FUT8//GNAI3//HLA-A//HLA-E//IGF2R//MGAT2//NOTCH3//FURIN//RAB2A//SLC2A1//SREBF1//SREBF2//USO1//STX10//B4GALT3//GBF1//AP3D1//CYTH2//B4GALT5//GOSR1//PJA2//HS3ST4//OPTN//BCAP31//ABCA7//COG5//MGAT4B//COPG1//CLSTN1//SCAP//RAB21//MAPK8IP3//GORASP2//B3GAT3//ST6GALNAC4//A4GALT//CHPF2//TMEM132A//ACER3//POMGNT1//SMPD4//AGPAT3//GOLPH3//XYL…
GO:0005829	cytosol	Cellular component	479	5430	1088	19518	1.58249	4.00156e-32	1.12977e-29	31.3978	0.440257	ENO1//ENO3//CCT5//CYB5R3//HBE1//PFKP//RPL3//RPL5//RPL9//RPL11//RPL23A//RPL29//RPL35A//RPS5//RPS9//RPS15//RPS19//EIF2AK4//NLRP1//BAG6//GET4//DDX3X//RIPK1//FADD//DAG1//CSDE1//PABPC1//ABL2//ACLY//ACTG1//ACTN4//AP2A2//AHCY//ALDH1B1//ALDH1A3//ALDH9A1//ANK3//ANXA2//ANXA5//BIRC2//ARF4//RHOB//B2M//BCR//DST//ZFP36L1//BYSL//VPS51//MYRF//CAD//CALR//CAPN2//CAPNS1//CAT//CBL//CD44//LRBA//CDKN1A//CENPA//CHRND//…
GO:0005925	focal adhesion	Cellular component	83	422	1088	19518	3.52835	2.4374e-24	4.82744e-22	23.6131	0.0762868	ACTG1//ACTN4//ALCAM//ANXA5//RHOB//ATP6V0C//B2M//DST//BSG//CALR//CAPN2//CAT//CBL//CD44//DAG1//DNM2//EGFR//EPHA2//FGFR3//FLNA//FLNB//FLNC//GAK//GNB2//HMGA1//HSPA1A//HSPA1B//HSPB1//HSPG2//IGF2R//ITGA3//ITGB4//JUP//LASP1//LMO7//LPP//MARCKS//MYH9//P4HB//PCBP2//PDPK1//PFN1//PLEC//PPIA//PPIB//PPP1CB//PRKAR2A//PTPN12//PTPRA//PXN//RPL3//RPL5//RPL9//RPS5//RPS9//RPS15//RPS19//SDC4//SLC9A5//HSP90B1//EZR//YWH…
GO:0030055	cell-substrate junction	Cellular component	84	432	1088	19518	3.4882	2.84973e-24	4.82744e-22	23.5452	0.0772059	ACTG1//ACTN4//ALCAM//ANXA5//RHOB//ATP6V0C//B2M//DST//BSG//CALR//CAPN2//CAT//CBL//CD44//DAG1//DNM2//EGFR//EPHA2//FGFR3//FLNA//FLNB//FLNC//GAK//GNB2//HMGA1//HSPA1A//HSPA1B//HSPB1//HSPG2//IGF2R//ITGA3//ITGB4//JUP//LASP1//LMO7//LPP//MARCKS//MYH9//P4HB//PCBP2//PDPK1//PFN1//PLEC//PPIA//PPIB//PPP1CB//PRKAR2A//PTPN12//PTPRA//PXN//RPL3//RPL5//RPL9//RPS5//RPS9//RPS15//RPS19//SDC4//SLC9A5//HSP90B1//EZR//YWH…
GO:0043229	intracellular organelle	Cellular component	896	13520	1088	19518	1.18888	3.91976e-24	5.53339e-22	23.4067	0.823529	ERCC1//RERE//TBL1X//TRERF1//JMJD1C//OGT//WDR5//TADA2B//GOLGA2//B2M//BSG//ENTPD6//COPB1//CD55//DHCR24//DNM2//EGFR//FUT8//GNAI3//HLA-A//HLA-E//IGF2R//MGAT2//NOTCH3//FURIN//RAB2A//SLC2A1//SREBF1//SREBF2//USO1//STX10//B4GALT3//GBF1//AP3D1//CYTH2//B4GALT5//GOSR1//PJA2//HS3ST4//OPTN//BCAP31//ABCA7//COG5//MGAT4B//COPG1//CLSTN1//SCAP//RAB21//MAPK8IP3//GORASP2//B3GAT3//ST6GALNAC4//A4GALT//CHPF2//TMEM132A/…
GO:0043231	intracellular membrane-bounded organelle	Cellular component	835	12378	1088	19518	1.21016	2.07529e-22	2.2809e-20	21.6829	0.767463	ERCC1//RERE//TBL1X//TRERF1//JMJD1C//GOLGA2//B2M//BSG//ENTPD6//COPB1//CD55//DHCR24//DNM2//EGFR//FUT8//GNAI3//HLA-A//HLA-E//IGF2R//MGAT2//NOTCH3//FURIN//RAB2A//SLC2A1//SREBF1//SREBF2//USO1//STX10//B4GALT3//GBF1//AP3D1//CYTH2//B4GALT5//GOSR1//PJA2//HS3ST4//OPTN//BCAP31//ABCA7//COG5//MGAT4B//COPG1//CLSTN1//SCAP//RAB21//MAPK8IP3//GORASP2//B3GAT3//ST6GALNAC4//A4GALT//CHPF2//TMEM132A//ACER3//POMGNT1//SM…
GO:0070161	anchoring junction	Cellular component	126	896	1088	19518	2.52272	2.15433e-22	2.2809e-20	21.6667	0.115809	ACTG1//CDH5//FGFR4//FLNA//JUP//KRT8//PRKCH//PTPRJ//PTPRK//PXN//PKP4//CDC42BPB//ACTR3//CNKSR1//PKP3//MYADM//MPP7//ANXA2//ARVCF//CDH3//DAG1//FAT2//LYN//MYH9//NF2//S100A11//TBCD//EZR//PDLIM1//CYTH2//CCDC85B//CDC42EP1//PPP1R9B//TNKS1BP1//CCDC85C//GJB3//GJC1//ANK3//AMOTL2//LSR//CGN//EPPK1//ACTN4//ALCAM//ANXA5//RHOB//ATP6V0C//B2M//DST//BSG//CALR//CAPN2//CAT//CBL//CD44//DNM2//EGFR//EPHA2//FGFR3//FLNB//F…
GO:0043226	organelle	Cellular component	935	14483	1088	19518	1.15814	3.26024e-22	3.06825e-20	21.4867	0.859375	ERCC1//RERE//TBL1X//TRERF1//JMJD1C//OGT//WDR5//TADA2B//GOLGA2//B2M//BSG//ENTPD6//COPB1//CD55//DHCR24//DNM2//EGFR//FUT8//GNAI3//HLA-A//HLA-E//IGF2R//MGAT2//NOTCH3//FURIN//RAB2A//SLC2A1//SREBF1//SREBF2//USO1//STX10//B4GALT3//GBF1//AP3D1//CYTH2//B4GALT5//GOSR1//PJA2//HS3ST4//OPTN//BCAP31//ABCA7//COG5//MGAT4B//COPG1//CLSTN1//SCAP//RAB21//MAPK8IP3//GORASP2//B3GAT3//ST6GALNAC4//A4GALT//CHPF2//TMEM132A/…
GO:0005654	nucleoplasm	Cellular component	363	4126	1088	19518	1.57828	3.70032e-22	3.13417e-20	21.4318	0.33364	RERE//TBL1X//TRERF1//JMJD1C//CFDP1//EP400//POLR2A//GTF2A2//MNAT1//SUPT6H//EAF1//CDK13//CDK12//FRG1//SNRPC//SART1//NOLC1//OGT//SIN3B//ARID4B//SUDS3//CHD3//MBD3//ACTN4//CDKN1A//DVL2//MKNK2//INCENP//NBR1//MYH9//MYO1C//DRG1//SBF1//SKI//TERF2//TKT//TRIM25//USP7//CBX4//NCOR2//PQBP1//TSPAN15//UBXN7//USP28//NMNAT1//EHMT1//NAA15//FLYWCH1//TRIM41//SUMO2//TCF7L2//SQSTM1//TOPORS//EIF4ENIF1//TRIM8//ATF4//DOCK…
GO:0005634	nucleus	Cellular component	591	7919	1088	19518	1.33882	3.50095e-21	2.69573e-19	20.4558	0.543199	ERCC1//RERE//TBL1X//TRERF1//JMJD1C//EXOSC6//TSEN54//CHD1//HNRNPU//TOP1//HMGA2//SNRPC//THOC5//MNAT1//XRCC6//TERF2//RCC1//RRS1//BRD4//INCENP//CFDP1//EP400//ESRRA//NFIC//SNAI1//TCOF1//EZR//SMARCA5//USO1//NOLC1//CD2BP2//NOP56//IP6K2//CDCA7L//AKNA//POLR1B//ANKRD17//DAZAP1//DNMT1//SLC2A1//CBX1//DST//CALR//CLIC1//GPX4//KPNB1//LMNA//LMO7//ITSN1//SREBF1//NUP214//MAD1L1//AKAP6//POM121//IPO7//SMPD4//NDC1//A…
GO:0043227	membrane-bounded organelle	Cellular component	887	13602	1088	19518	1.16984	4.72847e-20	3.33751e-18	19.3253	0.815257	ERCC1//RERE//TBL1X//TRERF1//JMJD1C//GOLGA2//B2M//BSG//ENTPD6//COPB1//CD55//DHCR24//DNM2//EGFR//FUT8//GNAI3//HLA-A//HLA-E//IGF2R//MGAT2//NOTCH3//FURIN//RAB2A//SLC2A1//SREBF1//SREBF2//USO1//STX10//B4GALT3//GBF1//AP3D1//CYTH2//B4GALT5//GOSR1//PJA2//HS3ST4//OPTN//BCAP31//ABCA7//COG5//MGAT4B//COPG1//CLSTN1//SCAP//RAB21//MAPK8IP3//GORASP2//B3GAT3//ST6GALNAC4//A4GALT//CHPF2//TMEM132A//ACER3//POMGNT1//SM…
GO:0031974	membrane-enclosed lumen	Cellular component	468	6066	1088	19518	1.38404	9.74106e-18	5.50045e-16	17.0114	0.430147	RERE//TBL1X//TRERF1//JMJD1C//EXOSC6//CHD1//HNRNPU//TOP1//HMGA2//RCC1//RRS1//BRD4//INCENP//CFDP1//EP400//ESRRA//NFIC//SNAI1//TCOF1//EZR//SMARCA5//USO1//NOLC1//CD2BP2//NOP56//IP6K2//CDCA7L//AKNA//POLR1B//LMNA//IGF2R//CCAR1//ACLY//ALDH1B1//ATF4//BCL6//DST//KLF5//BYSL//MYRF//CDH5//CDKN1A//CEBPB//CEBPG//CENPA//CHD3//CHRND//CRKL//CSNK2B//CTBP1//DAG1//DDX3X//DLST//DNMT1//DNMT3A//DOCK1//ARID3A//DUSP4//DU…
GO:0043233	organelle lumen	Cellular component	468	6066	1088	19518	1.38404	9.74106e-18	5.50045e-16	17.0114	0.430147	RERE//TBL1X//TRERF1//JMJD1C//EXOSC6//CHD1//HNRNPU//TOP1//HMGA2//RCC1//RRS1//BRD4//INCENP//CFDP1//EP400//ESRRA//NFIC//SNAI1//TCOF1//EZR//SMARCA5//USO1//NOLC1//CD2BP2//NOP56//IP6K2//CDCA7L//AKNA//POLR1B//LMNA//IGF2R//CCAR1//ACLY//ALDH1B1//ATF4//BCL6//DST//KLF5//BYSL//MYRF//CDH5//CDKN1A//CEBPB//CEBPG//CENPA//CHD3//CHRND//CRKL//CSNK2B//CTBP1//DAG1//DDX3X//DLST//DNMT1//DNMT3A//DOCK1//ARID3A//DUSP4//DU…
GO:0070013	intracellular organelle lumen	Cellular component	468	6066	1088	19518	1.38404	9.74106e-18	5.50045e-16	17.0114	0.430147	RERE//TBL1X//TRERF1//JMJD1C//EXOSC6//CHD1//HNRNPU//TOP1//HMGA2//RCC1//RRS1//BRD4//INCENP//CFDP1//EP400//ESRRA//NFIC//SNAI1//TCOF1//EZR//SMARCA5//USO1//NOLC1//CD2BP2//NOP56//IP6K2//CDCA7L//AKNA//POLR1B//LMNA//IGF2R//CCAR1//ACLY//ALDH1B1//ATF4//BCL6//DST//KLF5//BYSL//MYRF//CDH5//CDKN1A//CEBPB//CEBPG//CENPA//CHD3//CHRND//CRKL//CSNK2B//CTBP1//DAG1//DDX3X//DLST//DNMT1//DNMT3A//DOCK1//ARID3A//DUSP4//DU…
GO:0030054	cell junction	Cellular component	215	2215	1088	19518	1.74129	6.53552e-17	3.45974e-15	16.1847	0.19761	ACTG1//CDH5//FGFR4//FLNA//JUP//KRT8//PRKCH//PTPRJ//PTPRK//PXN//PKP4//CDC42BPB//ACTR3//CNKSR1//PKP3//MYADM//MPP7//ANXA2//ARVCF//CDH3//DAG1//FAT2//LYN//MYH9//NF2//S100A11//TBCD//EZR//PDLIM1//CYTH2//CCDC85B//CDC42EP1//PPP1R9B//TNKS1BP1//CCDC85C//GJB3//GJC1//ANK3//AMOTL2//LSR//CGN//EPPK1//ACTN4//ALCAM//ANXA5//RHOB//ATP6V0C//B2M//DST//BSG//CALR//CAPN2//CAT//CBL//CD44//DNM2//EGFR//EPHA2//FGFR3//FLNB//F…
GO:0031981	nuclear lumen	Cellular component	390	4939	1088	19518	1.41655	1.27426e-15	6.34883e-14	14.8947	0.358456	RERE//TBL1X//TRERF1//JMJD1C//EXOSC6//CHD1//HNRNPU//TOP1//HMGA2//RCC1//RRS1//BRD4//INCENP//CFDP1//EP400//ESRRA//NFIC//SNAI1//TCOF1//EZR//SMARCA5//USO1//NOLC1//CD2BP2//NOP56//IP6K2//CDCA7L//AKNA//POLR1B//LMNA//ACLY//ALDH1B1//ATF4//BCL6//DST//KLF5//BYSL//MYRF//CDH5//CDKN1A//CEBPB//CEBPG//CENPA//CHD3//CHRND//CRKL//CSNK2B//CTBP1//DAG1//DDX3X//DLST//DNMT1//DNMT3A//DOCK1//ARID3A//DUSP4//DUSP6//DVL2//PHC…
GO:0070062	extracellular exosome	Cellular component	209	2211	1088	19518	1.69576	3.46042e-15	1.62832e-13	14.4609	0.192096	ACLY//ACTG1//ACTN4//AHCY//ALCAM//ALDH1A3//ALDH9A1//ANXA2//ANXA5//APOE//ARF4//RHOB//ATP1A1//ATP6V0C//B2M//BCR//BSG//C3//CAD//CALR//CAPN2//CAPNS1//CAT//CD44//CLIC1//COL6A1//COL6A2//CSNK2B//CD55//DAG1//DDX3X//DNM1//DYNC1H1//DNM2//EEF2//ENO1//ENO3//EPHB4//BPTF//FASN//FAT2//FLNA//FLNB//FN1//FUT8//GAA//GAS6//GNAI3//GNB1//GNB2//GPC1//GPX4//GSR//HLA-A//HLA-E//HNRNPC//HPRT1//HSPA1A//HSPA1B//HSPB1//HSP90AB…
GO:0032991	protein-containing complex	Cellular component	457	6075	1088	19518	1.34951	4.46543e-15	1.99064e-13	14.3501	0.420037	ENO1//ENO3//ERCC1//RERE//TBL1X//TRERF1//JMJD1C//OGT//WDR5//TADA2B//BRF1//GTF3C1//EXOC4//LMO7//TOPORS//UBE4B//CBLL1//WDR26//MED30//UBE2J2//PPP2CB//PPP2R5E//PPP1R9B//RPP40//EXOSC6//DIS3L2//ZFC3H1//TSEN54//ATP6V0C//SNRPC//CDK3//CDKN1A//CCNI//THOC5//MNAT1//HSPB1//PSMB3//PSMB5//PSMD8//PSMD11//XRCC6//TERF2//CENPA//HP1BP3//EP400//CFDP1//VPS37B//VPS37A//VPS51//APOOL//PLXNA1//NRP1//PLXNB2//CDK12//CDK13//F…
GO:1903561	extracellular vesicle	Cellular component	209	2308	1088	19518	1.62449	2.8207e-13	1.13375e-11	12.5496	0.192096	ACLY//ACTG1//ACTN4//AHCY//ALCAM//ALDH1A3//ALDH9A1//ANXA2//ANXA5//APOE//ARF4//RHOB//ATP1A1//ATP6V0C//B2M//BCR//BSG//C3//CAD//CALR//CAPN2//CAPNS1//CAT//CD44//CLIC1//COL6A1//COL6A2//CSNK2B//CD55//DAG1//DDX3X//DNM1//DYNC1H1//DNM2//EEF2//ENO1//ENO3//EPHB4//BPTF//FASN//FAT2//FLNA//FLNB//FN1//FUT8//GAA//GAS6//GNAI3//GNB1//GNB2//GPC1//GPX4//GSR//HLA-A//HLA-E//HNRNPC//HPRT1//HSPA1A//HSPA1B//HSPB1//HSP90AB…
GO:0043230	extracellular organelle	Cellular component	209	2309	1088	19518	1.62379	2.94481e-13	1.13375e-11	12.5309	0.192096	ACLY//ACTG1//ACTN4//AHCY//ALCAM//ALDH1A3//ALDH9A1//ANXA2//ANXA5//APOE//ARF4//RHOB//ATP1A1//ATP6V0C//B2M//BCR//BSG//C3//CAD//CALR//CAPN2//CAPNS1//CAT//CD44//CLIC1//COL6A1//COL6A2//CSNK2B//CD55//DAG1//DDX3X//DNM1//DYNC1H1//DNM2//EEF2//ENO1//ENO3//EPHB4//BPTF//FASN//FAT2//FLNA//FLNB//FN1//FUT8//GAA//GAS6//GNAI3//GNB1//GNB2//GPC1//GPX4//GSR//HLA-A//HLA-E//HNRNPC//HPRT1//HSPA1A//HSPA1B//HSPB1//HSP90AB…
GO:0065010	extracellular membrane-bounded organelle	Cellular component	209	2309	1088	19518	1.62379	2.94481e-13	1.13375e-11	12.5309	0.192096	ACLY//ACTG1//ACTN4//AHCY//ALCAM//ALDH1A3//ALDH9A1//ANXA2//ANXA5//APOE//ARF4//RHOB//ATP1A1//ATP6V0C//B2M//BCR//BSG//C3//CAD//CALR//CAPN2//CAPNS1//CAT//CD44//CLIC1//COL6A1//COL6A2//CSNK2B//CD55//DAG1//DDX3X//DNM1//DYNC1H1//DNM2//EEF2//ENO1//ENO3//EPHB4//BPTF//FASN//FAT2//FLNA//FLNB//FN1//FUT8//GAA//GAS6//GNAI3//GNB1//GNB2//GPC1//GPX4//GSR//HLA-A//HLA-E//HNRNPC//HPRT1//HSPA1A//HSPA1B//HSPB1//HSP90AB…
GO:0140513	nuclear protein-containing complex	Cellular component	131	1245	1088	19518	1.88759	7.66285e-13	2.82193e-11	12.1156	0.120404	ERCC1//RERE//TBL1X//TRERF1//JMJD1C//EXOSC6//TSEN54//SNRPC//THOC5//MNAT1//XRCC6//TERF2//CFDP1//EP400//EIF5A//KPNB1//NUP214//POM121//IPO7//CHMP5//NDC1//EIF5AL1//POM121C//RPP40//MCM3//REPIN1//POLR2A//POLR3H//GTF2A2//SMARCA5//CUL7//HNRNPC//TRA2B//SNRNP70//SNRPB//SNRPN//SF3A2//SF3A1//TXNL4A//SNRNP200//TFIP11//GPKOW//CD2BP2//PRPF40A//YBX1//HNRNPU//GNL3L//POLR1B//SUPT6H//EAF1//CDK13//CDK12//GPS1//POLE//…
GO:0031982	vesicle	Cellular component	317	4155	1088	19518	1.36866	2.11053e-10	7.44842e-09	9.67561	0.29136	VPS37B//VPS37A//VPS51//CALR//PRKACA//RAB2A//VDAC2//SPAG9//POMT1//CEP131//BSG//ABCA2//ANXA2//DNM2//EGFR//FGFR4//GPC1//IGF2R//LRPAP1//M6PR//SMPD1//TNFAIP1//EZR//RAB21//EXPH5//PACSIN1//APPL2//STEAP3//GOLPH3//TOM1L2//RAB12//APOE//RHOB//ERBB2//LDLR//NF2//PTP4A2//PICALM//NRP1//AP3D1//HAP1//NISCH//LMTK2//ATP11A//RUSC1//ALS2//SNX16//TBC1D16//PPP1R21//NBR1//PSAP//SLC30A3//SQSTM1//MCOLN1//CHID1//FYCO1//NED…
GO:0005794	Golgi apparatus	Cellular component	146	1637	1088	19518	1.59997	5.89922e-09	1.99866e-07	8.22921	0.134191	GOLGA2//B2M//BSG//ENTPD6//COPB1//CD55//DHCR24//DNM2//EGFR//FUT8//GNAI3//HLA-A//HLA-E//IGF2R//MGAT2//NOTCH3//FURIN//RAB2A//SLC2A1//SREBF1//SREBF2//USO1//STX10//B4GALT3//GBF1//AP3D1//CYTH2//B4GALT5//GOSR1//PJA2//HS3ST4//OPTN//BCAP31//ABCA7//COG5//MGAT4B//COPG1//CLSTN1//SCAP//RAB21//MAPK8IP3//GORASP2//B3GAT3//ST6GALNAC4//A4GALT//CHPF2//TMEM132A//ACER3//POMGNT1//SMPD4//AGPAT3//GOLPH3//XYLT2//GNPTAB//…
GO:0012505	endomembrane system	Cellular component	342	4721	1088	19518	1.29957	1.38458e-08	4.51054e-07	7.85868	0.314338	GOLGA2//B2M//BSG//ENTPD6//COPB1//CD55//DHCR24//DNM2//EGFR//FUT8//GNAI3//HLA-A//HLA-E//IGF2R//MGAT2//NOTCH3//FURIN//RAB2A//SLC2A1//SREBF1//SREBF2//USO1//STX10//B4GALT3//GBF1//AP3D1//CYTH2//B4GALT5//GOSR1//PJA2//HS3ST4//OPTN//BCAP31//ABCA7//COG5//MGAT4B//COPG1//CLSTN1//SCAP//RAB21//MAPK8IP3//GORASP2//B3GAT3//ST6GALNAC4//A4GALT//CHPF2//TMEM132A//ACER3//POMGNT1//SMPD4//AGPAT3//GOLPH3//XYLT2//GNPTAB//…
GO:0005667	transcription regulator complex	Cellular component	61	515	1088	19518	2.12485	2.14201e-08	6.67775e-07	7.66918	0.0560662	BRF1//GTF3C1//MNAT1//GTF2A2//CHD3//MBD3//CTBP1//JUND//MEN1//SKI//TBL1X//NCOR2//ZFPM1//SNAPC4//SMAD4//CEBPB//TCF7L2//MED1//MED15//MED9//MED29//MED30//SMAD3//MYC//FOXO3//ANXA2//ATF4//CEBPG//HMGA1//HNRNPAB//HOXB9//MAF//MAFG//MXI1//RXRA//FOSL1//TRIM28//MAFF//ASCC2//TEAD1//NPAS2//TLE3//BCL9L//KLF5//FOXF2//XRCC6//NFATC3//POU3F2//SOX4//SOX9//NKX2-1//PDLIM1//KDM1A//NCOA6//SOX8//HES6//TRERF1//NAA15//TFAP2…
GO:0043232	intracellular non-membrane-bounded organelle	Cellular component	401	5724	1088	19518	1.25676	2.23639e-08	6.67775e-07	7.65045	0.368566	OGT//WDR5//TADA2B//CHD1//HNRNPU//TOP1//HMGA2//CENPA//DNMT3A//INCENP//PPP2CB//CBX1//SMARCD1//MAD1L1//CFDP1//DCTN2//CHMP5//CEBPB//ERCC1//XRCC6//MCM3//MCM5//MCM7//MEN1//PPP1CB//TERF2//XRCC3//THOC5//KDM1A//TFIP11//WRNIP1//ATF4//KLF5//CAPN2//CEBPG//RCC1//CHD3//DVL3//EGR3//NR2F6//ESRRA//FANCA//BPTF//FOXF2//FOXM1//FOXD2//FOXO3//HIC1//HNRNPC//HOXB9//HOXC8//FOXK2//JUND//SMAD3//SMAD4//MAF//MXI1//MYC//NFATC…
GO:0043228	non-membrane-bounded organelle	Cellular component	401	5725	1088	19518	1.25654	2.28636e-08	6.67775e-07	7.64086	0.368566	OGT//WDR5//TADA2B//CHD1//HNRNPU//TOP1//HMGA2//CENPA//DNMT3A//INCENP//PPP2CB//CBX1//SMARCD1//MAD1L1//CFDP1//DCTN2//CHMP5//CEBPB//ERCC1//XRCC6//MCM3//MCM5//MCM7//MEN1//PPP1CB//TERF2//XRCC3//THOC5//KDM1A//TFIP11//WRNIP1//ATF4//KLF5//CAPN2//CEBPG//RCC1//CHD3//DVL3//EGR3//NR2F6//ESRRA//FANCA//BPTF//FOXF2//FOXM1//FOXD2//FOXO3//HIC1//HNRNPC//HOXB9//HOXC8//FOXK2//JUND//SMAD3//SMAD4//MAF//MXI1//MYC//NFATC…
GO:1902494	catalytic complex	Cellular component	147	1710	1088	19518	1.54215	5.54117e-08	1.56446e-06	7.2564	0.13511	ENO1//ENO3//RERE//TBL1X//TRERF1//JMJD1C//OGT//WDR5//TADA2B//LMO7//TOPORS//UBE4B//CBLL1//WDR26//MED30//UBE2J2//PPP2CB//PPP2R5E//PPP1R9B//RPP40//EXOSC6//DIS3L2//ZFC3H1//TSEN54//ATP6V0C//CDK3//CDKN1A//CCNI//HSPB1//PSMB3//PSMB5//PSMD8//PSMD11//CFDP1//EP400//CDK12//CDK13//MCM3//POLR2A//POLR3H//GTF2A2//MNAT1//CUL7//HNRNPC//HNRNPU//SNRPB//GNL3L//POLR1B//SPG7//NDUFC1//NDUFS4//CYC1//UQCRFS1//GNAI3//GNB1//…
GO:0110165	cellular anatomical entity	Cellular component	1084	19103	1088	19518	1.01797	6.72344e-07	1.83702e-05	6.17241	0.996324	ENO1//ENO3//ERCC1//RERE//TBL1X//TRERF1//JMJD1C//OGT//WDR5//TADA2B//GOLGA2//B2M//BSG//ENTPD6//COPB1//CD55//DHCR24//DNM2//EGFR//FUT8//GNAI3//HLA-A//HLA-E//IGF2R//MGAT2//NOTCH3//FURIN//RAB2A//SLC2A1//SREBF1//SREBF2//USO1//STX10//B4GALT3//GBF1//AP3D1//CYTH2//B4GALT5//GOSR1//PJA2//HS3ST4//OPTN//BCAP31//ABCA7//COG5//MGAT4B//COPG1//CLSTN1//SCAP//RAB21//MAPK8IP3//GORASP2//B3GAT3//ST6GALNAC4//A4GALT//CHPF…
GO:1904115	axon cytoplasm	Cellular component	15	63	1088	19518	4.27127	1.38354e-06	3.66206e-05	5.85901	0.0137868	KIF1A//DST//DYNC1H1//HSPB1//KIF5B//SOD1//SPG7//TERF2//AP3D1//HAP1//KIF3B//KIF1C//RAB21//MAPK8IP3//KIF4A
GO:0097708	intracellular vesicle	Cellular component	191	2487	1088	19518	1.37773	1.63466e-06	4.1006e-05	5.78657	0.175551	VPS37B//VPS37A//VPS51//CALR//PRKACA//RAB2A//VDAC2//SPAG9//POMT1//CEP131//BSG//ABCA2//ANXA2//DNM2//EGFR//FGFR4//GPC1//IGF2R//LRPAP1//M6PR//SMPD1//TNFAIP1//EZR//RAB21//EXPH5//PACSIN1//APPL2//STEAP3//GOLPH3//TOM1L2//RAB12//APOE//RHOB//ERBB2//LDLR//NF2//PTP4A2//PICALM//NRP1//AP3D1//HAP1//NISCH//LMTK2//ATP11A//RUSC1//ALS2//SNX16//TBC1D16//PPP1R21//NBR1//PSAP//SLC30A3//SQSTM1//MCOLN1//CHID1//FYCO1//NED…
GO:0120111	neuron projection cytoplasm	Cellular component	18	89	1088	19518	3.62818	1.64605e-06	4.1006e-05	5.78356	0.0165441	HNRNPU//KIF5B//SOD1//KIF3B//HNRNPAB//PQBP1//KIF1A//DST//DYNC1H1//HSPB1//SPG7//TERF2//AP3D1//HAP1//KIF1C//RAB21//MAPK8IP3//KIF4A
GO:0031410	cytoplasmic vesicle	Cellular component	190	2483	1088	19518	1.37272	2.2263e-06	5.38765e-05	5.65242	0.174632	VPS37B//VPS37A//VPS51//CALR//PRKACA//RAB2A//VDAC2//SPAG9//POMT1//CEP131//BSG//ABCA2//ANXA2//DNM2//EGFR//FGFR4//GPC1//IGF2R//LRPAP1//M6PR//SMPD1//TNFAIP1//EZR//RAB21//EXPH5//PACSIN1//APPL2//STEAP3//GOLPH3//TOM1L2//RAB12//APOE//RHOB//ERBB2//LDLR//NF2//PTP4A2//PICALM//NRP1//AP3D1//HAP1//NISCH//LMTK2//ATP11A//RUSC1//ALS2//SNX16//TBC1D16//PPP1R21//NBR1//PSAP//SLC30A3//SQSTM1//MCOLN1//CHID1//FYCO1//NED…
GO:0043034	costamere	Cellular component	8	18	1088	19518	7.97304	2.40722e-06	5.66366e-05	5.61848	0.00735294	ANK3//DAG1//FLNC//KRT8//PLEC//SDC4//AHNAK//AHNAK2
GO:0005694	chromosome	Cellular component	153	1928	1088	19518	1.42361	3.63656e-06	8.32477e-05	5.43931	0.140625	OGT//WDR5//TADA2B//CHD1//HNRNPU//TOP1//HMGA2//CENPA//DNMT3A//INCENP//PPP2CB//CBX1//SMARCD1//MAD1L1//CFDP1//DCTN2//CHMP5//CEBPB//ERCC1//XRCC6//MCM3//MCM5//MCM7//MEN1//PPP1CB//TERF2//XRCC3//THOC5//KDM1A//TFIP11//WRNIP1//ATF4//KLF5//CAPN2//CEBPG//RCC1//CHD3//DVL3//EGR3//NR2F6//ESRRA//FANCA//BPTF//FOXF2//FOXM1//FOXD2//FOXO3//HIC1//HNRNPC//HOXB9//HOXC8//FOXK2//JUND//SMAD3//SMAD4//MAF//MXI1//MYC//NFATC…
GO:0005615	extracellular space	Cellular component	255	3547	1088	19518	1.28969	4.12206e-06	9.18785e-05	5.38489	0.234375	FN1//APOE//LSR//LDLR//HDLBP//ACLY//ACTG1//ACTN4//AHCY//ALCAM//ALDH1A3//ALDH9A1//ANXA2//ANXA5//ARF4//RHOB//ATP1A1//ATP6V0C//B2M//BCR//BSG//C3//CAD//CALR//CAPN2//CAPNS1//CAT//CD44//CLIC1//COL6A1//COL6A2//CSNK2B//CD55//DAG1//DDX3X//DNM1//DYNC1H1//DNM2//EEF2//ENO1//ENO3//EPHB4//BPTF//FASN//FAT2//FLNA//FLNB//FUT8//GAA//GAS6//GNAI3//GNB1//GNB2//GPC1//GPX4//GSR//HLA-A//HLA-E//HNRNPC//HPRT1//HSPA1A//HSPA…
GO:0101002	ficolin-1-rich granule	Cellular component	27	185	1088	19518	2.61817	4.32221e-06	9.38694e-05	5.36429	0.0248162	AP2A2//ATP6V0C//COPB1//CD55//GAA//NBEAL2//ACLY//CAT//CSNK2B//DDX3X//EEF2//XRCC6//HSPA1A//HSPA1B//HSP90AB1//IDH1//JUP//KPNB1//NME2//PPIA//PSMD11//PYGL//CDK13//HUWE1//PDAP1//COTL1//KCMF1
GO:1904813	ficolin-1-rich granule lumen	Cellular component	21	124	1088	19518	3.03811	4.73099e-06	0.000100179	5.32505	0.0193015	ACLY//CAT//CSNK2B//DDX3X//EEF2//XRCC6//HSPA1A//HSPA1B//HSP90AB1//IDH1//JUP//KPNB1//NME2//PPIA//PSMD11//PYGL//CDK13//HUWE1//PDAP1//COTL1//KCMF1
GO:0000139	Golgi membrane	Cellular component	64	652	1088	19518	1.76092	7.64033e-06	0.000157838	5.11689	0.0588235	GBA2//B2M//BSG//ENTPD6//COPB1//CD55//DHCR24//DNM2//EGFR//FUT8//GNAI3//GOLGA2//HLA-A//HLA-E//IGF2R//MGAT2//NOTCH3//FURIN//RAB2A//SLC2A1//SREBF1//SREBF2//USO1//STX10//B4GALT3//GBF1//AP3D1//CYTH2//B4GALT5//GOSR1//PJA2//HS3ST4//OPTN//BCAP31//ABCA7//COG5//MGAT4B//COPG1//CLSTN1//SCAP//RAB21//MAPK8IP3//GORASP2//B3GAT3//ST6GALNAC4//A4GALT//CHPF2//TMEM132A//ACER3//POMGNT1//SMPD4//AGPAT3//GOLPH3//XYLT2//GN…
GO:0000792	heterochromatin	Cellular component	16	81	1088	19518	3.54357	8.48244e-06	0.000171063	5.07148	0.0147059	CENPA//DNMT1//INCENP//SNAI1//SMARCA5//CBX1//FLYWCH1//HMGA1//HMGA2//DNMT3A//PHC2//MECP2//UBA1//TRIM28//MBD3//TNKS1BP1
GO:0032587	ruffle membrane	Cellular component	18	101	1088	19518	3.19711	1.07515e-05	0.000211779	4.96853	0.0165441	ARF4//DNM2//EGFR//EPHA2//ERBB2//MYO1C//NF2//PDE9A//PLCG2//PTPRJ//EZR//ABCA7//PACSIN1//EPS8L1//APPL2//EPS8L3//SPRY4//PPP1R9B
GO:0000785	chromatin	Cellular component	112	1357	1088	19518	1.48062	1.59505e-05	0.000307048	4.79722	0.102941	OGT//WDR5//TADA2B//CENPA//HP1BP3//EP400//DNMT3A//TRIM28//PHC2//MECP2//UBA1//CBX1//MBD3//TNKS1BP1//CFDP1//DNMT1//INCENP//SNAI1//SMARCA5//FLYWCH1//SMARCA2//SMARCD1//BCL7B//BRD9//SIN3B//ARID4B//SUDS3//CHD3//BPTF//RSF1//SUPT16H//MSL3//YEATS2//HMGA1//HMGA2//MYBBP1A//ATF4//KLF5//CAPN2//CEBPB//CEBPG//RCC1//CHD1//DVL3//EGR3//NR2F6//ESRRA//FANCA//FOXF2//FOXM1//FOXD2//FOXO3//HIC1//HNRNPC//HOXB9//HOXC8//FOX…
GO:0016020	membrane	Cellular component	597	9509	1088	19518	1.12628	1.68003e-05	0.000316219	4.77468	0.548713	B2M//BSG//ENTPD6//COPB1//CD55//DHCR24//DNM2//EGFR//FUT8//GNAI3//GOLGA2//HLA-A//HLA-E//IGF2R//MGAT2//NOTCH3//FURIN//RAB2A//SLC2A1//SREBF1//SREBF2//USO1//STX10//B4GALT3//GBF1//AP3D1//CYTH2//B4GALT5//GOSR1//PJA2//HS3ST4//OPTN//BCAP31//ABCA7//COG5//MGAT4B//COPG1//CLSTN1//SCAP//RAB21//MAPK8IP3//GORASP2//B3GAT3//ST6GALNAC4//A4GALT//CHPF2//TMEM132A//ACER3//POMGNT1//SMPD4//AGPAT3//GOLPH3//XYLT2//GNPTAB//…
GO:0071004	U2-type prespliceosome	Cellular component	7	17	1088	19518	7.38679	1.94653e-05	0.000344955	4.71074	0.00643382	SNRNP70//SNRPB//SNRPC//SNRPN//SF3A2//SF3A1//PRPF40A
GO:0071010	prespliceosome	Cellular component	7	17	1088	19518	7.38679	1.94653e-05	0.000344955	4.71074	0.00643382	SNRNP70//SNRPB//SNRPC//SNRPN//SF3A2//SF3A1//PRPF40A
GO:0005911	cell-cell junction	Cellular component	52	510	1088	19518	1.82911	1.95488e-05	0.000344955	4.70888	0.0477941	ANXA2//ARVCF//CDH3//CDH5//DAG1//FAT2//JUP//LYN//MYH9//NF2//PTPRK//S100A11//TBCD//EZR//PKP4//PDLIM1//CYTH2//CCDC85B//CDC42EP1//PKP3//PPP1R9B//TNKS1BP1//MPP7//CCDC85C//GJB3//GJC1//ANK3//AMOTL2//LSR//CGN//EPPK1//SLC2A1//AKAP6//UBA1//SPTBN2//ACTG1//FGFRL1//AHNAK//ABCC2//STARD10//SIPA1L3//EPHA2//FGFR4//FLNA//KRT8//PRKCH//PTPRJ//PXN//CDC42BPB//ACTR3//CNKSR1//MYADM
GO:0005856	cytoskeleton	Cellular component	176	2356	1088	19518	1.34012	2.33372e-05	0.0004034	4.63195	0.161765	CALM3//GOLGA2//HNRNPU//INPPL1//NUMA1//PPP2CB//PKP4//CDC14B//CTDP1//TOPORS//TPX2//MTCL1//TUBGCP3//FLNB//LPP//MYH9//PXN//PDLIM1//MYL9//PALLD//SIPA1L3//MYH14//PTPN12//SH3PXD2B//CEP131//LMNA//ATF4//CHD3//DDX3X//DYNC1H1//DNM2//GNAI3//HSPA1A//HSPA1B//MARCKS//SMAD4//MCM3//MECP2//PRKACA//PRKAR2A//PSMB5//STIL//SKI//TBCD//MAD1L1//HAP1//MAPKAPK2//KIF3B//CUL7//PJA2//DCTN2//CCDC85B//CCT5//NINL//USP33//RGCC//R…
GO:0001726	ruffle	Cellular component	25	181	1088	19518	2.47781	2.53617e-05	0.000429626	4.59582	0.0229779	ARF4//DNM2//EGFR//EPHA2//ERBB2//MYO1C//NF2//PDE9A//PLCG2//PTPRJ//EZR//ABCA7//PACSIN1//EPS8L1//APPL2//EPS8L3//SPRY4//PPP1R9B//MYH9//NME2//S100A11//VIL1//PALLD//ALS2//MYADM
GO:0090575	RNA polymerase II transcription regulator complex	Cellular component	31	254	1088	19518	2.18945	3.52166e-05	0.000584872	4.45325	0.0284926	MNAT1//GTF2A2//SMAD4//JUND//CEBPB//TCF7L2//MED1//MED15//MED9//MED29//MED30//SMAD3//MYC//ASCC2//TEAD1//NPAS2//ATF4//TLE3//BCL9L//ANXA2//CEBPG//HMGA1//HNRNPAB//HOXB9//MAF//MAFG//MXI1//RXRA//FOSL1//TRIM28//MAFF
GO:0098588	bounding membrane of organelle	Cellular component	161	2142	1088	19518	1.34838	4.01346e-05	0.000653731	4.39648	0.147978	B2M//BSG//ENTPD6//COPB1//CD55//DHCR24//DNM2//EGFR//FUT8//GNAI3//GOLGA2//HLA-A//HLA-E//IGF2R//MGAT2//NOTCH3//FURIN//RAB2A//SLC2A1//SREBF1//SREBF2//USO1//STX10//B4GALT3//GBF1//AP3D1//CYTH2//B4GALT5//GOSR1//PJA2//HS3ST4//OPTN//BCAP31//ABCA7//COG5//MGAT4B//COPG1//CLSTN1//SCAP//RAB21//MAPK8IP3//GORASP2//B3GAT3//ST6GALNAC4//A4GALT//CHPF2//TMEM132A//ACER3//POMGNT1//SMPD4//AGPAT3//GOLPH3//XYLT2//GNPTAB//…
GO:0031252	cell leading edge	Cellular component	44	422	1088	19518	1.87045	4.94987e-05	0.000791045	4.30541	0.0404412	MYH9//NME2//S100A11//VIL1//EZR//PALLD//APPL2//ALS2//MYADM//DAG1//DDX3X//DNM2//EPHA2//INPPL1//NF2//P4HB//PXN//ITSN1//CDC42BPB//ACTR3//FAM89B//PABPC1//PPP1R9B//SPTBN1//PTPRK//CD44//ARF4//EGFR//ERBB2//MYO1C//PDE9A//PLCG2//PTPRJ//ABCA7//PACSIN1//EPS8L1//EPS8L3//SPRY4//ATF4//DST//ITGB4//GBF1//PHLDB2//DPP9
GO:0005635	nuclear envelope	Cellular component	49	490	1088	19518	1.79393	5.5227e-05	0.000866245	4.25785	0.0450368	ERN1//SMAD3//TRA2B//MFSD10//TMEM120B//DMPK//ENO1//ITPR3//SMPD4//CLMN//IGF2R//CCAR1//EIF5A//KPNB1//NUP214//POM121//IPO7//CHMP5//NDC1//EIF5AL1//POM121C//CDH5//RCC1//CLIC1//EGFR//ITGB4//LMNA//MCM3AP//SLC16A3//AKAP6//RB1CC1//TXNL4A//CCNI//ANKRD17//RNF123//RBM15//QRICH2//QSOX2//MAD1L1//DST//CALR//GPX4//LMO7//ITSN1//SREBF1//AGPAT3//PARP6//RTN4//TOR3A
GO:0010494	cytoplasmic stress granule	Cellular component	15	85	1088	19518	3.16577	6.44763e-05	0.000992935	4.1906	0.0137868	DDX3X//EIF4G1//KPNB1//YBX1//TRIM25//CSDE1//PUM1//UBAP2L//PQBP1//IGF2BP2//ATXN2L//PRRC2C//LARP1//PABPC1//RC3H1
GO:0005938	cell cortex	Cellular component	34	302	1088	19518	2.01966	7.8847e-05	0.00119256	4.10321	0.03125	EXOC4//MYH9//SPTBN1//SPTBN2//EZR//ACTN4//CAPN2//LASP1//NF2//SLC2A1//COTL1//PPP1R9B//MYADM//PHLDB2//RIMS4//NUMA1//CTBP1//CLTA//CLTB//PLS1//DST//DYNC1H1//ENO1//FLNA//FLNB//MARCKS//MYO1C//PFN1//PXN//AKAP12//CNKSR1//MYL9//SPIRE1//MPP7
GO:0099080	supramolecular complex	Cellular component	110	1384	1088	19518	1.42581	9.08897e-05	0.00135059	4.04149	0.101103	HNRNPU//INCENP//SMARCD1//MAD1L1//CFDP1//DCTN2//CHMP5//ZFP36L1//TOP1//CSDE1//SQSTM1//PUM1//IGF2BP2//PNRC1//TNRC6B//EIF4ENIF1//DIS3L2//RC3H1//COL27A1//COL6A1//COL11A2//LMNA//TUBGCP3//MYL9//TPM2//KIF1A//DNM1//DYNC1H1//DNM2//GOLGA2//KIF5B//TBCD//TUBB2A//EIF3A//KIF3B//DNAL4//TUBA1B//TUBB4B//NUDC//KIF1C//CCT5//NINL//RUSC1//DCDC2//RCC2//CDK5RAP3//AKNA//RASSF5//TUBA1C//DPP9//WHAMM//KIF19//CEP170B//CALM3/…
GO:0005912	adherens junction	Cellular component	24	185	1088	19518	2.32727	0.000100625	0.00146947	3.99729	0.0220588	JUP//MPP7//ANXA2//ARVCF//CDH3//CDH5//DAG1//FAT2//LYN//MYH9//NF2//PTPRK//S100A11//TBCD//EZR//PKP4//PDLIM1//CYTH2//CCDC85B//CDC42EP1//PKP3//PPP1R9B//TNKS1BP1//CCDC85C
GO:0015629	actin cytoskeleton	Cellular component	48	489	1088	19518	1.76092	0.000103121	0.0014804	3.98665	0.0441176	FLNB//LPP//MYH9//PXN//PDLIM1//MYL9//PALLD//SIPA1L3//MYH14//PTPN12//SH3PXD2B//TPM2//DCTN2//ACTG1//PLS1//EZR//COTL1//INF2//ARPC1B//ACTR3//SPTBN1//SPTBN2//MYO5C//CGN//MYO18A//MYO1C//ACTN4//CAPN2//LASP1//NF2//SLC2A1//PPP1R9B//MYADM//FLNA//MARCKS//VIL1//CDC42BPB//ABL2//HNRNPC//JUP//NOTCH3//HAP1//TRIOBP//MPRIP//AUTS2//STOML2//NDC1//AHNAK
GO:0016604	nuclear body	Cellular component	73	843	1088	19518	1.55347	0.000119946	0.00169324	3.92101	0.0670956	FRG1//SNRPC//SART1//NOLC1//EAF1//CHD3//MKNK2//SKI//SUMO2//TCF7L2//USP7//SQSTM1//TOPORS//EIF4ENIF1//TRIM8//ATF4//DOCK1//HNRNPU//HSPA1A//HSPA1B//INPPL1//LMNA//PCBP1//PRKACA//SNRNP70//PABPN1//SF3A2//CBX4//CDK13//PQBP1//DDX39A//SF3A1//CD2BP2//DDX17//ATXN2L//ACIN1//ZC3H13//TFIP11//HP1BP3//CDK12//FAM193B//PRPF40A//YLPM1//EP400//ZNF106//RBM15//CBLL1//ASCC2//POLDIP3//FNDC1//BCL6//ACTN4//CDKN1A//DVL2//INC…
GO:0031984	organelle subcompartment	Cellular component	116	1488	1088	19518	1.3985	0.000128549	0.00178494	3.89093	0.106618	GOLGA2//ATP2A1//DST//BSG//MYRF//CALR//LRBA//COPB1//DHCR24//CYB5R3//DMPK//EGFR//EIF5A//CLN8//ERN1//GNAI3//GRIN2D//HLA-A//HSD3B1//ITPR3//NFE2L1//NOTCH3//PTGS1//RAB2A//SBF1//SREBF1//SREBF2//TKT//HSP90B1//UBB//ULK1//EDEM1//RB1CC1//PJA2//POM121//LPGAT1//GJC1//BCAP31//SEC24B//AGPAT1//POMT1//CERS1//AHCYL1//COPG1//CLSTN1//SCAP//RAB21//ATP11A//GORASP2//SEZ6L2//PIGT//P4HTM//PIGG//TMEM132A//ACER3//SMPD4//UB…
GO:0005793	endoplasmic reticulum-Golgi intermediate compartment	Cellular component	19	132	1088	19518	2.58218	0.000132103	0.00180469	3.87909	0.0174632	CALR//CD55//CLN8//GOLGA2//RAB2A//BCAP31//RAB1B//SPPL3//WHAMM//COPB1//FN1//INPP5B//LRPAP1//NUCB1//P4HB//GBF1//MGAT4B//COPG1//MYO18A
GO:0045202	synapse	Cellular component	114	1459	1088	19518	1.4017	0.000134532	0.00180871	3.87118	0.104779	SLC30A3//PICALM//HAP1//SYT7//RAB12//ATP1A1//BCR//DNAJB1//LYN//NSF//PCBP1//PCBP2//PDPK1//RPS19//SPTBN1//PKP4//EIF3A//DCLK1//PJA2//ADGRL1//CLSTN1//RUSC1//RTN4//PRR12//ALS2//PPP1R9B//ATP6V0C//CALM3//CLTA//CLTB//PTPRS//STX10//ANK3//CHRND//CRKL//ERBB2//ITGA3//LAMA5//MYH9//PRKACA//DLGAP4//NTSR1//ITSN1//FOSL1//NPTN//KCTD12//RIMS4//CAD//AP3D1//ARF4//GRIA3//KIF3B//FBXO2//TPBG//PACSIN1//ACTG1//DAG1//DNM2//…
GO:0042383	sarcolemma	Cellular component	19	136	1088	19518	2.50623	0.000196836	0.002605	3.7059	0.0174632	ANK3//ATP1A1//ATP2B4//IGF1R//KCNJ11//AKAP6//AHNAK//AHNAK2//ANXA2//BSG//COL6A1//COL6A2//DAG1//FLNC//KRT8//PDE9A//PLEC//SLC2A1//SMPD4
GO:0048471	perinuclear region of cytoplasm	Cellular component	64	731	1088	19518	1.57061	0.000230729	0.00300658	3.6369	0.0588235	CAPN2//BCAP31//ACTN4//KIF1A//CALR//CBL//CLIC1//DNM2//EGFR//ERBB2//GAK//GNB2//HSPA1A//HSPA1B//HSP90AB1//IGF2R//INHBB//ITGA3//KIF5B//LYN//M6PR//MCM3//NF2//NME2//PDE9A//PLCG2//PLEC//PPIB//PRKACA//SBF1//HSP90B1//EZR//XRCC3//PICALM//PKP4//USO1//STX10//SPAG9//AKAP6//AATK//DEPDC5//CUL7//OPTN//CHERP//LMTK2//USP33//MAPK8IP3//ANGEL1//SERBP1//PACSIN1//DEF6//XKR8//VPS50//CCAR1//UBQLN4//WRNIP1//SPIRE1//TAOK1/…
GO:0005783	endoplasmic reticulum	Cellular component	149	2031	1088	19518	1.31608	0.000251497	0.00322754	3.59947	0.136949	APOE//B2M//C3//CALR//COL6A1//COL6A2//COL11A2//DAG1//FN1//GAS6//GPC3//MEN1//NUCB1//P4HB//PPIB//RCN2//HSP90B1//SPARCL1//TSPAN5//HYOU1//GANAB//TSPAN15//TMEM132A//TOR3A//SIL1//VCPIP1//COL18A1//WNT5B//COL27A1//ATP2A1//DST//BSG//MYRF//LRBA//COPB1//DHCR24//CYB5R3//DMPK//EGFR//EIF5A//CLN8//ERN1//GNAI3//GRIN2D//HLA-A//HSD3B1//ITPR3//NFE2L1//NOTCH3//PTGS1//RAB2A//SBF1//SREBF1//SREBF2//TKT//UBB//ULK1//EDEM1…
GO:0030016	myofibril	Cellular component	27	233	1088	19518	2.07881	0.000259585	0.00328163	3.58572	0.0248162	TPM2//CALM3//SQSTM1//ACTN4//ANK3//ATP2B4//DST//FLNA//FLNB//FLNC//FRG1//HSPB1//JUP//KRT8//PLEC//SLC2A1//PDLIM1//MYL9//PALLD//ENO1//NBR1//SPTBN1//DAG1//SDC4//AHNAK//AHNAK2//ACTG1
GO:0045121	membrane raft	Cellular component	34	323	1088	19518	1.88835	0.000286729	0.00357146	3.54253	0.03125	ATP2B4//IGF1R//SLC2A1//AKAP6//SPRED1//CBL//DAG1//PRKACA//PRKAR2A//EZR//ANXA2//BIRC2//ATP1A1//BSG//CAPN2//CD55//ARID3A//EGFR//GNAI3//GPC1//HK1//LYN//MYO1C//NTSR1//FURIN//PGK1//SDC4//RIPK1//FADD//ADGRG1//STOML2//ANO1//AHNAK//MYADM
GO:0005844	polysome	Cellular component	12	67	1088	19518	3.21302	0.000295017	0.00362144	3.53015	0.0110294	RPL11//LARP1//CALR//EEF2//EIF4G1//HDLBP//DRG1//GCN1//LARP6//UNK//DIS3L2//EIF2AK4
GO:0098857	membrane microdomain	Cellular component	34	324	1088	19518	1.88252	0.000303653	0.00365579	3.51762	0.03125	ATP2B4//IGF1R//SLC2A1//AKAP6//SPRED1//CBL//DAG1//PRKACA//PRKAR2A//EZR//ANXA2//BIRC2//ATP1A1//BSG//CAPN2//CD55//ARID3A//EGFR//GNAI3//GPC1//HK1//LYN//MYO1C//NTSR1//FURIN//PGK1//SDC4//RIPK1//FADD//ADGRG1//STOML2//ANO1//AHNAK//MYADM
GO:0099512	supramolecular fiber	Cellular component	83	1018	1088	19518	1.46264	0.000306447	0.00365579	3.51364	0.0762868	COL27A1//COL6A1//COL11A2//LMNA//TUBGCP3//CHMP5//MYL9//TPM2//KIF1A//DNM1//DYNC1H1//DNM2//GOLGA2//INCENP//KIF5B//TBCD//TUBB2A//EIF3A//KIF3B//DNAL4//TUBA1B//TUBB4B//DCTN2//NUDC//KIF1C//CCT5//NINL//RUSC1//DCDC2//RCC2//CDK5RAP3//AKNA//RASSF5//TUBA1C//DPP9//WHAMM//KIF19//CEP170B//CALM3//NUMA1//KIF4A//RMDN3//EML3//DST//JUP//KRT8//KRT10//PLEC//NES//KRTAP19-1//NRP1//ACTG1//PLS1//EZR//PALLD//COTL1//INF2//S…
GO:0032432	actin filament bundle	Cellular component	13	78	1088	19518	2.98989	0.000350474	0.00412294	3.45534	0.0119485	FLNB//LPP//MYH9//PXN//PDLIM1//MYL9//PALLD//SIPA1L3//MYH14//FLNA//MARCKS//PLS1//VIL1
GO:0099081	supramolecular polymer	Cellular component	83	1026	1088	19518	1.45123	0.000391435	0.00454172	3.40734	0.0762868	COL27A1//COL6A1//COL11A2//LMNA//TUBGCP3//CHMP5//MYL9//TPM2//KIF1A//DNM1//DYNC1H1//DNM2//GOLGA2//INCENP//KIF5B//TBCD//TUBB2A//EIF3A//KIF3B//DNAL4//TUBA1B//TUBB4B//DCTN2//NUDC//KIF1C//CCT5//NINL//RUSC1//DCDC2//RCC2//CDK5RAP3//AKNA//RASSF5//TUBA1C//DPP9//WHAMM//KIF19//CEP170B//CALM3//NUMA1//KIF4A//RMDN3//EML3//DST//JUP//KRT8//KRT10//PLEC//NES//KRTAP19-1//NRP1//ACTG1//PLS1//EZR//PALLD//COTL1//INF2//S…
GO:0009925	basal plasma membrane	Cellular component	29	266	1088	19518	1.95579	0.000439467	0.00503012	3.35707	0.0266544	ANK3//ANXA2//ATP1A1//ATP2B4//BSG//CD44//DAG1//EGFR//ERBB2//ITGA3//LDLR//SLC2A1//SLC7A1//SLC19A1//ST14//EZR//SLC16A3//SLC16A7//DSTYK//EPPK1//ALPK2//SLC41A1//DST//INPPL1//ITGB4//MET//MYO1C//SLC1A5//SLC27A1
GO:0031256	leading edge membrane	Cellular component	22	180	1088	19518	2.19259	0.000449348	0.00507464	3.34742	0.0202206	SPTBN1//CD44//EPHA2//ARF4//DNM2//EGFR//ERBB2//MYO1C//NF2//PDE9A//PLCG2//PTPRJ//EZR//ABCA7//PACSIN1//EPS8L1//APPL2//EPS8L3//SPRY4//PPP1R9B//ATF4//PTPRK
GO:0042470	melanosome	Cellular component	16	112	1088	19518	2.56276	0.000475238	0.00522761	3.32309	0.0147059	AHCY//ANXA2//APOE//ATP1A1//BSG//FASN//HSP90AB1//P4HB//PPIB//RAB2A//SLC1A5//SLC2A1//HSP90B1//YWHAE//YWHAZ//GANAB
GO:0048770	pigment granule	Cellular component	16	112	1088	19518	2.56276	0.000475238	0.00522761	3.32309	0.0147059	AHCY//ANXA2//APOE//ATP1A1//BSG//FASN//HSP90AB1//P4HB//PPIB//RAB2A//SLC1A5//SLC2A1//HSP90B1//YWHAE//YWHAZ//GANAB
GO:0043292	contractile fiber	Cellular component	27	243	1088	19518	1.99326	0.000507242	0.00550813	3.29478	0.0248162	MYL9//TPM2//ACTG1//CALM3//SQSTM1//ACTN4//ANK3//ATP2B4//DST//FLNA//FLNB//FLNC//FRG1//HSPB1//JUP//KRT8//PLEC//SLC2A1//PDLIM1//PALLD//ENO1//NBR1//SPTBN1//DAG1//SDC4//AHNAK//AHNAK2
GO:0000323	lytic vacuole	Cellular component	63	741	1088	19518	1.52521	0.000559083	0.00591929	3.25252	0.0579044	ABCA2//ANK3//CAPN2//CAT//GAA//IDS//LDLR//NBR1//PSAP//SMPD1//SOD1//HAP1//SYT7//DEPDC5//RB1CC1//IFI30//SIAE//MCOLN1//SNX16//CHID1//FYCO1//PLBD1//ITM2C//RAB12//ANXA2//ATP6V0C//LRBA//COL6A1//GNAI3//GNB1//GNB2//HLA-DMB//KIF5B//LYN//M6PR//NSF//RAB2A//SLC12A4//UBA1//SLC30A3//AP3D1//SPAG9//PLEKHM2//ATP11A//CHMP5//FNIP2//AHNAK//STK11IP//ACLY//C3//CYB5R3//DYNC1H1//TUBB4B//AP2A2//CLTA//GPC3//GPC1//HSPG2//ID…
GO:0005764	lysosome	Cellular component	63	741	1088	19518	1.52521	0.000559083	0.00591929	3.25252	0.0579044	ABCA2//ANXA2//ATP6V0C//LRBA//COL6A1//GAA//GNAI3//GNB1//GNB2//HLA-DMB//KIF5B//LYN//M6PR//NSF//PSAP//RAB2A//SLC12A4//UBA1//SLC30A3//AP3D1//SPAG9//SYT7//DEPDC5//PLEKHM2//ATP11A//CHMP5//MCOLN1//FNIP2//AHNAK//ITM2C//STK11IP//RAB12//ACLY//C3//CYB5R3//DYNC1H1//TUBB4B//SMPD1//AP2A2//CLTA//LDLR//GPC3//GPC1//HSPG2//IDS//IDUA//SDC4//IFI30//CHID1//CALR//SQSTM1//EEF1A2//ANK3//CAPN2//CAT//NBR1//SOD1//HAP1//RB1…
GO:0030427	site of polarized growth	Cellular component	21	172	1088	19518	2.19027	0.000607841	0.00635606	3.21621	0.0193015	CALM3//CBL//DNM2//PTPRS//HAP1//CYTH2//DCTN2//LMTK2//ADGRL1//PALLD//MAPK8IP3//NGEF//AUTS2//ALS2//MYH14//PPP1R9B//EXOC4//HSP90AB1//FLNA//ITGA3//COTL1
GO:0045178	basal part of cell	Cellular component	30	285	1088	19518	1.88835	0.000635632	0.00650022	3.19679	0.0275735	ANK3//DST//EGFR//ERBB2//INPPL1//ITGB4//MET//MYO1C//SLC1A5//SLC7A1//SLC27A1//ANXA2//ATP1A1//ATP2B4//BSG//CD44//DAG1//ITGA3//LDLR//SLC2A1//SLC19A1//ST14//EZR//SLC16A3//SLC16A7//DSTYK//EPPK1//ALPK2//SLC41A1//PHLDB2
GO:0030863	cortical cytoskeleton	Cellular component	15	104	1088	19518	2.5874	0.000636976	0.00650022	3.19588	0.0137868	MYH9//SPTBN1//SPTBN2//ACTN4//CAPN2//LASP1//NF2//SLC2A1//COTL1//PPP1R9B//MYADM//RIMS4//NUMA1//PLS1//EZR
GO:0030864	cortical actin cytoskeleton	Cellular component	12	73	1088	19518	2.94893	0.000665233	0.00670777	3.17703	0.0110294	MYH9//SPTBN1//SPTBN2//PLS1//ACTN4//CAPN2//LASP1//NF2//SLC2A1//COTL1//PPP1R9B//MYADM
GO:0031090	organelle membrane	Cellular component	247	3687	1088	19518	1.20179	0.000684328	0.00672283	3.16474	0.227022	B2M//BSG//ENTPD6//COPB1//CD55//DHCR24//DNM2//EGFR//FUT8//GNAI3//GOLGA2//HLA-A//HLA-E//IGF2R//MGAT2//NOTCH3//FURIN//RAB2A//SLC2A1//SREBF1//SREBF2//USO1//STX10//B4GALT3//GBF1//AP3D1//CYTH2//B4GALT5//GOSR1//PJA2//HS3ST4//OPTN//BCAP31//ABCA7//COG5//MGAT4B//COPG1//CLSTN1//SCAP//RAB21//MAPK8IP3//GORASP2//B3GAT3//ST6GALNAC4//A4GALT//CHPF2//TMEM132A//ACER3//POMGNT1//SMPD4//AGPAT3//GOLPH3//XYLT2//GNPTAB//…
GO:0031970	organelle envelope lumen	Cellular component	14	94	1088	19518	2.67182	0.000688863	0.00672283	3.16187	0.0128676	IGF2R//CCAR1//CAPN2//CAT//HSD3B1//LYN//NBR1//NME4//SOD1//STOML2//SDHAF3//GOLPH3//COA7//CLPB
GO:0005903	brush border	Cellular component	15	105	1088	19518	2.56276	0.000705609	0.00672283	3.15144	0.0137868	SLC19A1//MFSD10//SLC7A11//CLIC1//FLNA//FLNB//ITPR3//MYH9//MYO1C//PLEC//PLS1//VIL1//EZR//ACTR3//MYH14
GO:0031967	organelle envelope	Cellular component	97	1260	1088	19518	1.38104	0.000706413	0.00672283	3.15094	0.0891544	APOOL//DST//CALR//CLIC1//GPX4//KPNB1//LMNA//LMO7//ITSN1//SREBF1//NUP214//MAD1L1//AKAP6//POM121//IPO7//SMPD4//NDC1//AGPAT3//PARP6//RTN4//TOR3A//POM121C//ERN1//SMAD3//TRA2B//MFSD10//TMEM120B//DMPK//ENO1//ITPR3//CLMN//IGF2R//CCAR1//EIF5A//CHMP5//EIF5AL1//HADHB//CYB5R3//FOXO3//HK1//PLEC//UBB//VDAC2//ULK1//MFN2//TOMM34//MLXIP//MIEF1//RMDN3//SPIRE1//USP30//TOMM5//SLC25A6//COX10//CRAT//CYC1//FDXR//HSD3B…
GO:0031975	envelope	Cellular component	97	1260	1088	19518	1.38104	0.000706413	0.00672283	3.15094	0.0891544	APOOL//DST//CALR//CLIC1//GPX4//KPNB1//LMNA//LMO7//ITSN1//SREBF1//NUP214//MAD1L1//AKAP6//POM121//IPO7//SMPD4//NDC1//AGPAT3//PARP6//RTN4//TOR3A//POM121C//ERN1//SMAD3//TRA2B//MFSD10//TMEM120B//DMPK//ENO1//ITPR3//CLMN//IGF2R//CCAR1//EIF5A//CHMP5//EIF5AL1//HADHB//CYB5R3//FOXO3//HK1//PLEC//UBB//VDAC2//ULK1//MFN2//TOMM34//MLXIP//MIEF1//RMDN3//SPIRE1//USP30//TOMM5//SLC25A6//COX10//CRAT//CYC1//FDXR//HSD3B…
GO:0005768	endosome	Cellular component	82	1040	1088	19518	1.41445	0.000913643	0.00859839	3.03922	0.0753676	VPS37B//VPS37A//ANXA2//APOE//RHOB//ERBB2//IGF2R//LDLR//NF2//PTP4A2//PICALM//NRP1//AP3D1//HAP1//NISCH//LMTK2//RAB21//ATP11A//RUSC1//ALS2//SNX16//TBC1D16//PPP1R21//M6PR//NBR1//PSAP//SLC30A3//SQSTM1//MCOLN1//CHID1//FYCO1//NEDD4L//CHMP5//STEAP3//ABCA2//ATP6V0C//EGFR//IRAK1//FURIN//UBB//UBA1//RIPK1//TBC1D5//GGA2//NCDN//PLEKHM2//APPL2//TAB3//WDR91//B2M//HLA-A//HLA-E//INPP5B//ABCA7//RCC2//HLA-DMB//TSPAN…
GO:0015630	microtubule cytoskeleton	Cellular component	102	1352	1088	19518	1.35341	0.00101875	0.00940962	2.99193	0.09375	CALM3//GOLGA2//HNRNPU//INPPL1//NUMA1//PPP2CB//PKP4//CDC14B//CTDP1//TOPORS//TPX2//MTCL1//TUBGCP3//CEP131//ATF4//CHD3//DDX3X//DYNC1H1//DNM2//GNAI3//HSPA1A//HSPA1B//MARCKS//SMAD4//MCM3//MECP2//PRKACA//PRKAR2A//PSMB5//STIL//SKI//TBCD//MAD1L1//HAP1//MAPKAPK2//KIF3B//CUL7//PJA2//DCTN2//CCDC85B//CCT5//NINL//USP33//RGCC//RABL6//ALS2//NCKAP5L//EXOC4//CCDC14//CDK5RAP3//AKNA//NEK9//TBC1D31//VPS37A//POLR3H//…
GO:0016607	nuclear speck	Cellular component	39	415	1088	19518	1.68587	0.00102464	0.00940962	2.98943	0.0358456	ATF4//DOCK1//HNRNPU//HSPA1A//HSPA1B//INPPL1//LMNA//PCBP1//PRKACA//SNRNP70//PABPN1//SF3A2//CBX4//CDK13//SART1//PQBP1//TOPORS//DDX39A//SF3A1//CD2BP2//DDX17//ATXN2L//ACIN1//ZC3H13//TFIP11//HP1BP3//CDK12//FAM193B//PRPF40A//YLPM1//EIF4ENIF1//EP400//ZNF106//RBM15//CBLL1//ASCC2//POLDIP3//FNDC1//EAF1
GO:0030426	growth cone	Cellular component	20	167	1088	19518	2.14842	0.00103317	0.00940962	2.98583	0.0183824	EXOC4//HSP90AB1//FLNA//ITGA3//CALM3//CBL//DNM2//PTPRS//HAP1//CYTH2//DCTN2//LMTK2//ADGRL1//PALLD//MAPK8IP3//NGEF//AUTS2//ALS2//MYH14//PPP1R9B
GO:0005773	vacuole	Cellular component	68	834	1088	19518	1.46268	0.0010524	0.00948282	2.97782	0.0625	ATP6V0C//RB1CC1//CHMP5//ABCA2//ANK3//CAPN2//CAT//GAA//IDS//LDLR//NBR1//PSAP//SMPD1//SOD1//HAP1//SYT7//DEPDC5//IFI30//SIAE//MCOLN1//SNX16//CHID1//FYCO1//PLBD1//ITM2C//RAB12//ANXA2//LRBA//COL6A1//GNAI3//GNB1//GNB2//HLA-DMB//KIF5B//LYN//M6PR//NSF//RAB2A//SLC12A4//UBA1//SLC30A3//AP3D1//SPAG9//PLEKHM2//ATP11A//FNIP2//AHNAK//STK11IP//ULK1//SQSTM1//TBC1D5//OPTN//UBQLN4//GRAMD1A//ACLY//C3//CYB5R3//DYNC1H…
GO:0005721	pericentric heterochromatin	Cellular component	7	30	1088	19518	4.18585	0.00107733	0.00960524	2.96765	0.00643382	CENPA//DNMT1//INCENP//SNAI1//SMARCA5//CBX1//FLYWCH1
GO:0031965	nuclear membrane	Cellular component	31	308	1088	19518	1.80558	0.00109605	0.00967032	2.96017	0.0284926	ERN1//SMAD3//TRA2B//MFSD10//TMEM120B//DMPK//ENO1//ITPR3//SMPD4//CLMN//CDH5//RCC1//CLIC1//EGFR//ITGB4//KPNB1//LMNA//MCM3AP//SLC16A3//AKAP6//RB1CC1//POM121//TXNL4A//CCNI//ANKRD17//NDC1//RNF123//RBM15//QRICH2//QSOX2//POM121C
GO:0098794	postsynapse	Cellular component	56	660	1088	19518	1.52213	0.00116313	0.0101564	2.93437	0.0514706	ATP1A1//BCR//DNAJB1//LYN//NSF//PCBP1//PCBP2//PDPK1//RPS19//SPTBN1//PKP4//EIF3A//DCLK1//PJA2//ADGRL1//CLSTN1//RUSC1//RTN4//PRR12//ALS2//PPP1R9B//ARF4//GRIA3//NTSR1//PRKACA//HAP1//KIF3B//FBXO2//ANK3//CHRND//DAG1//DNM2//GRIN2D//ITGA3//PICALM//NRP1//GABBR2//KCTD12//HCN1//PTPRS//SLC16A3//NPTN//PRR7//GSG1L//ACTG1//CRKL//SPTBN2//DLGAP4//CLTA//CLTB//AP2A2//EIF4G1//MECP2//AP3D1//NCDN//TNS2
GO:0030135	coated vesicle	Cellular component	31	312	1088	19518	1.78243	0.00134912	0.0116603	2.86995	0.0284926	B2M//HLA-A//HLA-E//SREBF1//SREBF2//USO1//SEC24B//SCAP//AP2A2//CLTA//CLTB//COPB1//COPG1//GOLGA2//PIK3C2A//PICALM//BCAP31//GGA2//FCHO2//PACSIN1//IGF2R//FURIN//RAB12//ATP6V0C//APOE//EGFR//LDLR//M6PR//DNM2//DVL2//IDUA
GO:0000118	histone deacetylase complex	Cellular component	12	79	1088	19518	2.72496	0.00136395	0.0116694	2.8652	0.0110294	CFDP1//EP400//OGT//SIN3B//ARID4B//SUDS3//CHD3//MBD3//RERE//TBL1X//TRERF1//JMJD1C
GO:0031983	vesicle lumen	Cellular component	32	327	1088	19518	1.75553	0.00146015	0.0123675	2.8356	0.0294118	FAM3C//ACTN4//FN1//GAS6//IGF2//TGFB1//APOOL//C3//CAT//CSNK2B//DDX3X//EEF2//XRCC6//HSP90AB1//IDH1//NME2//PPIA//PSMD11//PYGL//S100A11//HUWE1//COTL1//ACLY//ANXA2//CYB5R3//DYNC1H1//TUBB4B//STK11IP//B2M//JUP//KPNB1//EGFR
GO:0036464	cytoplasmic ribonucleoprotein granule	Cellular component	26	253	1088	19518	1.84357	0.00198715	0.0166645	2.70177	0.0238971	ZFP36L1//TOP1//CSDE1//SQSTM1//PUM1//IGF2BP2//PNRC1//TNRC6B//EIF4ENIF1//DIS3L2//RC3H1//DDX3X//EIF4G1//KPNB1//YBX1//TRIM25//UBAP2L//PQBP1//ATXN2L//PRRC2C//LARP1//PABPC1//HNRNPAB//HNRNPU//PCBP1//POLDIP3
GO:0030018	Z disc	Cellular component	16	129	1088	19518	2.22503	0.0022017	0.018209	2.65724	0.0147059	ACTN4//ANK3//ATP2B4//DST//FLNA//FLNB//FLNC//FRG1//HSPB1//JUP//KRT8//PLEC//SLC2A1//PDLIM1//MYL9//PALLD
GO:0034774	secretory granule lumen	Cellular component	31	322	1088	19518	1.72708	0.00221432	0.018209	2.65476	0.0284926	FAM3C//ACTN4//FN1//GAS6//IGF2//TGFB1//APOOL//ACLY//ANXA2//C3//CYB5R3//DYNC1H1//TUBB4B//STK11IP//B2M//JUP//KPNB1//CAT//CSNK2B//DDX3X//EEF2//XRCC6//HSP90AB1//IDH1//NME2//PPIA//PSMD11//PYGL//S100A11//HUWE1//COTL1
GO:0034663	endoplasmic reticulum chaperone complex	Cellular component	4	11	1088	19518	6.5234	0.00231019	0.0186421	2.63635	0.00367647	P4HB//PPIB//HSP90B1//HYOU1
GO:0098791	Golgi apparatus subcompartment	Cellular component	35	378	1088	19518	1.66105	0.00231471	0.0186421	2.6355	0.0321691	GOLGA2//MGAT2//NSF//USO1//MGAT4B//LYPLA2//VCPIP1//HLA-A//GOSR1//CLTB//DNM2//FLNA//IGF2R//M6PR//FURIN//PIK3C2A//STX10//GBF1//OPTN//RAB21//GGA2//SMPD4//GOLPH3//CHID1//SLC9A7//MYO18A//FUT8//B4GALT3//B4GALT5//BCAP31//CHPF2//B4GALNT4//VPS51//CLTA//COG5
GO:0005758	mitochondrial intermembrane space	Cellular component	12	84	1088	19518	2.56276	0.00233301	0.0186421	2.63208	0.0110294	CAPN2//CAT//HSD3B1//LYN//NBR1//NME4//SOD1//STOML2//SDHAF3//GOLPH3//COA7//CLPB
GO:0099568	cytoplasmic region	Cellular component	28	283	1088	19518	1.77492	0.00238782	0.0189017	2.622	0.0257353	PRKACA//PRKAR2A//DCDC2//KIF19//HNRNPU//KIF5B//SOD1//KIF3B//PHLDB2//RIMS4//HNRNPAB//PQBP1//NUMA1//CTBP1//CLTA//CLTB//KIF1A//DST//DYNC1H1//HSPB1//SPG7//TERF2//AP3D1//HAP1//KIF1C//RAB21//MAPK8IP3//KIF4A
GO:0016234	inclusion body	Cellular component	11	74	1088	19518	2.66666	0.00254105	0.019837	2.59499	0.0101103	DVL2//EEF2//HSPA1A//HSPA1B//SQSTM1//EDEM1//CABIN1//PABPN1//PICALM//ATF4//HAP1
GO:0060205	cytoplasmic vesicle lumen	Cellular component	31	325	1088	19518	1.71114	0.00255282	0.019837	2.59298	0.0284926	FAM3C//ACTN4//FN1//GAS6//IGF2//TGFB1//APOOL//C3//CAT//CSNK2B//DDX3X//EEF2//XRCC6//HSP90AB1//IDH1//NME2//PPIA//PSMD11//PYGL//S100A11//HUWE1//COTL1//ACLY//ANXA2//CYB5R3//DYNC1H1//TUBB4B//STK11IP//B2M//JUP//KPNB1
GO:0005788	endoplasmic reticulum lumen	Cellular component	30	312	1088	19518	1.72494	0.00263226	0.0202684	2.57967	0.0275735	CALR//HSP90B1//LRPAP1//APOE//B2M//C3//COL6A1//COL6A2//COL11A2//DAG1//FN1//GAS6//GPC3//MEN1//NUCB1//P4HB//PPIB//RCN2//SPARCL1//TSPAN5//HYOU1//GANAB//TSPAN15//TMEM132A//TOR3A//SIL1//VCPIP1//COL18A1//WNT5B//COL27A1
GO:0098590	plasma membrane region	Cellular component	95	1284	1088	19518	1.32729	0.00270511	0.0206417	2.56782	0.0873162	ATP2B4//IGF1R//SLC2A1//AKAP6//SPRED1//DNM2//LDLR//ITSN1//PICALM//FCHO2//ANK3//DST//EGFR//ERBB2//INPPL1//ITGB4//MET//MYO1C//SLC1A5//SLC7A1//SLC27A1//ANXA2//ATP1A1//BSG//CD44//DAG1//ITGA3//SLC19A1//ST14//EZR//SLC16A3//SLC16A7//DSTYK//EPPK1//ALPK2//SLC41A1//ABCC2//FN1//LMO7//SPTBN2//AHCYL1//SIPA1L3//MTCL1//ANO1//JUP//KRT8//CBL//AP2A2//CLTA//CLTB//SPTBN1//EPHA2//MFSD10//SLC7A11//NF2//RHOB//MEN1//MYH9…
GO:0016328	lateral plasma membrane	Cellular component	10	65	1088	19518	2.7599	0.00303643	0.022963	2.51764	0.00919118	ANK3//ATP1A1//DVL2//JUP//MYO1C//NUMA1//TBCD//SLC16A3//MTCL1//MPP7
GO:0042641	actomyosin	Cellular component	11	76	1088	19518	2.59648	0.00314727	0.023397	2.50207	0.0101103	FLNB//LPP//MYH9//PXN//PDLIM1//MYL9//PALLD//SIPA1L3//MYH14//CDC42BPB//MYO18A
GO:0005813	centrosome	Cellular component	52	631	1088	19518	1.47836	0.00314907	0.023397	2.50182	0.0477941	NUMA1//CHD3//KIF5B//SPAG9//PJA2//CEP131//DCDC2//FNIP2//CCDC14//TBC1D31//ATF4//CALM3//DDX3X//DYNC1H1//DNM2//GNAI3//HNRNPU//HSPA1A//HSPA1B//MARCKS//SMAD4//MCM3//MECP2//PRKACA//PRKAR2A//PSMB5//STIL//SKI//TBCD//MAD1L1//CDC14B//HAP1//CTDP1//MAPKAPK2//KIF3B//CUL7//TUBGCP3//DCTN2//CCDC85B//CCT5//NINL//USP33//RGCC//RABL6//ALS2//NCKAP5L//EXOC4//CDK5RAP3//AKNA//NEK9//VPS37A//POLR3H
GO:0016235	aggresome	Cellular component	7	36	1088	19518	3.4882	0.00330061	0.0241935	2.48141	0.00643382	DVL2//EEF2//HSPA1A//HSPA1B//SQSTM1//EDEM1//CABIN1
GO:1990124	messenger ribonucleoprotein complex	Cellular component	4	12	1088	19518	5.97978	0.0033134	0.0241935	2.47973	0.00367647	ARVCF//HNRNPAB//YBX1//PKP3
GO:0030424	axon	Cellular component	52	633	1088	19518	1.47369	0.00335751	0.0243061	2.47398	0.0477941	CALM3//CBL//DNM2//PTPRS//HAP1//CYTH2//DCTN2//LMTK2//ADGRL1//PALLD//MAPK8IP3//NGEF//AUTS2//ALS2//MYH14//PPP1R9B//SPTBN1//EXOC4//ANK3//DAG1//CAD//NTSR1//AP3D1//TPX2//TPBG//PACSIN1//HSP90AB1//FLNA//ACTG1//SLC30A3//KIF1A//DST//DYNC1H1//HSPB1//KIF5B//SOD1//SPG7//TERF2//KIF3B//KIF1C//RAB21//KIF4A//ITGA3//ALCAM//ATP1A1//BCR//IGF1R//PLEC//ULK1//NRP1//SYT7//HCN1
GO:0071013	catalytic step 2 spliceosome	Cellular component	12	88	1088	19518	2.44627	0.00346054	0.0248396	2.46086	0.0110294	SNRPB//FRG1//HNRNPC//HNRNPU//SNRPN//SF3A2//SART1//SF3A1//RALY//SNRNP200//TFIP11//PABPC1
GO:0005874	microtubule	Cellular component	40	461	1088	19518	1.55656	0.00378695	0.0269542	2.42171	0.0367647	TUBGCP3//CHMP5//CALM3//NUMA1//KIF3B//KIF4A//RMDN3//EML3//DYNC1H1//TUBA1B//TUBA1C//DST//NCKAP5L//HNRNPU//KIF1A//DNM1//DNM2//GOLGA2//INCENP//KIF5B//TBCD//TUBB2A//EIF3A//DNAL4//TUBB4B//DCTN2//NUDC//KIF1C//CCT5//NINL//RUSC1//DCDC2//RCC2//CDK5RAP3//AKNA//RASSF5//DPP9//WHAMM//KIF19//CEP170B
GO:0030017	sarcomere	Cellular component	22	213	1088	19518	1.85289	0.00398289	0.0281126	2.3998	0.0202206	TPM2//ACTN4//ANK3//ATP2B4//DST//FLNA//FLNB//FLNC//FRG1//HSPB1//JUP//KRT8//PLEC//SLC2A1//PDLIM1//MYL9//PALLD//ENO1//NBR1//SPTBN1//CALM3//SQSTM1
GO:0140534	endoplasmic reticulum protein-containing complex	Cellular component	15	126	1088	19518	2.13564	0.00441229	0.030886	2.35534	0.0137868	OSTC//STT3B//P4HB//GANAB//SREBF2//UBXN7//NPLOC4//PPIB//HSP90B1//HYOU1//PIGT//B2M//CALR//HLA-A//ERN1
GO:0005795	Golgi stack	Cellular component	17	151	1088	19518	2.01966	0.00452824	0.0314379	2.34407	0.015625	GOLGA2//HLA-A//GOSR1//GOLPH3//FUT8//B4GALT3//B4GALT5//BCAP31//RAB21//CHPF2//B4GALNT4//MGAT2//NSF//USO1//MGAT4B//LYPLA2//VCPIP1
GO:0042734	presynaptic membrane	Cellular component	18	164	1088	19518	1.96895	0.00465186	0.0320335	2.33237	0.0165441	ATP2B4//GRIN2D//ITGA3//NPTN//HCN1//CLTA//CLTB//DNM1//FCHO2//PICALM//ERBB2//PTPRS//ITSN1//FOSL1//SYT7//ADGRL1//KCTD12//RIMS4
GO:0030496	midbody	Cellular component	21	203	1088	19518	1.85579	0.00474386	0.0324037	2.32387	0.0193015	EXOC4//ANXA2//DNM2//GNAI3//HNRNPU//INCENP//SAFB//SLC2A1//HSP90B1//PKP4//CTDP1//KIF3B//TOPORS//NUDC//TRIOBP//MTCL1//KIF4A//CHMP5//RCC2//VPS37B//EML3
GO:0043005	neuron projection	Cellular component	97	1343	1088	19518	1.29569	0.00491398	0.0332972	2.30857	0.0891544	BSG//PTGS1//ALCAM//ATP1A1//KIF1A//BCR//IGF1R//PLEC//PTPRS//ULK1//NRP1//SYT7//KIF1C//ADGRL1//PALLD//MAPK8IP3//HCN1//ANK3//APOE//CAPN2//HNRNPAB//NUMA1//TPBG//HAP1//KIF3B//NCDN//TNS2//TXN2//ZNF385A//NPTN//ACAD9//ALS2//PRR7//PPP1R9B//CALM3//CBL//DNM2//CYTH2//DCTN2//LMTK2//NGEF//AUTS2//MYH14//SPTBN1//TOPORS//PLS1//EXOC4//ATF4//HNRNPU//KIF5B//SOD1//DAG1//CAD//NTSR1//AP3D1//ARF4//GRIA3//DNAJB1//PRKACA//…
GO:0035770	ribonucleoprotein granule	Cellular component	26	271	1088	19518	1.72112	0.00502555	0.0337828	2.29882	0.0238971	ZFP36L1//TOP1//CSDE1//SQSTM1//PUM1//IGF2BP2//PNRC1//TNRC6B//EIF4ENIF1//DIS3L2//RC3H1//DDX3X//EIF4G1//KPNB1//YBX1//TRIM25//UBAP2L//PQBP1//ATXN2L//PRRC2C//LARP1//PABPC1//HNRNPU//PCBP1//POLDIP3//HNRNPAB
GO:0031674	I band	Cellular component	16	141	1088	19518	2.03567	0.00535644	0.0357237	2.27112	0.0147059	ACTN4//ANK3//ATP2B4//DST//FLNA//FLNB//FLNC//FRG1//HSPB1//JUP//KRT8//PLEC//SLC2A1//PDLIM1//MYL9//PALLD
GO:0070603	SWI/SNF superfamily-type complex	Cellular component	12	93	1088	19518	2.31475	0.00544792	0.0360499	2.26377	0.0110294	CFDP1//EP400//SMARCA5//SMARCA2//SMARCD1//BCL7B//BRD9//CHD3//MBD3//BPTF//RSF1//MYBBP1A
GO:0005765	lysosomal membrane	Cellular component	36	415	1088	19518	1.55618	0.00583302	0.0380044	2.23411	0.0330882	ATP6V0C//GAA//PSAP//AP2A2//CLTA//LDLR//EEF1A2//ABCA2//ANXA2//LRBA//COL6A1//GNAI3//GNB1//GNB2//HLA-DMB//KIF5B//LYN//M6PR//NSF//RAB2A//SLC12A4//UBA1//SLC30A3//AP3D1//SPAG9//SYT7//DEPDC5//PLEKHM2//ATP11A//CHMP5//MCOLN1//FNIP2//AHNAK//ITM2C//STK11IP//RAB12
GO:0098852	lytic vacuole membrane	Cellular component	36	415	1088	19518	1.55618	0.00583302	0.0380044	2.23411	0.0330882	ABCA2//ANXA2//ATP6V0C//LRBA//COL6A1//GAA//GNAI3//GNB1//GNB2//HLA-DMB//KIF5B//LYN//M6PR//NSF//PSAP//RAB2A//SLC12A4//UBA1//SLC30A3//AP3D1//SPAG9//SYT7//DEPDC5//PLEKHM2//ATP11A//CHMP5//MCOLN1//FNIP2//AHNAK//ITM2C//STK11IP//RAB12//AP2A2//CLTA//LDLR//EEF1A2
GO:1990234	transferase complex	Cellular component	65	850	1088	19518	1.37183	0.00598568	0.0387013	2.22289	0.0597426	OGT//WDR5//TADA2B//LMO7//TOPORS//UBE4B//CBLL1//WDR26//MED30//UBE2J2//CDK3//CDKN1A//CCNI//CDK12//CDK13//MCM3//POLR2A//POLR3H//GTF2A2//MNAT1//CUL7//POLR1B//IGF1R//PIK3C2A//SOCS4//PFKP//PRKACA//PRKAR2A//CSNK2B//OSTC//STT3B//POLE//FBXO2//FBXL19//FBXL16//USP33//NAA15//CUL9//TNFAIP1//LZTR1//KCTD2//CUL4B//POLRMT//SNRPB//MEN1//KMT2B//NCOA6//PHC2//CBX4//PCGF6//MSL3//YEATS2//EP400//ZC3H13//RBM15//KDM6B//DL…
GO:0140288	GBAF complex	Cellular component	4	14	1088	19518	5.12553	0.00612765	0.0393191	2.21271	0.00367647	SMARCA2//SMARCD1//BCL7B//BRD9
GO:0150034	distal axon	Cellular component	26	277	1088	19518	1.68384	0.00665598	0.0420795	2.17679	0.0238971	CALM3//CBL//DNM2//PTPRS//HAP1//CYTH2//DCTN2//LMTK2//ADGRL1//PALLD//MAPK8IP3//NGEF//AUTS2//ALS2//MYH14//PPP1R9B//EXOC4//CAD//NTSR1//AP3D1//TPBG//PACSIN1//HSP90AB1//FLNA//ACTG1//ITGA3
GO:0030666	endocytic vesicle membrane	Cellular component	20	196	1088	19518	1.83054	0.00668963	0.0420795	2.1746	0.0183824	AP2A2//APOE//EGFR//IGF2R//LDLR//M6PR//ATP6V0C//B2M//CALR//DNM2//HLA-A//HLA-E//INPP5B//SYT7//MCOLN1//APPL2//GRIA3//LYN//UBB//WNT5B
GO:0005576	extracellular region	Cellular component	285	4498	1088	19518	1.13666	0.00670689	0.0420795	2.17348	0.261949	FN1//ACTG1//ACTN4//ANXA2//APOE//B2M//C3//CALR//ENTPD6//ENTPD5//CLIC1//COL6A2//COL11A2//DAG1//DPT//EGFR//ENO1//ENO3//GAS6//GNB2//GNL1//GPC1//HLA-A//HLA-E//HSPB1//HSPG2//INHBB//KRT10//LAMA5//LIF//MECP2//NBL1//NUCB1//PGK1//PPIA//PRSS8//PSAP//S100A11//SEMA3F//SLIT3//SMPD1//SOD1//SPTBN2//ST14//TGFB1//TPI1//UBB//EZR//YWHAZ//ZP3//PXDN//SPARCL1//SEMA7A//TNFSF11//CDK13//TNFSF9//NRP1//CRLF1//AIMP1//GDF15//…
GO:0001650	fibrillar center	Cellular component	16	146	1088	19518	1.96595	0.0074618	0.0464716	2.12716	0.0147059	ESRRA//NFIC//SNAI1//TCOF1//TOP1//EZR//SMARCA5//USO1//NOLC1//CD2BP2//NOP56//IP6K2//CDCA7L//TRERF1//AKNA//POLR1B
GO:0030315	T-tubule	Cellular component	8	52	1088	19518	2.7599	0.00768891	0.0475366	2.11414	0.00735294	ANK3//ATP1A1//ATP2B4//IGF1R//KCNJ11//AKAP6//AHNAK//AHNAK2
GO:0098827	endoplasmic reticulum subcompartment	Cellular component	85	1175	1088	19518	1.29774	0.00789244	0.0484413	2.10279	0.078125	ATP2A1//DST//BSG//MYRF//CALR//LRBA//COPB1//DHCR24//CYB5R3//DMPK//EGFR//EIF5A//CLN8//ERN1//GNAI3//GRIN2D//HLA-A//HSD3B1//ITPR3//NFE2L1//NOTCH3//PTGS1//RAB2A//SBF1//SREBF1//SREBF2//TKT//HSP90B1//UBB//ULK1//EDEM1//RB1CC1//PJA2//POM121//LPGAT1//GJC1//BCAP31//SEC24B//AGPAT1//POMT1//CERS1//AHCYL1//COPG1//CLSTN1//SCAP//RAB21//ATP11A//GORASP2//SEZ6L2//PIGT//P4HTM//PIGG//TMEM132A//ACER3//SMPD4//UBQLN4//AG…
GO:0045293	mRNA editing complex	Cellular component	4	15	1088	19518	4.78382	0.00799193	0.048699	2.09735	0.00367647	ZC3H13//RBM15//CBLL1//HNRNPAB
GO:0098984	neuron to neuron synapse	Cellular component	33	382	1088	19518	1.54973	0.0085435	0.0516882	2.06836	0.0303309	ATP1A1//BCR//DNAJB1//LYN//NSF//PCBP1//PCBP2//PDPK1//RPS19//SPTBN1//PKP4//EIF3A//DCLK1//PJA2//ADGRL1//CLSTN1//RUSC1//RTN4//PRR12//ALS2//PPP1R9B//NTSR1//GRIN2D//YWHAZ//SLC30A3//SYT7//GRIA3//PTPRS//SLC16A3//NPTN//PRR7//GSG1L//DNM2
GO:0099513	polymeric cytoskeletal fiber	Cellular component	59	773	1088	19518	1.36924	0.00889117	0.0534101	2.05104	0.0542279	LMNA//TUBGCP3//CHMP5//KIF1A//DNM1//DYNC1H1//DNM2//GOLGA2//INCENP//KIF5B//TBCD//TUBB2A//EIF3A//KIF3B//DNAL4//TUBA1B//TUBB4B//DCTN2//NUDC//KIF1C//CCT5//NINL//RUSC1//DCDC2//RCC2//CDK5RAP3//AKNA//RASSF5//TUBA1C//DPP9//WHAMM//KIF19//CEP170B//CALM3//NUMA1//KIF4A//RMDN3//EML3//DST//JUP//KRT8//KRT10//PLEC//NES//KRTAP19-1//NRP1//ACTG1//PLS1//TPM2//EZR//PALLD//COTL1//INF2//MYO1C//PDLIM1//NCKAP5L//EPPK1//FA…
GO:0098862	cluster of actin-based cell projections	Cellular component	17	162	1088	19518	1.88252	0.00905466	0.0540092	2.04313	0.015625	CLIC1//FLNA//FLNB//ITPR3//MYH9//MYO1C//PLEC//PLS1//VIL1//EZR//ACTR3//MYH14//SLC19A1//MFSD10//SLC7A11//DCDC2//TRIOBP
GO:0010008	endosome membrane	Cellular component	44	546	1088	19518	1.44566	0.00916819	0.0543039	2.03772	0.0404412	VPS37B//VPS37A//WDR91//SNX16//B2M//EGFR//HLA-A//HLA-E//INPP5B//ABCA7//RAB21//GGA2//APPL2//RCC2//ANXA2//RHOB//HLA-DMB//SLC30A3//TSPAN15//MCOLN1//CHMP5//AP2A2//CLTA//LDLR//SLC9A5//LZTR1//OPTN//SLC9A7//RAB12//ABCA2//ATP6V0C//ERBB2//IGF2R//IRAK1//FURIN//UBB//UBA1//RIPK1//AP3D1//TBC1D5//NCDN//PLEKHM2//STEAP3//TAB3
GO:0005775	vacuolar lumen	Cellular component	18	176	1088	19518	1.83471	0.00953618	0.0560913	2.02063	0.0165441	ACLY//ANXA2//C3//CYB5R3//DYNC1H1//TUBB4B//STK11IP//GAA//GPC3//GPC1//HSPG2//IDS//IDUA//PSAP//SDC4//SMPD1//IFI30//CHID1
GO:0022626	cytosolic ribosome	Cellular component	12	100	1088	19518	2.15272	0.00964509	0.0563406	2.01569	0.0110294	RPL3//RPL5//RPL9//RPL11//RPL23A//RPL29//RPL35A//RPS5//RPS9//RPS15//RPS19//EIF2AK4
GO:0030132	clathrin coat of coated pit	Cellular component	4	16	1088	19518	4.48483	0.0101927	0.0591319	1.99171	0.00367647	AP2A2//CLTA//CLTB//PICALM
GO:0045171	intercellular bridge	Cellular component	11	89	1088	19518	2.21722	0.0104402	0.0601556	1.98129	0.0101103	ESRRA//HSD3B1//TUBB2A//TUBB4B//PPP1R13L//NISCH//TPX2//NINL//CEP131//RMDN3//EAF1
GO:0005682	U5 snRNP	Cellular component	5	25	1088	19518	3.58787	0.0111408	0.0634339	1.95308	0.00459559	SNRPB//SNRPN//CD2BP2//TXNL4A//SNRNP200
GO:0030670	phagocytic vesicle membrane	Cellular component	10	78	1088	19518	2.29992	0.011159	0.0634339	1.95238	0.00919118	APPL2//ATP6V0C//B2M//CALR//DNM2//HLA-A//HLA-E//INPP5B//SYT7//MCOLN1
GO:0042175	nuclear outer membrane-endoplasmic reticulum membrane network	Cellular component	85	1193	1088	19518	1.27816	0.0114069	0.0640501	1.94283	0.078125	DMPK//ENO1//ITPR3//SMPD4//CLMN//EIF5A//ATP2A1//DST//BSG//MYRF//CALR//LRBA//COPB1//DHCR24//CYB5R3//EGFR//CLN8//ERN1//GNAI3//GRIN2D//HLA-A//HSD3B1//NFE2L1//NOTCH3//PTGS1//RAB2A//SBF1//SREBF1//SREBF2//TKT//HSP90B1//UBB//ULK1//EDEM1//RB1CC1//PJA2//POM121//LPGAT1//GJC1//BCAP31//SEC24B//AGPAT1//POMT1//CERS1//AHCYL1//COPG1//CLSTN1//SCAP//RAB21//ATP11A//GORASP2//SEZ6L2//PIGT//P4HTM//PIGG//TMEM132A//ACER3…
GO:0097060	synaptic membrane	Cellular component	33	390	1088	19518	1.51794	0.0114186	0.0640501	1.94239	0.0303309	ERBB2//PTPRS//ITSN1//FOSL1//PICALM//SYT7//ADGRL1//NPTN//KCTD12//RIMS4//ANK3//CHRND//DAG1//DNM2//GRIA3//GRIN2D//ITGA3//NRP1//GABBR2//CLSTN1//HCN1//ATP2B4//CLTA//CLTB//DNM1//FCHO2//SLC16A3//PRR7//GSG1L//CRKL//PPP1R9B//PTPRA//NIPSNAP1
GO:0030139	endocytic vesicle	Cellular component	30	347	1088	19518	1.55095	0.0116367	0.0645881	1.93417	0.0275735	AP2A2//DNM2//GRIA3//LYN//UBB//WNT5B//APOE//EGFR//IGF2R//LDLR//M6PR//ATP6V0C//B2M//CALR//HLA-A//HLA-E//INPP5B//SYT7//MCOLN1//APPL2//CLTA//CLTB//DVL2//PICALM//ACTG1//FLNB//KIF5B//MYO1C//HSP90B1//HYOU1
GO:0016323	basolateral plasma membrane	Cellular component	22	234	1088	19518	1.6866	0.011667	0.0645881	1.93304	0.0202206	ANK3//ANXA2//ATP1A1//ATP2B4//BSG//CD44//DAG1//EGFR//ERBB2//ITGA3//LDLR//SLC2A1//SLC7A1//SLC19A1//ST14//EZR//SLC16A3//SLC16A7//DSTYK//EPPK1//ALPK2//SLC41A1
GO:0099572	postsynaptic specialization	Cellular component	31	364	1088	19518	1.5278	0.0127662	0.0698914	1.89394	0.0284926	ATP1A1//BCR//DNAJB1//LYN//NSF//PCBP1//PCBP2//PDPK1//RPS19//SPTBN1//PKP4//EIF3A//DCLK1//PJA2//ADGRL1//CLSTN1//RUSC1//RTN4//PRR12//ALS2//PPP1R9B//GRIA3//GRIN2D//PTPRS//SLC16A3//NPTN//PRR7//GSG1L//DNM2//CHRND//DLGAP4
GO:0031968	organelle outer membrane	Cellular component	22	236	1088	19518	1.67231	0.01279	0.0698914	1.89313	0.0202206	APOOL//DMPK//ENO1//ITPR3//SMPD4//CLMN//CYB5R3//FOXO3//HADHB//HK1//PLEC//UBB//VDAC2//ULK1//MFN2//TOMM34//MLXIP//MIEF1//RMDN3//SPIRE1//USP30//TOMM5
GO:0008023	transcription elongation factor complex	Cellular component	7	46	1088	19518	2.7299	0.0130732	0.0704533	1.88362	0.00643382	CDK13//CDK12//NELFB//NELFCD//EAF1//SUPT16H//SUPT6H
GO:0070847	core mediator complex	Cellular component	5	26	1088	19518	3.44987	0.0131743	0.0704533	1.88027	0.00459559	MED1//MED15//MED9//MED29//MED30
GO:0005684	U2-type spliceosomal complex	Cellular component	11	92	1088	19518	2.14492	0.0132256	0.0704533	1.87858	0.0101103	SNRPC//SNRNP70//SNRPB//SNRPN//SF3A2//SF3A1//PRPF40A//SART1//TXNL4A//SNRNP200//TFIP11
GO:0045334	clathrin-coated endocytic vesicle	Cellular component	11	92	1088	19518	2.14492	0.0132256	0.0704533	1.87858	0.0101103	AP2A2//APOE//EGFR//IGF2R//LDLR//M6PR//CLTA//CLTB//DNM2//DVL2//PICALM
GO:0005776	autophagosome	Cellular component	13	117	1088	19518	1.99326	0.0134309	0.0711001	1.87189	0.0119485	RB1CC1//CHMP5//SQSTM1//GAA//NBR1//ULK1//HAP1//TBC1D5//OPTN//UBQLN4//GRAMD1A//FYCO1//RAB12
GO:0005789	endoplasmic reticulum membrane	Cellular component	83	1170	1088	19518	1.27262	0.0136271	0.0716503	1.8656	0.0762868	OSTC//STT3B//AKAP6//UBA1//HSD3B1//SREBF2//ATP2A1//DMPK//CHERP//UBXN7//NPLOC4//GBA2//PIGT//B2M//CALR//HLA-A//HLA-E//BCAP31//SPPL3//RTN4//ERN1//DST//BSG//MYRF//LRBA//COPB1//DHCR24//CYB5R3//EGFR//EIF5A//CLN8//GNAI3//GRIN2D//ITPR3//NFE2L1//NOTCH3//PTGS1//RAB2A//SBF1//SREBF1//TKT//HSP90B1//UBB//ULK1//EDEM1//RB1CC1//PJA2//POM121//LPGAT1//GJC1//SEC24B//AGPAT1//POMT1//CERS1//AHCYL1//COPG1//CLSTN1//SCAP//…
GO:0051233	spindle midzone	Cellular component	6	36	1088	19518	2.98989	0.0137041	0.0716503	1.86315	0.00551471	HNRNPU//NUMA1//RCC2//INCENP//PKP4//CTDP1
GO:0019867	outer membrane	Cellular component	22	238	1088	19518	1.65826	0.0139977	0.0722111	1.85394	0.0202206	APOOL//DMPK//ENO1//ITPR3//SMPD4//CLMN//CYB5R3//FOXO3//HADHB//HK1//PLEC//UBB//VDAC2//ULK1//MFN2//TOMM34//MLXIP//MIEF1//RMDN3//SPIRE1//USP30//TOMM5
GO:0001725	stress fiber	Cellular component	9	69	1088	19518	2.33991	0.0140671	0.0722111	1.8518	0.00827206	FLNB//LPP//MYH9//PXN//PDLIM1//MYL9//PALLD//SIPA1L3//MYH14
GO:0097517	contractile actin filament bundle	Cellular component	9	69	1088	19518	2.33991	0.0140671	0.0722111	1.8518	0.00827206	FLNB//LPP//MYH9//PXN//PDLIM1//MYL9//PALLD//SIPA1L3//MYH14
GO:0005681	spliceosomal complex	Cellular component	19	197	1088	19518	1.73019	0.0142139	0.0725252	1.84729	0.0174632	SNRPC//SF3A2//SF3A1//YBX1//SNRPB//SNRNP70//SNRPN//PRPF40A//SART1//TXNL4A//SNRNP200//TFIP11//FRG1//HNRNPC//HNRNPU//RALY//PABPC1//TRA2B//GPKOW
GO:0014069	postsynaptic density	Cellular component	29	339	1088	19518	1.53463	0.0147868	0.0749965	1.83013	0.0266544	GRIA3//GRIN2D//PTPRS//SLC16A3//NPTN//PRR7//GSG1L//DNM2//ATP1A1//BCR//DNAJB1//LYN//NSF//PCBP1//PCBP2//PDPK1//RPS19//SPTBN1//PKP4//EIF3A//DCLK1//PJA2//ADGRL1//CLSTN1//RUSC1//RTN4//PRR12//ALS2//PPP1R9B
GO:0005796	Golgi lumen	Cellular component	12	106	1088	19518	2.03087	0.0149405	0.0753252	1.82563	0.0110294	DAG1//GAS6//GPC3//GPC1//HSPG2//LRPAP1//MUC3A//FURIN//SDC4//TGFB1//RHBDF2//WNT5B
GO:0008303	caspase complex	Cellular component	3	10	1088	19518	5.3818	0.0154276	0.0768657	1.8117	0.00275735	PIGT//CAPN2//CAPNS1
GO:0019908	nuclear cyclin-dependent protein kinase holoenzyme complex	Cellular component	3	10	1088	19518	5.3818	0.0154276	0.0768657	1.8117	0.00275735	CDK13//CDK12//MNAT1
GO:0005774	vacuolar membrane	Cellular component	37	460	1088	19518	1.44295	0.016312	0.0807969	1.78749	0.0340074	ATP6V0C//RB1CC1//CHMP5//ABCA2//ANXA2//LRBA//COL6A1//GAA//GNAI3//GNB1//GNB2//HLA-DMB//KIF5B//LYN//M6PR//NSF//PSAP//RAB2A//SLC12A4//UBA1//SLC30A3//AP3D1//SPAG9//SYT7//DEPDC5//PLEKHM2//ATP11A//MCOLN1//FNIP2//AHNAK//ITM2C//STK11IP//RAB12//AP2A2//CLTA//LDLR//EEF1A2
GO:0034399	nuclear periphery	Cellular component	15	147	1088	19518	1.83054	0.0172892	0.0851391	1.76223	0.0137868	LMNA//ANXA2//CAD//CEBPB//DNMT3A//HNRNPU//KRT8//MEN1//NUMA1//SMARCD1//NCOR2//KIF4A//PRPF40A//ATF4//DAG1
GO:1902554	serine/threonine protein kinase complex	Cellular component	13	121	1088	19518	1.92737	0.0173956	0.0851683	1.75956	0.0119485	CDK3//CDKN1A//CCNI//CDK12//CDK13//MNAT1//PRKACA//PRKAR2A//CSNK2B//XRCC6//ULK1//RB1CC1//ERN1
GO:0016592	mediator complex	Cellular component	6	38	1088	19518	2.83253	0.0176826	0.0860189	1.75245	0.00551471	MED1//MED13L//MED15//MED9//MED29//MED30
GO:0097525	spliceosomal snRNP complex	Cellular component	11	96	1088	19518	2.05555	0.0177725	0.0860189	1.75025	0.0101103	SNRPB//SNRPN//CD2BP2//TXNL4A//SNRNP200//SNRNP70//SNRPC//PRPF40A//SF3A2//SF3A1//SART1
GO:0030027	lamellipodium	Cellular component	19	202	1088	19518	1.68736	0.0180842	0.0864639	1.7427	0.0174632	CD44//EPHA2//DAG1//DDX3X//DNM2//INPPL1//NF2//NME2//P4HB//PXN//ITSN1//VIL1//CDC42BPB//ACTR3//PALLD//FAM89B//PABPC1//ALS2//PPP1R9B
GO:0030662	coated vesicle membrane	Cellular component	19	202	1088	19518	1.68736	0.0180842	0.0864639	1.7427	0.0174632	B2M//HLA-A//HLA-E//SREBF1//SREBF2//USO1//SEC24B//SCAP//AP2A2//CLTA//CLTB//COPB1//COPG1//ATP6V0C//APOE//EGFR//IGF2R//LDLR//M6PR
GO:0032838	plasma membrane bounded cell projection cytoplasm	Cellular component	22	244	1088	19518	1.61748	0.0181707	0.0864639	1.74063	0.0202206	PRKACA//PRKAR2A//DCDC2//KIF19//HNRNPU//KIF5B//SOD1//KIF3B//HNRNPAB//PQBP1//KIF1A//DST//DYNC1H1//HSPB1//SPG7//TERF2//AP3D1//HAP1//KIF1C//RAB21//MAPK8IP3//KIF4A
GO:0005643	nuclear pore	Cellular component	11	97	1088	19518	2.03436	0.0190717	0.0902441	1.71961	0.0101103	MAD1L1//MCM3AP//NDC1//NUP214//EIF5A//KPNB1//POM121//IPO7//CHMP5//EIF5AL1//POM121C
GO:0042995	cell projection	Cellular component	153	2343	1088	19518	1.17145	0.0193412	0.0910109	1.71352	0.140625	MYH9//NME2//S100A11//VIL1//EZR//PALLD//APPL2//ALS2//MYADM//BSG//PTGS1//CD44//MYO1C//TGFB1//STARD10//EXOC4//CBL//KIF3B//DNAL4//DCDC2//UNC119B//LRRC56//KIF19//PRKACA//PRKAR2A//DAG1//DDX3X//DNM2//EPHA2//INPPL1//NF2//P4HB//PXN//ITSN1//CDC42BPB//ACTR3//FAM89B//PABPC1//PPP1R9B//DYNC1H1//DEF6//ALCAM//ATP1A1//KIF1A//BCR//IGF1R//PLEC//PTPRS//ULK1//NRP1//SYT7//KIF1C//ADGRL1//MAPK8IP3//HCN1//ANK3//APOE//CAP…
GO:0005819	spindle	Cellular component	34	421	1088	19518	1.44878	0.0195817	0.0916335	1.70815	0.03125	CALM3//GOLGA2//HNRNPU//INPPL1//NUMA1//PPP2CB//PKP4//CDC14B//CTDP1//TOPORS//TPX2//MTCL1//TUBGCP3//CHMP5//KIF3B//KIF4A//RMDN3//EML3//TBL1X//TUBB2A//MAD1L1//TUBB4B//NUDC//WDR5//DCDC2//YEATS2//RPS6KA2//RCC2//INCENP//CLTA//HSPB1//MYH9//CBX1//DIDO1
GO:0016529	sarcoplasmic reticulum	Cellular component	9	73	1088	19518	2.2117	0.0198076	0.0916776	1.70317	0.00827206	AKAP6//ATP2A1//DMPK//CHERP//CALR//HSP90B1//ANK3//ITPR3//POMT1
GO:0031594	neuromuscular junction	Cellular component	9	73	1088	19518	2.2117	0.0198076	0.0916776	1.70317	0.00827206	ANK3//CHRND//CRKL//ERBB2//ITGA3//LAMA5//MYH9//PRKACA//DLGAP4
GO:0099738	cell cortex region	Cellular component	6	39	1088	19518	2.7599	0.0199412	0.0917944	1.70025	0.00551471	PHLDB2//RIMS4//NUMA1//CTBP1//CLTA//CLTB
GO:0002116	semaphorin receptor complex	Cellular component	3	11	1088	19518	4.89255	0.0203466	0.0920879	1.69151	0.00275735	PLXNA1//NRP1//PLXNB2
GO:0071162	CMG complex	Cellular component	3	11	1088	19518	4.89255	0.0203466	0.0920879	1.69151	0.00275735	MCM3//MCM5//MCM7
GO:0000932	P-body	Cellular component	11	98	1088	19518	2.0136	0.0204398	0.0920879	1.68952	0.0101103	ZFP36L1//TOP1//CSDE1//SQSTM1//PUM1//IGF2BP2//PNRC1//TNRC6B//EIF4ENIF1//DIS3L2//RC3H1
GO:0043202	lysosomal lumen	Cellular component	11	98	1088	19518	2.0136	0.0204398	0.0920879	1.68952	0.0101103	GAA//GPC3//GPC1//HSPG2//IDS//IDUA//PSAP//SDC4//SMPD1//IFI30//CHID1
GO:0098553	lumenal side of endoplasmic reticulum membrane	Cellular component	5	29	1088	19518	3.09299	0.0207329	0.092914	1.68334	0.00459559	CALR//HLA-A//HLA-E//BCAP31//SPPL3
GO:0098978	glutamatergic synapse	Cellular component	33	410	1088	19518	1.4439	0.0221537	0.0987586	1.65455	0.0303309	APOE//ARF4//ATP2B4//BCR//CTBP1//DAG1//DNM1//DNM2//GRIN2D//DNAJB1//ITGA3//LAMA5//LYN//PFN1//PRKACA//PTPRS//SEMA3F//SPTBN1//SPTBN2//YWHAZ//SLC30A3//SPARCL1//OGT//NRP1//AP3D1//DLGAP4//CLSTN1//FBXO2//NPTN//RTN4//PRR7//GSG1L//HCN1
GO:0012507	ER to Golgi transport vesicle membrane	Cellular component	8	63	1088	19518	2.27801	0.0231973	0.10287	1.63456	0.00735294	SEC24B//B2M//HLA-A//HLA-E//SREBF1//SREBF2//USO1//SCAP
GO:0072686	mitotic spindle	Cellular component	17	180	1088	19518	1.69427	0.0235564	0.103918	1.62789	0.015625	NUMA1//MAD1L1//RMDN3//HNRNPU//RCC2//EML3//GOLGA2//TBL1X//TUBB2A//PKP4//CDC14B//TUBB4B//NUDC//WDR5//TPX2//DCDC2//YEATS2
GO:0005640	nuclear outer membrane	Cellular component	5	30	1088	19518	2.98989	0.0237704	0.104319	1.62396	0.00459559	DMPK//ENO1//ITPR3//SMPD4//CLMN
GO:0032279	asymmetric synapse	Cellular component	29	353	1088	19518	1.47377	0.0240812	0.105138	1.61832	0.0266544	ATP1A1//BCR//DNAJB1//LYN//NSF//PCBP1//PCBP2//PDPK1//RPS19//SPTBN1//PKP4//EIF3A//DCLK1//PJA2//ADGRL1//CLSTN1//RUSC1//RTN4//PRR12//ALS2//PPP1R9B//GRIA3//GRIN2D//PTPRS//SLC16A3//NPTN//PRR7//GSG1L//DNM2
GO:0000228	nuclear chromosome	Cellular component	20	223	1088	19518	1.60891	0.0247001	0.107287	1.6073	0.0183824	RCC1//RRS1//BRD4//INCENP//CFDP1//EP400//MCM3//REPIN1//POLE//OGT//SIN3B//ARID4B//SUDS3//SMARCA5//MCM5//MCM7//CHD1//HNRNPU//TOP1//HMGA2
GO:0016363	nuclear matrix	Cellular component	13	127	1088	19518	1.83631	0.0249232	0.107704	1.6034	0.0119485	ANXA2//CAD//CEBPB//DNMT3A//HNRNPU//KRT8//LMNA//MEN1//NUMA1//SMARCD1//NCOR2//KIF4A//PRPF40A
GO:0045335	phagocytic vesicle	Cellular component	14	141	1088	19518	1.78121	0.0258667	0.110213	1.58726	0.0128676	ATP6V0C//B2M//CALR//DNM2//HLA-A//HLA-E//INPP5B//SYT7//MCOLN1//APPL2//ACTG1//FLNB//KIF5B//MYO1C
GO:0031261	DNA replication preinitiation complex	Cellular component	3	12	1088	19518	4.48483	0.0260244	0.110213	1.58462	0.00275735	MCM3//MCM5//MCM7
GO:0034362	low-density lipoprotein particle	Cellular component	3	12	1088	19518	4.48483	0.0260244	0.110213	1.58462	0.00275735	APOE//LDLR//LSR
GO:0044666	MLL3/4 complex	Cellular component	3	12	1088	19518	4.48483	0.0260244	0.110213	1.58462	0.00275735	WDR5//NCOA6//KDM6B
GO:1902911	protein kinase complex	Cellular component	14	142	1088	19518	1.76867	0.0272824	0.114966	1.56412	0.0128676	CDK3//CDKN1A//CCNI//CDK12//CDK13//MNAT1//IGF1R//PRKACA//PRKAR2A//CSNK2B//XRCC6//ULK1//RB1CC1//ERN1
GO:0016528	sarcoplasm	Cellular component	10	90	1088	19518	1.99326	0.0280338	0.117547	1.55232	0.00919118	AKAP6//ANK3//ATP2A1//ITPR3//POMT1//DMPK//CHERP//CALR//HSP90B1//PLEC
GO:0005777	peroxisome	Cellular component	14	143	1088	19518	1.7563	0.0287544	0.119387	1.5413	0.0128676	CAT//NBR1//PEX12//SYT7//SLC25A17//USP30//CRAT//IDH1//SCP2//ACOT8//SOD1//TKT//PMVK//SERHL2
GO:0042579	microbody	Cellular component	14	143	1088	19518	1.7563	0.0287544	0.119387	1.5413	0.0128676	CAT//CRAT//IDH1//PEX12//SCP2//SOD1//TKT//SYT7//SLC25A17//PMVK//SERHL2//NBR1//USP30//ACOT8
GO:0009986	cell surface	Cellular component	66	936	1088	19518	1.26495	0.0288956	0.119388	1.53917	0.0606618	ALCAM//ANXA5//B2M//CALR//CAPN2//CDH5//DAG1//GSR//HLA-A//HLA-E//TNFRSF9//ITGA3//LDLR//BCAM//P4HB//ST14//SEMA7A//TNFRSF11A//CRLF1//LY6G5B//ULBP3//ALPP//ANK3//ANXA2//C3//ENTPD6//CD44//ABCC2//CD55//EGFR//EPHA2//ENO1//FGFR3//GPC3//GPC1//HNRNPU//HSP90AB1//IGF2R//ITGB4//KRT10//LMO7//LRPAP1//MET//NOTCH3//NTSR1//FURIN//PTPRJ//PTPRK//SDC4//TGFB1//TPBG//PXDN//PICALM//TNFRSF10D//MPZL1//AIMP1//ABCA7//CLSTN1//…
GO:0017053	transcription repressor complex	Cellular component	9	78	1088	19518	2.06992	0.0291495	0.119853	1.53537	0.00827206	FOXO3//MYC//CTBP1//JUND//MEN1//SKI//TBL1X//NCOR2//ZFPM1
GO:0016459	myosin complex	Cellular component	7	54	1088	19518	2.32547	0.0295397	0.12087	1.52959	0.00643382	MYL9//MYH9//MYH14//MYO18A//MYO1C//MYO5C//CGN
GO:0072562	blood microparticle	Cellular component	14	144	1088	19518	1.7441	0.0302838	0.123319	1.51879	0.0128676	ANXA5//ACTG1//APOE//C3//CLIC1//FN1//HBE1//HSPA1A//HSPA1B//PFN1//SLC2A1//TGFB1//YWHAZ//DNPEP
GO:0005790	smooth endoplasmic reticulum	Cellular component	5	32	1088	19518	2.80302	0.0306696	0.124293	1.51329	0.00459559	HSD3B1//CALR//PPIB//HYOU1//GBA2
GO:0001772	immunological synapse	Cellular component	6	43	1088	19518	2.50316	0.0309153	0.124692	1.50983	0.00551471	ALCAM//MYH9//PTPRJ//EZR//NPTN//STOML2
GO:0005697	telomerase holoenzyme complex	Cellular component	4	22	1088	19518	3.2617	0.0314448	0.125041	1.50245	0.00367647	HNRNPC//HNRNPU//SNRPB//GNL3L
GO:0016580	Sin3 complex	Cellular component	4	22	1088	19518	3.2617	0.0314448	0.125041	1.50245	0.00367647	OGT//SIN3B//ARID4B//SUDS3
GO:0070822	Sin3-type complex	Cellular component	4	22	1088	19518	3.2617	0.0314448	0.125041	1.50245	0.00367647	OGT//SIN3B//ARID4B//SUDS3
GO:0030117	membrane coat	Cellular component	10	92	1088	19518	1.94993	0.0320271	0.125588	1.49448	0.00919118	CLTA//CLTB//IGF2R//AP2A2//AP3D1//COPB1//COPG1//SEC24B//PICALM//DNM1
GO:0034708	methyltransferase complex	Cellular component	10	92	1088	19518	1.94993	0.0320271	0.125588	1.49448	0.00919118	SNRPB//MEN1//KMT2B//WDR5//NCOA6//ZC3H13//RBM15//CBLL1//KDM6B//BOD1L1
GO:0048475	coated membrane	Cellular component	10	92	1088	19518	1.94993	0.0320271	0.125588	1.49448	0.00919118	DNM1//CLTA//CLTB//IGF2R//AP2A2//AP3D1//COPB1//COPG1//SEC24B//PICALM
GO:0009898	cytoplasmic side of plasma membrane	Cellular component	15	159	1088	19518	1.69239	0.0323049	0.126037	1.49073	0.0137868	GNAI3//GNB1//GNB2//LYN//SRMS//GRAMD1A//EZR//PPP1R9B//AP2A2//BIRC2//JUP//MYH9//NTSR1//PKP4//RAB21
GO:1990907	beta-catenin-TCF complex	Cellular component	3	13	1088	19518	4.13985	0.0324587	0.126037	1.48867	0.00275735	TCF7L2//TLE3//BCL9L
GO:0030141	secretory granule	Cellular component	62	878	1088	19518	1.26679	0.032588	0.126037	1.48694	0.0569853	CALR//PRKACA//RAB2A//VDAC2//SPAG9//POMT1//CEP131//BSG//AP2A2//CD44//COPB1//CD55//IGF2R//ITPR3//SOD1//SYT7//FAM3C//ACTN4//FN1//GAS6//IGF2//TGFB1//APOOL//C3//CAT//CSNK2B//DDX3X//EEF2//XRCC6//HSP90AB1//IDH1//NME2//PPIA//PSMD11//PYGL//S100A11//HUWE1//COTL1//ATP6V0C//GAA//PSAP//ACLY//ANXA2//CYB5R3//DYNC1H1//TUBB4B//STK11IP//PTPRJ//ATP11A//B2M//JUP//KPNB1//GNAI3//SMPD1//MYH9//NBEAL2//KIF1A//HSPA1A//HSP…
GO:0033116	endoplasmic reticulum-Golgi intermediate compartment membrane	Cellular component	9	80	1088	19518	2.01818	0.0336301	0.129476	1.47327	0.00827206	CALR//CD55//CLN8//GOLGA2//RAB2A//BCAP31//RAB1B//SPPL3//WHAMM
GO:0030532	small nuclear ribonucleoprotein complex	Cellular component	11	106	1088	19518	1.86163	0.0340984	0.130685	1.46727	0.0101103	SNRPB//SNRPN//CD2BP2//TXNL4A//SNRNP200//SNRNP70//SNRPC//PRPF40A//SF3A2//SF3A1//SART1
GO:0005685	U1 snRNP	Cellular component	5	33	1088	19518	2.71808	0.0345435	0.131794	1.46163	0.00459559	SNRNP70//SNRPB//SNRPC//SNRPN//PRPF40A
GO:0005876	spindle microtubule	Cellular component	9	81	1088	19518	1.99326	0.0360395	0.136886	1.44322	0.00827206	TUBGCP3//CHMP5//NUMA1//HNRNPU//EML3//CALM3//KIF3B//KIF4A//RMDN3
GO:0016327	apicolateral plasma membrane	Cellular component	4	23	1088	19518	3.11988	0.0364361	0.136912	1.43847	0.00367647	JUP//KRT8//MTCL1//EPPK1
GO:0071682	endocytic vesicle lumen	Cellular component	4	23	1088	19518	3.11988	0.0364361	0.136912	1.43847	0.00367647	APOE//CALR//HSP90B1//HYOU1
GO:0140535	intracellular protein-containing complex	Cellular component	63	900	1088	19518	1.25575	0.0365314	0.136912	1.43733	0.0579044	OGT//WDR5//TADA2B//LMO7//TOPORS//UBE4B//CBLL1//WDR26//MED30//UBE2J2//RPP40//TSEN54//HSPB1//PSMB3//PSMB5//PSMD8//PSMD11//MCM3//POLR2A//POLR3H//GTF2A2//MNAT1//CUL7//POLR1B//CCT5//PRKACA//PRKAR2A//CSNK2B//POLE//AIMP1//FBXO2//FBXL19//FBXL16//TOB1//TNKS1BP1//USP33//NAA15//CUL9//TNFAIP1//LZTR1//KCTD2//CUL4B//PRR5//RICTOR//DOCK1//NFKB2//POLRMT//HSP90AB1//PHC2//CBX4//PCGF6//MSL3//YEATS2//EP400//MAT2A//XR…
GO:0048787	presynaptic active zone membrane	Cellular component	5	34	1088	19518	2.63814	0.0387068	0.144426	1.41221	0.00459559	ATP2B4//GRIN2D//ITGA3//NPTN//HCN1
GO:0001741	XY body	Cellular component	3	14	1088	19518	3.84414	0.0396399	0.145978	1.40187	0.00275735	BIRC2//DNMT3A//SIN3B
GO:0031010	ISWI-type complex	Cellular component	3	14	1088	19518	3.84414	0.0396399	0.145978	1.40187	0.00275735	SMARCA5//BPTF//RSF1
GO:1990023	mitotic spindle midzone	Cellular component	3	14	1088	19518	3.84414	0.0396399	0.145978	1.40187	0.00275735	HNRNPU//NUMA1//RCC2
GO:0022625	cytosolic large ribosomal subunit	Cellular component	7	58	1088	19518	2.16509	0.0415022	0.152175	1.38193	0.00643382	RPL3//RPL5//RPL9//RPL11//RPL23A//RPL29//RPL35A
GO:0016460	myosin II complex	Cellular component	4	24	1088	19518	2.98989	0.0418568	0.152334	1.37823	0.00367647	MYL9//MYH9//MYH14//MYO18A
GO:0098562	cytoplasmic side of membrane	Cellular component	17	193	1088	19518	1.58015	0.0419053	0.152334	1.37773	0.015625	GNAI3//GNB1//GNB2//AP2A2//BIRC2//JUP//MYH9//NTSR1//PKP4//RAB21//LYN//SRMS//GRAMD1A//SPPL3//EEF1A2//EZR//PPP1R9B
GO:0005741	mitochondrial outer membrane	Cellular component	18	208	1088	19518	1.55244	0.042957	0.15549	1.36697	0.0165441	APOOL//TOMM5//UBB//CYB5R3//DMPK//FOXO3//HADHB//HK1//PLEC//VDAC2//ULK1//MFN2//TOMM34//MLXIP//MIEF1//RMDN3//SPIRE1//USP30
GO:0005604	basement membrane	Cellular component	9	84	1088	19518	1.92207	0.0439695	0.158477	1.35685	0.00827206	LAMA5//ANXA2//DST//DAG1//FN1//HSPG2//ITGB4//PXDN//COL18A1
GO:0120025	plasma membrane bounded cell projection	Cellular component	143	2243	1088	19518	1.1437	0.0456211	0.163733	1.34083	0.131434	MYH9//NME2//S100A11//VIL1//EZR//PALLD//APPL2//ALS2//MYADM//BSG//PTGS1//CD44//MYO1C//TGFB1//STARD10//EXOC4//CBL//KIF3B//DNAL4//DCDC2//UNC119B//LRRC56//KIF19//PRKACA//PRKAR2A//DAG1//DDX3X//DNM2//EPHA2//INPPL1//NF2//P4HB//PXN//ITSN1//CDC42BPB//ACTR3//FAM89B//PABPC1//PPP1R9B//DYNC1H1//DEF6//ALCAM//ATP1A1//KIF1A//BCR//IGF1R//PLEC//PTPRS//ULK1//NRP1//SYT7//KIF1C//ADGRL1//MAPK8IP3//HCN1//ANK3//APOE//CAP…
GO:0044291	cell-cell contact zone	Cellular component	8	72	1088	19518	1.99326	0.0465212	0.166259	1.33235	0.00735294	JUP//ANK3//SLC2A1//AKAP6//GJC1//PKP4//FGFRL1//AHNAK
GO:0098687	chromosomal region	Cellular component	30	390	1088	19518	1.37995	0.0467515	0.166345	1.3302	0.0275735	CENPA//DNMT3A//INCENP//PPP2CB//CBX1//HNRNPU//SMARCD1//MAD1L1//CFDP1//DCTN2//CHMP5//CEBPB//ERCC1//XRCC6//MCM3//MCM5//MCM7//MEN1//PPP1CB//TERF2//XRCC3//THOC5//KDM1A//TFIP11//WRNIP1//DNMT1//SNAI1//SMARCA5//FLYWCH1//RCC2
GO:0030659	cytoplasmic vesicle membrane	Cellular component	81	1208	1088	19518	1.20289	0.0469381	0.166345	1.32847	0.0744485	VPS37B//VPS37A//BSG//ABCA2//RHOB//ATP6V0C//EGFR//ERBB2//IGF2R//IRAK1//LDLR//FURIN//UBB//UBA1//RIPK1//AP3D1//TBC1D5//GGA2//NCDN//PLEKHM2//APPL2//STEAP3//MCOLN1//TAB3//B2M//HLA-A//HLA-E//SREBF1//SREBF2//USO1//SEC24B//SCAP//AP2A2//CLTA//CLTB//COPB1//COPG1//ARFGEF3//SPPL3//DNM2//GRIA3//LYN//WNT5B//CD44//CD55//ITPR3//APOE//M6PR//CALR//INPP5B//SYT7//CALM3//PTPRS//SLC30A3//STX10//WDR91//SNX16//ABCA7//RA…
GO:0042611	MHC protein complex	Cellular component	4	25	1088	19518	2.87029	0.0477075	0.1677	1.32141	0.00367647	HLA-E//B2M//HLA-A//HLA-DMB
GO:0099503	secretory vesicle	Cellular component	71	1045	1088	19518	1.21884	0.0477944	0.1677	1.32062	0.0652574	CALR//PRKACA//RAB2A//VDAC2//SPAG9//POMT1//CEP131//BSG//SLC30A3//PICALM//HAP1//SYT7//RAB12//AP2A2//CD44//COPB1//CD55//IGF2R//ITPR3//ATP6V0C//CALM3//CLTA//CLTB//PTPRS//STX10//SOD1//FAM3C//ACTN4//FN1//GAS6//IGF2//TGFB1//APOOL//C3//CAT//CSNK2B//DDX3X//EEF2//XRCC6//HSP90AB1//IDH1//NME2//PPIA//PSMD11//PYGL//S100A11//HUWE1//COTL1//GAA//PSAP//ACLY//ANXA2//CYB5R3//DYNC1H1//TUBB4B//STK11IP//PTPRJ//ATP11A//…
GO:0098576	lumenal side of membrane	Cellular component	5	36	1088	19518	2.49157	0.0479143	0.1677	1.31953	0.00459559	CALR//HLA-A//HLA-E//BCAP31//SPPL3
GO:0005905	clathrin-coated pit	Cellular component	8	73	1088	19518	1.96595	0.049809	0.173614	1.30269	0.00735294	AP2A2//CLTA//CLTB//PICALM//DNM2//LDLR//ITSN1//FCHO2
