# Supplementary material for: Overview of distinct 8-oxoguanine profiles of messenger RNA in normal and senescent cancer cells
Source: Front Cell Dev Biol. 2025 Feb 28;13:1443888. doi: 10.3389/fcell.2025.1443888 (PMC11906479; doi:10.3389/fcell.2025.1443888)
Supplement: Supplementary file 1 [file DataSheet1.zip › Supplementary/GO/Down MF_result(Human).xls]

## Sheet: MF
#Column "GO.ID" stands for the ID of gene ontology term
#Column "Term" stands for the name of gene ontology term
#Column "Ontology" stands for the ontology of GOID belongs to
#Column "Count" stands for the number of DE genes associated with the listed GOID
#Column "Pop.Hits" stands for the number of background population genes associated with the listed GOID
#Column "List.Total" stands for the total number of DE genes
#Column "Pop.Total" stands for the total number of background population genes
#Column "Fold.Enrichment" stands for the Fold Enrichment value of the GOID, it equals (Count/Pop.Hits)/(List.Total/Pop.Total)
#Column "Pvalue" stands for the significance testing value of the GOID
#Column "FDR" stands for the false discovery rate of the GOID, using Benjamini & Hochberg (1995) method
#Column "Enrichment.Score" stands for the Enrichment Score value of the GOID, it equals (-log10(Pvalue))
#Column "Gene.Ratio" stands for the Gene Ratio value genes associated with the GOID, it equals (Count/List.Total)
#Column "GENES" stands for the DE genes associated with the GOID
GO.ID	Term	Ontology	Count	Pop.Hits	List.Total	Pop.Total	Fold.Enrichment	Pvalue	FDR	Enrichment.Score	Gene.Ratio	GENES
GO:0005515	protein binding	Molecular function	964	13998	1093	18369	1.15738	5.23692e-25	6.99653e-22	24.2809	0.881976	NSF//PICALM//STX10//SYT7//SEC24B//VPS50//HNRNPU//ERBB2//GTF2A2//FOXF2//NOLC1//ERCC1//CTDP1//CTBP1//HMGA1//JUND//MYC//RXRA//SREBF1//BCL6//ENO1//FAM89B//EHMT1//SMAD3//SMAD4//MED1//TRERF1//FLYWCH1//FLNA//GNAI3//HSPA1A//HSPA1B//ITGB4//USP33//ABL2//CBL//CRKL//PFN1//PLCG2//SH3BP2//BCAR3//SH2D3A//SHF//CALR//IGF1R//IGF2R//NUCB1//ITGA3//SDC4//ANXA2//DVL3//FN1//LDLR//FURIN//PSAP//FADD//USP7//KDM1A//BRD4//Z…
GO:0045296	cadherin binding	Molecular function	70	333	1093	18369	3.5328	7.59986e-21	5.07671e-18	20.1192	0.0640439	ANXA2//S100A11//PDLIM1//CDC42EP1//PKP3//ANK3//ARVCF//BSG//CBL//CDH3//CDH5//CLIC1//CRKL//DDX3X//EEF2//EGFR//EPHA2//ENO1//FASN//FLNA//FLNB//GOLGA2//HDLBP//HSPA1A//HSP90AB1//DNAJB1//IDH1//JUP//KIF5B//LASP1//MYH9//NOTCH3//PCBP1//PFKP//PFN1//PLEC//PTPRJ//RPL23A//RPL29//SPTBN1//SPTBN2//EZR//YWHAE//YWHAZ//TRIM25//PICALM//TAGLN2//PKP4//USO1//GPRC5A//LRRFIP1//NOP56//NUDC//PPP1R13L//GCN1//ATXN2L//LYPLA2//M…
GO:0050839	cell adhesion molecule binding	Molecular function	90	551	1093	18369	2.74509	1.15482e-18	5.14282e-16	17.9375	0.0823422	BCAM//ACTN4//DST//CALR//FN1//IGF2//ITGA3//ITGB4//LAMA5//LYN//MYH9//NF2//P4HB//PPIA//SEMA7A//ISG15//NISCH//ANK3//ARVCF//BSG//CBL//CDH3//CDH5//CLIC1//CRKL//DDX3X//EEF2//EGFR//EPHA2//ENO1//FASN//FLNA//FLNB//GOLGA2//HDLBP//HSPA1A//HSP90AB1//DNAJB1//IDH1//JUP//KIF5B//LASP1//NOTCH3//PCBP1//PFKP//PFN1//PLEC//PTPRJ//RPL23A//RPL29//SPTBN1//SPTBN2//EZR//YWHAE//YWHAZ//TRIM25//PICALM//TAGLN2//PKP4//USO1//GPR…
GO:0019899	enzyme binding	Molecular function	218	2068	1093	18369	1.77162	4.32749e-18	1.44538e-15	17.3638	0.199451	HNRNPU//ERBB2//ANXA2//DVL3//FN1//ITGA3//LDLR//FURIN//PSAP//FADD//IRS2//SH2B3//FLNA//HSPB1//MARCKS//SDC4//YWHAG//SQSTM1//PRKD2//PPP1R9B//CALM3//AKAP6//AKAP12//SPAG9//MAPK8IP3//DUSP16//SMAD3//CEBPB//EGFR//HSP90AB1//POLR2A//SLC2A1//SNAI1//BCAR3//CDC37//TNS2//EIF4ENIF1//PARP6//AP2A2//ATF4//ATP2B4//LRBA//CDKN1A//DNM1//DVL2//EEF1A2//EEF2//FOXM1//FOXO3//GOLGA2//IRAK1//NSF//PLCG2//PPP1CB//PRKACA//PTPRJ//…
GO:0044877	protein-containing complex binding	Molecular function	151	1278	1093	18369	1.98569	1.09424e-16	2.9238e-14	15.9609	0.138152	ERCC1//CTDP1//HNRNPU//CALR//IGF1R//IGF2//IRS2//ACTN4//DST//FN1//ITGA3//ITGB4//LAMA5//LYN//MYH9//NF2//P4HB//PPIA//SEMA7A//ISG15//NISCH//CD44//COL6A1//COL6A2//SMAD3//SMAD4//PPIB//SPARCL1//ADGRG1//NES//EPPK1//B2M//HLA-DMB//HSP90AB1//YWHAE//LDLR//ANK3//DCTN2//RCC1//MLLT6//SUPT6H//SMARCA5//SUPT16H//CABIN1//HP1BP3//HNRNPC//HMGA2//MBD3//GNAI3//FLNA//TBC1D5//HLA-A//HLA-E//STOML2//EPS8L1//PQBP1//CD2BP2//D…
GO:1901363	heterocyclic compound binding	Molecular function	487	6147	1093	18369	1.33147	2.60727e-15	5.80551e-13	14.5838	0.445563	FARSA//RPL35A//AIMP1//PUS1//EIF2AK4//SCP2//ABCA2//HPRT1//POLE//VDAC2//GFOD1//NUDT16//HINT3//SLC27A1//EIF4G3//LARP1//HMGB3//MEN1//XRCC3//PFN1//SIL1//ATF4//CEBPB//CHD3//FOXO3//XRCC6//FOXK2//JUND//SMAD3//SMAD4//PROX1//RXRA//SMARCA2//SOX4//SOX12//TBL1X//TCF7L2//NKX2-1//HMGA2//CBX4//BRD4//ZNF281//ARID4B//FOXK1//ACTN4//ENO1//FOXF2//FOXM1//HOXC8//MXI1//SNAI1//SREBF1//TFAP2C//MLXIP//TFAP2D//KLF5//CEBPG//…
GO:0097159	organic cyclic compound binding	Molecular function	491	6217	1093	18369	1.32729	3.23779e-15	6.17956e-13	14.4898	0.449222	FARSA//RPL35A//AIMP1//PUS1//EIF2AK4//SCP2//ABCA2//HPRT1//POLE//VDAC2//GFOD1//NUDT16//HINT3//SLC27A1//EIF4G3//LARP1//HMGB3//MEN1//XRCC3//PFN1//SIL1//ATF4//CEBPB//CHD3//FOXO3//XRCC6//FOXK2//JUND//SMAD3//SMAD4//PROX1//RXRA//SMARCA2//SOX4//SOX12//TBL1X//TCF7L2//NKX2-1//HMGA2//CBX4//BRD4//ZNF281//ARID4B//FOXK1//ACTN4//ENO1//FOXF2//FOXM1//HOXC8//MXI1//SNAI1//SREBF1//TFAP2C//MLXIP//TFAP2D//KLF5//CEBPG//…
GO:0003723	RNA binding	Molecular function	195	1977	1093	18369	1.65765	2.99639e-13	5.00398e-11	12.5234	0.178408	FARSA//RPL35A//AIMP1//PUS1//EIF2AK4//EIF4G3//LARP1//HNRNPU//HSP90AB1//ILF3//LRRFIP1//TUBA1B//TUBB4B//NLRP1//RC3H1//SNRPC//CBX4//LONP1//ZFP36L1//CALR//DDX3X//EIF4G1//HDLBP//HNRNPAB//MECP2//YBX1//PCBP1//PCBP2//PTBP1//RPS5//TRA2B//SNRNP70//THOC5//EIF3A//EIF2S2//SLC4A1AP//CLUH//PABPC1//LARP6//EIF4ENIF1//PCBP4//RBM15//POLDIP3//NUDT16//FUS//HNRNPC//RPL5//TAF15//PUM1//DDX17//IGF2BP2//CCT5//ZNF385A//SERB…
GO:0003676	nucleic acid binding	Molecular function	345	4209	1093	18369	1.37754	7.71225e-12	1.14484e-09	11.1128	0.315645	FARSA//RPL35A//AIMP1//PUS1//EIF2AK4//EIF4G3//LARP1//HMGB3//MEN1//XRCC3//ATF4//CEBPB//CHD3//FOXO3//XRCC6//FOXK2//JUND//SMAD3//SMAD4//PROX1//RXRA//SMARCA2//SOX4//SOX12//TBL1X//TCF7L2//NKX2-1//HMGA2//CBX4//BRD4//ZNF281//ARID4B//FOXK1//ACTN4//ENO1//FOXF2//FOXM1//HOXC8//MXI1//SNAI1//SREBF1//TFAP2C//MLXIP//TFAP2D//KLF5//CEBPG//DNMT3A//EGR3//NR2F6//BPTF//FOXD2//HMGA1//HNRNPU//HOXB9//MAF//MAFG//MYC//NFAT…
GO:0000166	nucleotide binding	Molecular function	195	2139	1093	18369	1.53211	3.54197e-10	4.47474e-08	9.45076	0.178408	SCP2//PFN1//SIL1//ABCA2//ABL2//ACLY//ACTG1//ATP1A1//ATP2A1//ATP2B4//KIF1A//BCR//CAD//CDK3//CHD1//CHD3//ABCC2//CSNK1G3//DDX3X//DMPK//DYNC1H1//EGFR//EPHA2//EIF4G1//EPHB4//ERBB2//ERN1//FARSA//FGFR3//FGFR4//XRCC6//GAK//MKNK2//UBE2K//HK1//HNRNPU//HSPA1A//HSPA1B//HSP90AB1//IDH3G//IGF1R//IRAK1//KCNJ11//KIF5B//LYN//MAT2A//MCM3//MCM5//MCM7//MET//MAP3K10//MYH9//MYO1C//NME2//NME4//NSF//PDPK1//PFKP//PGK1//PI…
GO:1901265	nucleoside phosphate binding	Molecular function	195	2140	1093	18369	1.53139	3.68429e-10	4.47474e-08	9.43365	0.178408	SCP2//ABCA2//HPRT1//POLE//VDAC2//GFOD1//NUDT16//HINT3//SLC27A1//PFN1//SIL1//ABL2//ACLY//ACTG1//ATP1A1//ATP2A1//ATP2B4//KIF1A//BCR//CAD//CDK3//CHD1//CHD3//ABCC2//CSNK1G3//DDX3X//DMPK//DYNC1H1//EGFR//EPHA2//EIF4G1//EPHB4//ERBB2//ERN1//FARSA//FGFR3//FGFR4//XRCC6//GAK//MKNK2//UBE2K//HK1//HNRNPU//HSPA1A//HSPA1B//HSP90AB1//IDH3G//IGF1R//IRAK1//KCNJ11//KIF5B//LYN//MAT2A//MCM3//MCM5//MCM7//MET//MAP3K10//…
GO:0019900	kinase binding	Molecular function	90	770	1093	18369	1.96434	4.90601e-10	5.46203e-08	9.30927	0.0823422	IRS2//SH2B3//FLNA//HSPB1//MARCKS//SDC4//YWHAG//SQSTM1//PRKD2//SPAG9//MAPK8IP3//DUSP16//AP2A2//ATF4//ATP2B4//CALM3//LRBA//CDKN1A//DNM1//DVL2//EEF1A2//EEF2//FOXM1//FOXO3//GOLGA2//HSP90AB1//IRAK1//SMAD3//NSF//PLCG2//PPP1CB//PRKACA//PTPRJ//PTPRK//RPS19//SKI//SLC12A4//SREBF1//TCF7L2//YWHAZ//CDK13//NRP1//RB1CC1//DCTN2//SLC12A7//CDC37//TPX2//NBEAL2//RGCC//ADIPOR1//CDK12//RCC2//TRIB3//NBEAL1//WNK1//TNIP2…
GO:0005488	binding	Molecular function	1040	16581	1093	18369	1.05411	7.01891e-10	7.21328e-08	9.15373	0.95151	FARSA//RPL35A//AIMP1//PUS1//EIF2AK4//SCP2//NSF//PICALM//STX10//SYT7//SEC24B//VPS50//ABCA2//HPRT1//POLE//VDAC2//GFOD1//NUDT16//HINT3//SLC27A1//ABL2//ALPP//ENO1//ENO3//ERN1//IDH1//IDH3G//FOXK2//PRKACA//PSPH//RPS6KA2//TKT//CDC42BPB//MAST2//ATP11A//XYLT2//DIS3L2//EIF4G3//LARP1//HMGB3//MEN1//XRCC3//PFN1//SIL1//ITPR3//ATF4//CEBPB//CHD3//FOXO3//XRCC6//JUND//SMAD3//SMAD4//PROX1//RXRA//SMARCA2//SOX4//SOX1…
GO:0030554	adenyl nucleotide binding	Molecular function	155	1626	1093	18369	1.60205	1.56198e-09	1.49057e-07	8.80632	0.141812	SCP2//PFN1//SIL1//ABCA2//ABL2//ACLY//ACTG1//ATP1A1//ATP2A1//ATP2B4//KIF1A//BCR//CAD//CDK3//CHD1//CHD3//ABCC2//CSNK1G3//DDX3X//DMPK//DYNC1H1//EGFR//EPHA2//EIF4G1//EPHB4//ERBB2//ERN1//FARSA//FGFR3//FGFR4//XRCC6//GAK//MKNK2//UBE2K//HK1//HNRNPU//HSPA1A//HSPA1B//HSP90AB1//IDH3G//IGF1R//IRAK1//KCNJ11//KIF5B//LYN//MAT2A//MCM3//MCM5//MCM7//MET//MAP3K10//MYH9//MYO1C//NME2//NME4//NSF//PDPK1//PFKP//PGK1//PI…
GO:0017076	purine nucleotide binding	Molecular function	180	1979	1093	18369	1.52859	2.37723e-09	2.11732e-07	8.62393	0.164684	SCP2//PFN1//SIL1//ABCA2//ABL2//ACLY//ACTG1//ATP1A1//ATP2A1//ATP2B4//KIF1A//BCR//CAD//CDK3//CHD1//CHD3//ABCC2//CSNK1G3//DDX3X//DMPK//DYNC1H1//EGFR//EPHA2//EIF4G1//EPHB4//ERBB2//ERN1//FARSA//FGFR3//FGFR4//XRCC6//GAK//MKNK2//UBE2K//HK1//HNRNPU//HSPA1A//HSPA1B//HSP90AB1//IDH3G//IGF1R//IRAK1//KCNJ11//KIF5B//LYN//MAT2A//MCM3//MCM5//MCM7//MET//MAP3K10//MYH9//MYO1C//NME2//NME4//NSF//PDPK1//PFKP//PGK1//PI…
GO:0003712	transcription coregulator activity	Molecular function	65	503	1093	18369	2.17175	2.80603e-09	2.34303e-07	8.55191	0.0594694	ACTN4//BIRC2//RERE//CTBP1//FUS//HMGA1//JUND//JUP//NME2//MED1//SMARCA2//SMARCD1//TRIM25//PDLIM1//SERTAD2//PQBP1//TRIM28//DDX17//NCOA6//CAMTA2//BRD4//MYCBP//TRIM62//CCAR1//TRERF1//ZMIZ1//TDRD3//TRIM8//TOX2//MED30//TADA2B//BCL9L//DNMT3A//ENO1//HNRNPU//HSPA1A//DNAJB1//MECP2//MAP3K10//TBL1X//TLE3//HMGA2//CBX4//NCOR2//TOB1//MYBBP1A//TOB2//PPP1R13L//SIN3B//IRF2BP1//TRIB3//BCORL1//FLYWCH1//ZFPM1//KDM1A//…
GO:0019901	protein kinase binding	Molecular function	80	686	1093	18369	1.95989	5.2518e-09	4.1273e-07	8.27969	0.073193	IRS2//SH2B3//FLNA//HSPB1//MARCKS//SDC4//YWHAG//SQSTM1//PRKD2//SPAG9//MAPK8IP3//DUSP16//CBL//GAS6//EIF3A//TOB1//PITPNM2//TRIB3//PRKAR2A//SOX9//EZR//PJA2//NBR1//PTPRJ//MAPKAPK3//MAPKAPK2//CDK5RAP3//DNM2//CDH5//JUP//PLCG2//PRR7//AP2A2//ATF4//ATP2B4//CALM3//LRBA//CDKN1A//DNM1//DVL2//EEF1A2//EEF2//FOXM1//FOXO3//GOLGA2//HSP90AB1//IRAK1//SMAD3//NSF//PPP1CB//PRKACA//PTPRK//RPS19//SKI//SLC12A4//SREBF1//TC…
GO:0003682	chromatin binding	Molecular function	70	577	1093	18369	2.03886	9.90983e-09	7.1719e-07	8.00393	0.0640439	ACTN4//BCL6//CEBPB//FOXO3//HNRNPU//SMAD3//SRF//OGT//KDM6B//SBNO1//TOX2//JMJD1C//RCC1//MLLT6//SUPT6H//SMARCA5//SUPT16H//CABIN1//HP1BP3//HNRNPC//HMGA2//MBD3//REPIN1//ATF4//DNMT1//ERCC1//MECP2//POLR2A//MED1//TRIM28//KDM1A//RERE//CENPA//CHD1//CHD3//CSNK2B//CTBP1//DNMT3A//ARID3A//EGFR//FUS//HMGA1//SMAD4//MEN1//YBX1//POLE//SAFB//SMARCA2//SMARCD1//SOX9//SREBF1//TOP1//CHAF1B//CBX4//MCM3AP//NCOR2//CHAF1A/…
GO:0005524	ATP binding	Molecular function	140	1467	1093	18369	1.60385	1.01996e-08	7.1719e-07	7.99142	0.128088	ABCA2//ABL2//ACLY//ACTG1//ATP1A1//ATP2A1//ATP2B4//KIF1A//BCR//CAD//CDK3//CHD1//CHD3//ABCC2//CSNK1G3//DDX3X//DMPK//DYNC1H1//EGFR//EPHA2//EIF4G1//EPHB4//ERBB2//ERN1//FARSA//FGFR3//FGFR4//XRCC6//GAK//MKNK2//UBE2K//HK1//HNRNPU//HSPA1A//HSPA1B//HSP90AB1//IDH3G//IGF1R//IRAK1//KCNJ11//KIF5B//LYN//MAT2A//MCM3//MCM5//MCM7//MET//MAP3K10//MYH9//MYO1C//NME2//NME4//NSF//PDPK1//PFKP//PGK1//PIK3C2A//PRKACA//PRK…
GO:0032559	adenyl ribonucleotide binding	Molecular function	144	1524	1093	18369	1.58797	1.15844e-08	7.73839e-07	7.93613	0.131747	SCP2//ABCA2//ABL2//ACLY//ACTG1//ATP1A1//ATP2A1//ATP2B4//KIF1A//BCR//CAD//CDK3//CHD1//CHD3//ABCC2//CSNK1G3//DDX3X//DMPK//DYNC1H1//EGFR//EPHA2//EIF4G1//EPHB4//ERBB2//ERN1//FARSA//FGFR3//FGFR4//XRCC6//GAK//MKNK2//UBE2K//HK1//HNRNPU//HSPA1A//HSPA1B//HSP90AB1//IDH3G//IGF1R//IRAK1//KCNJ11//KIF5B//LYN//MAT2A//MCM3//MCM5//MCM7//MET//MAP3K10//MYH9//MYO1C//NME2//NME4//NSF//PDPK1//PFKP//PGK1//PIK3C2A//PRKAC…
GO:0035639	purine ribonucleoside triphosphate binding	Molecular function	165	1813	1093	18369	1.52951	1.21671e-08	7.74059e-07	7.91481	0.150961	ABCA2//ABL2//ACLY//ACTG1//ATP1A1//ATP2A1//ATP2B4//KIF1A//BCR//CAD//CDK3//CHD1//CHD3//ABCC2//CSNK1G3//DDX3X//DMPK//DYNC1H1//EGFR//EPHA2//EIF4G1//EPHB4//ERBB2//ERN1//FARSA//FGFR3//FGFR4//XRCC6//GAK//MKNK2//UBE2K//HK1//HNRNPU//HSPA1A//HSPA1B//HSP90AB1//IDH3G//IGF1R//IRAK1//KCNJ11//KIF5B//LYN//MAT2A//MCM3//MCM5//MCM7//MET//MAP3K10//MYH9//MYO1C//NME2//NME4//NSF//PDPK1//PFKP//PGK1//PIK3C2A//PRKACA//PRK…
GO:0032555	purine ribonucleotide binding	Molecular function	169	1876	1093	18369	1.51398	1.61442e-08	9.80394e-07	7.79198	0.15462	SCP2//ABCA2//ABL2//ACLY//ACTG1//ATP1A1//ATP2A1//ATP2B4//KIF1A//BCR//CAD//CDK3//CHD1//CHD3//ABCC2//CSNK1G3//DDX3X//DMPK//DYNC1H1//EGFR//EPHA2//EIF4G1//EPHB4//ERBB2//ERN1//FARSA//FGFR3//FGFR4//XRCC6//GAK//MKNK2//UBE2K//HK1//HNRNPU//HSPA1A//HSPA1B//HSP90AB1//IDH3G//IGF1R//IRAK1//KCNJ11//KIF5B//LYN//MAT2A//MCM3//MCM5//MCM7//MET//MAP3K10//MYH9//MYO1C//NME2//NME4//NSF//PDPK1//PFKP//PGK1//PIK3C2A//PRKAC…
GO:0036094	small molecule binding	Molecular function	215	2539	1093	18369	1.42312	2.203e-08	1.27966e-06	7.65699	0.196706	SCP2//ABCA2//HPRT1//POLE//VDAC2//GFOD1//NUDT16//HINT3//SLC27A1//PFN1//SIL1//ITPR3//ACTN4//IGF2R//RXRA//PYGL//ABL2//ACLY//ACTG1//ATP1A1//ATP2A1//ATP2B4//KIF1A//BCR//CAD//CDK3//CHD1//CHD3//ABCC2//CSNK1G3//DDX3X//DMPK//DYNC1H1//EGFR//EPHA2//EIF4G1//EPHB4//ERBB2//ERN1//FARSA//FGFR3//FGFR4//XRCC6//GAK//MKNK2//UBE2K//HK1//HNRNPU//HSPA1A//HSPA1B//HSP90AB1//IDH3G//IGF1R//IRAK1//KCNJ11//KIF5B//LYN//MAT2A/…
GO:0032553	ribonucleotide binding	Molecular function	169	1893	1093	18369	1.50038	3.03696e-08	1.69058e-06	7.51756	0.15462	SCP2//ABCA2//ABL2//ACLY//ACTG1//ATP1A1//ATP2A1//ATP2B4//KIF1A//BCR//CAD//CDK3//CHD1//CHD3//ABCC2//CSNK1G3//DDX3X//DMPK//DYNC1H1//EGFR//EPHA2//EIF4G1//EPHB4//ERBB2//ERN1//FARSA//FGFR3//FGFR4//XRCC6//GAK//MKNK2//UBE2K//HK1//HNRNPU//HSPA1A//HSPA1B//HSP90AB1//IDH3G//IGF1R//IRAK1//KCNJ11//KIF5B//LYN//MAT2A//MCM3//MCM5//MCM7//MET//MAP3K10//MYH9//MYO1C//NME2//NME4//NSF//PDPK1//PFKP//PGK1//PIK3C2A//PRKAC…
GO:0044389	ubiquitin-like protein ligase binding	Molecular function	45	320	1093	18369	2.36335	6.75505e-08	3.6099e-06	7.17037	0.0411711	ACTG1//ATP6V0C//CALR//CDKN1A//EGFR//UBE2K//HSPA1A//HSPA1B//HSP90AB1//LYN//SMAD3//MC1R//PCBP2//POLR2A//PRKACA//PRKAR2A//RPL5//RPL11//SKI//SUMO2//TPI1//UBB//YWHAE//YWHAZ//USP7//BAG6//CUL4B//RIPK1//SQSTM1//ISG15//CUL7//MFN2//TRIM28//TUBA1B//TRIOBP//CUL9//UBXN7//NPLOC4//RTN4//TRIB3//UBE2J2//CCDC50//CEBPB//CDK5RAP3//PRR7
GO:0043168	anion binding	Molecular function	201	2406	1093	18369	1.404	1.98915e-07	1.02212e-05	6.70133	0.183898	SCP2//ITPR3//IGF2R//RXRA//ABCA2//ABL2//ACLY//ACTG1//ATP1A1//ATP2A1//ATP2B4//KIF1A//BCR//CAD//CDK3//CHD1//CHD3//ABCC2//CSNK1G3//DDX3X//DMPK//DYNC1H1//EGFR//EPHA2//EIF4G1//EPHB4//ERBB2//ERN1//FARSA//FGFR3//FGFR4//XRCC6//GAK//MKNK2//UBE2K//HK1//HNRNPU//HSPA1A//HSPA1B//HSP90AB1//IDH3G//IGF1R//IRAK1//KCNJ11//KIF5B//LYN//MAT2A//MCM3//MCM5//MCM7//MET//MAP3K10//MYH9//MYO1C//NME2//NME4//NSF//PDPK1//PFKP//…
GO:0031625	ubiquitin protein ligase binding	Molecular function	42	301	1093	18369	2.34503	2.28756e-07	1.13192e-05	6.64063	0.0384263	ACTG1//ATP6V0C//CALR//CDKN1A//EGFR//UBE2K//HSPA1A//HSPA1B//HSP90AB1//LYN//SMAD3//MC1R//PCBP2//POLR2A//PRKACA//PRKAR2A//RPL5//RPL11//SKI//SUMO2//TPI1//UBB//YWHAE//YWHAZ//USP7//BAG6//CUL4B//RIPK1//SQSTM1//ISG15//CUL7//MFN2//TRIM28//TUBA1B//TRIOBP//CUL9//UBXN7//NPLOC4//RTN4//TRIB3//UBE2J2//CCDC50
GO:0140096	catalytic activity, acting on a protein	Molecular function	189	2260	1093	18369	1.40546	4.70461e-07	2.24477e-05	6.32748	0.172919	PPIA//PPIB//P4HB//QSOX2//DLST//POMT1//FURIN//PSMB5//SPG7//LONP1//DNPEP//DPP9//ASPRV1//USP7//USP33//USP24//USP28//USP42//USP30//CAPN2//CAPNS1//MMP15//YBEY//ADAMTS12//PRSS8//ST14//GSR//MCM3AP//SUDS3//P4HTM//ABL2//CAD//CSNK1G3//IRAK1//MAP3K10//PRKACA//PRKCH//CDK13//RIPK1//DCLK1//MAPKAPK2//CDC42BPB//TRIM28//SPEG//LMTK2//PRKD2//CDK12//TAOK1//WNK1//PPP1R9B//NME2//BCR//CSNK2B//DMPK//ERN1//GAK//MKNK2//PD…
GO:0097367	carbohydrate derivative binding	Molecular function	187	2242	1093	18369	1.40175	6.5714e-07	3.02737e-05	6.18234	0.171089	SCP2//ACTN4//ABCA2//ABL2//ACLY//ACTG1//ATP1A1//ATP2A1//ATP2B4//KIF1A//BCR//CAD//CDK3//CHD1//CHD3//ABCC2//CSNK1G3//DDX3X//DMPK//DYNC1H1//EGFR//EPHA2//EIF4G1//EPHB4//ERBB2//ERN1//FARSA//FGFR3//FGFR4//XRCC6//GAK//MKNK2//UBE2K//HK1//HNRNPU//HSPA1A//HSPA1B//HSP90AB1//IDH3G//IGF1R//IRAK1//KCNJ11//KIF5B//LYN//MAT2A//MCM3//MCM5//MCM7//MET//MAP3K10//MYH9//MYO1C//NME2//NME4//NSF//PDPK1//PFKP//PGK1//PIK3C2A…
GO:0004672	protein kinase activity	Molecular function	62	562	1093	18369	1.85405	1.9271e-06	8.582e-05	5.7151	0.0567246	NME2//BCR//CSNK1G3//CSNK2B//DMPK//ERN1//GAK//MKNK2//IRAK1//MAP3K10//PDPK1//PRKACA//PRKCH//RPS6KA2//TOP1//MAPKAPK3//ULK1//RIPK1//SQSTM1//DCLK1//MAPKAPK2//CDC42BPB//AATK//SPEG//LMTK2//MAST2//DSTYK//PRKD2//VRK3//RIPK4//TAOK1//WNK1//WNK2//STK40//NEK9//ALPK2//EIF2AK4//SBK3//CDK3//CDK13//CDK12//EGFR//ABL2//ERBB2//FGFR3//IGF1R//LYN//MET//SRMS//TYK2//EPHA2//EPHB4//FGFR4//FGFRL1//IGF2R//CRIM1//NRP1//BRD4/…
GO:0008092	cytoskeletal protein binding	Molecular function	94	980	1093	18369	1.61201	2.66919e-06	0.000113647	5.57362	0.0860018	ACTN4//DST//DAG1//FLNB//HNRNPU//INPPL1//MYH9//NF2//P4HB//PFN1//SPTBN1//SPTBN2//TAGLN//TPM2//EZR//PDLIM1//BCL7B//PALLD//COTL1//RUSC1//PLEKHG3//EPS8L1//SSH3//SPIRE1//CGN//INF2//EPS8L3//WHAMM//ABL2//KIF1A//DNM1//DNM2//GOLGA2//KIF5B//DRG1//NUMA1//KIF3B//KIF1C//MAST2//MTCL1//KIF4A//RMDN3//RCC2//KIF19//EML3//HAP1//LARP6//PXN//SPAG9//CLSTN1//MAPK8IP3//PLEKHM2//DCDC2//FLNC//KCNJ11//PLEC//ANK3//DCTN2//SMA…
GO:0042802	identical protein binding	Molecular function	168	2014	1093	18369	1.40189	2.72209e-06	0.000113647	5.5651	0.153705	ACTN4//ALDH1A3//APOE//ATP2A1//B2M//CAT//CEBPB//ENO1//ERN1//FLNA//GTF2A2//HSPB1//HSP90AB1//IDH1//INHBB//IRAK1//JUP//SMAD3//SMAD4//MGAT2//MAP3K10//MYH9//PAFAH1B3//POU3F3//PSAP//PSPH//S100A11//SNRPC//SRF//SRM//TERF2//TKT//TPI1//TPM2//VIL1//RIPK1//LRRFIP1//AIMP1//GDF15//CEP131//MTCL1//UPB1//TMEM132A//ANO1//APPL2//ALS2//PPCS//TRIM8//SPPL3//NUDT16//ACTG1//ALCAM//ANXA2//BIRC2//ATF4//KIF1A//BCL6//CAD//CE…
GO:0051015	actin filament binding	Molecular function	30	202	1093	18369	2.49595	3.32573e-06	0.000134642	5.47811	0.0274474	ABL2//ACTN4//EGFR//FLNA//FLNB//FLNC//FRG1//LASP1//MARCKS//MYH9//MYO1C//PLEC//PLS1//SPTBN1//SPTBN2//TPM2//VIL1//EZR//ARPC1B//ACTR3//TRIOBP//MPRIP//COTL1//MYO5C//MARCKSL1//MYH14//CLMN//PPP1R9B//FMNL2//MYO18A
GO:0140657	ATP-dependent activity	Molecular function	62	576	1093	18369	1.80898	4.30881e-06	0.000169311	5.36564	0.0567246	MYH9//MYO1C//MYO5C//MYH14//DDX3X//XRCC6//MCM7//HFM1//RFC2//DDX39A//DDX17//SNRNP200//DDX27//KIF5B//KIF3B//DNAL4//KIF4A//SPG7//LONP1//CHD1//CHD3//SMARCA2//SMARCA5//RAD54L2//EP400//ACSF2//SLC27A1//UBA1//SAE1//ATP2A1//ATP2B4//ATP1A1//BPTF//MYO18A//ABCC2//DYNC1H1//KIF1A//KIF1C//KIF19//ABCA2//HSPA1A//HSPA1B//HSP90AB1//MCM3//MCM5//NSF//HSP90B1//ABCA7//NLRP1//CCT5//ACIN1//ATP11A//HSPA14//WRNIP1//RNF213//…
GO:0003779	actin binding	Molecular function	50	434	1093	18369	1.93618	5.74776e-06	0.000218083	5.2405	0.0457457	ABL2//PFN1//ACTN4//EGFR//FLNA//FLNB//FLNC//FRG1//LASP1//MARCKS//MYH9//MYO1C//PLEC//PLS1//SPTBN1//SPTBN2//TPM2//VIL1//EZR//ARPC1B//ACTR3//TRIOBP//MPRIP//COTL1//MYO5C//MARCKSL1//MYH14//CLMN//PPP1R9B//FMNL2//MYO18A//DST//DAG1//HNRNPU//INPPL1//NF2//P4HB//TAGLN//PDLIM1//BCL7B//PALLD//RUSC1//PLEKHG3//EPS8L1//SSH3//SPIRE1//CGN//INF2//EPS8L3//WHAMM
GO:0019904	protein domain specific binding	Molecular function	70	683	1093	18369	1.72243	5.87648e-06	0.000218083	5.23088	0.0640439	CBL//DNM2//DOCK1//FUT8//INPPL1//LYN//PTPN12//SH3BP2//CCDC6//PTTG1//ZNF106//ATP2B4//NSF//ARHGAP29//CRIM1//EXOC4//CXXC4//HSP90AB1//HMGA2//TRIM28//FADD//DAG1//SQSTM1//SH3PXD2B//LONP1//ATF4//PROX1//RXRA//MED1//HSPA1A//HSPA1B//TCF7L2//CHAF1A//DAP//RIPK1//EHMT1//TNKS1BP1//POU3F3//AP2A2//CALM3//FN1//NUMA1//EZR//CSNK2B//CTBP1//DVL2//ERCC1//ESRRA//GNAI3//ID3//ITGA3//KPNB1//M6PR//MECP2//MYH9//PRKACA//PRKAR…
GO:0003824	catalytic activity	Molecular function	395	5532	1093	18369	1.2	6.04738e-06	0.000218359	5.21843	0.361391	ERCC1//POMT1//RPP40//POLRMT//ANGEL1//DIS3L2//TSEN54//DHCR24//HSD3B1//NMNAT1//IP6K2//POLR1B//POLR2A//POLR3H//CHST9//ST6GALNAC4//SIAE//ALDH1A3//DDX3X//XRCC6//MCM7//HFM1//RFC2//TERF2//DDX39A//DDX17//SNRNP200//DDX27//PPIA//PPIB//P4HB//QSOX2//ST8SIA6//B4GALT3//UPB1//LPGAT1//AGPAT1//AGPAT3//GPAT4//PAFAH1B3//HADHB//PFKP//ACLY//DNMT1//DNMT3A//POLE//HMGA2//TOP1//ARF4//ARL4D//RHOB//DNM1//DNM2//EEF1A2//EEF2…
GO:0008190	eukaryotic initiation factor 4E binding	Molecular function	6	10	1093	18369	10.0836	7.47316e-06	0.000262741	5.1265	0.00548948	DDX3X//EIF4EBP1//EIF4EBP2//EIF4G1//ANGEL1//LARP1
GO:0003714	transcription corepressor activity	Molecular function	28	190	1093	18369	2.47668	8.11855e-06	0.000278112	5.09052	0.0256176	RERE//CTBP1//DNMT3A//ENO1//HNRNPU//HSPA1A//DNAJB1//MECP2//MAP3K10//MED1//TBL1X//TLE3//HMGA2//CBX4//NCOR2//TOB1//TRIM28//MYBBP1A//TOB2//PPP1R13L//SIN3B//IRF2BP1//CCAR1//TRERF1//TRIB3//BCORL1//FLYWCH1//ZFPM1
GO:0051082	unfolded protein binding	Molecular function	21	122	1093	18369	2.89284	9.84273e-06	0.000328747	5.00688	0.0192132	CALR//ERN1//HSPA1A//HSPA1B//HSP90AB1//DNAJB1//NACA//PPIA//PPIB//SPG7//HSP90B1//CHAF1B//CHAF1A//TUBB4B//HYOU1//NUDC//CDC37//SCAP//CCT5//HSPA14//SIL1
GO:0008134	transcription factor binding	Molecular function	62	599	1093	18369	1.73952	1.4799e-05	0.00048223	4.82977	0.0567246	GTF2A2//FOXF2//NOLC1//ERCC1//CTDP1//HNRNPU//CTBP1//HMGA1//JUND//MYC//RXRA//SREBF1//BCL6//ENO1//FAM89B//EHMT1//SMAD3//SMAD4//MED1//TRERF1//FLYWCH1//ATF4//ACTN4//PROX1//TCF7L2//BRF1//YEATS2//NCOA6//CEBPB//NCOR2//TOB2//MED30//ID3//MAP3K10//SOX9//KLF5//KDM1A//JMJD1C//CALR//PDCD11//CDK5RAP3//CRKL//CSNK2B//DNMT3A//HSPB1//SRF//NKX2-1//HMGA2//UBXN7//HES6//ZFPM1//CEBPG//FLNA//JUP//SKI//TBL1X//YWHAZ//SOX8/…
GO:0016773	phosphotransferase activity, alcohol group as acceptor	Molecular function	67	666	1093	18369	1.6907	1.70274e-05	0.000541634	4.76885	0.0612992	PFKP//HK1//TKFC//ABL2//CAD//CSNK1G3//IRAK1//MAP3K10//PRKACA//PRKCH//CDK13//RIPK1//DCLK1//MAPKAPK2//CDC42BPB//TRIM28//SPEG//LMTK2//PRKD2//CDK12//TAOK1//WNK1//PPP1R9B//NME2//BCR//CSNK2B//DMPK//ERN1//GAK//MKNK2//PDPK1//RPS6KA2//TOP1//MAPKAPK3//ULK1//SQSTM1//AATK//MAST2//DSTYK//VRK3//RIPK4//WNK2//STK40//NEK9//ALPK2//EIF2AK4//SBK3//CDK3//EGFR//ERBB2//FGFR3//IGF1R//LYN//MET//SRMS//TYK2//EPHA2//EPHB4//F…
GO:0016740	transferase activity	Molecular function	179	2245	1093	18369	1.33999	1.90828e-05	0.000592899	4.71936	0.163769	POMT1//NMNAT1//IP6K2//POLR1B//POLR2A//POLR3H//CHST9//ST6GALNAC4//TERF2//ST8SIA6//B4GALT3//LPGAT1//AGPAT1//AGPAT3//GPAT4//PFKP//ACLY//DNMT1//DNMT3A//POLE//POLRMT//B4GALT5//PARP6//GNPTAB//UAP1//HADHB//SCP2//SULT1A3//CAD//CRAT//DLST//COX10//FASN//HK1//ALDH18A1//TKFC//MCM3AP//HPRT1//MAT2A//QPRT//NME2//NME4//OSTC//STT3B//PGK1//PMVK//ABL2//CSNK1G3//IRAK1//MAP3K10//PRKACA//PRKCH//CDK13//RIPK1//DCLK1//MA…
GO:0016301	kinase activity	Molecular function	71	721	1093	18369	1.65496	1.95426e-05	0.000593383	4.70902	0.0649588	IP6K2//PFKP//HK1//ALDH18A1//TKFC//NME2//NME4//PGK1//PMVK//ABL2//CAD//CSNK1G3//IRAK1//MAP3K10//PRKACA//PRKCH//CDK13//RIPK1//DCLK1//MAPKAPK2//CDC42BPB//TRIM28//SPEG//LMTK2//PRKD2//CDK12//TAOK1//WNK1//PPP1R9B//BCR//CSNK2B//DMPK//ERN1//GAK//MKNK2//PDPK1//RPS6KA2//TOP1//MAPKAPK3//ULK1//SQSTM1//AATK//MAST2//DSTYK//VRK3//RIPK4//WNK2//STK40//NEK9//ALPK2//EIF2AK4//SBK3//CDK3//EGFR//ERBB2//FGFR3//IGF1R//LY…
GO:0140110	transcription regulator activity	Molecular function	144	1741	1093	18369	1.39005	2.40974e-05	0.000715426	4.61803	0.131747	ATF4//KLF5//MYRF//CEBPB//CEBPG//EGR3//NR2F6//ESRRA//FOXF2//FOXM1//FOXD2//FOXO3//HIC1//HOXB9//HOXC8//FOXK2//JUND//SMAD3//SMAD4//MAF//MAFG//MXI1//MYC//NFATC3//NFE2L1//NFIC//NFKB2//NPAS2//PCBP1//POU3F2//POU3F3//POU3F4//PROX1//RXRA//SKI//SOX4//SOX9//SOX12//SREBF1//SREBF2//SRF//TCF7L2//TEAD1//TFAP2C//NKX2-1//ZKSCAN1//FOSL1//LRRFIP1//DMTF1//KLF2//MLXIP//ZNF281//MAFF//ZBTB32//SOX8//ZNF219//HES6//CSRNP1/…
GO:0051020	GTPase binding	Molecular function	37	304	1093	18369	2.04547	2.82953e-05	0.000821793	4.54829	0.0338518	RCC1//DOCK1//DVL2//DVL3//FLNA//KPNB1//MYO1C//PFN1//PRKCH//SOD1//TNFAIP1//LZTR1//PICALM//ULK1//KIF3B//CDC42BPB//OPTN//IPO7//TRIOBP//USP33//GGA2//EXPH5//RCC2//ALS2//EXOC4//INF2//FMNL2//WHAMM//RIMS4//CLTA//ENO1//GNB1//GNB2//YBX1//SPTBN1//AIMP1//STOML2
GO:0016772	transferase activity, transferring phosphorus-containing groups	Molecular function	83	897	1093	18369	1.55507	3.84755e-05	0.00109369	4.41482	0.0759378	NMNAT1//IP6K2//POLR1B//POLR2A//POLR3H//TERF2//PFKP//POLE//POLRMT//GNPTAB//UAP1//HK1//ALDH18A1//TKFC//NME2//NME4//PGK1//PMVK//ABL2//CAD//CSNK1G3//IRAK1//MAP3K10//PRKACA//PRKCH//CDK13//RIPK1//DCLK1//MAPKAPK2//CDC42BPB//TRIM28//SPEG//LMTK2//PRKD2//CDK12//TAOK1//WNK1//PPP1R9B//BCR//CSNK2B//DMPK//ERN1//GAK//MKNK2//PDPK1//RPS6KA2//TOP1//MAPKAPK3//ULK1//SQSTM1//AATK//MAST2//DSTYK//VRK3//RIPK4//WNK2//STK…
GO:0017111	ribonucleoside triphosphate phosphatase activity	Molecular function	68	703	1093	18369	1.62562	5.11297e-05	0.00142311	4.29133	0.0622141	ARF4//ARL4D//RHOB//DDX3X//DNM1//DNM2//EEF1A2//EEF2//GNAI3//GNB1//GNB2//GNL1//GSPT1//DRG1//RAB2A//TUBB2A//EIF5B//MFN2//TUBA1B//TUBB4B//HBS1L//RAB21//RABL6//RAB1B//GFM1//RAB12//ABCA2//ATP1A1//ATP2A1//ATP2B4//KIF1A//CHD1//CHD3//ABCC2//XRCC6//HSPA1A//HSPA1B//HSP90AB1//KIF5B//MCM3//MCM5//MCM7//NSF//RFC2//SPG7//HSP90B1//SMARCA5//LONP1//KIF3B//DDX39A//ABCA7//DDX17//KIF1C//NLRP1//CCT5//ACIN1//SNRNP200//R…
GO:0016887	ATP hydrolysis activity	Molecular function	42	376	1093	18369	1.87727	6.46096e-05	0.0017616	4.1897	0.0384263	ABCA2//ATP1A1//ATP2A1//ATP2B4//KIF1A//CHD1//CHD3//ABCC2//DDX3X//XRCC6//HSPA1A//HSPA1B//HSP90AB1//KIF5B//MCM3//MCM5//MCM7//NSF//RFC2//SPG7//HSP90B1//SMARCA5//LONP1//KIF3B//DDX39A//ABCA7//DDX17//KIF1C//NLRP1//CCT5//ACIN1//SNRNP200//RAD54L2//ATP11A//HSPA14//DDX27//WRNIP1//RNF213//TOR3A//CLPB//KIF19//HFM1
GO:0016462	pyrophosphatase activity	Molecular function	72	764	1093	18369	1.58382	7.10757e-05	0.00183213	4.14828	0.0658737	ARF4//ARL4D//RHOB//DDX3X//DNM1//DNM2//EEF1A2//EEF2//GNAI3//GNB1//GNB2//GNL1//GSPT1//DRG1//RAB2A//TUBB2A//EIF5B//MFN2//TUBA1B//TUBB4B//HBS1L//RAB21//RABL6//RAB1B//GFM1//RAB12//ENTPD6//ENTPD5//ABCA2//ATP1A1//ATP2A1//ATP2B4//KIF1A//CHD1//CHD3//ABCC2//XRCC6//HSPA1A//HSPA1B//HSP90AB1//KIF5B//MCM3//MCM5//MCM7//NSF//RFC2//SPG7//HSP90B1//SMARCA5//LONP1//KIF3B//DDX39A//ABCA7//DDX17//KIF1C//NLRP1//CCT5//AC…
GO:0003713	transcription coactivator activity	Molecular function	34	282	1093	18369	2.02626	7.11293e-05	0.00183213	4.14795	0.031107	ACTN4//HMGA1//MED1//KDM1A//NCOA6//PPRC1//CCAR1//TRERF1//ZMIZ1//MED30//BIRC2//RERE//CTBP1//FUS//JUND//JUP//NME2//SMARCA2//SMARCD1//TRIM25//PDLIM1//SERTAD2//PQBP1//TRIM28//DDX17//CAMTA2//BRD4//MYCBP//TRIM62//TDRD3//TRIM8//TOX2//TADA2B//BCL9L
GO:0090079	translation regulator activity, nucleic acid binding	Molecular function	18	109	1093	18369	2.77531	7.32529e-05	0.00183213	4.13518	0.0164684	EIF4G1//EIF3A//EIF3C//EIF4G3//EIF2S2//EIF5B//EIF1//EEF1A2//EEF2//EIF5A//HBS1L//GFM1//EIF5AL1//GSPT1//GCN1//LARP1//PABPC1//IGF2BP2
GO:0016817	hydrolase activity, acting on acid anhydrides	Molecular function	72	765	1093	18369	1.58174	7.4053e-05	0.00183213	4.13046	0.0658737	ARF4//ARL4D//RHOB//DDX3X//DNM1//DNM2//EEF1A2//EEF2//GNAI3//GNB1//GNB2//GNL1//GSPT1//DRG1//RAB2A//TUBB2A//EIF5B//MFN2//TUBA1B//TUBB4B//HBS1L//RAB21//RABL6//RAB1B//GFM1//RAB12//ENTPD6//ENTPD5//ABCA2//ATP1A1//ATP2A1//ATP2B4//KIF1A//CHD1//CHD3//ABCC2//XRCC6//HSPA1A//HSPA1B//HSP90AB1//KIF5B//MCM3//MCM5//MCM7//NSF//RFC2//SPG7//HSP90B1//SMARCA5//LONP1//KIF3B//DDX39A//ABCA7//DDX17//KIF1C//NLRP1//CCT5//AC…
GO:0016818	hydrolase activity, acting on acid anhydrides, in phosphorus-containing anhydrides	Molecular function	72	765	1093	18369	1.58174	7.4053e-05	0.00183213	4.13046	0.0658737	ARF4//ARL4D//RHOB//DDX3X//DNM1//DNM2//EEF1A2//EEF2//GNAI3//GNB1//GNB2//GNL1//GSPT1//DRG1//RAB2A//TUBB2A//EIF5B//MFN2//TUBA1B//TUBB4B//HBS1L//RAB21//RABL6//RAB1B//GFM1//RAB12//ENTPD6//ENTPD5//ABCA2//ATP1A1//ATP2A1//ATP2B4//KIF1A//CHD1//CHD3//ABCC2//XRCC6//HSPA1A//HSPA1B//HSP90AB1//KIF5B//MCM3//MCM5//MCM7//NSF//RFC2//SPG7//HSP90B1//SMARCA5//LONP1//KIF3B//DDX39A//ABCA7//DDX17//KIF1C//NLRP1//CCT5//AC…
GO:0004725	protein tyrosine phosphatase activity	Molecular function	16	91	1093	18369	2.95491	8.42907e-05	0.0020475	4.07422	0.0146386	PTPN12//PTP4A2//PTPRA//PTPRE//PTPRF//PTPRK//DUSP4//DUSP6//DUSP8//DUSP16//PTPRJ//PTPRS//CDC14B//TNS2//SSH3//PTPMT1
GO:0008135	translation factor activity, RNA binding	Molecular function	15	84	1093	18369	3.00108	0.000116063	0.00276894	3.93531	0.0137237	EIF4G1//EIF3A//EIF3C//EIF4G3//EIF2S2//EIF5B//EIF1//EEF1A2//EEF2//EIF5A//HBS1L//GFM1//EIF5AL1//GSPT1//GCN1
GO:0003677	DNA binding	Molecular function	185	2414	1093	18369	1.28795	0.000128546	0.00301294	3.89094	0.169259	HMGB3//MEN1//XRCC3//ATF4//CEBPB//CHD3//FOXO3//XRCC6//FOXK2//JUND//SMAD3//SMAD4//PROX1//RXRA//SMARCA2//SOX4//SOX12//TBL1X//TCF7L2//NKX2-1//HMGA2//CBX4//BRD4//ZNF281//ARID4B//FOXK1//ACTN4//ENO1//FOXF2//FOXM1//HOXC8//MXI1//SNAI1//SREBF1//TFAP2C//MLXIP//TFAP2D//KLF5//CEBPG//DNMT3A//EGR3//NR2F6//BPTF//FOXD2//HMGA1//HNRNPU//HOXB9//MAF//MAFG//MYC//NFATC3//NFE2L1//NFIC//NFKB2//NPAS2//POU3F2//POU3F3//POU3…
GO:0043167	ion binding	Molecular function	414	6024	1093	18369	1.155	0.000147022	0.00338657	3.83262	0.378774	SCP2//ABL2//ALPP//ENO1//ENO3//ERN1//FARSA//HPRT1//IDH1//IDH3G//FOXK2//PRKACA//PSPH//RPS6KA2//TKT//CDC42BPB//MAST2//ATP11A//XYLT2//DIS3L2//NUDT16//ITPR3//IGF2R//RXRA//CALR//P4HTM//GPC1//SOD1//ACTN4//ANXA2//ANXA5//ATP2A1//DST//CALM3//CAPN2//CAPNS1//CBL//CDH3//CDH5//DAG1//FAT2//GAS6//HSPG2//IDS//JAG2//LDLR//NOTCH3//NUCB1//PLS1//RCN2//ITSN1//SLIT3//HSP90B1//VIL1//SPARCL1//SYT7//EDEM1//MYL9//CLSTN1//N…
GO:0004721	phosphoprotein phosphatase activity	Molecular function	23	168	1093	18369	2.30083	0.000159495	0.00361162	3.79725	0.021043	PPP1CB//PPP2CB//CDC14B//PHLPP1//PDP1//DUSP4//DUSP6//DUSP8//PTPN12//PTPRA//PTPRF//PTPRJ//PTPRK//PTPRS//TNS2//SSH3//DUSP16//PTPMT1//PTP4A2//PTPRE//SBF1//CTDP1//CTDSP2
GO:0004714	transmembrane receptor protein tyrosine kinase activity	Molecular function	12	60	1093	18369	3.36121	0.00018192	0.00405076	3.74012	0.010979	EPHB4//EGFR//FGFR3//FGFR4//FGFRL1//MET//IGF1R//IGF2R//CRIM1//NRP1//EPHA2//ERBB2
GO:0051219	phosphoprotein binding	Molecular function	15	92	1093	18369	2.74011	0.000329015	0.00720596	3.48278	0.0137237	ABL2//CBL//CRKL//PFN1//PLCG2//SH3BP2//BCAR3//SH2D3A//SHF//YWHAE//YWHAZ//IGF2R//LYN//MEN1//CBX4
GO:0031369	translation initiation factor binding	Molecular function	8	32	1093	18369	4.20151	0.000446623	0.009624	3.35006	0.0073193	DDX3X//EIF4EBP1//EIF4EBP2//EIF4G1//ANGEL1//LARP1//EIF3C//EIF2S2
GO:0140678	molecular function inhibitor activity	Molecular function	64	703	1093	18369	1.52999	0.000454965	0.00964815	3.34202	0.0585544	ANXA5//CDKN1A//TRIB3//WNK1//SPRY4//PPP1R2//LMTK2//CABIN1//PPP1R9B//ELFN2//C3//SPINT2//ANXA2//FURIN//CRIM1//PTTG1//ARF4//BCR//RCC1//DOCK1//NUCB1//SBF1//ITSN1//BCAR3//GBF1//CYTH2//SH2D3A//NET1//MCF2L//NGEF//PLEKHG3//DEF6//EPS8L1//RCC2//RGL3//ARFGEF3//DOCK6//ALS2//ARHGEF19//GPS1//PXDN//OAZ2//KCNJ11//NEDD4L//LY6E//ATP2B4//FNIP2//BIRC2//GAS6//VIL1//SKI//LRPAP1//DKK2//MTRNR2L2//MTRNR2L8//MTRNR2L12//GPC…
GO:0008094	ATP-dependent activity, acting on DNA	Molecular function	18	126	1093	18369	2.40086	0.000473191	0.00987787	3.32496	0.0164684	DDX3X//XRCC6//MCM7//HFM1//RFC2//MCM3//MCM5//WRNIP1//CHD1//CHD3//SMARCA5//RAD54L2//EP400//XRCC3//RSF1//BPTF//SMARCA2//MYO18A
GO:0004713	protein tyrosine kinase activity	Molecular function	19	137	1093	18369	2.33076	0.000487606	0.0100222	3.31193	0.0173833	EGFR//EPHA2//EPHB4//ERBB2//ABL2//LYN//SRMS//TYK2//FGFR3//FGFR4//FGFRL1//MET//IGF1R//IGF2R//CRIM1//NRP1//BCR//AATK//DSTYK
GO:0140297	DNA-binding transcription factor binding	Molecular function	47	478	1093	18369	1.65248	0.000500674	0.0101349	3.30045	0.0430009	ATF4//ACTN4//JUND//SMAD3//MED1//PROX1//RXRA//TCF7L2//NCOA6//CTDP1//TRERF1//CEBPB//NCOR2//TOB2//MED30//HMGA1//ID3//MAP3K10//SOX9//KLF5//KDM1A//JMJD1C//CALR//PDCD11//CDK5RAP3//CRKL//CSNK2B//CTBP1//DNMT3A//GTF2A2//HSPB1//SMAD4//SRF//NKX2-1//HMGA2//UBXN7//HES6//ZFPM1//BCL6//CEBPG//FLNA//JUP//MYC//SKI//TBL1X//YWHAZ//SOX8
GO:0045309	protein phosphorylated amino acid binding	Molecular function	11	58	1093	18369	3.18735	0.000541536	0.0107984	3.26637	0.010064	ABL2//CBL//CRKL//PFN1//PLCG2//SH3BP2//BCAR3//SH2D3A//SHF//YWHAE//YWHAZ
GO:0019887	protein kinase regulator activity	Molecular function	23	184	1093	18369	2.10075	0.000603145	0.0116239	3.21958	0.021043	CDKN1A//TRIB3//WNK1//SPRY4//PDPK1//GPRC5A//RGCC//NEK9//EGFR//GAS6//IGF2//CALM3//DDX3X//IRS2//PARP6//TAOK1//ALS2//RICTOR//MNAT1//CSNK2B//HSP90AB1//GCN1//CDC37
GO:0003746	translation elongation factor activity	Molecular function	6	19	1093	18369	5.30717	0.00060687	0.0116239	3.2169	0.00548948	EEF1A2//EEF2//EIF5A//HBS1L//GFM1//EIF5AL1
GO:0031490	chromatin DNA binding	Molecular function	17	118	1093	18369	2.42121	0.000609035	0.0116239	3.21536	0.0155535	RCC1//HNRNPC//HMGA2//MBD3//REPIN1//ACTN4//BCL6//CEBPB//FOXO3//HNRNPU//SMAD3//SRF//OGT//KDM6B//SBNO1//TOX2//JMJD1C
GO:0030332	cyclin binding	Molecular function	8	34	1093	18369	3.95436	0.000693437	0.0130483	3.15899	0.0073193	CDK3//CDKN1A//XRCC6//GAK//TNFAIP1//CDK13//CDK12//CDK5RAP3
GO:0004674	protein serine/threonine kinase activity	Molecular function	42	421	1093	18369	1.67661	0.000729539	0.013537	3.13695	0.0384263	PDPK1//PRKACA//MKNK2//MAPKAPK3//MAPKAPK2//CDK3//CDK13//CDK12//EIF2AK4//PRKCH//PRKD2//MAP3K10//RIPK1//EGFR//RPS6KA2//BRD4//BCR//CSNK1G3//CSNK2B//DMPK//ERN1//GAK//IRAK1//TOP1//ULK1//SQSTM1//DCLK1//CDC42BPB//AATK//SPEG//LMTK2//MAST2//DSTYK//VRK3//RIPK4//TAOK1//WNK1//WNK2//STK40//NEK9//ALPK2//SBK3
GO:0019207	kinase regulator activity	Molecular function	25	211	1093	18369	1.99124	0.000794243	0.0145357	3.10005	0.0228728	CDKN1A//TRIB3//WNK1//SPRY4//CSNK2B//HSP90AB1//GCN1//CDC37//PDPK1//GPRC5A//RGCC//NEK9//EGFR//GAS6//IGF2//WDR91//CALM3//DDX3X//IRS2//PARP6//TAOK1//ALS2//RICTOR//SOCS4//MNAT1
GO:0030234	enzyme regulator activity	Molecular function	99	1221	1093	18369	1.36265	0.000948853	0.0171306	3.0228	0.0905764	IRAK1//ANXA5//CDKN1A//TRIB3//WNK1//SPRY4//PPP1R2//LMTK2//CABIN1//PPP1R9B//ELFN2//C3//SPINT2//ANXA2//FURIN//CRIM1//PTTG1//ARF4//BCR//RCC1//DOCK1//NUCB1//SBF1//ITSN1//BCAR3//GBF1//CYTH2//SH2D3A//NET1//MCF2L//NGEF//PLEKHG3//DEF6//EPS8L1//RCC2//RGL3//ARFGEF3//DOCK6//ALS2//ARHGEF19//GPS1//TBCD//NRP1//ARHGAP29//DEPDC5//TBC1D5//ARHGAP11A//TBC1D4//SIPA1L3//TBC1D9//TBC1D1//GMIP//ARHGAP23//ARHGAP19//TBC1D1…
GO:0008138	protein tyrosine/serine/threonine phosphatase activity	Molecular function	9	44	1093	18369	3.4376	0.000968966	0.0172605	3.01369	0.00823422	DUSP4//DUSP6//DUSP8//DUSP16//SBF1//PTP4A2//CDC14B//SSH3//PTPMT1
GO:0016791	phosphatase activity	Molecular function	29	265	1093	18369	1.83915	0.00114726	0.0201017	2.94034	0.0265325	ALPP//INPP5B//PTPMT1//INPPL1//PTPN12//PTPRS//CTDP1//SSH3//DUSP16//PPP1CB//PPP2CB//CDC14B//PHLPP1//PDP1//DUSP4//DUSP6//DUSP8//PTPRA//PTPRF//PTPRJ//PTPRK//TNS2//PTP4A2//PTPRE//SBF1//CTDSP2//PSPH//NANP//ATP1A1
GO:0032182	ubiquitin-like protein binding	Molecular function	16	114	1093	18369	2.35874	0.00115856	0.0201017	2.93608	0.0146386	CBX4//SERBP1//BIRC2//HSPB1//NBR1//SMAD3//SQSTM1//RBCK1//GGA2//UBXN7//NPLOC4//ASCC2//TOM1L2//UBXN2A//TAB3//CUEDC1
GO:0043130	ubiquitin binding	Molecular function	14	94	1093	18369	2.50303	0.00129066	0.0221067	2.88919	0.0128088	BIRC2//HSPB1//NBR1//SMAD3//SQSTM1//RBCK1//GGA2//UBXN7//NPLOC4//ASCC2//TOM1L2//UBXN2A//TAB3//CUEDC1
GO:0030374	nuclear receptor coactivator activity	Molecular function	10	55	1093	18369	3.05564	0.00134631	0.0227679	2.87086	0.00914913	ACTN4//HMGA1//MED1//KDM1A//NCOA6//PPRC1//CCAR1//TRERF1//ZMIZ1//MED30
GO:0001784	phosphotyrosine residue binding	Molecular function	9	47	1093	18369	3.21818	0.00158694	0.0265019	2.79944	0.00823422	ABL2//CBL//CRKL//PFN1//PLCG2//SH3BP2//BCAR3//SH2D3A//SHF
GO:0044325	transmembrane transporter binding	Molecular function	17	129	1093	18369	2.21475	0.00167293	0.027384	2.77652	0.0155535	ACTN4//ANK3//CALM3//CDH5//FLNA//GRINA//KCNJ11//LYN//YWHAE//YWHAZ//HAP1//AKAP6//CHERP//NEDD4L//NPTN//PPP1R9B//RIMS4
GO:0017018	myosin phosphatase activity	Molecular function	12	76	1093	18369	2.65359	0.00168076	0.027384	2.77449	0.010979	DUSP4//DUSP6//DUSP8//PPP1CB//PPP2CB//CDC14B//CTDP1//CTDSP2//PHLPP1//SSH3//DUSP16//PTPMT1
GO:0031267	small GTPase binding	Molecular function	29	273	1093	18369	1.78526	0.00181065	0.029145	2.74216	0.0265325	RCC1//DOCK1//DVL2//DVL3//FLNA//KPNB1//MYO1C//PFN1//PRKCH//SOD1//TNFAIP1//LZTR1//PICALM//ULK1//KIF3B//CDC42BPB//OPTN//IPO7//TRIOBP//USP33//GGA2//EXPH5//RCC2//ALS2//EXOC4//INF2//FMNL2//WHAMM//RIMS4
GO:0106310	protein serine kinase activity	Molecular function	36	363	1093	18369	1.66671	0.0018686	0.0294142	2.72848	0.0329369	BCR//CDK3//CSNK1G3//DMPK//ERN1//GAK//MKNK2//IRAK1//MAP3K10//PDPK1//PRKACA//PRKCH//RPS6KA2//MAPKAPK3//ULK1//CDK13//RIPK1//DCLK1//MAPKAPK2//CDC42BPB//AATK//SPEG//LMTK2//MAST2//DSTYK//PRKD2//CDK12//RIPK4//TAOK1//WNK1//WNK2//STK40//NEK9//ALPK2//EIF2AK4//SBK3
GO:0019199	transmembrane receptor protein kinase activity	Molecular function	12	77	1093	18369	2.61912	0.0018855	0.0294142	2.72457	0.010979	EGFR//EPHA2//EPHB4//ERBB2//FGFR3//FGFR4//FGFRL1//MET//IGF1R//IGF2R//CRIM1//NRP1
GO:0008097	5S rRNA binding	Molecular function	4	10	1093	18369	6.72242	0.00195948	0.0294142	2.70786	0.00365965	RPL3//RPL5//RPL11//RRS1
GO:0008330	protein tyrosine/threonine phosphatase activity	Molecular function	4	10	1093	18369	6.72242	0.00195948	0.0294142	2.70786	0.00365965	DUSP4//DUSP6//DUSP8//DUSP16
GO:0032050	clathrin heavy chain binding	Molecular function	4	10	1093	18369	6.72242	0.00195948	0.0294142	2.70786	0.00365965	CLTA//CLTB//LDLR//PICALM
GO:0033550	MAP kinase tyrosine phosphatase activity	Molecular function	4	10	1093	18369	6.72242	0.00195948	0.0294142	2.70786	0.00365965	DUSP4//DUSP6//DUSP8//DUSP16
GO:0019838	growth factor binding	Molecular function	17	132	1093	18369	2.16441	0.00214869	0.0318961	2.66783	0.0155535	PXDN//IGF1R//IGF2R//FGFR3//FGFR4//GPC1//RPS19//FGFRL1//ITGB4//NRP1//HAP1//FURIN//COL6A1//EGFR//EPHA2//ERBB2//RHBDF2
GO:0001221	transcription coregulator binding	Molecular function	15	111	1093	18369	2.27109	0.00238483	0.0346319	2.62254	0.0137237	BCL6//CTBP1//ENO1//FAM89B//EHMT1//SMAD3//SMAD4//MED1//TRERF1//FLYWCH1//HMGA1//JUND//MYC//RXRA//SREBF1
GO:0005200	structural constituent of cytoskeleton	Molecular function	15	111	1093	18369	2.27109	0.00238483	0.0346319	2.62254	0.0137237	ACTG1//ANK3//LMNA//PLEC//PLS1//SPTBN1//SPTBN2//TUBB2A//CCDC6//ARPC1B//ACTR3//TUBA1B//TUBB4B//TUBGCP3//TUBA1C
GO:0030295	protein kinase activator activity	Molecular function	17	135	1093	18369	2.11632	0.00273274	0.0392574	2.5634	0.0155535	CDKN1A//EGFR//GAS6//IGF2//CALM3//DDX3X//IRS2//PARP6//TAOK1//ALS2//RICTOR//MNAT1//PDPK1//GPRC5A//RGCC//WNK1//NEK9
GO:0042608	T cell receptor binding	Molecular function	4	11	1093	18369	6.11129	0.00293494	0.0417136	2.5324	0.00365965	HLA-A//HLA-E//STOML2//EPS8L1
GO:0061629	RNA polymerase II-specific DNA-binding transcription factor binding	Molecular function	34	348	1093	18369	1.64197	0.00312819	0.0439922	2.50471	0.031107	ACTN4//JUND//SMAD3//MED1//PROX1//RXRA//TCF7L2//NCOA6//CTDP1//TRERF1//CEBPB//NCOR2//TOB2//MED30//HMGA1//JMJD1C//CALR//KDM1A//PDCD11//CDK5RAP3//ATF4//CRKL//CSNK2B//CTBP1//DNMT3A//GTF2A2//HSPB1//SMAD4//SRF//NKX2-1//HMGA2//UBXN7//HES6//ZFPM1
GO:0098641	cadherin binding involved in cell-cell adhesion	Molecular function	5	18	1093	18369	4.66834	0.0033005	0.0459319	2.48142	0.00457457	ANXA2//S100A11//PDLIM1//CDC42EP1//PKP3
GO:0043021	ribonucleoprotein complex binding	Molecular function	19	161	1093	18369	1.98332	0.00335163	0.0461627	2.47474	0.0173833	EEF2//EIF5A//BAG6//EIF3C//SERBP1//NAA15//EIF5AL1//RICTOR//NOMO3//DDX3X//EIF1//LARP1//NOLC1//UNK//SNRPB//HNRNPU//PQBP1//CD2BP2//DDX17
GO:0016922	nuclear receptor binding	Molecular function	17	138	1093	18369	2.07031	0.00344317	0.0469395	2.46304	0.0155535	MED1//NCOA6//SMAD3//TRERF1//CEBPB//NCOR2//RXRA//TOB2//MED30//ACTN4//HMGA1//JMJD1C//CALR//KDM1A//JUND//PROX1//TCF7L2
GO:0001091	RNA polymerase II general transcription initiation factor binding	Molecular function	6	26	1093	18369	3.87832	0.00360146	0.0476392	2.44352	0.00548948	FOXF2//NOLC1//ERCC1//CTDP1//HNRNPU//GTF2A2
GO:0008574	plus-end-directed microtubule motor activity	Molecular function	6	26	1093	18369	3.87832	0.00360146	0.0476392	2.44352	0.00548948	KIF1A//KIF5B//KIF3B//DNAL4//KIF1C//KIF19
GO:0048027	mRNA 5'-UTR binding	Molecular function	6	26	1093	18369	3.87832	0.00360146	0.0476392	2.44352	0.00548948	DDX3X//RPL5//IGF2BP2//CCT5//LARP1//LARP6
GO:0004722	protein serine/threonine phosphatase activity	Molecular function	13	94	1093	18369	2.32424	0.00369301	0.0481881	2.43262	0.0118939	CTDP1//CTDSP2//DUSP4//DUSP6//DUSP8//PPP1CB//PPP2CB//CDC14B//PHLPP1//SSH3//DUSP16//PTPMT1//PDP1
GO:0042578	phosphoric ester hydrolase activity	Molecular function	34	352	1093	18369	1.62331	0.00374654	0.0481881	2.42637	0.031107	ALPP//PDE7A//PLCG2//INPP5B//PTPMT1//INPPL1//PTPN12//PTPRS//CTDP1//SSH3//DUSP16//PPP1CB//PPP2CB//CDC14B//PHLPP1//PDP1//DUSP4//DUSP6//DUSP8//PTPRA//PTPRF//PTPRJ//PTPRK//TNS2//PTP4A2//SMPD1//SMPD4//PTPRE//SBF1//CTDSP2//ATP1A1//NANP//PSPH//PDE9A
GO:0140296	general transcription initiation factor binding	Molecular function	9	53	1093	18369	2.85386	0.00375117	0.0481881	2.42583	0.00823422	GTF2A2//FOXF2//NOLC1//ERCC1//CTDP1//HNRNPU//BRF1//YEATS2//ATF4
GO:1990841	promoter-specific chromatin binding	Molecular function	10	63	1093	18369	2.66763	0.00382934	0.0487238	2.41688	0.00914913	ATF4//DNMT1//ERCC1//HNRNPU//SMAD3//MECP2//POLR2A//MED1//TRIM28//KDM1A
GO:0017154	semaphorin receptor activity	Molecular function	4	12	1093	18369	5.60201	0.00419663	0.0528934	2.3771	0.00365965	MET//PLXNA1//NRP1//PLXNB2
GO:0019209	kinase activator activity	Molecular function	17	141	1093	18369	2.02626	0.00429977	0.0536869	2.36655	0.0155535	CDKN1A//PDPK1//GPRC5A//RGCC//WNK1//NEK9//EGFR//GAS6//IGF2//CALM3//DDX3X//IRS2//PARP6//TAOK1//ALS2//RICTOR//MNAT1
GO:0004386	helicase activity	Molecular function	18	153	1093	18369	1.97718	0.00437132	0.0540749	2.35939	0.0164684	DDX3X//XRCC6//MCM7//HFM1//DDX39A//DDX17//SNRNP200//DDX27//MCM3//MCM5//RFC2//WRNIP1//CHD1//CHD3//SMARCA2//SMARCA5//RAD54L2//EP400
GO:0097718	disordered domain specific binding	Molecular function	7	36	1093	18369	3.26784	0.00472962	0.0579704	2.32517	0.00640439	AP2A2//CALM3//FN1//HSPA1A//HSP90AB1//NUMA1//EZR
GO:0051019	mitogen-activated protein kinase binding	Molecular function	6	28	1093	18369	3.60129	0.0053242	0.0642319	2.27375	0.00548948	DUSP16//NBR1//PTPRJ//MAPKAPK3//MAPKAPK2//CDK5RAP3
GO:0005518	collagen binding	Molecular function	10	66	1093	18369	2.54637	0.00538471	0.0642319	2.26884	0.00914913	CD44//COL6A1//COL6A2//FN1//ITGA3//SMAD3//SMAD4//PPIB//SPARCL1//ADGRG1
GO:0097110	scaffold protein binding	Molecular function	10	66	1093	18369	2.54637	0.00538471	0.0642319	2.26884	0.00914913	ATP2B4//XRCC6//KRT8//LYN//PLCG2//PSAP//TCOF1//YWHAE//CACNA1H//CDC37
GO:0017017	MAP kinase tyrosine/serine/threonine phosphatase activity	Molecular function	4	13	1093	18369	5.17109	0.0057791	0.0667895	2.23814	0.00365965	DUSP4//DUSP6//DUSP8//DUSP16
GO:0034236	protein kinase A catalytic subunit binding	Molecular function	4	13	1093	18369	5.17109	0.0057791	0.0667895	2.23814	0.00365965	PRKAR2A//SOX9//EZR//PJA2
GO:0003727	single-stranded RNA binding	Molecular function	12	88	1093	18369	2.29173	0.00579909	0.0667895	2.23664	0.010979	PUS1//DDX3X//HNRNPU//PABPC1//PTBP1//HNRNPC//DAZAP1//DIS3L2//ILF3//SNRPC//CBX4//LONP1
GO:0008013	beta-catenin binding	Molecular function	12	88	1093	18369	2.29173	0.00579909	0.0667895	2.23664	0.010979	CDH5//DVL3//FOXO3//SMAD3//PTPRJ//PTPRK//PXN//SOX9//TBL1X//TCF7L2//KDM6B//BCL9L
GO:0044183	protein folding chaperone	Molecular function	10	67	1093	18369	2.50836	0.00600037	0.0683558	2.22182	0.00914913	HSPA1A//HSPA1B//HSP90AB1//HSP90B1//HYOU1//CCT5//HSPA14//CALR//HSPB1//DNAJB1
GO:0140097	catalytic activity, acting on DNA	Molecular function	25	245	1093	18369	1.7149	0.00603741	0.0683558	2.21915	0.0228728	ERCC1//DDX3X//XRCC6//MCM7//HFM1//RFC2//TERF2//DNMT1//DNMT3A//POLE//HMGA2//TOP1//BPTF//SMARCA2//SMARCA5//MYO18A//XRCC3//MCM3//MCM5//WRNIP1//CHD1//CHD3//RAD54L2//EP400//RSF1
GO:0035613	RNA stem-loop binding	Molecular function	5	21	1093	18369	4.00144	0.00675671	0.0758569	2.17026	0.00457457	DDX3X//CSDE1//DAZAP1//LARP6//RC3H1
GO:0008187	poly-pyrimidine tract binding	Molecular function	6	30	1093	18369	3.36121	0.00758321	0.0844264	2.12015	0.00548948	HNRNPC//DAZAP1//PABPC1//DIS3L2//HNRNPU//PTBP1
GO:0044548	S100 protein binding	Molecular function	4	14	1093	18369	4.80173	0.00771425	0.0851755	2.11271	0.00365965	ANXA2//S100A11//EZR//AHNAK
GO:0030276	clathrin binding	Molecular function	10	70	1093	18369	2.40086	0.00818002	0.0892994	2.08725	0.00914913	CLTA//CLTB//LDLR//PICALM//AP2A2//GAK//PIK3C2A//SYT7//SYT15//TOM1L2
GO:0140030	modification-dependent protein binding	Molecular function	19	175	1093	18369	1.82466	0.00822142	0.0892994	2.08505	0.0173833	BAG6//OPTN//UBQLN4//TNIP2//CHD1//BPTF//CBX4//MSL3//CBX1//WDR5//TDRD3//NPLOC4//SQSTM1//TAB3//BRD4//BRD9//LYN//PLCG2//YEATS2
GO:0005085	guanyl-nucleotide exchange factor activity	Molecular function	23	227	1093	18369	1.70281	0.00891183	0.0947909	2.05003	0.021043	ARF4//BCR//RCC1//DOCK1//NUCB1//SBF1//ITSN1//BCAR3//GBF1//CYTH2//SH2D3A//NET1//MCF2L//NGEF//PLEKHG3//DEF6//EPS8L1//RCC2//RGL3//ARFGEF3//DOCK6//ALS2//ARHGEF19
GO:0043425	bHLH transcription factor binding	Molecular function	6	31	1093	18369	3.25278	0.00893986	0.0947909	2.04867	0.00548948	KLF5//KDM1A//ID3//SMAD3//MAP3K10//SOX9
GO:0048019	receptor antagonist activity	Molecular function	6	31	1093	18369	3.25278	0.00893986	0.0947909	2.04867	0.00548948	PXDN//LRPAP1//DKK2//MTRNR2L2//MTRNR2L8//MTRNR2L12
GO:0031491	nucleosome binding	Molecular function	10	71	1093	18369	2.36705	0.00902752	0.0949667	2.04443	0.00914913	RCC1//HNRNPC//HMGA2//MBD3//MLLT6//SUPT6H//SMARCA5//SUPT16H//CABIN1//HP1BP3
GO:0140662	ATP-dependent protein folding chaperone	Molecular function	7	41	1093	18369	2.86932	0.00984488	0.100189	2.00679	0.00640439	HSPA1A//HSPA1B//HSP90AB1//HSP90B1//HYOU1//CCT5//HSPA14
GO:0042809	nuclear vitamin D receptor binding	Molecular function	4	15	1093	18369	4.48161	0.010031	0.100189	1.99865	0.00365965	MED1//RXRA//TOB2//MED30
GO:0140776	protein-containing complex destabilizing activity	Molecular function	4	15	1093	18369	4.48161	0.010031	0.100189	1.99865	0.00365965	HSPA1A//HSPA1B//NSF//CLPB
GO:1990226	histone methyltransferase binding	Molecular function	4	15	1093	18369	4.48161	0.010031	0.100189	1.99865	0.00365965	HSP90AB1//NOP56//CBX1//PAXBP1
GO:0009931	calcium-dependent protein serine/threonine kinase activity	Molecular function	5	23	1093	18369	3.65349	0.0101239	0.100189	1.99465	0.00457457	PRKCH//PRKD2//MKNK2//MAPKAPK3//MAPKAPK2
GO:0017116	single-stranded DNA helicase activity	Molecular function	5	23	1093	18369	3.65349	0.0101239	0.100189	1.99465	0.00457457	MCM3//MCM5//MCM7//RFC2//WRNIP1
GO:0017134	fibroblast growth factor binding	Molecular function	5	23	1093	18369	3.65349	0.0101239	0.100189	1.99465	0.00457457	FGFR3//FGFR4//GPC1//RPS19//FGFRL1
GO:0140103	catalytic activity, acting on a glycoprotein	Molecular function	5	23	1093	18369	3.65349	0.0101239	0.100189	1.99465	0.00457457	FUT8//MGAT4B//MGAT2//B4GALNT4//POMGNT1
GO:0030547	signaling receptor inhibitor activity	Molecular function	7	42	1093	18369	2.80101	0.0112226	0.110246	1.94991	0.00640439	PXDN//LY6E//LRPAP1//DKK2//MTRNR2L2//MTRNR2L8//MTRNR2L12
GO:0098772	molecular function regulator activity	Molecular function	142	1989	1093	18369	1.19983	0.0113865	0.111039	1.94361	0.129918	PFN1//SIL1//DNAJB1//RAB1B//IRAK1//ANXA5//CDKN1A//TRIB3//WNK1//SPRY4//PPP1R2//LMTK2//CABIN1//PPP1R9B//ELFN2//C3//SPINT2//ANXA2//FURIN//CRIM1//PTTG1//ARF4//BCR//RCC1//DOCK1//NUCB1//SBF1//ITSN1//BCAR3//GBF1//CYTH2//SH2D3A//NET1//MCF2L//NGEF//PLEKHG3//DEF6//EPS8L1//RCC2//RGL3//ARFGEF3//DOCK6//ALS2//ARHGEF19//GPS1//TBCD//NRP1//ARHGAP29//DEPDC5//TBC1D5//ARHGAP11A//TBC1D4//SIPA1L3//TBC1D9//TBC1D1//GMIP/…
GO:0010857	calcium-dependent protein kinase activity	Molecular function	5	24	1093	18369	3.50126	0.0121746	0.114544	1.91454	0.00457457	PRKCH//PRKD2//MKNK2//MAPKAPK3//MAPKAPK2
GO:0042974	nuclear retinoic acid receptor binding	Molecular function	5	24	1093	18369	3.50126	0.0121746	0.114544	1.91454	0.00457457	HMGA1//NCOR2//NCOA6//ACTN4//MED1
GO:0050750	low-density lipoprotein particle receptor binding	Molecular function	5	24	1093	18369	3.50126	0.0121746	0.114544	1.91454	0.00457457	APOE//HSPG2//LRPAP1//HSP90B1//PICALM
GO:0055106	ubiquitin-protein transferase regulator activity	Molecular function	5	24	1093	18369	3.50126	0.0121746	0.114544	1.91454	0.00457457	PEX12//RPL5//RPL11//RPS15//TRIB3
GO:0070530	K63-linked polyubiquitin modification-dependent protein binding	Molecular function	5	24	1093	18369	3.50126	0.0121746	0.114544	1.91454	0.00457457	SQSTM1//OPTN//NPLOC4//TNIP2//TAB3
GO:0017110	nucleoside diphosphate phosphatase activity	Molecular function	4	16	1093	18369	4.20151	0.0127552	0.119168	1.89431	0.00365965	ENTPD6//ENTPD5//SLC25A42//NUDT16
GO:0016667	oxidoreductase activity, acting on a sulfur group of donors	Molecular function	8	54	1093	18369	2.48978	0.0139212	0.129158	1.85632	0.0073193	GSR//NXN//TXN2//P4HB//IFI30//QSOX2//SRXN1//PGK1
GO:0015035	protein-disulfide reductase activity	Molecular function	6	34	1093	18369	2.96577	0.014039	0.129353	1.85266	0.00548948	GSR//NXN//QSOX2//PGK1//P4HB//TXN2
GO:0001618	virus receptor activity	Molecular function	10	77	1093	18369	2.1826	0.0155981	0.141762	1.80693	0.00914913	BSG//CD55//DAG1//EGFR//EPHA2//HSPA1A//HSPA1B//LDLR//SLC1A5//SLC7A1
GO:0046332	SMAD binding	Molecular function	10	77	1093	18369	2.1826	0.0155981	0.141762	1.80693	0.00914913	SMAD3//SMAD4//MEN1//RGCC//SKI//HMGA2//TOB1//IPO7//ZMIZ1//SKOR2
GO:0005001	transmembrane receptor protein tyrosine phosphatase activity	Molecular function	4	17	1093	18369	3.95436	0.0159091	0.142648	1.79835	0.00365965	PTPRA//PTPRE//PTPRF//PTPRK
GO:0019198	transmembrane receptor protein phosphatase activity	Molecular function	4	17	1093	18369	3.95436	0.0159091	0.142648	1.79835	0.00365965	PTPRA//PTPRE//PTPRF//PTPRK
GO:0140272	exogenous protein binding	Molecular function	10	78	1093	18369	2.15462	0.0169695	0.150141	1.77033	0.00914913	BSG//CD55//DAG1//EGFR//EPHA2//HSPA1A//HSPA1B//LDLR//SLC1A5//SLC7A1
GO:0008139	nuclear localization sequence binding	Molecular function	5	26	1093	18369	3.23193	0.017082	0.150141	1.76746	0.00457457	KPNB1//NUP214//NOLC1//POM121//POM121C
GO:0019789	SUMO transferase activity	Molecular function	5	26	1093	18369	3.23193	0.017082	0.150141	1.76746	0.00457457	CBX4//ZMIZ1//SUMO2//TRIM28//TOPORS
GO:0005178	integrin binding	Molecular function	16	151	1093	18369	1.78077	0.017914	0.155503	1.74681	0.0146386	ACTN4//DST//CALR//FN1//IGF2//ITGA3//ITGB4//LAMA5//LYN//MYH9//NF2//P4HB//PPIA//SEMA7A//ISG15//NISCH
GO:0016787	hydrolase activity	Molecular function	165	2379	1093	18369	1.16561	0.0179453	0.155503	1.74605	0.150961	ERCC1//RPP40//POLRMT//ANGEL1//DIS3L2//TSEN54//SIAE//UPB1//PAFAH1B3//ARF4//ARL4D//RHOB//DDX3X//DNM1//DNM2//EEF1A2//EEF2//GNAI3//GNB1//GNB2//GNL1//GSPT1//DRG1//RAB2A//TUBB2A//EIF5B//MFN2//TUBA1B//TUBB4B//HBS1L//RAB21//RABL6//RAB1B//GFM1//RAB12//IDUA//ACOT8//AHCY//ALPP//CAT//APMAP//PDE7A//CAD//FURIN//PSMB5//SPG7//LONP1//DNPEP//DPP9//ASPRV1//USP7//USP33//USP24//USP28//USP42//USP30//CAPN2//CAPNS1//MMP…
GO:0008353	RNA polymerase II CTD heptapeptide repeat kinase activity	Molecular function	3	10	1093	18369	5.04181	0.0183893	0.155503	1.73544	0.00274474	CDK13//BRD4//CDK12
GO:0047134	protein-disulfide reductase (NAD(P)) activity	Molecular function	3	10	1093	18369	5.04181	0.0183893	0.155503	1.73544	0.00274474	GSR//NXN//PGK1
GO:0043531	ADP binding	Molecular function	6	36	1093	18369	2.80101	0.0183903	0.155503	1.73541	0.00548948	ERN1//MYH9//PGK1//LONP1//MIEF1//MYO18A
GO:0140658	ATP-dependent chromatin remodeler activity	Molecular function	6	36	1093	18369	2.80101	0.0183903	0.155503	1.73541	0.00548948	SMARCA5//RSF1//CHD1//CHD3//RAD54L2//EP400
GO:0043565	sequence-specific DNA binding	Molecular function	114	1588	1093	18369	1.20648	0.019343	0.16091	1.71348	0.1043	ATF4//CEBPB//CHD3//FOXO3//XRCC6//FOXK2//JUND//SMAD3//SMAD4//MEN1//PROX1//RXRA//SMARCA2//SOX4//SOX12//TBL1X//TCF7L2//NKX2-1//HMGA2//CBX4//BRD4//ZNF281//ARID4B//FOXK1//ACTN4//ENO1//FOXF2//FOXM1//HOXC8//MXI1//SNAI1//SREBF1//TFAP2C//MLXIP//TFAP2D//KLF5//CEBPG//DNMT3A//EGR3//NR2F6//BPTF//FOXD2//HMGA1//HNRNPU//HOXB9//MAF//MAFG//MYC//NFATC3//NFE2L1//NFIC//NFKB2//NPAS2//POU3F2//POU3F3//POU3F4//SAFB//SKI/…
GO:0005346	purine ribonucleotide transmembrane transporter activity	Molecular function	4	18	1093	18369	3.73468	0.0195116	0.16091	1.70971	0.00365965	SLC25A17//SLC25A42//SLC25A6//SLC19A1
GO:0008301	DNA binding, bending	Molecular function	4	18	1093	18369	3.73468	0.0195116	0.16091	1.70971	0.00365965	HMGB3//HMGA1//TOP1//HMGA2
GO:0033549	MAP kinase phosphatase activity	Molecular function	4	18	1093	18369	3.73468	0.0195116	0.16091	1.70971	0.00365965	DUSP4//DUSP6//DUSP8//DUSP16
GO:0051087	chaperone binding	Molecular function	12	104	1093	18369	1.93916	0.0206203	0.16802	1.68571	0.010979	BIRC2//ATP1A1//CALR//FN1//GAK//DNAJB1//SOD1//TBCD//SLC25A17//CDC37//GET4//FNIP2
GO:0019787	ubiquitin-like protein transferase activity	Molecular function	39	467	1093	18369	1.4035	0.0206252	0.16802	1.6856	0.0356816	BIRC2//CBL//UBE2K//LMO7//PEX12//TNFAIP1//UBE2H//TRIM25//PJA2//HUWE1//TRIM28//TOPORS//RBCK1//NEDD4L//FBXO2//TRIM62//RNF130//RNF213//RNF123//CBLL1//ZNRF3//TRIM4//RC3H1//RNF187//SUMO2//CBX4//UBE4B//CUL9//MKRN1//IRF2BP1//MEX3C//CCAR1//KCMF1//MED30//TRIM41//LONRF2//RNF215//UBE2J2//ZMIZ1
GO:0003678	DNA helicase activity	Molecular function	8	58	1093	18369	2.31807	0.0208453	0.168784	1.68099	0.0073193	MCM3//MCM5//MCM7//RFC2//WRNIP1//DDX3X//XRCC6//HFM1
GO:0043236	laminin binding	Molecular function	5	28	1093	18369	3.00108	0.0231465	0.185172	1.63551	0.00457457	DAG1//PXDN//GPC1//ITGA3//BCAM
GO:0043548	phosphatidylinositol 3-kinase binding	Molecular function	5	28	1093	18369	3.00108	0.0231465	0.185172	1.63551	0.00457457	CBL//DNM2//CALM3//IGF1R//IRS2
GO:0016209	antioxidant activity	Molecular function	10	82	1093	18369	2.04952	0.0233558	0.185734	1.6316	0.00914913	CAT//GSR//GPX4//HBE1//PTGS1//PXDN//SOD1//NXN//SRXN1//APOE
GO:0030506	ankyrin binding	Molecular function	4	19	1093	18369	3.53811	0.023578	0.186391	1.62749	0.00365965	FLNC//KCNJ11//PLEC//SPTBN1
GO:0005347	ATP transmembrane transporter activity	Molecular function	3	11	1093	18369	4.58347	0.0241847	0.188951	1.61646	0.00274474	SLC25A6//SLC25A17//SLC25A42
GO:0019215	intermediate filament binding	Molecular function	3	11	1093	18369	4.58347	0.0241847	0.188951	1.61646	0.00274474	EPPK1//FAM83H//NES
GO:0005080	protein kinase C binding	Molecular function	7	49	1093	18369	2.40086	0.0249902	0.19411	1.60223	0.00640439	FLNA//HSPB1//MARCKS//SDC4//YWHAG//SQSTM1//PRKD2
GO:0043539	protein serine/threonine kinase activator activity	Molecular function	9	72	1093	18369	2.10075	0.0265118	0.202216	1.57656	0.00823422	MNAT1//CALM3//DDX3X//IGF2//IRS2//PARP6//TAOK1//ALS2//RICTOR
GO:0015036	disulfide oxidoreductase activity	Molecular function	6	39	1093	18369	2.58554	0.0265135	0.202216	1.57653	0.00548948	GSR//NXN//P4HB//TXN2//QSOX2//PGK1
GO:0051787	misfolded protein binding	Molecular function	5	29	1093	18369	2.89759	0.0266393	0.202216	1.57448	0.00457457	HSPA1A//HSPA1B//BAG6//EDEM1//HSPA14
GO:0070325	lipoprotein particle receptor binding	Molecular function	5	29	1093	18369	2.89759	0.0266393	0.202216	1.57448	0.00457457	APOE//HSPG2//LRPAP1//HSP90B1//PICALM
GO:1990782	protein tyrosine kinase binding	Molecular function	13	121	1093	18369	1.80561	0.0278782	0.209374	1.55474	0.0118939	IRS2//SH2B3//CBL//GAS6//YWHAG//EIF3A//SQSTM1//TOB1//PITPNM2//CDH5//JUP//PLCG2//PRR7
GO:0016757	glycosyltransferase activity	Molecular function	24	266	1093	18369	1.51633	0.0278956	0.209374	1.55446	0.0219579	POMT1//ST6GALNAC4//ST8SIA6//B4GALT3//B4GALT5//PARP6//HPRT1//QPRT//OSTC//STT3B//PYGL//OGT//MGAT4B//A4GALT//POMGNT1//B4GALNT4//POFUT1//FUT8//MGAT2//B3GAT3//XYLT2//GBA2//CHPF2//ARF4
GO:0001217	DNA-binding transcription repressor activity	Molecular function	27	308	1093	18369	1.47326	0.0285608	0.213048	1.54423	0.0247027	BCL6//CEBPB//ENO1//NR2F6//FOXO3//HIC1//FOXK2//MXI1//MYC//NFATC3//PROX1//SKI//SNAI1//SREBF2//TFAP2C//LRRFIP1//ZNF281//ZBTB32//ZNF219//FEZF2//HES6//ZGPAT//ZNF566//NACC1//FOXP4//FOXK1//SMAD3
GO:0043022	ribosome binding	Molecular function	9	73	1093	18369	2.07198	0.0287041	0.213048	1.54206	0.00823422	EEF2//EIF5A//BAG6//EIF3C//SERBP1//NAA15//EIF5AL1//RICTOR//NOMO3
GO:0098631	cell adhesion mediator activity	Molecular function	8	62	1093	18369	2.16852	0.0299136	0.214646	1.52413	0.0073193	BCAM//JUP//PALLD//ANXA2//S100A11//PDLIM1//CDC42EP1//PKP3
GO:0003743	translation initiation factor activity	Molecular function	7	51	1093	18369	2.30671	0.0304279	0.214646	1.51673	0.00640439	EIF4G1//EIF3A//EIF3C//EIF4G3//EIF2S2//EIF5B//EIF1
GO:0051018	protein kinase A binding	Molecular function	7	51	1093	18369	2.30671	0.0304279	0.214646	1.51673	0.00640439	PRKAR2A//SOX9//EZR//PJA2//PRKACA//AKAP6//AKAP12
GO:0098632	cell-cell adhesion mediator activity	Molecular function	7	51	1093	18369	2.30671	0.0304279	0.214646	1.51673	0.00640439	JUP//ANXA2//S100A11//PDLIM1//CDC42EP1//PKP3//PALLD
GO:0032452	histone demethylase activity	Molecular function	5	30	1093	18369	2.80101	0.0304505	0.214646	1.51641	0.00457457	KDM5C//KDM1A//JMJD1C//KDM6B//FBXL19
GO:0140457	protein demethylase activity	Molecular function	5	30	1093	18369	2.80101	0.0304505	0.214646	1.51641	0.00457457	KDM5C//KDM1A//KDM6B//FBXL19//JMJD1C
GO:0042393	histone binding	Molecular function	22	241	1093	18369	1.53416	0.0305267	0.214646	1.51532	0.0201281	CHD1//BPTF//CBX4//MSL3//CBX1//WDR5//TDRD3//BRD4//BRD9//RCC1//CHD3//MLLT6//SMARCA2//SUPT6H//TBL1X//CHAF1B//SMARCA5//MCM3AP//IPO7//RSF1//SBNO1//YEATS2
GO:0005198	structural molecule activity	Molecular function	62	820	1093	18369	1.2707	0.0306426	0.214646	1.51367	0.0567246	RPL3//RPL5//RPL9//RPL11//RPL23A//RPL29//RPL35A//RPS5//RPS9//RPS15//RPS19//ACTG1//ANK3//LMNA//PLEC//PLS1//SPTBN1//SPTBN2//TUBB2A//CCDC6//ARPC1B//ACTR3//TUBA1B//TUBB4B//TUBGCP3//TUBA1C//COL11A2//DPT//FN1//LAMA5//MUC3A//ZP3//PXDN//COL18A1//COL27A1//DAG1//TPM2//MYL9//NUP214//POM121//NDC1//POM121C//COL6A1//COL6A2//HSPG2//KRT10//CENPA//HMGA1//AHNAK//APOE//DST//CLTA//CLTB//COPB1//GNL1//JUP//NUMA1//PSMD1…
GO:0000995	RNA polymerase III general transcription initiation factor activity	Molecular function	3	12	1093	18369	4.20151	0.0308473	0.214646	1.51078	0.00274474	BRF1//GTF3C1//SNAPC4
GO:0008179	adenylate cyclase binding	Molecular function	3	12	1093	18369	4.20151	0.0308473	0.214646	1.51078	0.00274474	CALM3//AKAP6//AKAP12
GO:0016668	oxidoreductase activity, acting on a sulfur group of donors, NAD(P) as acceptor	Molecular function	3	12	1093	18369	4.20151	0.0308473	0.214646	1.51078	0.00274474	GSR//NXN//PGK1
GO:0030955	potassium ion binding	Molecular function	3	12	1093	18369	4.20151	0.0308473	0.214646	1.51078	0.00274474	ATP1A1//KCNJ11//DRG1
GO:0004842	ubiquitin-protein transferase activity	Molecular function	36	438	1093	18369	1.38132	0.0311844	0.215867	1.50606	0.0329369	UBE2K//UBE4B//BIRC2//CBL//TRIM25//PJA2//HUWE1//TOPORS//CUL9//NEDD4L//MKRN1//IRF2BP1//FBXO2//MEX3C//TRIM62//CCAR1//RNF130//KCMF1//RNF213//CBLL1//ZNRF3//TRIM4//MED30//TRIM41//RC3H1//LONRF2//RNF215//UBE2H//UBE2J2//LMO7//PEX12//TNFAIP1//TRIM28//RBCK1//RNF123//RNF187
GO:0000295	adenine nucleotide transmembrane transporter activity	Molecular function	4	21	1093	18369	3.20115	0.033147	0.227099	1.47956	0.00365965	SLC25A17//SLC25A42//SLC25A6//SLC19A1
GO:0003841	1-acylglycerol-3-phosphate O-acyltransferase activity	Molecular function	4	21	1093	18369	3.20115	0.033147	0.227099	1.47956	0.00365965	LPGAT1//AGPAT1//AGPAT3//GPAT4
GO:0051287	NAD binding	Molecular function	7	52	1093	18369	2.26235	0.0334233	0.227824	1.47595	0.00640439	ALDH1A3//ALDH1B1//CTBP1//IDH1//IDH3G//UGDH//PHGDH
GO:0061659	ubiquitin-like protein ligase activity	Molecular function	29	341	1093	18369	1.42925	0.0338762	0.229739	1.47011	0.0265325	UBE2K//UBE4B//BIRC2//CBL//TRIM25//PJA2//HUWE1//TOPORS//CUL9//NEDD4L//MKRN1//IRF2BP1//FBXO2//MEX3C//TRIM62//CCAR1//RNF130//KCMF1//RNF213//CBLL1//ZNRF3//TRIM4//MED30//TRIM41//RC3H1//LONRF2//RNF215//CBX4//ZMIZ1
GO:0030971	receptor tyrosine kinase binding	Molecular function	9	76	1093	18369	1.99019	0.0360362	0.24282	1.44326	0.00823422	IRS2//SH2B3//CBL//GAS6//YWHAG//EIF3A//SQSTM1//TOB1//PITPNM2
GO:0033218	amide binding	Molecular function	33	400	1093	18369	1.3865	0.0361686	0.24282	1.44167	0.0301921	SCP2//APOE//GRIA3//HSPG2//LDLR//LRPAP1//PICALM//CLSTN1//FBXO2//ITM2C//SLC19A1//KPNB1//NUP214//NOLC1//POM121//POM121C//PPIA//PPIB//GRIN2D//FASN//CALR//CLTA//CLTB//HSP90AB1//FURIN//RXRA//DHCR24//HLA-A//HLA-E//IGF1R//CLN8//VDAC2//PSAP
GO:0031386	protein tag	Molecular function	3	13	1093	18369	3.87832	0.0383678	0.249538	1.41603	0.00274474	SUMO2//UBB//ISG15
GO:0034595	phosphatidylinositol phosphate 5-phosphatase activity	Molecular function	3	13	1093	18369	3.87832	0.0383678	0.249538	1.41603	0.00274474	INPP5B//PTPMT1//INPPL1
GO:0035259	nuclear glucocorticoid receptor binding	Molecular function	3	13	1093	18369	3.87832	0.0383678	0.249538	1.41603	0.00274474	CEBPB//SMAD3//NCOR2
GO:0045295	gamma-catenin binding	Molecular function	3	13	1093	18369	3.87832	0.0383678	0.249538	1.41603	0.00274474	PTPRJ//PTPRK//TCF7L2
GO:0050998	nitric-oxide synthase binding	Molecular function	3	13	1093	18369	3.87832	0.0383678	0.249538	1.41603	0.00274474	ATP2B4//CALM3//DNM2
GO:0035014	phosphatidylinositol 3-kinase regulator activity	Molecular function	4	22	1093	18369	3.05564	0.0386634	0.249538	1.4127	0.00365965	IGF2//IRS2//SOCS4//WDR91
GO:0042171	lysophosphatidic acid acyltransferase activity	Molecular function	4	22	1093	18369	3.05564	0.0386634	0.249538	1.4127	0.00365965	LPGAT1//AGPAT1//AGPAT3//GPAT4
GO:0071617	lysophospholipid acyltransferase activity	Molecular function	4	22	1093	18369	3.05564	0.0386634	0.249538	1.4127	0.00365965	LPGAT1//AGPAT1//AGPAT3//GPAT4
GO:0001227	DNA-binding transcription repressor activity, RNA polymerase II-specific	Molecular function	26	303	1093	18369	1.4421	0.0390071	0.250546	1.40886	0.0237877	BCL6//CEBPB//ENO1//NR2F6//FOXO3//HIC1//FOXK2//MXI1//MYC//NFATC3//PROX1//SKI//SNAI1//SREBF2//TFAP2C//LRRFIP1//ZNF281//ZBTB32//ZNF219//FEZF2//HES6//ZGPAT//ZNF566//NACC1//FOXP4//FOXK1
GO:0005102	signaling receptor binding	Molecular function	104	1478	1093	18369	1.18256	0.0395867	0.253052	1.40245	0.095151	FLNA//GNAI3//HSPA1A//HSPA1B//ITGB4//USP33//IRS2//SH2B3//NPTN//DVL2//DVL3//WNT5B//ZNRF3//JAG2//NCOR2//TGFB1//RIPK1//INHBB//LIF//TNFSF11//TNFSF9//CRLF1//AIMP1//GDF15//FAM3C//TYK2//PXDN//ARF4//IGF1R//IGF2//YWHAG//SMAD3//ERN1//LYN//PTPRJ//FADD//SPRED1//ACTN4//DST//CALR//FN1//ITGA3//LAMA5//MYH9//NF2//P4HB//PPIA//SEMA7A//ISG15//NISCH//METRN//OSGIN2//NENF//OSGIN1//NBL1//SEMA3F//SEMA4G//CBL//GAS6//EIF3A/…
GO:0003774	cytoskeletal motor activity	Molecular function	12	115	1093	18369	1.75367	0.0408966	0.26018	1.38831	0.010979	MYH9//MYO1C//MYO5C//MYH14//KIF5B//KIF3B//DNAL4//KIF4A//DYNC1H1//KIF1A//KIF1C//KIF19
GO:0031593	polyubiquitin modification-dependent protein binding	Molecular function	7	55	1093	18369	2.13895	0.0435634	0.274532	1.36088	0.00640439	NPLOC4//UBQLN4//SQSTM1//OPTN//TNIP2//TAB3//BAG6
GO:0050840	extracellular matrix binding	Molecular function	7	55	1093	18369	2.13895	0.0435634	0.274532	1.36088	0.00640439	DAG1//GPC1//ITGA3//BCAM//PXDN//SPARCL1//ADGRG1
GO:0030515	snoRNA binding	Molecular function	5	33	1093	18369	2.54637	0.0438579	0.27509	1.35795	0.00457457	NOLC1//BYSL//NOP56//UTP6//NUDT16
GO:0000287	magnesium ion binding	Molecular function	20	223	1093	18369	1.50727	0.0441414	0.275574	1.35515	0.0182983	ABL2//ALPP//ENO1//ENO3//ERN1//FARSA//HPRT1//IDH1//IDH3G//FOXK2//PRKACA//PSPH//RPS6KA2//TKT//CDC42BPB//MAST2//ATP11A//XYLT2//DIS3L2//NUDT16
GO:0030695	GTPase regulator activity	Molecular function	39	495	1093	18369	1.32411	0.0449715	0.278157	1.34706	0.0356816	ARF4//BCR//RCC1//DOCK1//NUCB1//SBF1//ITSN1//BCAR3//GBF1//CYTH2//SH2D3A//NET1//MCF2L//NGEF//PLEKHG3//DEF6//EPS8L1//RCC2//RGL3//ARFGEF3//DOCK6//ALS2//ARHGEF19//GPS1//TBCD//NRP1//ARHGAP29//DEPDC5//TBC1D5//ARHGAP11A//TBC1D4//SIPA1L3//TBC1D9//TBC1D1//GMIP//ARHGAP23//ARHGAP19//TBC1D16//IPO7
GO:0060589	nucleoside-triphosphatase regulator activity	Molecular function	39	495	1093	18369	1.32411	0.0449715	0.278157	1.34706	0.0356816	ARF4//BCR//RCC1//DOCK1//NUCB1//SBF1//ITSN1//BCAR3//GBF1//CYTH2//SH2D3A//NET1//MCF2L//NGEF//PLEKHG3//DEF6//EPS8L1//RCC2//RGL3//ARFGEF3//DOCK6//ALS2//ARHGEF19//GPS1//TBCD//NRP1//ARHGAP29//DEPDC5//TBC1D5//ARHGAP11A//TBC1D4//SIPA1L3//TBC1D9//TBC1D1//GMIP//ARHGAP23//ARHGAP19//TBC1D16//IPO7
GO:0019888	protein phosphatase regulator activity	Molecular function	10	92	1093	18369	1.82674	0.0465716	0.283765	1.33188	0.00914913	PPP1R2//LMTK2//CABIN1//PPP1R9B//ELFN2//DMPK//PDP1//CALM3//PPP2R5E//B3GAT3
GO:0005161	platelet-derived growth factor receptor binding	Molecular function	3	14	1093	18369	3.60129	0.0467278	0.283765	1.33042	0.00274474	ERN1//LYN//PTPRJ
GO:0008494	translation activator activity	Molecular function	3	14	1093	18369	3.60129	0.0467278	0.283765	1.33042	0.00274474	GCN1//LARP1//PABPC1
GO:0015926	glucosidase activity	Molecular function	3	14	1093	18369	3.60129	0.0467278	0.283765	1.33042	0.00274474	GAA//GBA2//GANAB
GO:0019843	rRNA binding	Molecular function	8	68	1093	18369	1.97718	0.0480747	0.290623	1.31808	0.0073193	RPL3//RPL5//RPL11//RRS1//RPL9//RPL23A//RPS5//RPS9
