# Supplementary material for: Overview of distinct 8-oxoguanine profiles of messenger RNA in normal and senescent cancer cells
Source: Front Cell Dev Biol. 2025 Feb 28;13:1443888. doi: 10.3389/fcell.2025.1443888 (PMC11906479; doi:10.3389/fcell.2025.1443888)
Supplement: Supplementary file 1 [file DataSheet1.zip › Supplementary/GO/Up BP_result(Human).xls]

## Sheet: BP
#Column "GO.ID" stands for the ID of gene ontology term
#Column "Term" stands for the name of gene ontology term
#Column "Ontology" stands for the ontology of GOID belongs to
#Column "Count" stands for the number of DE genes associated with the listed GOID
#Column "Pop.Hits" stands for the number of background population genes associated with the listed GOID
#Column "List.Total" stands for the total number of DE genes
#Column "Pop.Total" stands for the total number of background population genes
#Column "Fold.Enrichment" stands for the Fold Enrichment value of the GOID, it equals (Count/Pop.Hits)/(List.Total/Pop.Total)
#Column "Pvalue" stands for the significance testing value of the GOID
#Column "FDR" stands for the false discovery rate of the GOID, using Benjamini & Hochberg (1995) method
#Column "Enrichment.Score" stands for the Enrichment Score value of the GOID, it equals (-log10(Pvalue))
#Column "Gene.Ratio" stands for the Gene Ratio value genes associated with the GOID, it equals (Count/List.Total)
#Column "GENES" stands for the DE genes associated with the GOID
GO.ID	Term	Ontology	Count	Pop.Hits	List.Total	Pop.Total	Fold.Enrichment	Pvalue	FDR	Enrichment.Score	Gene.Ratio	GENES
GO:0071840	cellular component organization or biogenesis	Biological process	62	6550	107	18614	1.64667	1.23288e-06	0.00857348	5.90908	0.579439	TRAF7//NPM1//TUBB3//TUBB//PRPF19//PRKDC//TSR1//RPL35//EIF3B//SFN//ETF1//DSP//CBX3//JMJD1C//BRD2//SMARCC1//MTA1//SRCAP//DDX10//DDX47//PICALM//VAMP3//TPM4//TMSB10//CKAP5//CSNK1D//RAB8A//TLN1//FN1//ITGA6//KIF3B//KPNB1//CDKN1B//LRP1//HSPA5//ITGA3//AP3S2//ARHGEF4//FLNB//SSH2//CSNK2A1//CDC42BPA//MYH14//RPS3//NOCT//SUPT6H//NIP7//RPS9//HSPA8//CREBZF//HNRNPK//CRABP2//CAPN2//PTPN23//WDR11//PLAUR//CDC34//SD…
GO:0008380	RNA splicing	Biological process	13	466	107	18614	4.85303	2.73728e-06	0.00951753	5.56268	0.121495	PRPF19//HNRNPF//HNRNPK//HSPA8//U2AF2//SRRM2//SLC38A2//AHNAK//NCL//SUPT6H//TCERG1//ZC3H13//DDX47
GO:0033120	positive regulation of RNA splicing	Biological process	5	46	107	18614	18.909	6.49183e-06	0.0150481	5.18763	0.046729	HSPA8//NCL//PRPF19//U2AF2//SLC38A2
GO:0043484	regulation of RNA splicing	Biological process	8	182	107	18614	7.64671	1.02353e-05	0.0173419	4.9899	0.0747664	U2AF2//SLC38A2//HNRNPK//HSPA8//NCL//PRPF19//HNRNPF//AHNAK
GO:0007565	female pregnancy	Biological process	8	187	107	18614	7.44225	1.2469e-05	0.0173419	4.90417	0.0747664	NR2F2//BSG//CTSB//CITED2//ITGA3//SMURF2//CAPN2//SLC38A2
GO:0140694	non-membrane-bounded organelle assembly	Biological process	11	390	107	18614	4.90664	1.51961e-05	0.0176123	4.81827	0.102804	TRAF7//NOCT//PRKDC//NPM1//NIP7//CSNK1D//RPS3//TUBB//KPNB1//KIF3B//CDS1
GO:0044085	cellular component biogenesis	Biological process	37	3276	107	18614	1.96478	1.79676e-05	0.0178495	4.74551	0.345794	TRAF7//NPM1//PRPF19//PRKDC//TSR1//RPL35//EIF3B//BRD2//DDX10//DDX47//CSNK1D//TLN1//FN1//ITGA6//ARHGEF4//SSH2//CDKN1B//RPS3//HSPA5//NOCT//VAMP3//NIP7//RPS9//TMSB10//HSPA8//CKAP5//PICALM//TUBB//RAB8A//KIF3B//PTPN23//WDR11//CDC34//KPNB1//CDS1//GDI2//AP3S2
GO:0044703	multi-organism reproductive process	Biological process	8	207	107	18614	6.72319	2.59573e-05	0.0185969	4.58574	0.0747664	NR2F2//CAPN2//SLC38A2//BSG//CTSB//CITED2//ITGA3//SMURF2
GO:0060135	maternal process involved in female pregnancy	Biological process	5	61	107	18614	14.2592	2.63127e-05	0.0185969	4.57983	0.046729	NR2F2//BSG//CTSB//CITED2//ITGA3
GO:0048522	positive regulation of cellular process	Biological process	53	5668	107	18614	1.62668	2.67427e-05	0.0185969	4.57279	0.495327	NOCT//USF1//VAMP3//CSNK1D//PLAUR//CDKN1B//CSNK2A1//FN1//NPM1//RPS9//SMARCC1//GPI//ITGA3//CAPN2//AKAP12//LRP1//HSPA5//ITGA6//CITED2//SFN//RPS3//KIF3B//GTF2F1//SUPT6H//TCERG1//U2AF2//SLC38A2//EEF1A2//PRKDC//EEF1D//TRAF7//CDC34//SOX12//CDS1//PRPF19//EEF2//TSPAN14//KLF6//NR2F2//PICALM//MTA1//SRCAP//HNRNPK//NCL//CREBZF//HSPA8//CRABP2//SPEN//PTPN23//CKAP5//SMURF2//SERINC3//AHNAK
GO:0016071	mRNA metabolic process	Biological process	15	769	107	18614	3.39329	3.33036e-05	0.0188131	4.47751	0.140187	ETF1//PRPF19//NOCT//HNRNPF//HNRNPK//HSPA8//U2AF2//SRRM2//SUPT6H//TCERG1//ZC3H13//DDX47//NCL//IGF2BP2//NPM1
GO:0016043	cellular component organization	Biological process	57	6352	107	18614	1.56106	3.50582e-05	0.0188131	4.45521	0.53271	TRAF7//TUBB3//TUBB//PRPF19//PRKDC//EIF3B//SFN//ETF1//DSP//CBX3//JMJD1C//NPM1//BRD2//SMARCC1//MTA1//SRCAP//PICALM//VAMP3//TPM4//TMSB10//CKAP5//CSNK1D//RAB8A//TLN1//FN1//ITGA6//KIF3B//KPNB1//CDKN1B//LRP1//HSPA5//ITGA3//AP3S2//ARHGEF4//FLNB//SSH2//CSNK2A1//CDC42BPA//MYH14//RPS3//NOCT//SUPT6H//NIP7//HSPA8//CREBZF//HNRNPK//CRABP2//CAPN2//PTPN23//WDR11//PLAUR//CDC34//SDF4//CDS1//INSIG1//GDI2//AHNAK
GO:0044706	multi-multicellular organism process	Biological process	8	216	107	18614	6.44306	3.51697e-05	0.0188131	4.45383	0.0747664	NR2F2//CAPN2//SLC38A2//BSG//CTSB//CITED2//ITGA3//SMURF2
GO:0009057	macromolecule catabolic process	Biological process	21	1407	107	18614	2.59646	4.4015e-05	0.0211437	4.3564	0.196262	ETF1//NOCT//CDC34//SMURF2//UBE2W//PRPF19//HSPA5//SMARCC1//CSNK1D//PSMA5//MTA1//PTPN23//CDKN1B//CSNK2A1//CAPN2//CTSB//HSPA8//IGF2BP2//NPM1//EEF1A2//LRP1
GO:0001893	maternal placenta development	Biological process	4	35	107	18614	19.8814	4.71062e-05	0.0211437	4.32692	0.0373832	BSG//CTSB//CITED2//NR2F2
GO:0010604	positive regulation of macromolecule metabolic process	Biological process	38	3562	107	18614	1.85586	4.86482e-05	0.0211437	4.31293	0.35514	NOCT//USF1//VAMP3//CSNK1D//PLAUR//GPI//FN1//ITGA3//RPS3//CITED2//SLC38A2//HSPA5//IL27RA//AKAP12//GTF2F1//SUPT6H//TCERG1//U2AF2//EEF2//NPM1//PRKDC//CDKN1B//CSNK2A1//KLF6//SMARCC1//NR2F2//PICALM//MTA1//SRCAP//HNRNPK//ITGA6//NCL//SOX12//CREBZF//HSPA8//PRPF19//IGF2BP2//LRP1
GO:0042254	ribosome biogenesis	Biological process	9	298	107	18614	5.2539	5.56794e-05	0.0226465	4.25431	0.0841121	TRAF7//NPM1//PRKDC//TSR1//RPL35//DDX10//DDX47//NIP7//RPS9
GO:0009893	positive regulation of metabolic process	Biological process	40	3877	107	18614	1.79482	6.01148e-05	0.0226465	4.22102	0.373832	NOCT//USF1//VAMP3//CSNK1D//PLAUR//GPI//FN1//ITGA3//RPS3//CITED2//SLC38A2//HSPA5//IL27RA//AKAP12//GTF2F1//SUPT6H//TCERG1//U2AF2//ITGA6//EEF2//NPM1//PRKDC//CDKN1B//CSNK2A1//KLF6//SMARCC1//NR2F2//PICALM//MTA1//SRCAP//HNRNPK//NCL//SOX12//CREBZF//HSPA8//PRPF19//IGF2BP2//EEF1A2//LRP1//CAPN2
GO:0031323	regulation of cellular metabolic process	Biological process	51	5516	107	18614	1.60843	6.18756e-05	0.0226465	4.20848	0.476636	CDKN1B//SFN//SOX12//NR2F2//MTA1//CITED2//TCERG1//CBX3//SPEN//SMURF2//NOCT//USF1//VAMP3//FN1//PRKDC//CSNK1D//PLAUR//CRABP2//SRCAP//JMJD1C//KLF6//HNRNPK//BRD2//SMARCC1//CREBZF//RPS9//EIF3B//ETF1//RAB8A//NCL//RPS3//IGF2BP2//NPM1//GTF2F1//SUPT6H//U2AF2//SLC38A2//ITGA6//HNRNPF//AHNAK//INSIG1//EEF2//HSPA8//PICALM//PRPF19//IL27RA//LRP1//EEF1A2//HSPA5//CSNK2A1//CAPN2
GO:0030163	protein catabolic process	Biological process	17	1019	107	18614	2.90222	6.83048e-05	0.0237496	4.16555	0.158879	CDC34//SMURF2//UBE2W//PRPF19//HSPA5//SMARCC1//CSNK1D//PSMA5//MTA1//PTPN23//CDKN1B//CSNK2A1//CAPN2//CTSB//HSPA8//EEF1A2//LRP1
GO:0022613	ribonucleoprotein complex biogenesis	Biological process	11	475	107	18614	4.02861	9.09916e-05	0.0301312	4.041	0.102804	TRAF7//NPM1//PRPF19//PRKDC//TSR1//RPL35//EIF3B//DDX10//DDX47//NIP7//RPS9
GO:0019538	protein metabolic process	Biological process	50	5446	107	18614	1.59716	9.56869e-05	0.0302458	4.01915	0.46729	CDKN1B//SFN//CDC34//PRPF19//UBE2W//NOCT//EIF3B//FN1//PRKDC//CSNK1D//PLAUR//RPL31//RPS3//RPS9//RPL35//ETF1//EEF1A2//EEF1D//EEF2//CSNK2A1//BRD2//CDC42BPA//DUSP5//PTPN23//PDP1//SSH2//CAPN2//CTSB//SCRN1//SMURF2//DCAF8//TRAF7//SRCAP//MTA1//NCL//IGF2BP2//DSP//CSGALNACT2//HSPA5//U2AF2//SMARCC1//JMJD1C//GPI//PSMA5//NPM1//NR2F2//TSPAN14//LRP1//HSPA8//PICALM
GO:0070925	organelle assembly	Biological process	16	956	107	18614	2.91151	0.000110265	0.0322158	3.95756	0.149533	TRAF7//NOCT//PRKDC//NPM1//NIP7//CSNK1D//RPS3//TUBB//RAB8A//KIF3B//PTPN23//WDR11//KPNB1//CDS1//GDI2//AP3S2
GO:0051254	positive regulation of RNA metabolic process	Biological process	24	1854	107	18614	2.25194	0.000111185	0.0322158	3.95395	0.224299	NOCT//USF1//GTF2F1//SUPT6H//TCERG1//U2AF2//SLC38A2//KLF6//NPM1//SMARCC1//NR2F2//PICALM//MTA1//CITED2//SRCAP//HNRNPK//ITGA6//NCL//PRKDC//SOX12//CREBZF//HSPA8//PRPF19//HSPA5
GO:1903311	regulation of mRNA metabolic process	Biological process	9	329	107	18614	4.75886	0.000118494	0.0329603	3.9263	0.0841121	NOCT//HNRNPK//U2AF2//HSPA8//NCL//PRPF19//SUPT6H//IGF2BP2//NPM1
GO:0006397	mRNA processing	Biological process	11	500	107	18614	3.82718	0.000142851	0.0376379	3.84512	0.102804	PRPF19//HNRNPF//HNRNPK//HSPA8//U2AF2//SRRM2//NCL//SUPT6H//TCERG1//ZC3H13//DDX47
GO:0010468	regulation of gene expression	Biological process	48	5222	107	18614	1.59904	0.000146422	0.0376379	3.83439	0.448598	SOX12//NR2F2//MTA1//CITED2//TCERG1//CBX3//SPEN//SMURF2//ETF1//NOCT//USF1//IGF2BP2//GPI//CRABP2//SRCAP//JMJD1C//KLF6//HNRNPK//BRD2//SMARCC1//CREBZF//RPS9//EIF3B//FN1//ITGA3//RPS3//SLC38A2//LRP1//PICALM//PLAUR//NCL//CAPN2//IL27RA//AKAP12//CSNK1D//GTF2F1//SUPT6H//U2AF2//HNRNPF//AHNAK//EEF2//NPM1//PRKDC//CDKN1B//HSPA8//ITGA6//PRPF19//HSPA5
GO:0050684	regulation of mRNA processing	Biological process	6	139	107	18614	7.50918	0.000151548	0.0376379	3.81945	0.0560748	HNRNPK//U2AF2//HSPA8//NCL//PRPF19//SUPT6H
GO:0006412	translation	Biological process	14	790	107	18614	3.08288	0.000171292	0.0410746	3.76626	0.130841	NOCT//EIF3B//RPL31//RPS3//RPS9//RPL35//ETF1//EEF1A2//EEF1D//EEF2//NCL//IGF2BP2//NPM1//PRKDC
GO:0048518	positive regulation of biological process	Biological process	55	6374	107	18614	1.50109	0.000186251	0.042193	3.7299	0.514019	NOCT//USF1//VAMP3//CSNK1D//PLAUR//PRKDC//GPI//IL27RA//CDKN1B//CSNK2A1//FN1//NPM1//RPS9//SMARCC1//ITGA3//RPS3//CITED2//SLC38A2//CAPN2//AKAP12//LRP1//HSPA5//ITGA6//SFN//KIF3B//GTF2F1//SUPT6H//TCERG1//U2AF2//EEF1A2//EEF1D//TRAF7//CDC34//SOX12//CDS1//PRPF19//EEF2//TSPAN14//KLF6//NR2F2//PICALM//MTA1//SRCAP//HNRNPK//NCL//CREBZF//HSPA8//CRABP2//SPEN//PTPN23//IGF2BP2//CKAP5//SMURF2//SERINC3//AHNAK
GO:0080090	regulation of primary metabolic process	Biological process	51	5744	107	18614	1.54458	0.00019258	0.042193	3.71539	0.476636	CDKN1B//SFN//SOX12//NR2F2//MTA1//CITED2//TCERG1//CBX3//SPEN//SMURF2//NOCT//USF1//FN1//PRKDC//CSNK1D//PLAUR//CRABP2//SRCAP//JMJD1C//KLF6//HNRNPK//BRD2//SMARCC1//CREBZF//RPS9//EIF3B//ETF1//CTSB//INSIG1//NCL//RPS3//IGF2BP2//U2AF2//HSPA5//NPM1//GTF2F1//SUPT6H//SLC38A2//CSNK2A1//GPI//HNRNPF//AHNAK//EEF2//HSPA8//PICALM//ITGA6//PRPF19//IL27RA//LRP1//EEF1A2//CAPN2
GO:0051171	regulation of nitrogen compound metabolic process	Biological process	50	5589	107	18614	1.55629	0.000194158	0.042193	3.71184	0.46729	CDKN1B//SFN//SOX12//NR2F2//MTA1//CITED2//TCERG1//CBX3//SPEN//SMURF2//NOCT//USF1//FN1//PRKDC//CSNK1D//PLAUR//CRABP2//SRCAP//JMJD1C//KLF6//HNRNPK//BRD2//SMARCC1//CREBZF//RPS9//EIF3B//ETF1//CTSB//NCL//RPS3//IGF2BP2//U2AF2//HSPA5//NPM1//GTF2F1//SUPT6H//SLC38A2//CSNK2A1//GPI//HNRNPF//AHNAK//EEF2//HSPA8//PICALM//ITGA6//PRPF19//IL27RA//LRP1//EEF1A2//CAPN2
GO:0010467	gene expression	Biological process	58	6894	107	18614	1.46357	0.000214214	0.0437963	3.66915	0.542056	SOX12//NR2F2//MTA1//CITED2//TCERG1//CBX3//SPEN//SMURF2//ETF1//PRPF19//NOCT//HNRNPF//HNRNPK//HSPA8//U2AF2//SRRM2//USF1//PRKDC//TSR1//RPL35//EIF3B//IGF2BP2//RPL31//RPS3//RPS9//GPI//JMJD1C//CRABP2//SRCAP//KLF6//BRD2//SMARCC1//CREBZF//DDX10//DDX47//GTF2F1//SUPT6H//ZC3H13//EEF1A2//EEF1D//EEF2//FN1//ITGA3//SLC38A2//LRP1//PICALM//PLAUR//CAPN2//NCL//IL27RA//AKAP12//CSNK1D//AHNAK//NPM1//CDKN1B//ITGA6//TSP…
GO:0051248	negative regulation of protein metabolic process	Biological process	17	1122	107	18614	2.6358	0.000218196	0.0437963	3.66115	0.158879	NOCT//PRKDC//SFN//CTSB//NCL//RPS3//IGF2BP2//U2AF2//SMARCC1//CSNK2A1//GPI//NPM1//CDKN1B//NR2F2//LRP1//PICALM//PLAUR
GO:0045935	positive regulation of nucleobase-containing compound metabolic process	Biological process	25	2063	107	18614	2.10813	0.00022043	0.0437963	3.65673	0.233645	NOCT//USF1//RPS3//GTF2F1//SUPT6H//TCERG1//U2AF2//SLC38A2//KLF6//NPM1//SMARCC1//NR2F2//PICALM//MTA1//CITED2//SRCAP//HNRNPK//ITGA6//NCL//PRKDC//SOX12//CREBZF//HSPA8//PRPF19//HSPA5
GO:0010942	positive regulation of cell death	Biological process	12	621	107	18614	3.3616	0.000235556	0.0452788	3.62791	0.11215	CAPN2//EEF1A2//ITGA6//PRKDC//CDC34//AKAP12//PICALM//RPS3//SERINC3//TRAF7//CDKN1B//LRP1
GO:0010941	regulation of cell death	Biological process	22	1706	107	18614	2.24336	0.000240914	0.0452788	3.61814	0.205607	CAPN2//CDKN1B//LRP1//CTSB//RPS3//EEF1A2//ITGA6//PRKDC//HNRNPK//HSPA5//NPM1//PLAUR//CITED2//CSNK2A1//SFN//GPI//IL27RA//CDC34//AKAP12//PICALM//SERINC3//TRAF7
GO:0043043	peptide biosynthetic process	Biological process	14	820	107	18614	2.97009	0.000251271	0.0459826	3.59986	0.130841	NOCT//EIF3B//RPL31//RPS3//RPS9//RPL35//ETF1//EEF1A2//EEF1D//EEF2//NCL//IGF2BP2//NPM1//PRKDC
GO:0022607	cellular component assembly	Biological process	32	3023	107	18614	1.84148	0.000291623	0.0509687	3.53518	0.299065	TRAF7//PRPF19//EIF3B//NPM1//BRD2//CSNK1D//TLN1//FN1//ITGA6//ARHGEF4//SSH2//CDKN1B//RPS3//HSPA5//NOCT//PRKDC//VAMP3//NIP7//TMSB10//HSPA8//CKAP5//PICALM//TUBB//RAB8A//KIF3B//PTPN23//WDR11//CDC34//KPNB1//CDS1//GDI2//AP3S2
GO:0044237	cellular metabolic process	Biological process	75	9930	107	18614	1.31392	0.000293177	0.0509687	3.53287	0.700935	CDKN1B//SFN//SOX12//NR2F2//MTA1//CITED2//TCERG1//CBX3//SPEN//SMURF2//ETF1//PRPF19//NOCT//HNRNPF//HNRNPK//HSPA8//U2AF2//SRRM2//USF1//PRKDC//TSR1//RPL35//LRP1//EIF3B//VAMP3//FN1//CSNK1D//PLAUR//CRABP2//RPL31//RPS3//RPS9//GPI//CDC34//NPM1//UBE2W//JMJD1C//SRCAP//KLF6//BRD2//SMARCC1//CREBZF//DDX10//DDX47//GTF2F1//SUPT6H//ZC3H13//EEF1A2//EEF1D//EEF2//CSNK2A1//CDC42BPA//DUSP5//PTPN23//PDP1//SSH2//SERINC…
GO:0002181	cytoplasmic translation	Biological process	6	159	107	18614	6.56463	0.000313849	0.0532318	3.50328	0.0560748	EIF3B//ETF1//RPL31//RPS3//RPS9//RPL35
GO:0051128	regulation of cellular component organization	Biological process	27	2377	107	18614	1.97602	0.000335124	0.0546229	3.47479	0.252336	ETF1//LRP1//NPM1//HSPA5//ITGA6//ITGA3//SMARCC1//PICALM//CSNK2A1//SFN//CDKN1B//SSH2//RPS3//TMSB10//HSPA8//FN1//HNRNPK//CRABP2//TUBB//CAPN2//TLN1//CKAP5//PLAUR//CDC34//GDI2//PTPN23//AHNAK
GO:0042981	regulation of apoptotic process	Biological process	20	1508	107	18614	2.3072	0.00033776	0.0546229	3.47139	0.186916	CAPN2//EEF1A2//ITGA6//PRKDC//HNRNPK//HSPA5//NPM1//PLAUR//CITED2//CSNK2A1//SFN//GPI//IL27RA//CDC34//AKAP12//RPS3//SERINC3//CDKN1B//TRAF7//CTSB
GO:0006518	peptide metabolic process	Biological process	15	954	107	18614	2.73526	0.000360162	0.0569219	3.4435	0.140187	NOCT//EIF3B//RPL31//RPS3//RPS9//RPL35//ETF1//EEF1A2//EEF1D//EEF2//NCL//IGF2BP2//NPM1//PRKDC//PICALM
GO:0046697	decidualization	Biological process	3	25	107	18614	20.8755	0.000387375	0.057688	3.41187	0.0280374	BSG//CTSB//CITED2
GO:0042255	ribosome assembly	Biological process	4	60	107	18614	11.5975	0.000392911	0.057688	3.40571	0.0373832	TRAF7//PRKDC//NPM1//NIP7
GO:0044238	primary metabolic process	Biological process	78	10563	107	18614	1.28459	0.000394807	0.057688	3.40361	0.728972	CDKN1B//SFN//SOX12//NR2F2//MTA1//CITED2//TCERG1//CBX3//SPEN//SMURF2//ETF1//CDC34//PRPF19//UBE2W//NOCT//HNRNPF//HNRNPK//HSPA8//U2AF2//SRRM2//USF1//PRKDC//TSR1//RPL35//LRP1//EIF3B//FN1//CSNK1D//PLAUR//CRABP2//RPL31//RPS3//RPS9//GPI//TPD52L2//NPM1//JMJD1C//SRCAP//KLF6//BRD2//SMARCC1//CREBZF//DDX10//DDX47//GTF2F1//SUPT6H//ZC3H13//EEF1A2//EEF1D//EEF2//CSNK2A1//CDC42BPA//DUSP5//PTPN23//PDP1//SSH2//CAPN…
GO:0048024	regulation of mRNA splicing, via spliceosome	Biological process	5	108	107	18614	8.05382	0.000398191	0.057688	3.39991	0.046729	HNRNPK//U2AF2//HSPA8//NCL//PRPF19
GO:0010466	negative regulation of peptidase activity	Biological process	7	236	107	18614	5.15991	0.000428778	0.0604875	3.36777	0.0654206	CSNK2A1//SFN//GPI//PICALM//LRP1//PLAUR//CTSB
GO:0010628	positive regulation of gene expression	Biological process	17	1192	107	18614	2.48101	0.00044104	0.0604875	3.35552	0.158879	GPI//IL27RA//RPS3//AKAP12//U2AF2//SLC38A2//EEF2//NPM1//PRKDC//HSPA8//NCL//PRPF19//NOCT//IGF2BP2//FN1//ITGA3//CITED2
GO:0034248	regulation of amide metabolic process	Biological process	11	572	107	18614	3.34543	0.000451586	0.0604875	3.34526	0.102804	NOCT//RPS9//EIF3B//ETF1//NCL//RPS3//IGF2BP2//EEF2//NPM1//PRKDC//PICALM
GO:0031325	positive regulation of cellular metabolic process	Biological process	32	3101	107	18614	1.79516	0.000464074	0.0604875	3.33341	0.299065	NOCT//USF1//VAMP3//CSNK1D//PLAUR//RPS3//GTF2F1//SUPT6H//TCERG1//U2AF2//SLC38A2//ITGA6//EEF2//NPM1//PRKDC//CDKN1B//KLF6//SMARCC1//NR2F2//PICALM//MTA1//CITED2//SRCAP//HNRNPK//NCL//SOX12//CREBZF//HSPA8//PRPF19//EEF1A2//HSPA5//CAPN2
GO:0006807	nitrogen compound metabolic process	Biological process	75	10046	107	18614	1.29875	0.000466302	0.0604875	3.33133	0.700935	CDKN1B//SFN//SOX12//NR2F2//MTA1//CITED2//TCERG1//CBX3//SPEN//SMURF2//ETF1//CDC34//PRPF19//UBE2W//NOCT//HNRNPF//HNRNPK//HSPA8//U2AF2//SRRM2//USF1//PRKDC//TSR1//RPL35//EIF3B//FN1//CSNK1D//PLAUR//RPL31//RPS3//RPS9//GPI//NPM1//JMJD1C//CRABP2//SRCAP//KLF6//BRD2//SMARCC1//CREBZF//DDX10//DDX47//GTF2F1//SUPT6H//ZC3H13//EEF1A2//EEF1D//EEF2//CSNK2A1//CDC42BPA//DUSP5//PTPN23//PDP1//SSH2//CAPN2//CTSB//SCRN1/…
GO:0043067	regulation of programmed cell death	Biological process	20	1547	107	18614	2.24903	0.000469704	0.0604875	3.32818	0.186916	CAPN2//CTSB//RPS3//EEF1A2//ITGA6//PRKDC//HNRNPK//HSPA5//NPM1//PLAUR//CITED2//CSNK2A1//SFN//GPI//IL27RA//CDC34//AKAP12//SERINC3//CDKN1B//TRAF7
GO:0009725	response to hormone	Biological process	14	880	107	18614	2.76759	0.000511248	0.0646403	3.29137	0.130841	SMARCC1//GPI//INSIG1//RAB8A//PRKDC//USF1//ITGA3//BSG//CDKN1B//CITED2//NCL//HSPA8//CKB//CTSB
GO:0010033	response to organic substance	Biological process	30	2851	107	18614	1.83054	0.000537034	0.0666881	3.27	0.280374	HSPA8//SMARCC1//CDKN1B//IL27RA//HSPA5//GPI//NR2F2//AKAP12//NOCT//INSIG1//RAB8A//PRKDC//USF1//ITGA3//CAPN2//CDC34//MT2A//CREBZF//BSG//CITED2//SDF4//NCL//NPM1//RPS3//UBE2W//FLNB//VAMP3//CKB//CTSB//LRP1
GO:0006996	organelle organization	Biological process	35	3557	107	18614	1.71175	0.000561588	0.0677291	3.25058	0.327103	TRAF7//TUBB3//TUBB//PRKDC//SFN//PICALM//VAMP3//TPM4//TMSB10//CKAP5//CSNK1D//RAB8A//KIF3B//KPNB1//CDKN1B//NPM1//AP3S2//FLNB//SSH2//SMARCC1//TLN1//CDC42BPA//MYH14//RPS3//LRP1//NOCT//NIP7//DSP//CAPN2//PTPN23//WDR11//PLAUR//CDS1//INSIG1//GDI2
GO:0051603	proteolysis involved in protein catabolic process	Biological process	13	785	107	18614	2.88091	0.000564896	0.0677291	3.24803	0.121495	CDC34//SMURF2//UBE2W//PRPF19//HSPA5//SMARCC1//CSNK1D//PSMA5//MTA1//PTPN23//CSNK2A1//CAPN2//CTSB
GO:0045861	negative regulation of proteolysis	Biological process	8	330	107	18614	4.21728	0.000638211	0.0726119	3.19504	0.0747664	CTSB//SMARCC1//CSNK2A1//SFN//GPI//PICALM//LRP1//PLAUR
GO:0051173	positive regulation of nitrogen compound metabolic process	Biological process	32	3157	107	18614	1.76332	0.000639146	0.0726119	3.1944	0.299065	NOCT//USF1//CSNK1D//PLAUR//HSPA5//RPS3//GTF2F1//SUPT6H//TCERG1//U2AF2//SLC38A2//EEF2//NPM1//PRKDC//CDKN1B//CSNK2A1//KLF6//SMARCC1//NR2F2//PICALM//MTA1//CITED2//SRCAP//HNRNPK//ITGA6//NCL//SOX12//CREBZF//HSPA8//PRPF19//LRP1//CAPN2
GO:0042273	ribosomal large subunit biogenesis	Biological process	4	69	107	18614	10.0848	0.000669536	0.0726119	3.17423	0.0373832	TRAF7//RPL35//NPM1//NIP7
GO:0061077	chaperone-mediated protein folding	Biological process	4	69	107	18614	10.0848	0.000669536	0.0726119	3.17423	0.0373832	HSPA5//HSPA8//CSNK2A1//PDIA4
GO:0006417	regulation of translation	Biological process	10	506	107	18614	3.438	0.000671003	0.0726119	3.17328	0.0934579	NOCT//EIF3B//ETF1//NCL//RPS3//IGF2BP2//EEF2//NPM1//PRKDC//RPS9
GO:0051252	regulation of RNA metabolic process	Biological process	35	3592	107	18614	1.69507	0.00067652	0.0726119	3.16972	0.327103	SOX12//NR2F2//MTA1//CITED2//TCERG1//CBX3//SPEN//SMURF2//NOCT//USF1//CRABP2//SRCAP//JMJD1C//KLF6//HNRNPK//BRD2//SMARCC1//CREBZF//GTF2F1//SUPT6H//U2AF2//SLC38A2//HNRNPF//AHNAK//CDKN1B//HSPA8//NPM1//PICALM//ITGA6//NCL//PRKDC//PRPF19//RPS3//IGF2BP2//HSPA5
GO:0051172	negative regulation of nitrogen compound metabolic process	Biological process	27	2485	107	18614	1.89014	0.000678713	0.0726119	3.16831	0.252336	SOX12//NR2F2//MTA1//CITED2//TCERG1//CBX3//SPEN//SMURF2//NOCT//PRKDC//SFN//CTSB//NCL//RPS3//IGF2BP2//U2AF2//SMARCC1//CSNK2A1//GPI//NPM1//CDKN1B//HNRNPK//HSPA8//CREBZF//LRP1//PICALM//PLAUR
GO:0043170	macromolecule metabolic process	Biological process	75	10156	107	18614	1.28468	0.00071408	0.0752381	3.14625	0.700935	CDKN1B//SFN//SOX12//NR2F2//MTA1//CITED2//TCERG1//CBX3//SPEN//SMURF2//ETF1//CDC34//PRPF19//UBE2W//NOCT//HNRNPF//HNRNPK//HSPA8//U2AF2//SRRM2//USF1//PRKDC//TSR1//RPL35//EIF3B//IGF2BP2//VAMP3//FN1//CSNK1D//PLAUR//RPL31//RPS3//RPS9//GPI//NPM1//JMJD1C//CRABP2//SRCAP//KLF6//BRD2//SMARCC1//CREBZF//DDX10//DDX47//GTF2F1//SUPT6H//ZC3H13//EEF1A2//EEF1D//EEF2//CSNK2A1//CDC42BPA//DUSP5//PTPN23//PDP1//SSH2//CAP…
GO:0007010	cytoskeleton organization	Biological process	19	1493	107	18614	2.21386	0.000803998	0.0817674	3.09474	0.17757	TUBB3//TUBB//TPM4//TMSB10//CKAP5//CSNK1D//KIF3B//NPM1//FLNB//SSH2//TLN1//KPNB1//CDC42BPA//MYH14//CDKN1B//RPS3//LRP1//DSP//CAPN2
GO:0031116	positive regulation of microtubule polymerization	Biological process	3	32	107	18614	16.309	0.000811324	0.0817674	3.09081	0.0280374	CKAP5//CDKN1B//RPS3
GO:0048026	positive regulation of mRNA splicing, via spliceosome	Biological process	3	32	107	18614	16.309	0.000811324	0.0817674	3.09081	0.0280374	HSPA8//NCL//PRPF19
GO:0035459	vesicle cargo loading	Biological process	3	33	107	18614	15.8148	0.000888743	0.0882902	3.05122	0.0280374	AP3S2//INSIG1//PICALM
GO:0051225	spindle assembly	Biological process	5	131	107	18614	6.63979	0.00095793	0.0938232	3.01867	0.046729	KPNB1//KIF3B//CSNK1D//RPS3//TUBB
GO:0007051	spindle organization	Biological process	6	198	107	18614	5.27159	0.000996329	0.0962288	3.0016	0.0560748	KIF3B//CKAP5//KPNB1//CSNK1D//RPS3//TUBB
GO:0042274	ribosomal small subunit biogenesis	Biological process	4	78	107	18614	8.92116	0.00106191	0.0997913	2.97391	0.0373832	TSR1//PRKDC//NPM1//RPS9
GO:0043154	negative regulation of cysteine-type endopeptidase activity involved in apoptotic process	Biological process	4	78	107	18614	8.92116	0.00106191	0.0997913	2.97391	0.0373832	PLAUR//CSNK2A1//SFN//GPI
GO:1901564	organonitrogen compound metabolic process	Biological process	53	6460	107	18614	1.42725	0.00109127	0.101183	2.96207	0.495327	CDKN1B//SFN//CDC34//PRPF19//UBE2W//NOCT//EIF3B//FN1//PRKDC//CSNK1D//PLAUR//RPL31//RPS3//RPS9//RPL35//ETF1//GPI//EEF1A2//EEF1D//EEF2//CSNK2A1//BRD2//CDC42BPA//DUSP5//PTPN23//PDP1//SSH2//CAPN2//CTSB//SCRN1//SMURF2//SERINC3//CDS1//DCAF8//TRAF7//SRCAP//MTA1//NCL//IGF2BP2//DSP//CSGALNACT2//HSPA5//U2AF2//SMARCC1//JMJD1C//PSMA5//NPM1//NR2F2//HSPA8//CKB//TSPAN14//LRP1//PICALM
GO:0051130	positive regulation of cellular component organization	Biological process	15	1066	107	18614	2.44788	0.00112945	0.103018	2.94713	0.140187	HSPA5//ITGA6//ITGA3//CDKN1B//RPS3//FN1//LRP1//HNRNPK//CRABP2//CKAP5//PLAUR//CDC34//CAPN2//PTPN23//AHNAK
GO:0031112	positive regulation of microtubule polymerization or depolymerization	Biological process	3	36	107	18614	14.4969	0.0011486	0.103018	2.93983	0.0280374	CDKN1B//RPS3//CKAP5
GO:0043604	amide biosynthetic process	Biological process	14	957	107	18614	2.54491	0.00115551	0.103018	2.93723	0.130841	NOCT//EIF3B//RPL31//RPS3//RPS9//RPL35//ETF1//EEF1A2//EEF1D//EEF2//NCL//IGF2BP2//NPM1//PRKDC
GO:0071310	cellular response to organic substance	Biological process	23	2048	107	18614	1.95368	0.00119746	0.105407	2.92174	0.214953	SMARCC1//IL27RA//HSPA5//INSIG1//RAB8A//PRKDC//USF1//HSPA8//CAPN2//CDC34//MT2A//CREBZF//NCL//NPM1//UBE2W//FLNB//VAMP3//AKAP12//RPS3//CKB//CDKN1B//CTSB//LRP1
GO:0050794	regulation of cellular process	Biological process	79	11047	107	18614	1.24405	0.00121994	0.106043	2.91366	0.738318	PRPF19//CDKN1B//SFN//SOX12//NR2F2//MTA1//CITED2//TCERG1//CBX3//SPEN//SMURF2//DUSP5//NOCT//USF1//VAMP3//FN1//PRKDC//CSNK1D//PLAUR//CRABP2//SRCAP//JMJD1C//KLF6//HNRNPK//BRD2//SMARCC1//CREBZF//RPS9//EIF3B//ETF1//HSPA5//CDS1//CSNK2A1//FLNB//GDI2//GPI//NPM1//AKAP12//BSG//IL27RA//LRP1//TRAF7//ITGA6//ITGA3//TLN1//WDR11//DDX47//RAB8A//PTPN23//CAPN2//SUPT6H//NCL//RPS3//IGF2BP2//PICALM//TMSB10//SSH2//KPNB1…
GO:0006900	vesicle budding from membrane	Biological process	4	82	107	18614	8.48598	0.00127945	0.109843	2.89298	0.0373832	AP3S2//PICALM//CSNK1D//INSIG1
GO:0072659	protein localization to plasma membrane	Biological process	7	285	107	18614	4.27277	0.00129769	0.110051	2.88683	0.0654206	VAMP3//RAB8A//PICALM//ITGA3//LRP1//BSG//TSPAN14
GO:0032869	cellular response to insulin stimulus	Biological process	6	211	107	18614	4.9468	0.0013809	0.114435	2.85984	0.0560748	SMARCC1//NCL//INSIG1//RAB8A//PRKDC//USF1
GO:1901576	organic substance biosynthetic process	Biological process	48	5715	107	18614	1.4611	0.0013823	0.114435	2.8594	0.448598	SOX12//NR2F2//MTA1//CITED2//TCERG1//CBX3//SPEN//SMURF2//NOCT//USF1//EIF3B//CRABP2//RPL31//RPS3//RPS9//RPL35//ETF1//GPI//JMJD1C//SRCAP//KLF6//HNRNPK//BRD2//SMARCC1//CREBZF//GTF2F1//SUPT6H//EEF1A2//EEF1D//EEF2//SERINC3//CDS1//FDFT1//INSIG1//PRPF19//NCL//IGF2BP2//CSGALNACT2//NPM1//PRKDC//CDKN1B//HSPA8//PICALM//ITGA6//CKB//AKAP12//HSPA5//CAPN2
GO:0032070	regulation of deoxyribonuclease activity	Biological process	2	10	107	18614	34.7925	0.00142947	0.116947	2.84483	0.0186916	NPM1//RPS3
GO:0043933	protein-containing complex organization	Biological process	21	1824	107	18614	2.00286	0.00149275	0.120705	2.82601	0.196262	TRAF7//PRPF19//EIF3B//ETF1//NPM1//BRD2//SMARCC1//CKAP5//CSNK1D//SSH2//CDKN1B//RPS3//HSPA5//FN1//TLN1//PRKDC//SUPT6H//VAMP3//TMSB10//HSPA8//PICALM
GO:0019219	regulation of nucleobase-containing compound metabolic process	Biological process	36	3908	107	18614	1.60252	0.00158225	0.125879	2.80073	0.336449	SOX12//NR2F2//MTA1//CITED2//TCERG1//CBX3//SPEN//SMURF2//NOCT//USF1//CRABP2//SRCAP//JMJD1C//KLF6//HNRNPK//BRD2//SMARCC1//CREBZF//NPM1//RPS3//GTF2F1//SUPT6H//U2AF2//SLC38A2//HNRNPF//AHNAK//CDKN1B//HSPA8//PICALM//ITGA6//NCL//PRKDC//PRPF19//IL27RA//IGF2BP2//HSPA5
GO:0046785	microtubule polymerization	Biological process	4	87	107	18614	7.99828	0.00159295	0.125879	2.7978	0.0373832	CSNK1D//CDKN1B//RPS3//CKAP5
GO:0045944	positive regulation of transcription by RNA polymerase II	Biological process	16	1223	107	18614	2.27588	0.00163757	0.126323	2.7858	0.149533	USF1//GTF2F1//SUPT6H//TCERG1//HSPA5//KLF6//HNRNPK//ITGA6//NCL//NPM1//PRKDC//SMARCC1//SOX12//NR2F2//CITED2//CREBZF
GO:0009889	regulation of biosynthetic process	Biological process	37	4065	107	18614	1.58342	0.00164978	0.126323	2.78257	0.345794	SOX12//NR2F2//MTA1//CITED2//TCERG1//CBX3//SPEN//SMURF2//NOCT//USF1//CRABP2//SRCAP//JMJD1C//KLF6//HNRNPK//BRD2//SMARCC1//CREBZF//RPS9//EIF3B//ETF1//INSIG1//NCL//RPS3//IGF2BP2//GTF2F1//SUPT6H//EEF2//NPM1//PRKDC//CDKN1B//HSPA8//PICALM//ITGA6//AKAP12//HSPA5//CAPN2
GO:0060255	regulation of macromolecule metabolic process	Biological process	53	6566	107	18614	1.40421	0.00165637	0.126323	2.78084	0.495327	CDKN1B//SFN//SOX12//NR2F2//MTA1//CITED2//TCERG1//CBX3//SPEN//SMURF2//ETF1//NOCT//USF1//IGF2BP2//VAMP3//FN1//PRKDC//CSNK1D//PLAUR//GPI//CRABP2//SRCAP//JMJD1C//KLF6//HNRNPK//BRD2//SMARCC1//CREBZF//RPS9//EIF3B//CTSB//ITGA3//RPS3//SLC38A2//LRP1//PICALM//NCL//U2AF2//HSPA5//NPM1//CAPN2//IL27RA//AKAP12//GTF2F1//SUPT6H//CSNK2A1//HNRNPF//AHNAK//EEF2//HSPA8//ITGA6//PRPF19//EEF1A2
GO:0050685	positive regulation of mRNA processing	Biological process	3	41	107	18614	12.729	0.00167952	0.126323	2.77481	0.0280374	HSPA8//NCL//PRPF19
GO:0046907	intracellular transport	Biological process	19	1590	107	18614	2.0788	0.00168939	0.126323	2.77227	0.17757	NPM1//KPNB1//AP3S2//WDR11//LRP1//KIF3B//SUPT6H//PICALM//TINAGL1//TUBB//HSPA5//PTPN23//VAMP3//SFN//CSNK1D//CDKN1B//HSPA8//INSIG1//RAB8A
GO:0032329	serine transport	Biological process	2	11	107	18614	31.6296	0.00174058	0.128426	2.75931	0.0186916	SERINC3//SLC38A2
GO:0071704	organic substance metabolic process	Biological process	82	11721	107	18614	1.21704	0.00175445	0.128426	2.75586	0.766355	CDKN1B//SFN//SOX12//NR2F2//MTA1//CITED2//TCERG1//CBX3//SPEN//SMURF2//ETF1//CDC34//PRPF19//UBE2W//NOCT//HNRNPF//HNRNPK//HSPA8//U2AF2//SRRM2//USF1//PRKDC//TSR1//RPL35//LRP1//EIF3B//IGF2BP2//VAMP3//FN1//CSNK1D//PLAUR//CRABP2//RPL31//RPS3//RPS9//GPI//TPD52L2//NPM1//JMJD1C//SRCAP//KLF6//BRD2//SMARCC1//CREBZF//DDX10//DDX47//GTF2F1//SUPT6H//ZC3H13//EEF1A2//EEF1D//EEF2//CSNK2A1//CDC42BPA//DUSP5//PTPN23//…
GO:0048511	rhythmic process	Biological process	7	303	107	18614	4.01894	0.00184015	0.131561	2.73515	0.0654206	HSPA5//CSNK1D//MTA1//NOCT//PRKDC//CSNK2A1//CBX3
GO:0001890	placenta development	Biological process	5	152	107	18614	5.72245	0.00185211	0.131561	2.73233	0.046729	CITED2//NR2F2//BSG//CTSB//CDKN1B
GO:0009058	biosynthetic process	Biological process	48	5790	107	18614	1.44218	0.00187084	0.131561	2.72796	0.448598	SOX12//NR2F2//MTA1//CITED2//TCERG1//CBX3//SPEN//SMURF2//NOCT//USF1//EIF3B//CRABP2//RPL31//RPS3//RPS9//RPL35//ETF1//GPI//JMJD1C//SRCAP//KLF6//HNRNPK//BRD2//SMARCC1//CREBZF//GTF2F1//SUPT6H//EEF1A2//EEF1D//EEF2//SERINC3//CDS1//FDFT1//INSIG1//PRPF19//NCL//IGF2BP2//CSGALNACT2//NPM1//PRKDC//CDKN1B//HSPA8//PICALM//ITGA6//CKB//AKAP12//HSPA5//CAPN2
GO:2000117	negative regulation of cysteine-type endopeptidase activity	Biological process	4	91	107	18614	7.64671	0.00187946	0.131561	2.72597	0.0373832	CSNK2A1//SFN//GPI//PLAUR
GO:1901565	organonitrogen compound catabolic process	Biological process	17	1360	107	18614	2.17453	0.00189187	0.131561	2.72311	0.158879	CDC34//SMURF2//UBE2W//PRPF19//HSPA5//SMARCC1//CSNK1D//PSMA5//MTA1//PTPN23//CDKN1B//CSNK2A1//CAPN2//CTSB//HSPA8//EEF1A2//LRP1
GO:0016070	RNA metabolic process	Biological process	42	4862	107	18614	1.50276	0.00196792	0.135494	2.70599	0.392523	SOX12//NR2F2//MTA1//CITED2//TCERG1//CBX3//SPEN//SMURF2//ETF1//PRPF19//NOCT//HNRNPF//HNRNPK//HSPA8//U2AF2//SRRM2//USF1//PRKDC//TSR1//RPL35//JMJD1C//CRABP2//SRCAP//KLF6//BRD2//SMARCC1//CREBZF//DDX10//DDX47//GTF2F1//SUPT6H//ZC3H13//SLC38A2//AHNAK//CDKN1B//NPM1//PICALM//ITGA6//NCL//RPS3//IGF2BP2//HSPA5
GO:0007599	hemostasis	Biological process	6	230	107	18614	4.53816	0.00213533	0.145579	2.67053	0.0560748	PLAUR//JMJD1C//USF1//TLN1//MYL12A//GPI
GO:2000112	regulation of cellular macromolecule biosynthetic process	Biological process	10	594	107	18614	2.92866	0.00222538	0.146844	2.6526	0.0934579	NOCT//RPS9//EIF3B//ETF1//NCL//RPS3//IGF2BP2//EEF2//NPM1//PRKDC
GO:0010556	regulation of macromolecule biosynthetic process	Biological process	35	3837	107	18614	1.58684	0.0022583	0.146844	2.64622	0.327103	SOX12//NR2F2//MTA1//CITED2//TCERG1//CBX3//SPEN//SMURF2//NOCT//USF1//CRABP2//SRCAP//JMJD1C//KLF6//HNRNPK//BRD2//SMARCC1//CREBZF//RPS9//EIF3B//ETF1//NCL//RPS3//IGF2BP2//GTF2F1//SUPT6H//EEF2//NPM1//PRKDC//CDKN1B//HSPA8//PICALM//ITGA6//AKAP12//HSPA5
GO:1903312	negative regulation of mRNA metabolic process	Biological process	4	96	107	18614	7.24844	0.00228546	0.146844	2.64103	0.0373832	HNRNPK//U2AF2//NOCT//IGF2BP2
GO:0010951	negative regulation of endopeptidase activity	Biological process	5	160	107	18614	5.43633	0.00231649	0.146844	2.63517	0.046729	CSNK2A1//SFN//GPI//PICALM//PLAUR
GO:0050657	nucleic acid transport	Biological process	5	160	107	18614	5.43633	0.00231649	0.146844	2.63517	0.046729	KPNB1//NPM1//SUPT6H//CKAP5//IGF2BP2
GO:0050658	RNA transport	Biological process	5	160	107	18614	5.43633	0.00231649	0.146844	2.63517	0.046729	KPNB1//NPM1//SUPT6H//IGF2BP2//CKAP5
GO:0034109	homotypic cell-cell adhesion	Biological process	4	97	107	18614	7.17372	0.00237336	0.146844	2.62464	0.0373832	PLAUR//TLN1//MYL12A//DSP
GO:0031326	regulation of cellular biosynthetic process	Biological process	36	3999	107	18614	1.56606	0.00240306	0.146844	2.61924	0.336449	SOX12//NR2F2//MTA1//CITED2//TCERG1//CBX3//SPEN//SMURF2//NOCT//USF1//CRABP2//SRCAP//JMJD1C//KLF6//HNRNPK//BRD2//SMARCC1//CREBZF//RPS9//EIF3B//ETF1//NCL//RPS3//IGF2BP2//GTF2F1//SUPT6H//INSIG1//EEF2//NPM1//PRKDC//CDKN1B//HSPA8//PICALM//ITGA6//HSPA5//CAPN2
GO:0003334	keratinocyte development	Biological process	2	13	107	18614	26.7635	0.00245	0.146844	2.61083	0.0186916	FLNB//SFN
GO:0035437	maintenance of protein localization in endoplasmic reticulum	Biological process	2	13	107	18614	26.7635	0.00245	0.146844	2.61083	0.0186916	INSIG1//HSPA5
GO:0071236	cellular response to antibiotic	Biological process	2	13	107	18614	26.7635	0.00245	0.146844	2.61083	0.0186916	CDKN1B//HSPA5
GO:0006508	proteolysis	Biological process	20	1771	107	18614	1.96457	0.00246757	0.146844	2.60773	0.186916	CDC34//SMURF2//UBE2W//CTSB//PRPF19//PLAUR//CAPN2//HSPA5//SMARCC1//CSNK1D//CSNK2A1//SFN//GPI//PSMA5//MTA1//PTPN23//PICALM//LRP1//RPS3//SCRN1
GO:1901575	organic substance catabolic process	Biological process	23	2164	107	18614	1.84896	0.00247635	0.146844	2.60619	0.214953	ETF1//NOCT//GPI//CDC34//SMURF2//UBE2W//PRPF19//HSPA5//SMARCC1//CSNK1D//ACOX3//PSMA5//MTA1//PTPN23//CDKN1B//CSNK2A1//CAPN2//CTSB//HSPA8//IGF2BP2//NPM1//EEF1A2//LRP1
GO:0009719	response to endogenous stimulus	Biological process	20	1772	107	18614	1.96346	0.00248391	0.146844	2.60486	0.186916	CITED2//SMARCC1//ITGA3//SMURF2//HSPA5//GPI//INSIG1//RAB8A//PRKDC//USF1//BSG//CDKN1B//NCL//CDC34//CAPN2//HSPA8//CKB//CTSB//LRP1//CSNK1D
GO:0006984	ER-nucleus signaling pathway	Biological process	3	47	107	18614	11.104	0.00249178	0.146844	2.60349	0.0280374	HSPA5//INSIG1//CREBZF
GO:0051236	establishment of RNA localization	Biological process	5	163	107	18614	5.33628	0.00251075	0.146844	2.6002	0.046729	KPNB1//NPM1//SUPT6H//CKAP5//IGF2BP2
GO:0010557	positive regulation of macromolecule biosynthetic process	Biological process	21	1903	107	18614	1.91971	0.00251285	0.146844	2.59983	0.196262	USF1//GTF2F1//SUPT6H//TCERG1//EEF2//NPM1//PRKDC//KLF6//SMARCC1//NR2F2//PICALM//MTA1//CITED2//SRCAP//HNRNPK//ITGA6//NCL//SOX12//CREBZF//AKAP12//HSPA5
GO:0009987	cellular process	Biological process	105	16932	107	18614	1.07879	0.00263234	0.150176	2.57966	0.981308	TRAF7//NPM1//PRPF19//CDKN1B//SFN//CDC34//SOX12//NR2F2//MTA1//CITED2//TCERG1//CBX3//SPEN//SMURF2//DUSP5//ETF1//TUBB3//TUBB//NOCT//HNRNPF//HNRNPK//HSPA8//U2AF2//SRRM2//USF1//PRKDC//TSR1//RPL35//LRP1//TPM4//EIF3B//ITGA3//VAMP3//FN1//CSNK1D//PLAUR//CRABP2//RPL31//RPS3//RPS9//EEF2//DSP//SLC38A2//FLNB//GPI//UBE2W//JMJD1C//BRD2//SMARCC1//SRCAP//KLF6//CREBZF//DDX10//DDX47//GTF2F1//SUPT6H//ZC3H13//KPNB1//…
GO:0097190	apoptotic signaling pathway	Biological process	10	608	107	18614	2.86123	0.00263325	0.150176	2.57951	0.0934579	SFN//DDX47//PRKDC//PLAUR//HNRNPK//RPS3//SERINC3//CSNK2A1//TRAF7//ITGA6
GO:0010498	proteasomal protein catabolic process	Biological process	9	508	107	18614	3.08201	0.00263468	0.150176	2.57927	0.0841121	HSPA5//SMARCC1//CSNK1D//CDC34//PSMA5//MTA1//UBE2W//SMURF2//PRPF19
GO:0000377	RNA splicing, via transesterification reactions with bulged adenosine as nucleophile	Biological process	7	325	107	18614	3.74689	0.00272599	0.150885	2.56448	0.0654206	PRPF19//HNRNPF//HNRNPK//HSPA8//U2AF2//SRRM2//NCL
GO:0000398	mRNA splicing, via spliceosome	Biological process	7	325	107	18614	3.74689	0.00272599	0.150885	2.56448	0.0654206	PRPF19//HNRNPK//U2AF2//HSPA8//NCL//HNRNPF//SRRM2
GO:0090304	nucleic acid metabolic process	Biological process	45	5411	107	18614	1.44674	0.00273791	0.150885	2.56258	0.420561	SOX12//NR2F2//MTA1//CITED2//TCERG1//CBX3//SPEN//SMURF2//ETF1//PRPF19//NOCT//HNRNPF//HNRNPK//HSPA8//U2AF2//SRRM2//USF1//PRKDC//TSR1//RPL35//CDC34//NPM1//RPS3//UBE2W//JMJD1C//CRABP2//SRCAP//KLF6//BRD2//SMARCC1//CREBZF//DDX10//DDX47//GTF2F1//SUPT6H//ZC3H13//SLC38A2//AHNAK//CDKN1B//PICALM//ITGA6//NCL//IL27RA//IGF2BP2//HSPA5
GO:0008219	cell death	Biological process	23	2182	107	18614	1.8337	0.00275435	0.150885	2.55998	0.214953	SFN//CSNK2A1//RPS3//TRAF7//DDX47//PRKDC//CAPN2//CDKN1B//LRP1//CTSB//EEF1A2//ITGA6//HNRNPK//HSPA5//NPM1//PLAUR//CITED2//GPI//IL27RA//CDC34//AKAP12//PICALM//SERINC3
GO:0044265	cellular macromolecule catabolic process	Biological process	14	1051	107	18614	2.31729	0.00276236	0.150885	2.55872	0.130841	ETF1//NOCT//CDC34//SMURF2//HSPA5//SMARCC1//CSNK1D//PSMA5//MTA1//UBE2W//PTPN23//IGF2BP2//NPM1//CSNK2A1
GO:0032968	positive regulation of transcription elongation by RNA polymerase II	Biological process	3	49	107	18614	10.6508	0.00280782	0.150885	2.55163	0.0280374	GTF2F1//SUPT6H//TCERG1
GO:0009891	positive regulation of biosynthetic process	Biological process	22	2053	107	18614	1.86419	0.00282204	0.150885	2.54944	0.205607	USF1//GTF2F1//SUPT6H//TCERG1//EEF2//NPM1//PRKDC//KLF6//SMARCC1//NR2F2//PICALM//MTA1//CITED2//SRCAP//HNRNPK//ITGA6//NCL//SOX12//CREBZF//AKAP12//HSPA5//CAPN2
GO:1905049	negative regulation of metallopeptidase activity	Biological process	2	14	107	18614	24.8518	0.00284763	0.150885	2.54552	0.0186916	PICALM//LRP1
GO:1901652	response to peptide	Biological process	9	514	107	18614	3.04604	0.0028489	0.150885	2.54532	0.0841121	SMARCC1//INSIG1//RAB8A//PRKDC//USF1//BSG//CDKN1B//NCL//LRP1
GO:0009653	anatomical structure morphogenesis	Biological process	27	2736	107	18614	1.71674	0.00286408	0.150885	2.54302	0.252336	BSG//FN1//NCL//CITED2//DUSP5//GPI//PRKDC//SUPT6H//BRD2//DSP//FLNB//RAB8A//PICALM//TUBB3//CAPN2//MYH14//SMARCC1//HSPA5//CRABP2//LRP1//INSIG1//ITGA6//ITGA3//NR2F2//SMURF2//SOX12//IGF2BP2
GO:0000375	RNA splicing, via transesterification reactions	Biological process	7	329	107	18614	3.70133	0.00291727	0.151961	2.53502	0.0654206	PRPF19//HNRNPF//HNRNPK//HSPA8//U2AF2//SRRM2//NCL
GO:0009059	macromolecule biosynthetic process	Biological process	40	4650	107	18614	1.49645	0.00292985	0.151961	2.53315	0.373832	SOX12//NR2F2//MTA1//CITED2//TCERG1//CBX3//SPEN//SMURF2//NOCT//USF1//EIF3B//RPL31//RPS3//RPS9//RPL35//ETF1//JMJD1C//CRABP2//SRCAP//KLF6//HNRNPK//BRD2//SMARCC1//CREBZF//GTF2F1//SUPT6H//EEF1A2//EEF1D//EEF2//NCL//IGF2BP2//CSGALNACT2//NPM1//PRKDC//CDKN1B//HSPA8//PICALM//ITGA6//AKAP12//HSPA5
GO:0008630	intrinsic apoptotic signaling pathway in response to DNA damage	Biological process	4	103	107	18614	6.75583	0.00295006	0.151961	2.53017	0.0373832	HNRNPK//RPS3//SFN//PRKDC
GO:0051246	regulation of protein metabolic process	Biological process	26	2610	107	18614	1.73296	0.00306762	0.156625	2.5132	0.242991	CDKN1B//SFN//NOCT//FN1//PRKDC//CSNK1D//PLAUR//RPS9//EIF3B//ETF1//CTSB//NCL//RPS3//IGF2BP2//U2AF2//HSPA5//SMARCC1//CSNK2A1//GPI//NPM1//EEF2//NR2F2//LRP1//PICALM//MTA1//EEF1A2
GO:0045893	positive regulation of DNA-templated transcription	Biological process	19	1678	107	18614	1.96978	0.00311072	0.156625	2.50714	0.17757	USF1//GTF2F1//SUPT6H//TCERG1//KLF6//HNRNPK//ITGA6//NCL//NPM1//PRKDC//SMARCC1//SOX12//NR2F2//CITED2//CREBZF//HSPA5//PICALM//MTA1//SRCAP
GO:1903508	positive regulation of nucleic acid-templated transcription	Biological process	19	1678	107	18614	1.96978	0.00311072	0.156625	2.50714	0.17757	USF1//GTF2F1//SUPT6H//TCERG1//KLF6//NPM1//SMARCC1//NR2F2//PICALM//MTA1//CITED2//SRCAP//HNRNPK//ITGA6//NCL//PRKDC//SOX12//CREBZF//HSPA5
GO:0052547	regulation of peptidase activity	Biological process	8	425	107	18614	3.27459	0.00315048	0.156625	2.50162	0.0747664	CTSB//CSNK2A1//SFN//GPI//PICALM//LRP1//PLAUR//RPS3
GO:0019222	regulation of metabolic process	Biological process	55	7070	107	18614	1.35332	0.00315322	0.156625	2.50125	0.514019	CDKN1B//SFN//SOX12//NR2F2//MTA1//CITED2//TCERG1//CBX3//SPEN//SMURF2//ETF1//NOCT//USF1//IGF2BP2//VAMP3//FN1//PRKDC//CSNK1D//PLAUR//GPI//CRABP2//SRCAP//JMJD1C//KLF6//HNRNPK//BRD2//SMARCC1//CREBZF//RPS9//EIF3B//CTSB//RAB8A//ITGA3//RPS3//SLC38A2//LRP1//PICALM//INSIG1//NCL//U2AF2//HSPA5//NPM1//CAPN2//IL27RA//AKAP12//GTF2F1//SUPT6H//ITGA6//CSNK2A1//HNRNPF//AHNAK//EEF2//HSPA8//PRPF19//EEF1A2
GO:0006796	phosphate-containing compound metabolic process	Biological process	27	2756	107	18614	1.70428	0.00317728	0.156701	2.49794	0.252336	CDKN1B//SFN//FN1//PRKDC//CSNK1D//PLAUR//GPI//CSNK2A1//BRD2//CDC42BPA//DUSP5//PTPN23//PDP1//SSH2//CDS1//NOCT//CKB//ITGA6//RPS3//NPM1//FDFT1//NR2F2//HSPA8//NCL//LRP1//EEF1A2//CAPN2
GO:0031324	negative regulation of cellular metabolic process	Biological process	24	2344	107	18614	1.78119	0.00321497	0.157322	2.49282	0.224299	SOX12//NR2F2//MTA1//CITED2//TCERG1//CBX3//SPEN//SMURF2//NOCT//PRKDC//SFN//NCL//RPS3//IGF2BP2//SMARCC1//CDKN1B//NPM1//INSIG1//HNRNPK//HSPA8//CREBZF//U2AF2//LRP1//CSNK2A1
GO:0043434	response to peptide hormone	Biological process	8	427	107	18614	3.25925	0.00324152	0.157322	2.48925	0.0747664	SMARCC1//INSIG1//RAB8A//PRKDC//USF1//NCL//BSG//CDKN1B
GO:1902680	positive regulation of RNA biosynthetic process	Biological process	19	1685	107	18614	1.9616	0.00325775	0.157322	2.48708	0.17757	USF1//GTF2F1//SUPT6H//TCERG1//KLF6//NPM1//SMARCC1//NR2F2//PICALM//MTA1//CITED2//SRCAP//HNRNPK//ITGA6//NCL//PRKDC//SOX12//CREBZF//HSPA5
GO:0006915	apoptotic process	Biological process	21	1952	107	18614	1.87152	0.00340571	0.163333	2.46779	0.196262	SFN//DDX47//PRKDC//CAPN2//CTSB//RPS3//EEF1A2//ITGA6//HNRNPK//HSPA5//NPM1//PLAUR//CITED2//CSNK2A1//GPI//IL27RA//CDC34//AKAP12//SERINC3//CDKN1B//TRAF7
GO:0006396	RNA processing	Biological process	17	1446	107	18614	2.0452	0.0035811	0.170568	2.44598	0.158879	PRPF19//HNRNPF//HNRNPK//HSPA8//U2AF2//SRRM2//PRKDC//TSR1//RPL35//DDX10//DDX47//SUPT6H//TCERG1//ZC3H13//SLC38A2//AHNAK//NCL
GO:0006793	phosphorus metabolic process	Biological process	27	2782	107	18614	1.68835	0.00362804	0.171629	2.44033	0.252336	CDKN1B//SFN//FN1//PRKDC//CSNK1D//PLAUR//GPI//CSNK2A1//BRD2//CDC42BPA//DUSP5//PTPN23//PDP1//SSH2//CDS1//NOCT//CKB//ITGA6//RPS3//NPM1//FDFT1//NR2F2//HSPA8//NCL//LRP1//EEF1A2//CAPN2
GO:0016072	rRNA metabolic process	Biological process	6	257	107	18614	4.06138	0.00369714	0.171905	2.43213	0.0560748	PRKDC//TSR1//RPL35//DDX10//DDX47//NCL
GO:0031113	regulation of microtubule polymerization	Biological process	3	54	107	18614	9.66459	0.00370249	0.171905	2.43151	0.0280374	CDKN1B//RPS3//CKAP5
GO:0061684	chaperone-mediated autophagy	Biological process	2	16	107	18614	21.7453	0.00372708	0.171905	2.42863	0.0186916	HSPA8//EEF1A2
GO:0043065	positive regulation of apoptotic process	Biological process	9	536	107	18614	2.92101	0.00375531	0.171905	2.42535	0.0841121	CAPN2//CDC34//AKAP12//RPS3//SERINC3//TRAF7//EEF1A2//ITGA6//PRKDC
GO:0051346	negative regulation of hydrolase activity	Biological process	7	345	107	18614	3.52968	0.00378734	0.171905	2.42167	0.0654206	CTSB//CSNK2A1//SFN//GPI//PICALM//LRP1//PLAUR
GO:1990778	protein localization to cell periphery	Biological process	7	345	107	18614	3.52968	0.00378734	0.171905	2.42167	0.0654206	VAMP3//BSG//RAB8A//TSPAN14//PICALM//ITGA3//LRP1
GO:0034641	cellular nitrogen compound metabolic process	Biological process	52	6628	107	18614	1.36482	0.00381946	0.171905	2.418	0.485981	SOX12//NR2F2//MTA1//CITED2//TCERG1//CBX3//SPEN//SMURF2//ETF1//PRPF19//NOCT//HNRNPF//HNRNPK//HSPA8//U2AF2//SRRM2//USF1//PRKDC//TSR1//RPL35//EIF3B//RPL31//RPS3//RPS9//GPI//CDC34//NPM1//UBE2W//JMJD1C//CRABP2//SRCAP//KLF6//BRD2//SMARCC1//CREBZF//DDX10//DDX47//GTF2F1//SUPT6H//ZC3H13//EEF1A2//EEF1D//EEF2//NCL//IGF2BP2//SLC38A2//AHNAK//CDKN1B//PICALM//ITGA6//IL27RA//HSPA5
GO:0043161	proteasome-mediated ubiquitin-dependent protein catabolic process	Biological process	8	439	107	18614	3.17016	0.00383164	0.171905	2.41662	0.0747664	HSPA5//SMARCC1//CSNK1D//CDC34//PSMA5//MTA1//UBE2W//SMURF2
GO:0008152	metabolic process	Biological process	83	12146	107	18614	1.18878	0.00392525	0.174976	2.40613	0.775701	CDKN1B//SFN//SOX12//NR2F2//MTA1//CITED2//TCERG1//CBX3//SPEN//SMURF2//ETF1//CDC34//PRPF19//UBE2W//NOCT//HNRNPF//HNRNPK//HSPA8//U2AF2//SRRM2//USF1//PRKDC//TSR1//RPL35//LRP1//EIF3B//IGF2BP2//VAMP3//FN1//CSNK1D//PLAUR//CRABP2//RPL31//RPS3//RPS9//GPI//TPD52L2//NPM1//JMJD1C//SRCAP//KLF6//BRD2//SMARCC1//CREBZF//DDX10//DDX47//GTF2F1//SUPT6H//ZC3H13//EEF1A2//EEF1D//EEF2//CSNK2A1//CDC42BPA//DUSP5//PTPN23//…
GO:0007229	integrin-mediated signaling pathway	Biological process	4	112	107	18614	6.21295	0.00398437	0.17648	2.39964	0.0373832	FN1//ITGA6//ITGA3//TLN1
GO:0033036	macromolecule localization	Biological process	28	2961	107	18614	1.64504	0.00436071	0.191926	2.36044	0.261682	KPNB1//NPM1//AP3S2//WDR11//PRPF19//RAB8A//PDIA4//SUPT6H//LRP1//GDI2//CRABP2//HSPA5//PICALM//CSNK1D//INSIG1//KIF3B//TMSB10//VAMP3//PTPN23//SFN//CKAP5//IGF2BP2//HSPA8//BSG//TSPAN14//CDS1//DSP//ITGA3
GO:0042752	regulation of circadian rhythm	Biological process	4	116	107	18614	5.99871	0.00451397	0.196891	2.34544	0.0373832	MTA1//CSNK1D//PRKDC//NOCT
GO:0006414	translational elongation	Biological process	3	58	107	18614	8.99807	0.00453013	0.196891	2.34389	0.0280374	EEF1A2//EEF1D//EEF2
GO:0009314	response to radiation	Biological process	8	452	107	18614	3.07898	0.00456156	0.197026	2.34089	0.0747664	CDS1//USF1//SDF4//MTA1//PRKDC//NPM1//EEF1D//HSPA5
GO:0043068	positive regulation of programmed cell death	Biological process	9	553	107	18614	2.83122	0.0046	0.197459	2.33724	0.0841121	CAPN2//EEF1A2//ITGA6//PRKDC//CDC34//AKAP12//RPS3//SERINC3//TRAF7
GO:0035970	peptidyl-threonine dephosphorylation	Biological process	2	18	107	18614	19.3292	0.00471658	0.199994	2.32637	0.0186916	DUSP5//PDP1
GO:0051917	regulation of fibrinolysis	Biological process	2	18	107	18614	19.3292	0.00471658	0.199994	2.32637	0.0186916	USF1//PLAUR
GO:0031328	positive regulation of cellular biosynthetic process	Biological process	21	2009	107	18614	1.81842	0.0047682	0.200901	2.32165	0.196262	USF1//GTF2F1//SUPT6H//TCERG1//EEF2//NPM1//PRKDC//KLF6//SMARCC1//NR2F2//PICALM//MTA1//CITED2//SRCAP//HNRNPK//ITGA6//NCL//SOX12//CREBZF//HSPA5//CAPN2
GO:0035967	cellular response to topologically incorrect protein	Biological process	4	118	107	18614	5.89704	0.00479574	0.200901	2.31914	0.0373832	HSPA5//HSPA8//CREBZF//UBE2W
GO:0032868	response to insulin	Biological process	6	272	107	18614	3.83741	0.00486667	0.201689	2.31277	0.0560748	SMARCC1//INSIG1//RAB8A//PRKDC//USF1//NCL
GO:0044260	cellular macromolecule metabolic process	Biological process	30	3273	107	18614	1.59452	0.00487255	0.201689	2.31224	0.280374	ETF1//NOCT//PRKDC//EIF3B//VAMP3//RPL31//RPS3//RPS9//RPL35//CDC34//NPM1//UBE2W//MTA1//PRPF19//EEF1A2//EEF1D//EEF2//SMURF2//NCL//IGF2BP2//CSGALNACT2//HSPA5//SMARCC1//CSNK1D//PSMA5//PTPN23//SUPT6H//IL27RA//ZC3H13//CSNK2A1
GO:0032271	regulation of protein polymerization	Biological process	5	191	107	18614	4.554	0.00493488	0.201872	2.30672	0.046729	SSH2//CDKN1B//RPS3//TMSB10//CKAP5
GO:0012501	programmed cell death	Biological process	21	2015	107	18614	1.81301	0.00493503	0.201872	2.30671	0.196262	SFN//CSNK2A1//RPS3//TRAF7//DDX47//PRKDC//CAPN2//CTSB//EEF1A2//ITGA6//HNRNPK//HSPA5//NPM1//PLAUR//CITED2//GPI//IL27RA//CDC34//CDKN1B//AKAP12//SERINC3
GO:0043086	negative regulation of catalytic activity	Biological process	10	667	107	18614	2.60814	0.00505938	0.205748	2.2959	0.0934579	SFN//CTSB//CDKN1B//CSNK2A1//GPI//NPM1//NR2F2//PICALM//LRP1//PLAUR
GO:0043603	amide metabolic process	Biological process	15	1250	107	18614	2.08755	0.00518698	0.208618	2.28509	0.140187	NOCT//EIF3B//RPL31//RPS3//RPS9//RPL35//ETF1//EEF1A2//EEF1D//EEF2//NCL//IGF2BP2//NPM1//PRKDC//PICALM
GO:0032786	positive regulation of DNA-templated transcription, elongation	Biological process	3	61	107	18614	8.55554	0.00521863	0.208618	2.28244	0.0280374	GTF2F1//SUPT6H//TCERG1
GO:0051258	protein polymerization	Biological process	6	276	107	18614	3.7818	0.00521995	0.208618	2.28233	0.0560748	CSNK1D//SSH2//CDKN1B//RPS3//TMSB10//CKAP5
GO:0050789	regulation of biological process	Biological process	82	12044	107	18614	1.1844	0.00530029	0.210618	2.2757	0.766355	PRPF19//CDKN1B//SFN//SOX12//NR2F2//MTA1//CITED2//TCERG1//CBX3//SPEN//SMURF2//DUSP5//ETF1//NOCT//USF1//IGF2BP2//VAMP3//FN1//PRKDC//CSNK1D//PLAUR//GPI//IL27RA//CRABP2//SRCAP//JMJD1C//KLF6//HNRNPK//BRD2//SMARCC1//CREBZF//RPS9//EIF3B//HSPA5//CDS1//CSNK2A1//FLNB//GDI2//NPM1//AKAP12//BSG//LRP1//TRAF7//ITGA6//ITGA3//TLN1//MYH14//WDR11//DDX47//CTSB//RAB8A//RPS3//SLC38A2//PICALM//PTPN23//CAPN2//SUPT6H//IN…
GO:0034645	cellular macromolecule biosynthetic process	Biological process	15	1256	107	18614	2.07758	0.00541788	0.214068	2.26617	0.140187	NOCT//EIF3B//RPL31//RPS3//RPS9//RPL35//ETF1//EEF1A2//EEF1D//EEF2//NCL//IGF2BP2//CSGALNACT2//NPM1//PRKDC
GO:0016447	somatic recombination of immunoglobulin gene segments	Biological process	3	62	107	18614	8.41755	0.00546133	0.214566	2.2627	0.0280374	PRKDC//SUPT6H//IL27RA
GO:0065003	protein-containing complex assembly	Biological process	18	1640	107	18614	1.90935	0.00557831	0.216971	2.2535	0.168224	TRAF7//PRPF19//EIF3B//NPM1//BRD2//CSNK1D//SSH2//CDKN1B//RPS3//HSPA5//FN1//TLN1//PRKDC//VAMP3//TMSB10//HSPA8//CKAP5//PICALM
GO:0006403	RNA localization	Biological process	5	197	107	18614	4.41529	0.00561616	0.216971	2.25056	0.046729	KPNB1//NPM1//SUPT6H//CKAP5//IGF2BP2
GO:0051650	establishment of vesicle localization	Biological process	5	197	107	18614	4.41529	0.00561616	0.216971	2.25056	0.046729	AP3S2//PICALM//CSNK1D//KIF3B//WDR11
GO:0007154	cell communication	Biological process	51	6582	107	18614	1.34793	0.00575787	0.220753	2.23974	0.476636	PRPF19//DUSP5//USF1//SFN//CDKN1B//HSPA5//CDS1//CRABP2//CSNK1D//CSNK2A1//FLNB//GDI2//GPI//HNRNPK//NPM1//PLAUR//MTA1//AKAP12//BSG//IL27RA//LRP1//CITED2//SPEN//TRAF7//FN1//ITGA6//ITGA3//TLN1//SMARCC1//WDR11//DDX47//PRKDC//HSPA8//SMURF2//MYH14//NR2F2//KPNB1//INSIG1//SLC38A2//ARHGEF4//CREBZF//TUBB3//EEF1D//RPS3//CDC34//TSPAN14//NCL//RAB8A//PTPN23//DSP//SERINC3
GO:0006511	ubiquitin-dependent protein catabolic process	Biological process	10	680	107	18614	2.55827	0.00577755	0.220753	2.23826	0.0934579	HSPA5//SMURF2//SMARCC1//CSNK1D//CDC34//PSMA5//MTA1//UBE2W//PTPN23//CSNK2A1
GO:0045056	transcytosis	Biological process	2	20	107	18614	17.3963	0.00581353	0.220914	2.23556	0.0186916	LRP1//PICALM
GO:0009628	response to abiotic stimulus	Biological process	14	1144	107	18614	2.12891	0.00584725	0.220988	2.23305	0.130841	CAPN2//USF1//CITED2//CDS1//SDF4//MTA1//PRKDC//NPM1//GPI//AKAP12//SLC38A2//CDKN1B//EEF1D//HSPA5
GO:1901653	cellular response to peptide	Biological process	7	375	107	18614	3.2473	0.00593564	0.223116	2.22653	0.0654206	SMARCC1//INSIG1//RAB8A//PRKDC//USF1//NCL//LRP1
GO:0051640	organelle localization	Biological process	9	577	107	18614	2.71346	0.00603741	0.225721	2.21915	0.0841121	NPM1//RAB8A//VAMP3//KPNB1//AP3S2//PICALM//CSNK1D//KIF3B//WDR11
GO:0010605	negative regulation of macromolecule metabolic process	Biological process	30	3323	107	18614	1.57053	0.00608914	0.226438	2.21544	0.280374	SOX12//NR2F2//MTA1//CITED2//TCERG1//CBX3//SPEN//SMURF2//ETF1//NOCT//PRKDC//SFN//CTSB//LRP1//PICALM//NCL//RPS3//IGF2BP2//U2AF2//SMARCC1//IL27RA//CSNK2A1//GPI//NPM1//CDKN1B//CREBZF//HNRNPK//HSPA8//FN1//PLAUR
GO:0043066	negative regulation of apoptotic process	Biological process	12	913	107	18614	2.28647	0.00618035	0.226814	2.20899	0.11215	CSNK2A1//SFN//GPI//IL27RA//CDKN1B//ITGA6//PLAUR//HNRNPK//HSPA5//NPM1//PRKDC//CITED2
GO:0001704	formation of primary germ layer	Biological process	4	127	107	18614	5.47914	0.00621023	0.226814	2.20689	0.0373832	DUSP5//GPI//FN1//ITGA3
GO:0031109	microtubule polymerization or depolymerization	Biological process	4	127	107	18614	5.47914	0.00621023	0.226814	2.20689	0.0373832	CKAP5//CSNK1D//CDKN1B//RPS3
GO:0032507	maintenance of protein location in cell	Biological process	3	65	107	18614	8.02904	0.00622973	0.226814	2.20553	0.0280374	HSPA5//INSIG1//TMSB10
GO:0030334	regulation of cell migration	Biological process	13	1033	107	18614	2.18927	0.00628687	0.227703	2.20157	0.121495	GPI//NR2F2//PTPN23//ITGA3//LRP1//HSPA5//ITGA6//CITED2//AKAP12//SMURF2//FN1//IL27RA//TMSB10
GO:0019941	modification-dependent protein catabolic process	Biological process	10	690	107	18614	2.5212	0.00638256	0.227926	2.19501	0.0934579	CDC34//SMURF2//HSPA5//SMARCC1//CSNK1D//PSMA5//MTA1//UBE2W//PTPN23//CSNK2A1
GO:0070887	cellular response to chemical stimulus	Biological process	26	2756	107	18614	1.64116	0.00638862	0.227926	2.19459	0.242991	USF1//SMARCC1//IL27RA//BSG//HSPA5//INSIG1//RAB8A//PRKDC//RPS3//HSPA8//CAPN2//CDC34//MT2A//CREBZF//NCL//NPM1//CITED2//UBE2W//CDKN1B//FLNB//VAMP3//AKAP12//CKB//CTSB//SLC38A2//LRP1
GO:0006366	transcription by RNA polymerase II	Biological process	24	2476	107	18614	1.68623	0.00645074	0.227926	2.19039	0.224299	SOX12//NR2F2//MTA1//CITED2//TCERG1//CBX3//SPEN//SMURF2//USF1//KLF6//HNRNPK//BRD2//SMARCC1//SRCAP//CREBZF//JMJD1C//GTF2F1//SUPT6H//ITGA6//NCL//NPM1//PRKDC//HSPA5//NOCT
GO:0071705	nitrogen compound transport	Biological process	21	2063	107	18614	1.77083	0.00645362	0.227926	2.1902	0.196262	SLC38A2//KPNB1//NPM1//AP3S2//WDR11//RAB8A//PDIA4//SUPT6H//GDI2//SERINC3//ATP13A3//HSPA5//KIF3B//LRP1//VAMP3//PTPN23//SFN//CKAP5//IGF2BP2//HSPA8//INSIG1
GO:2001233	regulation of apoptotic signaling pathway	Biological process	7	381	107	18614	3.19616	0.00645692	0.227926	2.18997	0.0654206	HNRNPK//RPS3//SERINC3//CSNK2A1//TRAF7//ITGA6//PLAUR
GO:0043281	regulation of cysteine-type endopeptidase activity involved in apoptotic process	Biological process	5	204	107	18614	4.26379	0.00649206	0.228009	2.18762	0.046729	CSNK2A1//SFN//GPI//PLAUR//RPS3
GO:0065007	biological regulation	Biological process	84	12496	107	18614	1.1694	0.00656318	0.229348	2.18289	0.785047	PRPF19//CDKN1B//SFN//SOX12//NR2F2//MTA1//CITED2//TCERG1//CBX3//SPEN//SMURF2//DUSP5//ETF1//NOCT//USF1//IGF2BP2//VAMP3//FN1//PRKDC//CSNK1D//PLAUR//CRABP2//GPI//IL27RA//SRCAP//JMJD1C//KLF6//HNRNPK//BRD2//SMARCC1//CREBZF//RPS9//EIF3B//CTSB//HSPA5//CDS1//CSNK2A1//FLNB//GDI2//NPM1//AKAP12//BSG//LRP1//TRAF7//ITGA6//ITGA3//TLN1//MYH14//WDR11//DDX47//RAB8A//RPS3//SLC38A2//PICALM//PTPN23//CAPN2//SUPT6H//IN…
GO:0045785	positive regulation of cell adhesion	Biological process	8	482	107	18614	2.88735	0.00665355	0.231344	2.17695	0.0747664	ITGA3//CITED2//PLAUR//RPS3//SMARCC1//SOX12//PTPN23//FN1
GO:0032069	regulation of nuclease activity	Biological process	2	22	107	18614	15.8148	0.00701538	0.24032	2.15395	0.0186916	NPM1//RPS3
GO:0042026	protein refolding	Biological process	2	22	107	18614	15.8148	0.00701538	0.24032	2.15395	0.0186916	HSPA5//HSPA8
GO:0048025	negative regulation of mRNA splicing, via spliceosome	Biological process	2	22	107	18614	15.8148	0.00701538	0.24032	2.15395	0.0186916	HNRNPK//U2AF2
GO:0016445	somatic diversification of immunoglobulins	Biological process	3	68	107	18614	7.67482	0.00705954	0.240647	2.15122	0.0280374	PRKDC//SUPT6H//IL27RA
GO:0043632	modification-dependent macromolecule catabolic process	Biological process	10	702	107	18614	2.4781	0.00717273	0.243177	2.14432	0.0934579	CDC34//SMURF2//HSPA5//SMARCC1//CSNK1D//PSMA5//MTA1//UBE2W//PTPN23//CSNK2A1
GO:1901700	response to oxygen-containing compound	Biological process	19	1814	107	18614	1.8221	0.0072037	0.243177	2.14244	0.17757	SMARCC1//CDKN1B//GPI//NR2F2//AKAP12//NOCT//INSIG1//RAB8A//PRKDC//USF1//RPS3//HSPA5//CAPN2//BSG//SDF4//NCL//SLC38A2//CKB//LRP1
GO:1901699	cellular response to nitrogen compound	Biological process	10	707	107	18614	2.46057	0.00752359	0.252749	2.12357	0.0934579	SMARCC1//INSIG1//RAB8A//PRKDC//USF1//NCL//NPM1//CAPN2//HSPA5//LRP1
GO:0061512	protein localization to cilium	Biological process	3	70	107	18614	7.45554	0.00764744	0.255057	2.11648	0.0280374	GDI2//CSNK1D//RAB8A
GO:0043069	negative regulation of programmed cell death	Biological process	12	940	107	18614	2.2208	0.00772573	0.255057	2.11206	0.11215	HNRNPK//HSPA5//NPM1//PLAUR//PRKDC//CITED2//CSNK2A1//SFN//GPI//IL27RA//CDKN1B//ITGA6
GO:0031396	regulation of protein ubiquitination	Biological process	5	213	107	18614	4.08363	0.00775382	0.255057	2.11048	0.046729	RPS3//U2AF2//HSPA5//MTA1//CDKN1B
GO:0051641	cellular localization	Biological process	30	3381	107	18614	1.54359	0.00781397	0.255057	2.10713	0.280374	NPM1//KPNB1//FTL//AP3S2//WDR11//LRP1//KIF3B//PRPF19//RAB8A//PDIA4//SUPT6H//GDI2//PICALM//TINAGL1//TUBB//HSPA5//PTPN23//CSNK1D//INSIG1//VAMP3//TMSB10//SFN//CDKN1B//HSPA8//BSG//TSPAN14//SCRN1//DSP//ITGA3//SLC38A2
GO:0097193	intrinsic apoptotic signaling pathway	Biological process	6	301	107	18614	3.46769	0.00786899	0.255057	2.10408	0.0560748	SFN//PRKDC//HNRNPK//RPS3//SERINC3//PLAUR
GO:1901566	organonitrogen compound biosynthetic process	Biological process	19	1830	107	18614	1.80617	0.00789198	0.255057	2.10281	0.17757	NOCT//EIF3B//RPL31//RPS3//RPS9//RPL35//ETF1//EEF1A2//EEF1D//EEF2//SERINC3//CDS1//NCL//IGF2BP2//CSGALNACT2//NPM1//PRKDC//CKB//CAPN2
GO:0002562	somatic diversification of immune receptors via germline recombination within a single locus	Biological process	3	71	107	18614	7.35053	0.00795192	0.255057	2.09953	0.0280374	PRKDC//SUPT6H//IL27RA
GO:0016444	somatic cell DNA recombination	Biological process	3	71	107	18614	7.35053	0.00795192	0.255057	2.09953	0.0280374	PRKDC//SUPT6H//IL27RA
GO:0032922	circadian regulation of gene expression	Biological process	3	71	107	18614	7.35053	0.00795192	0.255057	2.09953	0.0280374	CSNK1D//MTA1//NOCT
GO:0006357	regulation of transcription by RNA polymerase II	Biological process	23	2379	107	18614	1.68186	0.00797728	0.255057	2.09815	0.214953	SOX12//NR2F2//MTA1//CITED2//TCERG1//CBX3//SPEN//SMURF2//USF1//GTF2F1//SUPT6H//KLF6//HNRNPK//ITGA6//NCL//NPM1//PRKDC//SMARCC1//CREBZF//HSPA5//BRD2//SRCAP//JMJD1C
GO:0016567	protein ubiquitination	Biological process	11	828	107	18614	2.3111	0.00804959	0.255057	2.09423	0.102804	CDC34//PRPF19//UBE2W//RPS3//U2AF2//HSPA5//MTA1//CDKN1B//DCAF8//SMURF2//TRAF7
GO:0051648	vesicle localization	Biological process	5	215	107	18614	4.04564	0.00805582	0.255057	2.09389	0.046729	AP3S2//PICALM//CSNK1D//KIF3B//WDR11
GO:0006950	response to stress	Biological process	34	3988	107	18614	1.48313	0.00808542	0.255057	2.0923	0.317757	PRPF19//CAPN2//USF1//CITED2//PRKDC//LRP1//NPM1//RPS3//UBE2W//MTA1//FN1//CBX3//CDKN1B//HSPA5//HSPA8//PLAUR//JMJD1C//SFN//INSIG1//SLC38A2//PDIA4//GPI//CREBZF//DSP//TUBB//SERINC3//IL27RA//TLN1//MYL12A//FLNB//VAMP3//HNRNPK//AHNAK//SMARCC1
GO:0009892	negative regulation of metabolic process	Biological process	31	3538	107	18614	1.52426	0.00810577	0.255057	2.09121	0.28972	SOX12//NR2F2//MTA1//CITED2//TCERG1//CBX3//SPEN//SMURF2//ETF1//NOCT//PRKDC//SFN//CTSB//LRP1//PICALM//INSIG1//NCL//RPS3//IGF2BP2//U2AF2//SMARCC1//IL27RA//CDKN1B//CSNK2A1//GPI//NPM1//CREBZF//HNRNPK//HSPA8//FN1//PLAUR
GO:0034728	nucleosome organization	Biological process	4	138	107	18614	5.04239	0.00828506	0.258281	2.0817	0.0373832	NPM1//BRD2//SMARCC1//SUPT6H
GO:0035458	cellular response to interferon-beta	Biological process	2	24	107	18614	14.4969	0.00831965	0.258281	2.0799	0.0186916	CAPN2//CDC34
GO:0050686	negative regulation of mRNA processing	Biological process	2	24	107	18614	14.4969	0.00831965	0.258281	2.0799	0.0186916	HNRNPK//U2AF2
GO:0051716	cellular response to stimulus	Biological process	56	7531	107	18614	1.29357	0.0083949	0.259458	2.07598	0.523364	PRPF19//DUSP5//USF1//SFN//NPM1//RPS3//UBE2W//PRKDC//MTA1//CBX3//CDKN1B//HSPA5//CDS1//CRABP2//CSNK1D//CSNK2A1//FLNB//GDI2//GPI//HNRNPK//PLAUR//AKAP12//BSG//IL27RA//LRP1//CITED2//SPEN//TRAF7//FN1//ITGA6//ITGA3//TLN1//SMARCC1//WDR11//DDX47//HSPA8//SMURF2//NR2F2//KPNB1//INSIG1//RAB8A//SLC38A2//PDIA4//CAPN2//CDC34//ARHGEF4//MT2A//CREBZF//TUBB3//EEF1D//TSPAN14//NCL//VAMP3//CKB//CTSB//SERINC3
GO:0051239	regulation of multicellular organismal process	Biological process	28	3107	107	18614	1.56774	0.00849454	0.259738	2.07086	0.261682	IGF2BP2//GPI//NR2F2//PTPN23//ITGA3//HNRNPK//CAPN2//IL27RA//RPS3//AKAP12//SUPT6H//SMARCC1//SOX12//SFN//PRKDC//FN1//NOCT//CRABP2//PRPF19//SPEN//PLAUR//USF1//CITED2//CDKN1B//DSP//LRP1//SMURF2//ZC3H13
GO:0031400	negative regulation of protein modification process	Biological process	8	503	107	18614	2.7668	0.00850393	0.259738	2.07038	0.0747664	PRKDC//SFN//RPS3//U2AF2//NPM1//CDKN1B//NR2F2//LRP1
GO:0006364	rRNA processing	Biological process	5	218	107	18614	3.98997	0.00852404	0.259738	2.06935	0.046729	PRKDC//TSR1//RPL35//DDX10//DDX47
GO:0006338	chromatin remodeling	Biological process	7	402	107	18614	3.0292	0.00855333	0.259738	2.06786	0.0654206	NPM1//BRD2//SMARCC1//CBX3//SUPT6H//MTA1//SRCAP
GO:0032870	cellular response to hormone stimulus	Biological process	9	611	107	18614	2.56246	0.00864167	0.261279	2.0634	0.0841121	SMARCC1//INSIG1//RAB8A//PRKDC//USF1//NCL//HSPA8//CKB//CTSB
GO:0071375	cellular response to peptide hormone stimulus	Biological process	6	308	107	18614	3.38888	0.00875855	0.263666	2.05757	0.0560748	SMARCC1//INSIG1//RAB8A//PRKDC//USF1//NCL
GO:0040011	locomotion	Biological process	16	1455	107	18614	1.91299	0.00884471	0.265113	2.05332	0.149533	PLAUR//TUBB3//GPI//NR2F2//PTPN23//ITGA3//LRP1//TMSB10//HSPA5//ITGA6//CITED2//BSG//AKAP12//SMURF2//FN1//IL27RA
GO:0015931	nucleobase-containing compound transport	Biological process	5	221	107	18614	3.93581	0.00901082	0.268074	2.04524	0.046729	KPNB1//NPM1//SUPT6H//CKAP5//IGF2BP2
GO:0048523	negative regulation of cellular process	Biological process	40	4944	107	18614	1.40746	0.0090206	0.268074	2.04476	0.373832	PRPF19//SOX12//NR2F2//MTA1//CITED2//TCERG1//CBX3//SPEN//SMURF2//NOCT//PRKDC//SFN//CDKN1B//NPM1//PTPN23//LRP1//NCL//RPS3//IGF2BP2//HSPA5//SSH2//ITGA3//SMARCC1//INSIG1//TMSB10//HNRNPK//PLAUR//CSNK2A1//GPI//DUSP5//IL27RA//CDC34//HSPA8//CREBZF//U2AF2//PICALM//FN1//GDI2//VAMP3//ITGA6
GO:0030162	regulation of proteolysis	Biological process	10	727	107	18614	2.39288	0.00906215	0.268163	2.04277	0.0934579	CTSB//PLAUR//SMARCC1//CSNK1D//CSNK2A1//SFN//GPI//PICALM//LRP1//RPS3
GO:0009888	tissue development	Biological process	20	1995	107	18614	1.74399	0.00930068	0.273337	2.03149	0.186916	DUSP5//GPI//PRKDC//BRD2//CITED2//DSP//FLNB//SFN//NR2F2//MYH14//CRABP2//ITGA6//CTSB//FN1//BSG//ITGA3//SMURF2//TUBB//CDKN1B//TUBB3
GO:0043254	regulation of protein-containing complex assembly	Biological process	7	409	107	18614	2.97736	0.00935264	0.273337	2.02907	0.0654206	SSH2//CDKN1B//RPS3//HSPA5//TMSB10//CKAP5//HSPA8
GO:0010212	response to ionizing radiation	Biological process	4	143	107	18614	4.86609	0.00936188	0.273337	2.02864	0.0373832	PRKDC//EEF1D//HSPA5//MTA1
GO:0051649	establishment of localization in cell	Biological process	21	2134	107	18614	1.71191	0.00939424	0.273337	2.02714	0.196262	NPM1//KPNB1//AP3S2//WDR11//LRP1//KIF3B//SUPT6H//PICALM//TINAGL1//TUBB//HSPA5//PTPN23//VAMP3//SFN//CSNK1D//CDKN1B//HSPA8//INSIG1//SCRN1//RAB8A//SLC38A2
GO:0007596	blood coagulation	Biological process	5	224	107	18614	3.88309	0.00951651	0.275741	2.02152	0.046729	PLAUR//USF1//TLN1//MYL12A//JMJD1C
GO:0002637	regulation of immunoglobulin production	Biological process	3	76	107	18614	6.86695	0.00958103	0.276459	2.01859	0.0280374	GPI//SUPT6H//IL27RA
GO:0033622	integrin activation	Biological process	2	26	107	18614	13.3817	0.00972386	0.27827	2.01216	0.0186916	FN1//TLN1
GO:1905048	regulation of metallopeptidase activity	Biological process	2	26	107	18614	13.3817	0.00972386	0.27827	2.01216	0.0186916	PICALM//LRP1
GO:2000145	regulation of cell motility	Biological process	13	1093	107	18614	2.06909	0.00987748	0.281508	2.00535	0.121495	GPI//NR2F2//PTPN23//ITGA3//LRP1//TMSB10//HSPA5//ITGA6//CITED2//AKAP12//SMURF2//FN1//IL27RA
GO:0051493	regulation of cytoskeleton organization	Biological process	8	518	107	18614	2.68668	0.0100455	0.284652	1.99803	0.0747664	NPM1//SSH2//CDKN1B//RPS3//LRP1//TMSB10//CKAP5//CAPN2
GO:0050896	response to stimulus	Biological process	65	9141	107	18614	1.23702	0.0100697	0.284652	1.99699	0.607477	PRPF19//DUSP5//USF1//CAPN2//CITED2//SFN//PRKDC//LRP1//IL27RA//NPM1//RPS3//UBE2W//MTA1//PLAUR//FN1//GPI//CBX3//CDKN1B//HSPA5//HSPA8//CDS1//CRABP2//CSNK1D//CSNK2A1//FLNB//GDI2//HNRNPK//AKAP12//BSG//SPEN//TRAF7//ITGA6//ITGA3//TLN1//TUBB3//JMJD1C//SMARCC1//WDR11//DDX47//SERINC3//GTF2F1//CREBZF//SDF4//NOCT//SLC38A2//SMURF2//NR2F2//KPNB1//INSIG1//RAB8A//PDIA4//CDC34//ARHGEF4//MT2A//DSP//TUBB//EEF1D//SU…
GO:0036211	protein modification process	Biological process	31	3593	107	18614	1.50093	0.0101232	0.284887	1.99468	0.28972	CDKN1B//SFN//CDC34//PRPF19//UBE2W//FN1//PRKDC//CSNK1D//PLAUR//CSNK2A1//BRD2//CDC42BPA//DUSP5//PTPN23//PDP1//SSH2//ETF1//DCAF8//SMURF2//TRAF7//SRCAP//MTA1//DSP//RPS3//U2AF2//HSPA5//JMJD1C//NPM1//NR2F2//NCL//LRP1
GO:1901360	organic cyclic compound metabolic process	Biological process	49	6426	107	18614	1.32651	0.0101599	0.284887	1.99311	0.457944	SOX12//NR2F2//MTA1//CITED2//TCERG1//CBX3//SPEN//SMURF2//ETF1//PRPF19//NOCT//HNRNPF//HNRNPK//HSPA8//U2AF2//SRRM2//USF1//PRKDC//TSR1//RPL35//GPI//CDC34//NPM1//RPS3//UBE2W//JMJD1C//CRABP2//SRCAP//KLF6//BRD2//SMARCC1//CREBZF//DDX10//DDX47//GTF2F1//SUPT6H//ZC3H13//CTSB//FDFT1//INSIG1//SLC38A2//AHNAK//CDKN1B//PICALM//ITGA6//NCL//IL27RA//IGF2BP2//HSPA5
GO:0002200	somatic diversification of immune receptors	Biological process	3	78	107	18614	6.69087	0.0102831	0.286034	1.98788	0.0280374	PRKDC//SUPT6H//IL27RA
GO:0008088	axo-dendritic transport	Biological process	3	78	107	18614	6.69087	0.0102831	0.286034	1.98788	0.0280374	KIF3B//AP3S2//HSPA8
GO:0050817	coagulation	Biological process	5	229	107	18614	3.79831	0.0104023	0.287579	1.98287	0.046729	PLAUR//JMJD1C//USF1//TLN1//MYL12A
GO:0033119	negative regulation of RNA splicing	Biological process	2	27	107	18614	12.8861	0.0104627	0.287579	1.98036	0.0186916	HNRNPK//U2AF2
GO:0042730	fibrinolysis	Biological process	2	27	107	18614	12.8861	0.0104627	0.287579	1.98036	0.0186916	PLAUR//USF1
GO:0017015	regulation of transforming growth factor beta receptor signaling pathway	Biological process	4	148	107	18614	4.70169	0.0105261	0.288183	1.97773	0.0373832	CITED2//HSPA5//SMURF2//ITGA3
GO:0022409	positive regulation of cell-cell adhesion	Biological process	6	321	107	18614	3.25164	0.0105987	0.289032	1.97475	0.0560748	PLAUR//RPS3//SMARCC1//SOX12//PTPN23//CITED2
GO:0006139	nucleobase-containing compound metabolic process	Biological process	46	5962	107	18614	1.34221	0.011031	0.299647	1.95738	0.429907	SOX12//NR2F2//MTA1//CITED2//TCERG1//CBX3//SPEN//SMURF2//ETF1//PRPF19//NOCT//HNRNPF//HNRNPK//HSPA8//U2AF2//SRRM2//USF1//PRKDC//TSR1//RPL35//GPI//CDC34//NPM1//RPS3//UBE2W//JMJD1C//CRABP2//SRCAP//KLF6//BRD2//SMARCC1//CREBZF//DDX10//DDX47//GTF2F1//SUPT6H//ZC3H13//SLC38A2//AHNAK//CDKN1B//PICALM//ITGA6//NCL//IL27RA//IGF2BP2//HSPA5
GO:1903844	regulation of cellular response to transforming growth factor beta stimulus	Biological process	4	151	107	18614	4.60828	0.0112677	0.304885	1.94817	0.0373832	ITGA3//SMURF2//CITED2//HSPA5
GO:2000116	regulation of cysteine-type endopeptidase activity	Biological process	5	234	107	18614	3.71715	0.0113431	0.305736	1.94527	0.046729	CSNK2A1//SFN//GPI//PLAUR//RPS3
GO:0006974	cellular response to DNA damage stimulus	Biological process	11	871	107	18614	2.197	0.0114917	0.308546	1.93961	0.102804	PRPF19//NPM1//RPS3//UBE2W//PRKDC//MTA1//CDKN1B//SFN//HNRNPK//SMARCC1//CBX3
GO:0044271	cellular nitrogen compound biosynthetic process	Biological process	38	4701	107	18614	1.40621	0.0115555	0.309064	1.93721	0.35514	SOX12//NR2F2//MTA1//CITED2//TCERG1//CBX3//SPEN//SMURF2//NOCT//USF1//EIF3B//RPL31//RPS3//RPS9//RPL35//ETF1//JMJD1C//CRABP2//SRCAP//KLF6//HNRNPK//BRD2//SMARCC1//CREBZF//GTF2F1//SUPT6H//EEF1A2//EEF1D//EEF2//NCL//IGF2BP2//NPM1//PRKDC//CDKN1B//HSPA8//PICALM//ITGA6//HSPA5
GO:0009056	catabolic process	Biological process	24	2605	107	18614	1.60273	0.01189	0.315598	1.92482	0.224299	ETF1//NOCT//GPI//CDC34//SMURF2//UBE2W//RAB8A//PRPF19//HSPA5//CTSB//SMARCC1//CSNK1D//ACOX3//PSMA5//MTA1//PTPN23//CDKN1B//CSNK2A1//CAPN2//HSPA8//IGF2BP2//LRP1//NPM1//EEF1A2
GO:0006656	phosphatidylcholine biosynthetic process	Biological process	2	29	107	18614	11.9974	0.0120123	0.315598	1.92037	0.0186916	CDS1//CAPN2
GO:0031571	mitotic G1 DNA damage checkpoint signaling	Biological process	2	29	107	18614	11.9974	0.0120123	0.315598	1.92037	0.0186916	CDKN1B//PRKDC
GO:0044819	mitotic G1/S transition checkpoint signaling	Biological process	2	29	107	18614	11.9974	0.0120123	0.315598	1.92037	0.0186916	CDKN1B//PRKDC
GO:0000226	microtubule cytoskeleton organization	Biological process	9	645	107	18614	2.42739	0.0120267	0.315598	1.91985	0.0841121	CKAP5//CSNK1D//KIF3B//NPM1//KPNB1//CDKN1B//RPS3//TUBB//TUBB3
GO:0045597	positive regulation of cell differentiation	Biological process	11	878	107	18614	2.17949	0.0121455	0.317517	1.91559	0.102804	SMARCC1//SOX12//CDS1//NOCT//SFN//PRKDC//PRPF19//FN1//CRABP2//SPEN//CSNK1D
GO:0010720	positive regulation of cell development	Biological process	7	432	107	18614	2.81884	0.0123668	0.322093	1.90774	0.0654206	SMARCC1//SOX12//PRKDC//FN1//CRABP2//PRPF19//SPEN
GO:0009790	embryo development	Biological process	13	1127	107	18614	2.00667	0.0125338	0.324166	1.90192	0.121495	GPI//DUSP5//PRKDC//CAPN2//SUPT6H//CITED2//BRD2//CRABP2//FN1//INSIG1//NOCT//ITGA3//NR2F2
GO:0008104	protein localization	Biological process	23	2474	107	18614	1.61728	0.0125396	0.324166	1.90171	0.214953	KPNB1//NPM1//AP3S2//WDR11//RAB8A//PDIA4//GDI2//HSPA5//PICALM//CSNK1D//INSIG1//KIF3B//LRP1//TMSB10//VAMP3//PTPN23//SFN//HSPA8//BSG//TSPAN14//DSP//ITGA3//PRPF19
GO:0007059	chromosome segregation	Biological process	7	435	107	18614	2.7994	0.0128063	0.329833	1.89258	0.0654206	KPNB1//SMARCC1//CSNK1D//RPS3//TUBB//KIF3B//CSNK2A1
GO:0071495	cellular response to endogenous stimulus	Biological process	16	1518	107	18614	1.8336	0.0129361	0.331098	1.8882	0.149533	CITED2//SMARCC1//ITGA3//SMURF2//HSPA5//INSIG1//RAB8A//PRKDC//USF1//NCL//CAPN2//HSPA8//CKB//CTSB//LRP1//CSNK1D
GO:0006325	chromatin organization	Biological process	9	653	107	18614	2.39765	0.0129506	0.331098	1.88771	0.0841121	NPM1//BRD2//SMARCC1//MTA1//SRCAP//CBX3//SUPT6H//CREBZF//JMJD1C
GO:0052548	regulation of endopeptidase activity	Biological process	6	336	107	18614	3.10648	0.0130459	0.332176	1.88453	0.0560748	CSNK2A1//SFN//GPI//PICALM//PLAUR//RPS3
GO:0070727	cellular macromolecule localization	Biological process	23	2484	107	18614	1.61076	0.0131235	0.332176	1.88195	0.214953	KPNB1//NPM1//AP3S2//WDR11//PRPF19//RAB8A//PDIA4//GDI2//HSPA5//PICALM//CSNK1D//INSIG1//KIF3B//LRP1//TMSB10//VAMP3//PTPN23//SFN//HSPA8//BSG//TSPAN14//DSP//ITGA3
GO:0006351	DNA-templated transcription	Biological process	29	3360	107	18614	1.50146	0.0131361	0.332176	1.88153	0.271028	SOX12//NR2F2//MTA1//CITED2//TCERG1//CBX3//SPEN//SMURF2//USF1//CRABP2//SRCAP//JMJD1C//KLF6//HNRNPK//BRD2//SMARCC1//CREBZF//GTF2F1//NOCT//SUPT6H//CDKN1B//HSPA8//NPM1//PICALM//ITGA6//NCL//PRKDC//RPS3//HSPA5
GO:0097659	nucleic acid-templated transcription	Biological process	29	3362	107	18614	1.50057	0.01324	0.33359	1.87811	0.271028	SOX12//NR2F2//MTA1//CITED2//TCERG1//CBX3//SPEN//SMURF2//USF1//JMJD1C//CRABP2//SRCAP//KLF6//HNRNPK//BRD2//SMARCC1//CREBZF//GTF2F1//NOCT//SUPT6H//CDKN1B//HSPA8//NPM1//PICALM//ITGA6//NCL//PRKDC//RPS3//HSPA5
GO:0006725	cellular aromatic compound metabolic process	Biological process	47	6185	107	18614	1.32195	0.0133462	0.334298	1.87464	0.439252	SOX12//NR2F2//MTA1//CITED2//TCERG1//CBX3//SPEN//SMURF2//ETF1//PRPF19//NOCT//HNRNPF//HNRNPK//HSPA8//U2AF2//SRRM2//USF1//PRKDC//TSR1//RPL35//GPI//CDC34//NPM1//RPS3//UBE2W//JMJD1C//CRABP2//SRCAP//KLF6//BRD2//SMARCC1//CREBZF//DDX10//DDX47//GTF2F1//SUPT6H//ZC3H13//CTSB//SLC38A2//AHNAK//CDKN1B//PICALM//ITGA6//NCL//IL27RA//IGF2BP2//HSPA5
GO:0042060	wound healing	Biological process	7	439	107	18614	2.77389	0.0134097	0.334298	1.87258	0.0654206	PLAUR//JMJD1C//USF1//TLN1//MYL12A//AHNAK//DSP
GO:0040012	regulation of locomotion	Biological process	13	1137	107	18614	1.98902	0.0134123	0.334298	1.8725	0.121495	GPI//NR2F2//PTPN23//ITGA3//LRP1//TMSB10//HSPA5//ITGA6//CITED2//AKAP12//SMURF2//FN1//IL27RA
GO:0032502	developmental process	Biological process	49	6517	107	18614	1.30799	0.0134982	0.335239	1.86972	0.457944	BSG//FN1//NCL//HSPA5//CITED2//TPM4//GPI//DUSP5//PRKDC//ITGA3//CAPN2//SUPT6H//BRD2//CDKN1B//NR2F2//EEF2//LRP1//DSP//FLNB//SFN//KIF3B//SMARCC1//IGF2BP2//RAB8A//PICALM//TUBB3//WDR11//MYH14//CRABP2//SOX12//ITGA6//CKB//SDF4//SLC38A2//PRRC2B//KLF6//CTSB//INSIG1//MTA1//CDS1//NOCT//PRPF19//IL27RA//SPEN//SMURF2//TUBB//DDX10//CSNK1D//ZC3H13
GO:0043412	macromolecule modification	Biological process	32	3822	107	18614	1.45652	0.0136566	0.337965	1.86466	0.299065	CDKN1B//SFN//CDC34//PRPF19//UBE2W//FN1//PRKDC//CSNK1D//PLAUR//CSNK2A1//BRD2//CDC42BPA//DUSP5//PTPN23//PDP1//SSH2//ETF1//DCAF8//SMURF2//TRAF7//SRCAP//MTA1//DSP//RPS3//U2AF2//HSPA5//JMJD1C//NPM1//NR2F2//NCL//LRP1//ZC3H13
GO:0034243	regulation of transcription elongation by RNA polymerase II	Biological process	3	87	107	18614	5.99871	0.0138061	0.340452	1.85993	0.0280374	GTF2F1//SUPT6H//TCERG1
GO:0001933	negative regulation of protein phosphorylation	Biological process	6	341	107	18614	3.06093	0.0139431	0.34187	1.85564	0.0560748	SFN//NPM1//CDKN1B//NR2F2//LRP1//PRKDC
GO:1901698	response to nitrogen compound	Biological process	13	1143	107	18614	1.97858	0.0139619	0.34187	1.85506	0.121495	SMARCC1//HSPA5//INSIG1//RAB8A//PRKDC//USF1//CDKN1B//GPI//BSG//NCL//NPM1//CAPN2//LRP1
GO:0031110	regulation of microtubule polymerization or depolymerization	Biological process	3	88	107	18614	5.93054	0.0142347	0.346075	1.84665	0.0280374	CDKN1B//RPS3//CKAP5
GO:0032273	positive regulation of protein polymerization	Biological process	3	88	107	18614	5.93054	0.0142347	0.346075	1.84665	0.0280374	CDKN1B//RPS3//CKAP5
GO:0016197	endosomal transport	Biological process	5	248	107	18614	3.50731	0.0142829	0.346075	1.84518	0.046729	PTPN23//VAMP3//RAB8A//PICALM//TINAGL1
GO:0051656	establishment of organelle localization	Biological process	7	445	107	18614	2.73649	0.0143528	0.346559	1.84306	0.0654206	NPM1//KPNB1//AP3S2//PICALM//CSNK1D//KIF3B//WDR11
GO:0035456	response to interferon-beta	Biological process	2	32	107	18614	10.8727	0.0145122	0.347992	1.83827	0.0186916	CAPN2//CDC34
GO:0045736	negative regulation of cyclin-dependent protein serine/threonine kinase activity	Biological process	2	32	107	18614	10.8727	0.0145122	0.347992	1.83827	0.0186916	CDKN1B//NR2F2
GO:0030307	positive regulation of cell growth	Biological process	4	164	107	18614	4.24299	0.0148676	0.350948	1.82776	0.0373832	FN1//CRABP2//CSNK2A1//SFN
GO:0035966	response to topologically incorrect protein	Biological process	4	164	107	18614	4.24299	0.0148676	0.350948	1.82776	0.0373832	HSPA8//HSPA5//CREBZF//UBE2W
GO:0032446	protein modification by small protein conjugation	Biological process	11	905	107	18614	2.11446	0.0149376	0.350948	1.82572	0.102804	CDC34//PRPF19//UBE2W//DCAF8//SMURF2//TRAF7//RPS3//U2AF2//HSPA5//MTA1//CDKN1B
GO:0071417	cellular response to organonitrogen compound	Biological process	9	669	107	18614	2.3403	0.0149565	0.350948	1.82517	0.0841121	SMARCC1//INSIG1//RAB8A//PRKDC//USF1//NCL//CAPN2//HSPA5//LRP1
GO:0006355	regulation of DNA-templated transcription	Biological process	28	3246	107	18614	1.5006	0.015072	0.350948	1.82183	0.261682	SOX12//NR2F2//MTA1//CITED2//TCERG1//CBX3//SPEN//SMURF2//USF1//KLF6//HNRNPK//BRD2//SMARCC1//SRCAP//CREBZF//JMJD1C//GTF2F1//SUPT6H//CDKN1B//HSPA8//NPM1//PICALM//ITGA6//NCL//PRKDC//RPS3//HSPA5//CRABP2
GO:0016310	phosphorylation	Biological process	18	1815	107	18614	1.72525	0.0151196	0.350948	1.82046	0.168224	CDKN1B//SFN//FN1//PRKDC//CSNK1D//PLAUR//GPI//CSNK2A1//BRD2//CDC42BPA//ITGA6//RPS3//NPM1//NR2F2//NCL//LRP1//EEF1A2//CKB
GO:0032774	RNA biosynthetic process	Biological process	29	3397	107	18614	1.48511	0.01517	0.350948	1.81901	0.271028	SOX12//NR2F2//MTA1//CITED2//TCERG1//CBX3//SPEN//SMURF2//USF1//JMJD1C//CRABP2//SRCAP//KLF6//HNRNPK//BRD2//SMARCC1//CREBZF//GTF2F1//NOCT//SUPT6H//CDKN1B//HSPA8//NPM1//PICALM//ITGA6//NCL//PRKDC//RPS3//HSPA5
GO:0007034	vacuolar transport	Biological process	4	165	107	18614	4.21728	0.0151713	0.350948	1.81898	0.0373832	AP3S2//LRP1//PTPN23//HSPA8
GO:0007519	skeletal muscle tissue development	Biological process	4	165	107	18614	4.21728	0.0151713	0.350948	1.81898	0.0373832	CITED2//FLNB//NR2F2//MYH14
GO:0016192	vesicle-mediated transport	Biological process	16	1546	107	18614	1.80039	0.0151786	0.350948	1.81877	0.149533	VAMP3//SCRN1//AP3S2//CSNK1D//PICALM//LRP1//RAB8A//TINAGL1//SDF4//PTPN23//HNRNPK//HSPA8//WDR11//INSIG1//GDI2//KIF3B
GO:1903506	regulation of nucleic acid-templated transcription	Biological process	28	3248	107	18614	1.49968	0.0151906	0.350948	1.81843	0.261682	SOX12//NR2F2//MTA1//CITED2//TCERG1//CBX3//SPEN//SMURF2//USF1//CRABP2//SRCAP//JMJD1C//KLF6//HNRNPK//BRD2//SMARCC1//CREBZF//GTF2F1//SUPT6H//CDKN1B//HSPA8//NPM1//PICALM//ITGA6//NCL//PRKDC//RPS3//HSPA5
GO:0051085	chaperone cofactor-dependent protein refolding	Biological process	2	33	107	18614	10.5432	0.0153911	0.352916	1.81273	0.0186916	HSPA5//HSPA8
GO:1904030	negative regulation of cyclin-dependent protein kinase activity	Biological process	2	33	107	18614	10.5432	0.0153911	0.352916	1.81273	0.0186916	CDKN1B//NR2F2
GO:0051168	nuclear export	Biological process	4	166	107	18614	4.19187	0.0154788	0.352916	1.81026	0.0373832	NPM1//SUPT6H//SFN//CDKN1B
GO:1903313	positive regulation of mRNA metabolic process	Biological process	4	166	107	18614	4.19187	0.0154788	0.352916	1.81026	0.0373832	NOCT//HSPA8//NCL//PRPF19
GO:0030901	midbrain development	Biological process	3	91	107	18614	5.73503	0.0155657	0.353738	1.80783	0.0280374	CKB//HSPA5//CSNK1D
GO:0051253	negative regulation of RNA metabolic process	Biological process	15	1419	107	18614	1.83893	0.0156458	0.354395	1.8056	0.140187	SOX12//NR2F2//MTA1//CITED2//TCERG1//CBX3//SPEN//SMURF2//CDKN1B//HNRNPK//HSPA8//CREBZF//U2AF2//NOCT//IGF2BP2
GO:0045934	negative regulation of nucleobase-containing compound metabolic process	Biological process	16	1552	107	18614	1.79343	0.0156965	0.354395	1.8042	0.149533	SOX12//NR2F2//MTA1//CITED2//TCERG1//CBX3//SPEN//SMURF2//RPS3//CDKN1B//HNRNPK//HSPA8//CREBZF//U2AF2//NOCT//IGF2BP2
GO:0031327	negative regulation of cellular biosynthetic process	Biological process	17	1689	107	18614	1.75096	0.0159258	0.357161	1.7979	0.158879	SOX12//NR2F2//MTA1//CITED2//TCERG1//CBX3//SPEN//SMURF2//NOCT//NCL//RPS3//IGF2BP2//INSIG1//CDKN1B//HNRNPK//HSPA8//CREBZF
GO:1903320	regulation of protein modification by small protein conjugation or removal	Biological process	5	255	107	18614	3.41103	0.015929	0.357161	1.79781	0.046729	RPS3//U2AF2//HSPA5//MTA1//CDKN1B
GO:0045185	maintenance of protein location	Biological process	3	92	107	18614	5.67269	0.0160245	0.357161	1.79522	0.0280374	HSPA5//INSIG1//TMSB10
GO:1901216	positive regulation of neuron death	Biological process	3	92	107	18614	5.67269	0.0160245	0.357161	1.79522	0.0280374	CDC34//CAPN2//PICALM
GO:0007049	cell cycle	Biological process	18	1830	107	18614	1.71111	0.01633	0.362808	1.78701	0.168224	PRPF19//CDKN1B//SFN//CDC34//TUBB3//TUBB//CKAP5//KIF3B//RPS3//KPNB1//NPM1//SMARCC1//PRKDC//NR2F2//CITED2//CSNK1D//HSPA8//CSNK2A1
GO:0034250	positive regulation of amide metabolic process	Biological process	4	169	107	18614	4.11746	0.0164249	0.363754	1.7845	0.0373832	EEF2//NPM1//PRKDC//PICALM
GO:0010035	response to inorganic substance	Biological process	8	567	107	18614	2.4545	0.0165479	0.364374	1.78126	0.0747664	CAPN2//CDKN1B//GPI//BSG//RPS3//HSPA5//MT2A//SLC38A2
GO:0051668	localization within membrane	Biological process	9	681	107	18614	2.29907	0.0166057	0.364374	1.77974	0.0841121	HSPA5//PTPN23//VAMP3//BSG//RAB8A//TSPAN14//PICALM//ITGA3//LRP1
GO:2001141	regulation of RNA biosynthetic process	Biological process	28	3271	107	18614	1.48913	0.0166101	0.364374	1.77963	0.261682	SOX12//NR2F2//MTA1//CITED2//TCERG1//CBX3//SPEN//SMURF2//USF1//CRABP2//SRCAP//JMJD1C//KLF6//HNRNPK//BRD2//SMARCC1//CREBZF//GTF2F1//SUPT6H//CDKN1B//HSPA8//NPM1//PICALM//ITGA6//NCL//PRKDC//RPS3//HSPA5
GO:0060548	negative regulation of cell death	Biological process	12	1044	107	18614	1.99957	0.0167042	0.365287	1.77717	0.11215	HNRNPK//HSPA5//NPM1//PLAUR//PRKDC//CITED2//CSNK2A1//SFN//GPI//IL27RA//CDKN1B//ITGA6
GO:0044249	cellular biosynthetic process	Biological process	43	5611	107	18614	1.33317	0.0168767	0.366812	1.77271	0.401869	SOX12//NR2F2//MTA1//CITED2//TCERG1//CBX3//SPEN//SMURF2//NOCT//USF1//EIF3B//CRABP2//RPL31//RPS3//RPS9//RPL35//ETF1//JMJD1C//SRCAP//KLF6//HNRNPK//BRD2//SMARCC1//CREBZF//GTF2F1//SUPT6H//EEF1A2//EEF1D//EEF2//SERINC3//CDS1//NCL//IGF2BP2//CSGALNACT2//INSIG1//NPM1//PRKDC//CDKN1B//HSPA8//PICALM//ITGA6//HSPA5//CAPN2
GO:0033554	cellular response to stress	Biological process	19	1975	107	18614	1.67356	0.0169108	0.366812	1.77184	0.17757	PRPF19//NPM1//RPS3//UBE2W//PRKDC//MTA1//CBX3//CDKN1B//HSPA5//SFN//HSPA8//INSIG1//SLC38A2//PDIA4//CREBZF//CITED2//HNRNPK//SERINC3//SMARCC1
GO:0048869	cellular developmental process	Biological process	35	4344	107	18614	1.40163	0.0169322	0.366812	1.77129	0.327103	CITED2//TPM4//ITGA3//EEF2//LRP1//PRKDC//FLNB//SFN//RAB8A//PICALM//TUBB3//CAPN2//ITGA6//HSPA5//SOX12//NR2F2//PRRC2B//KLF6//DSP//CTSB//FN1//MTA1//SDF4//SMARCC1//INSIG1//CDS1//NOCT//PRPF19//CRABP2//SPEN//SUPT6H//MYH14//TUBB//CDKN1B//CSNK1D
GO:0018149	peptide cross-linking	Biological process	2	35	107	18614	9.94072	0.0172157	0.371795	1.76408	0.0186916	DSP//FN1
GO:2001242	regulation of intrinsic apoptotic signaling pathway	Biological process	4	173	107	18614	4.02226	0.0177418	0.380882	1.751	0.0373832	HNRNPK//RPS3//SERINC3//PLAUR
GO:0007017	microtubule-based process	Biological process	11	929	107	18614	2.05984	0.0178062	0.380882	1.74943	0.102804	TUBB3//TUBB//KIF3B//CKAP5//CSNK1D//KPNB1//NPM1//AP3S2//CDKN1B//RPS3//HSPA8
GO:0009611	response to wounding	Biological process	8	575	107	18614	2.42035	0.0178457	0.380882	1.74847	0.0747664	PLAUR//JMJD1C//DSP//USF1//TLN1//MYL12A//AHNAK//FN1
GO:0007044	cell-substrate junction assembly	Biological process	3	96	107	18614	5.43633	0.0179352	0.380882	1.74629	0.0280374	TLN1//FN1//ITGA6
GO:0042176	regulation of protein catabolic process	Biological process	6	361	107	18614	2.89135	0.0179651	0.380882	1.74557	0.0560748	SMARCC1//CSNK1D//CDKN1B//CSNK2A1//EEF1A2//LRP1
GO:0050878	regulation of body fluid levels	Biological process	6	361	107	18614	2.89135	0.0179651	0.380882	1.74557	0.0560748	PLAUR//JMJD1C//GPI//USF1//TLN1//MYL12A
GO:0097435	supramolecular fiber organization	Biological process	10	812	107	18614	2.1424	0.0184421	0.389806	1.73419	0.0934579	TPM4//TMSB10//CKAP5//CSNK1D//SSH2//KPNB1//CDKN1B//RPS3//DSP//HSPA8
GO:0009890	negative regulation of biosynthetic process	Biological process	17	1719	107	18614	1.7204	0.0186338	0.392666	1.7297	0.158879	SOX12//NR2F2//MTA1//CITED2//TCERG1//CBX3//SPEN//SMURF2//NOCT//INSIG1//NCL//RPS3//IGF2BP2//CDKN1B//HNRNPK//HSPA8//CREBZF
GO:0046483	heterocycle metabolic process	Biological process	46	6133	107	18614	1.30479	0.0187308	0.393517	1.72744	0.429907	SOX12//NR2F2//MTA1//CITED2//TCERG1//CBX3//SPEN//SMURF2//ETF1//PRPF19//NOCT//HNRNPF//HNRNPK//HSPA8//U2AF2//SRRM2//USF1//PRKDC//TSR1//RPL35//GPI//CDC34//NPM1//RPS3//UBE2W//JMJD1C//CRABP2//SRCAP//KLF6//BRD2//SMARCC1//CREBZF//DDX10//DDX47//GTF2F1//SUPT6H//ZC3H13//SLC38A2//AHNAK//CDKN1B//PICALM//ITGA6//NCL//IL27RA//IGF2BP2//HSPA5
GO:0034620	cellular response to unfolded protein	Biological process	3	98	107	18614	5.32539	0.0189361	0.396631	1.72271	0.0280374	HSPA5//CREBZF//HSPA8
GO:0060271	cilium assembly	Biological process	6	367	107	18614	2.84408	0.0193126	0.403286	1.71416	0.0560748	GDI2//CSNK1D//RAB8A//KIF3B//PTPN23//WDR11
GO:0006721	terpenoid metabolic process	Biological process	3	99	107	18614	5.27159	0.0194479	0.403286	1.71113	0.0280374	LRP1//CRABP2//FDFT1
GO:0060538	skeletal muscle organ development	Biological process	4	178	107	18614	3.90927	0.0194782	0.403286	1.71045	0.0373832	FLNB//NR2F2//MYH14//CITED2
GO:0023052	signaling	Biological process	48	6476	107	18614	1.28941	0.0195275	0.403286	1.70935	0.448598	PRPF19//DUSP5//SFN//VAMP3//CDKN1B//HSPA5//CDS1//CRABP2//CSNK1D//CSNK2A1//FLNB//GDI2//GPI//HNRNPK//NPM1//PLAUR//MTA1//AKAP12//BSG//IL27RA//LRP1//CITED2//SPEN//TRAF7//FN1//ITGA6//ITGA3//TLN1//SMARCC1//WDR11//DDX47//PRKDC//SMURF2//NR2F2//KPNB1//INSIG1//ARHGEF4//CREBZF//TUBB3//EEF1D//RPS3//CDC34//TSPAN14//NCL//RAB8A//PTPN23//SERINC3//SLC38A2
GO:0016050	vesicle organization	Biological process	6	368	107	18614	2.83635	0.0195438	0.403286	1.70899	0.0560748	PICALM//VAMP3//AP3S2//CSNK1D//RAB8A//INSIG1
GO:0010243	response to organonitrogen compound	Biological process	12	1069	107	18614	1.95281	0.0197311	0.404283	1.70485	0.11215	SMARCC1//HSPA5//INSIG1//RAB8A//PRKDC//USF1//CDKN1B//GPI//BSG//NCL//CAPN2//LRP1
GO:0007219	Notch signaling pathway	Biological process	4	179	107	18614	3.88743	0.0198377	0.404283	1.70251	0.0373832	TSPAN14//CDKN1B//SPEN//TRAF7
GO:0007275	multicellular organism development	Biological process	37	4707	107	18614	1.36746	0.019965	0.404283	1.69973	0.345794	BSG//FN1//NCL//HSPA5//CITED2//GPI//DUSP5//PRKDC//ITGA3//CAPN2//SUPT6H//BRD2//LRP1//DSP//KIF3B//SMARCC1//IGF2BP2//RAB8A//PICALM//TUBB3//CDKN1B//WDR11//NR2F2//ITGA6//SOX12//CKB//SDF4//SLC38A2//CRABP2//INSIG1//SFN//PRPF19//NOCT//IL27RA//SPEN//SMURF2//CSNK1D
GO:0072657	protein localization to membrane	Biological process	8	588	107	18614	2.36684	0.020109	0.404283	1.69661	0.0747664	HSPA5//VAMP3//BSG//RAB8A//TSPAN14//PICALM//ITGA3//LRP1
GO:0007020	microtubule nucleation	Biological process	2	38	107	18614	9.15593	0.0201153	0.404283	1.69647	0.0186916	CKAP5//CSNK1D
GO:0043618	regulation of transcription from RNA polymerase II promoter in response to stress	Biological process	2	38	107	18614	9.15593	0.0201153	0.404283	1.69647	0.0186916	CITED2//HSPA5
GO:0045191	regulation of isotype switching	Biological process	2	38	107	18614	9.15593	0.0201153	0.404283	1.69647	0.0186916	IL27RA//SUPT6H
GO:0051084	'de novo' post-translational protein folding	Biological process	2	38	107	18614	9.15593	0.0201153	0.404283	1.69647	0.0186916	HSPA5//HSPA8
GO:1902229	regulation of intrinsic apoptotic signaling pathway in response to DNA damage	Biological process	2	38	107	18614	9.15593	0.0201153	0.404283	1.69647	0.0186916	HNRNPK//RPS3
GO:0098609	cell-cell adhesion	Biological process	11	950	107	18614	2.0143	0.0206393	0.413619	1.6853	0.102804	CITED2//PLAUR//RPS3//SMARCC1//SOX12//TLN1//MYL12A//DSP//ITGA3//PTPN23//ITGA6
GO:0070997	neuron death	Biological process	6	373	107	18614	2.79833	0.0207278	0.414199	1.68345	0.0560748	GPI//IL27RA//CDC34//HSPA5//CAPN2//PICALM
GO:0097242	amyloid-beta clearance	Biological process	2	39	107	18614	8.92116	0.0211242	0.420909	1.67522	0.0186916	LRP1//PICALM
GO:1902903	regulation of supramolecular fiber organization	Biological process	6	376	107	18614	2.776	0.0214612	0.426163	1.66835	0.0560748	SSH2//CDKN1B//RPS3//TMSB10//CKAP5//HSPA8
GO:0150115	cell-substrate junction organization	Biological process	3	103	107	18614	5.06687	0.0215717	0.426163	1.66612	0.0280374	FN1//ITGA6//TLN1
GO:1903076	regulation of protein localization to plasma membrane	Biological process	3	103	107	18614	5.06687	0.0215717	0.426163	1.66612	0.0280374	PICALM//ITGA3//LRP1
GO:0071345	cellular response to cytokine stimulus	Biological process	10	834	107	18614	2.08588	0.0217503	0.428474	1.66254	0.0934579	IL27RA//CAPN2//CDC34//MT2A//FLNB//VAMP3//AKAP12//HSPA5//RPS3//NCL
GO:0006901	vesicle coating	Biological process	2	40	107	18614	8.69813	0.0221537	0.433963	1.65455	0.0186916	AP3S2//CSNK1D
GO:0048489	synaptic vesicle transport	Biological process	2	40	107	18614	8.69813	0.0221537	0.433963	1.65455	0.0186916	AP3S2//PICALM
GO:0051094	positive regulation of developmental process	Biological process	14	1351	107	18614	1.80272	0.0225923	0.439825	1.64604	0.130841	SMARCC1//SOX12//CDS1//NOCT//SFN//PRKDC//PRPF19//FN1//CRABP2//SPEN//SMURF2//CAPN2//CSNK1D//CITED2
GO:0021549	cerebellum development	Biological process	3	105	107	18614	4.97036	0.0226793	0.439825	1.64437	0.0280374	HSPA5//CKB//SDF4
GO:0032784	regulation of DNA-templated transcription elongation	Biological process	3	105	107	18614	4.97036	0.0226793	0.439825	1.64437	0.0280374	GTF2F1//SUPT6H//TCERG1
GO:0044087	regulation of cellular component biogenesis	Biological process	11	964	107	18614	1.98505	0.022706	0.439825	1.64386	0.102804	SSH2//CDKN1B//RPS3//HSPA5//TMSB10//HSPA8//NPM1//TLN1//CKAP5//CDC34//GDI2
GO:0010558	negative regulation of macromolecule biosynthetic process	Biological process	16	1624	107	18614	1.71392	0.0230517	0.442781	1.6373	0.149533	SOX12//NR2F2//MTA1//CITED2//TCERG1//CBX3//SPEN//SMURF2//NOCT//NCL//RPS3//IGF2BP2//CDKN1B//HNRNPK//HSPA8//CREBZF
GO:0001775	cell activation	Biological process	12	1094	107	18614	1.90818	0.0231534	0.442781	1.63538	0.11215	LRP1//PRKDC//KLF6//AKAP12//RPS3//SUPT6H//SMARCC1//SOX12//IL27RA//TLN1//MYL12A//FN1
GO:0072595	maintenance of protein localization in organelle	Biological process	2	41	107	18614	8.48598	0.0232036	0.442781	1.63444	0.0186916	HSPA5//INSIG1
GO:0140467	integrated stress response signaling	Biological process	2	41	107	18614	8.48598	0.0232036	0.442781	1.63444	0.0186916	HSPA5//CREBZF
GO:0042325	regulation of phosphorylation	Biological process	13	1224	107	18614	1.84764	0.0232125	0.442781	1.63428	0.121495	CDKN1B//SFN//FN1//PRKDC//CSNK1D//PLAUR//ITGA6//RPS3//NPM1//NR2F2//NCL//LRP1//EEF1A2
GO:0042326	negative regulation of phosphorylation	Biological process	6	383	107	18614	2.72526	0.0232406	0.442781	1.63375	0.0560748	PRKDC//SFN//CDKN1B//NPM1//NR2F2//LRP1
GO:0080135	regulation of cellular response to stress	Biological process	9	726	107	18614	2.15656	0.0239947	0.455899	1.61988	0.0841121	INSIG1//RPS3//NPM1//HNRNPK//SERINC3//HSPA5//SMARCC1//PRKDC//SLC38A2
GO:0006458	'de novo' protein folding	Biological process	2	42	107	18614	8.28393	0.0242738	0.459794	1.61486	0.0186916	HSPA5//HSPA8
GO:0001667	ameboidal-type cell migration	Biological process	7	496	107	18614	2.45512	0.024369	0.459794	1.61316	0.0654206	GPI//NR2F2//PTPN23//ITGA3//AKAP12//SMURF2//FN1
GO:0090398	cellular senescence	Biological process	3	108	107	18614	4.83229	0.0243981	0.459794	1.61264	0.0280374	CDKN1B//NPM1//CITED2
GO:0048519	negative regulation of biological process	Biological process	44	5902	107	18614	1.29691	0.024782	0.465768	1.60586	0.411215	PRPF19//SOX12//NR2F2//MTA1//CITED2//TCERG1//CBX3//SPEN//SMURF2//ETF1//NOCT//PRKDC//IL27RA//SFN//CDKN1B//NPM1//CTSB//LRP1//PICALM//PTPN23//INSIG1//NCL//RPS3//IGF2BP2//HSPA5//SSH2//ITGA3//U2AF2//SMARCC1//TMSB10//HNRNPK//PLAUR//CSNK2A1//GPI//DUSP5//CDC34//CREBZF//HSPA8//MT2A//USF1//FN1//GDI2//VAMP3//ITGA6
GO:0018107	peptidyl-threonine phosphorylation	Biological process	3	109	107	18614	4.78796	0.0249862	0.467838	1.6023	0.0280374	CSNK2A1//PRKDC//CDC42BPA
GO:0048598	embryonic morphogenesis	Biological process	8	613	107	18614	2.27031	0.0250267	0.467838	1.6016	0.0747664	DUSP5//GPI//BRD2//CITED2//CRABP2//FN1//INSIG1//ITGA3
GO:0019220	regulation of phosphate metabolic process	Biological process	14	1370	107	18614	1.77772	0.0251113	0.468162	1.60013	0.130841	CDKN1B//SFN//FN1//PRKDC//CSNK1D//PLAUR//ITGA6//RPS3//NPM1//NR2F2//NCL//LRP1//EEF1A2//CAPN2
GO:0051174	regulation of phosphorus metabolic process	Biological process	14	1371	107	18614	1.77642	0.0252495	0.469095	1.59775	0.130841	CDKN1B//SFN//FN1//PRKDC//CSNK1D//PLAUR//ITGA6//RPS3//NPM1//NR2F2//NCL//LRP1//EEF1A2//CAPN2
GO:0006904	vesicle docking involved in exocytosis	Biological process	2	43	107	18614	8.09128	0.0253638	0.469095	1.59579	0.0186916	RAB8A//VAMP3
GO:0090114	COPII-coated vesicle budding	Biological process	2	43	107	18614	8.09128	0.0253638	0.469095	1.59579	0.0186916	CSNK1D//INSIG1
GO:0006368	transcription elongation by RNA polymerase II	Biological process	3	110	107	18614	4.74444	0.025582	0.471877	1.59206	0.0280374	GTF2F1//SUPT6H//TCERG1
GO:0030154	cell differentiation	Biological process	34	4316	107	18614	1.37042	0.0258316	0.474644	1.58785	0.317757	CITED2//TPM4//ITGA3//EEF2//LRP1//PRKDC//FLNB//SFN//RAB8A//PICALM//TUBB3//CAPN2//ITGA6//HSPA5//KLF6//DSP//CTSB//FN1//MTA1//SDF4//SMARCC1//SOX12//INSIG1//CDS1//NOCT//PRPF19//CRABP2//SPEN//SUPT6H//NR2F2//TUBB//CDKN1B//CSNK1D//PRRC2B
GO:0048856	anatomical structure development	Biological process	44	5917	107	18614	1.29362	0.0258686	0.474644	1.58723	0.411215	BSG//FN1//NCL//HSPA5//CITED2//GPI//DUSP5//PRKDC//ITGA3//CAPN2//SUPT6H//BRD2//CDKN1B//NR2F2//EEF2//LRP1//DSP//FLNB//SFN//KIF3B//SMARCC1//IGF2BP2//RAB8A//PICALM//TUBB3//WDR11//MYH14//CRABP2//SOX12//ITGA6//CKB//SDF4//SLC38A2//KLF6//CTSB//INSIG1//PRPF19//NOCT//IL27RA//SPEN//SMURF2//TUBB//DDX10//CSNK1D
GO:0021762	substantia nigra development	Biological process	2	44	107	18614	7.90739	0.0264735	0.48134	1.57719	0.0186916	CKB//HSPA5
GO:0043620	regulation of DNA-templated transcription in response to stress	Biological process	2	44	107	18614	7.90739	0.0264735	0.48134	1.57719	0.0186916	CITED2//HSPA5
GO:0007399	nervous system development	Biological process	22	2504	107	18614	1.52843	0.0264998	0.48134	1.57676	0.205607	ITGA3//BRD2//CITED2//LRP1//RAB8A//PICALM//TUBB3//PRKDC//HSPA5//ITGA6//SOX12//CKB//SDF4//SLC38A2//NR2F2//PRPF19//FN1//CRABP2//SPEN//CSNK1D//SMARCC1//IGF2BP2
GO:0034330	cell junction organization	Biological process	9	739	107	18614	2.11862	0.0265104	0.48134	1.57658	0.0841121	DSP//TLN1//FN1//ITGA6//TUBB//ITGA3//HSPA8//SDF4//PTPN23
GO:0007369	gastrulation	Biological process	4	196	107	18614	3.55026	0.026582	0.481383	1.57541	0.0373832	DUSP5//GPI//FN1//ITGA3
GO:0000079	regulation of cyclin-dependent protein serine/threonine kinase activity	Biological process	3	112	107	18614	4.65971	0.0267965	0.482891	1.57192	0.0280374	CDKN1B//NR2F2//SFN
GO:0044782	cilium organization	Biological process	6	396	107	18614	2.6358	0.0268041	0.482891	1.5718	0.0560748	KIF3B//RAB8A//PTPN23//WDR11//GDI2//CSNK1D
GO:0002520	immune system development	Biological process	4	197	107	18614	3.53224	0.0270165	0.485459	1.56837	0.0373832	PRKDC//SUPT6H//IL27RA//CITED2
GO:0048193	Golgi vesicle transport	Biological process	5	294	107	18614	2.95855	0.0274281	0.491586	1.5618	0.046729	AP3S2//VAMP3//CSNK1D//RAB8A//INSIG1
GO:0001825	blastocyst formation	Biological process	2	45	107	18614	7.73167	0.0276025	0.493439	1.55905	0.0186916	CITED2//SUPT6H
GO:0065008	regulation of biological quality	Biological process	24	2813	107	18614	1.48422	0.0280604	0.500339	1.55191	0.224299	NOCT//CRABP2//NR2F2//CTSB//PLAUR//JMJD1C//GPI//MYH14//SSH2//HSPA8//PRKDC//TMSB10//AKAP12//FN1//RAB8A//TUBB//USF1//TLN1//MYL12A//IGF2BP2//DSP//PICALM//NPM1//SLC38A2
GO:0022037	metencephalon development	Biological process	3	115	107	18614	4.53816	0.0286753	0.507443	1.54249	0.0280374	CKB//SDF4//HSPA5
GO:0042221	response to chemical	Biological process	33	4193	107	18614	1.36913	0.0287305	0.507443	1.54166	0.308411	USF1//PLAUR//HSPA8//TUBB3//SMARCC1//CDKN1B//ITGA3//IL27RA//HSPA5//BSG//GPI//NR2F2//AKAP12//NOCT//INSIG1//RAB8A//PRKDC//RPS3//CAPN2//CDC34//MT2A//CREBZF//CITED2//SDF4//NCL//NPM1//UBE2W//FLNB//VAMP3//CKB//CTSB//SLC38A2//LRP1
GO:0047496	vesicle transport along microtubule	Biological process	2	46	107	18614	7.56359	0.0287507	0.507443	1.54135	0.0186916	AP3S2//KIF3B
GO:1990090	cellular response to nerve growth factor stimulus	Biological process	2	46	107	18614	7.56359	0.0287507	0.507443	1.54135	0.0186916	CSNK1D//HSPA5
GO:0006886	intracellular protein transport	Biological process	10	875	107	18614	1.98814	0.0290441	0.511323	1.53694	0.0934579	KPNB1//HSPA5//PTPN23//SFN//HSPA8//INSIG1//RAB8A//NPM1//AP3S2//WDR11
GO:0001824	blastocyst development	Biological process	3	116	107	18614	4.49903	0.0293167	0.513523	1.53288	0.0280374	SUPT6H//CITED2//CAPN2
GO:1904029	regulation of cyclin-dependent protein kinase activity	Biological process	3	116	107	18614	4.49903	0.0293167	0.513523	1.53288	0.0280374	CDKN1B//SFN//NR2F2
GO:0046677	response to antibiotic	Biological process	2	47	107	18614	7.40266	0.0299178	0.521706	1.52407	0.0186916	CDKN1B//HSPA5
GO:0090092	regulation of transmembrane receptor protein serine/threonine kinase signaling pathway	Biological process	5	301	107	18614	2.88974	0.029934	0.521706	1.52384	0.046729	ITGA3//SMURF2//CITED2//HSPA5//LRP1
GO:1990089	response to nerve growth factor	Biological process	2	48	107	18614	7.24844	0.0311035	0.540734	1.50719	0.0186916	CSNK1D//HSPA5
GO:0006720	isoprenoid metabolic process	Biological process	3	119	107	18614	4.38561	0.0312865	0.54121	1.50464	0.0280374	LRP1//CRABP2//FDFT1
GO:0018210	peptidyl-threonine modification	Biological process	3	119	107	18614	4.38561	0.0312865	0.54121	1.50464	0.0280374	CSNK2A1//PRKDC//CDC42BPA
GO:0007623	circadian rhythm	Biological process	4	207	107	18614	3.3616	0.0315966	0.545218	1.50036	0.0373832	CSNK1D//MTA1//NOCT//PRKDC
GO:0032355	response to estradiol	Biological process	3	120	107	18614	4.34907	0.0319583	0.550093	1.49542	0.0280374	CDKN1B//GPI//NR2F2
GO:0045732	positive regulation of protein catabolic process	Biological process	4	209	107	18614	3.32943	0.0325642	0.557645	1.48726	0.0373832	CSNK1D//LRP1//CDKN1B//CSNK2A1
GO:0043588	skin development	Biological process	5	308	107	18614	2.82407	0.0325803	0.557645	1.48705	0.046729	FLNB//SFN//DSP//ITGA6//ITGA3
GO:0031398	positive regulation of protein ubiquitination	Biological process	3	121	107	18614	4.31312	0.0326375	0.557645	1.48628	0.0280374	MTA1//CDKN1B//HSPA5
GO:0022402	cell cycle process	Biological process	13	1288	107	18614	1.75583	0.0332978	0.567531	1.47759	0.121495	PRPF19//CDC34//CDKN1B//CKAP5//KIF3B//RPS3//KPNB1//NPM1//SMARCC1//PRKDC//CSNK1D//TUBB//CSNK2A1
GO:0008089	anterograde axonal transport	Biological process	2	50	107	18614	6.9585	0.0335297	0.568697	1.47457	0.0186916	AP3S2//KIF3B
GO:0030195	negative regulation of blood coagulation	Biological process	2	50	107	18614	6.9585	0.0335297	0.568697	1.47457	0.0186916	PLAUR//USF1
GO:0000077	DNA damage checkpoint signaling	Biological process	3	123	107	18614	4.24299	0.0340187	0.571907	1.46828	0.0280374	CDKN1B//PRKDC//PRPF19
GO:0006413	translational initiation	Biological process	3	123	107	18614	4.24299	0.0340187	0.571907	1.46828	0.0280374	EIF3B//NPM1//RPS3
GO:0002377	immunoglobulin production	Biological process	4	212	107	18614	3.28231	0.034048	0.571907	1.46791	0.0373832	GPI//PRKDC//SUPT6H//IL27RA
GO:0030705	cytoskeleton-dependent intracellular transport	Biological process	4	212	107	18614	3.28231	0.034048	0.571907	1.46791	0.0373832	KIF3B//AP3S2//HSPA8//TUBB
GO:1900047	negative regulation of hemostasis	Biological process	2	51	107	18614	6.82206	0.0347698	0.581224	1.4588	0.0186916	PLAUR//USF1
GO:2000059	negative regulation of ubiquitin-dependent protein catabolic process	Biological process	2	51	107	18614	6.82206	0.0347698	0.581224	1.4588	0.0186916	SMARCC1//CSNK2A1
GO:0007165	signal transduction	Biological process	44	6026	107	18614	1.27022	0.034979	0.583319	1.45619	0.411215	PRPF19//DUSP5//SFN//CDKN1B//HSPA5//BSG//IL27RA//LRP1//CITED2//AKAP12//SPEN//TRAF7//FN1//ITGA6//ITGA3//TLN1//GDI2//CDS1//SMARCC1//WDR11//DDX47//PRKDC//CSNK1D//CSNK2A1//SMURF2//NR2F2//KPNB1//INSIG1//ARHGEF4//CREBZF//TUBB3//PLAUR//EEF1D//RPS3//CDC34//TSPAN14//NCL//HNRNPK//SERINC3//CRABP2//FLNB//GPI//NPM1//MTA1
GO:0010629	negative regulation of gene expression	Biological process	15	1572	107	18614	1.65995	0.0352184	0.585906	1.45323	0.140187	ETF1//NOCT//NCL//RPS3//IGF2BP2//CBX3//IL27RA//CREBZF//HNRNPK//U2AF2//FN1//NPM1//LRP1//PICALM//CITED2
GO:0009612	response to mechanical stimulus	Biological process	4	215	107	18614	3.23651	0.0355707	0.590354	1.44891	0.0373832	GPI//SLC38A2//CAPN2//CITED2
GO:0044248	cellular catabolic process	Biological process	19	2143	107	18614	1.54237	0.0358916	0.594262	1.44501	0.17757	ETF1//NOCT//CDC34//SMURF2//RAB8A//HSPA5//SMARCC1//CSNK1D//ACOX3//PSMA5//MTA1//UBE2W//PTPN23//HSPA8//IGF2BP2//LRP1//NPM1//EEF1A2//CSNK2A1
GO:0015031	protein transport	Biological process	15	1580	107	18614	1.65154	0.0365908	0.600865	1.43663	0.140187	KPNB1//NPM1//AP3S2//WDR11//RAB8A//PDIA4//HSPA5//KIF3B//LRP1//VAMP3//PTPN23//SFN//HSPA8//INSIG1//GDI2
GO:0016477	cell migration	Biological process	15	1580	107	18614	1.65154	0.0365908	0.600865	1.43663	0.140187	ITGA3//GPI//NR2F2//PTPN23//LRP1//TMSB10//HSPA5//ITGA6//CITED2//BSG//AKAP12//SMURF2//FN1//IL27RA//CDC42BPA
GO:0006469	negative regulation of protein kinase activity	Biological process	4	217	107	18614	3.20668	0.0366075	0.600865	1.43643	0.0373832	NPM1//CDKN1B//NR2F2//SFN
GO:1901701	cellular response to oxygen-containing compound	Biological process	13	1306	107	18614	1.73163	0.036636	0.600865	1.43609	0.121495	SMARCC1//INSIG1//RAB8A//PRKDC//USF1//RPS3//NCL//CAPN2//HSPA5//CDKN1B//SLC38A2//CKB//LRP1
GO:0007179	transforming growth factor beta receptor signaling pathway	Biological process	4	218	107	18614	3.19197	0.0371324	0.607574	1.43025	0.0373832	ITGA3//SMURF2//CITED2//HSPA5
GO:1904375	regulation of protein localization to cell periphery	Biological process	3	128	107	18614	4.07725	0.0376026	0.613823	1.42478	0.0280374	PICALM//ITGA3//LRP1
GO:0070647	protein modification by small protein conjugation or removal	Biological process	11	1046	107	18614	1.82943	0.0379806	0.615573	1.42044	0.102804	CDC34//PRPF19//UBE2W//DCAF8//SMURF2//TRAF7//RPS3//U2AF2//HSPA5//MTA1//CDKN1B
GO:0006457	protein folding	Biological process	4	220	107	18614	3.16296	0.0381953	0.615573	1.41799	0.0373832	HSPA5//HSPA8//CSNK2A1//PDIA4
GO:0099003	vesicle-mediated transport in synapse	Biological process	4	220	107	18614	3.16296	0.0381953	0.615573	1.41799	0.0373832	AP3S2//PICALM//SCRN1//RAB8A
GO:0006354	DNA-templated transcription elongation	Biological process	3	129	107	18614	4.04564	0.0383418	0.615573	1.41633	0.0280374	GTF2F1//SUPT6H//TCERG1
GO:0002204	somatic recombination of immunoglobulin genes involved in immune response	Biological process	2	54	107	18614	6.44306	0.038595	0.615573	1.41347	0.0186916	SUPT6H//IL27RA
GO:0002208	somatic diversification of immunoglobulins involved in immune response	Biological process	2	54	107	18614	6.44306	0.038595	0.615573	1.41347	0.0186916	SUPT6H//IL27RA
GO:0045190	isotype switching	Biological process	2	54	107	18614	6.44306	0.038595	0.615573	1.41347	0.0186916	SUPT6H//IL27RA
GO:0046686	response to cadmium ion	Biological process	2	54	107	18614	6.44306	0.038595	0.615573	1.41347	0.0186916	CDKN1B//GPI
GO:0050819	negative regulation of coagulation	Biological process	2	54	107	18614	6.44306	0.038595	0.615573	1.41347	0.0186916	PLAUR//USF1
GO:0097479	synaptic vesicle localization	Biological process	2	54	107	18614	6.44306	0.038595	0.615573	1.41347	0.0186916	AP3S2//PICALM
GO:0009416	response to light stimulus	Biological process	5	323	107	18614	2.69292	0.0387322	0.616348	1.41193	0.046729	CDS1//USF1//SDF4//NPM1//MTA1
GO:0007052	mitotic spindle organization	Biological process	3	130	107	18614	4.01452	0.0390883	0.617773	1.40795	0.0280374	KPNB1//KIF3B//CKAP5
GO:0045621	positive regulation of lymphocyte differentiation	Biological process	3	130	107	18614	4.01452	0.0390883	0.617773	1.40795	0.0280374	SMARCC1//SOX12//PRKDC
GO:0045739	positive regulation of DNA repair	Biological process	3	130	107	18614	4.01452	0.0390883	0.617773	1.40795	0.0280374	RPS3//SMARCC1//PRKDC
GO:1901214	regulation of neuron death	Biological process	5	327	107	18614	2.65998	0.040485	0.637376	1.39271	0.046729	GPI//IL27RA//CDC34//CAPN2//PICALM
GO:0002244	hematopoietic progenitor cell differentiation	Biological process	3	132	107	18614	3.9537	0.0406036	0.637376	1.39144	0.0280374	PRKDC//EEF2//CITED2
GO:0031570	DNA integrity checkpoint signaling	Biological process	3	132	107	18614	3.9537	0.0406036	0.637376	1.39144	0.0280374	PRPF19//CDKN1B//PRKDC
GO:0006913	nucleocytoplasmic transport	Biological process	5	328	107	18614	2.65187	0.0409307	0.639623	1.38795	0.046729	NPM1//KPNB1//SUPT6H//SFN//CDKN1B
GO:0051169	nuclear transport	Biological process	5	328	107	18614	2.65187	0.0409307	0.639623	1.38795	0.046729	NPM1//KPNB1//SUPT6H//SFN//CDKN1B
GO:0045936	negative regulation of phosphate metabolic process	Biological process	6	439	107	18614	2.37762	0.0411201	0.639989	1.38595	0.0560748	PRKDC//SFN//CDKN1B//NPM1//NR2F2//LRP1
GO:0006695	cholesterol biosynthetic process	Biological process	2	56	107	18614	6.21295	0.0412302	0.639989	1.38478	0.0186916	FDFT1//INSIG1
GO:1902653	secondary alcohol biosynthetic process	Biological process	2	56	107	18614	6.21295	0.0412302	0.639989	1.38478	0.0186916	FDFT1//INSIG1
GO:0010563	negative regulation of phosphorus metabolic process	Biological process	6	440	107	18614	2.37222	0.0415011	0.642758	1.38194	0.0560748	PRKDC//SFN//CDKN1B//NPM1//NR2F2//LRP1
GO:0030155	regulation of cell adhesion	Biological process	9	803	107	18614	1.94977	0.0416652	0.643867	1.38023	0.0841121	ITGA3//CITED2//PLAUR//RPS3//SMARCC1//SOX12//TLN1//PTPN23//FN1
GO:0034097	response to cytokine	Biological process	10	933	107	18614	1.86455	0.0421382	0.648258	1.37532	0.0934579	IL27RA//CAPN2//CDC34//MT2A//FLNB//VAMP3//AKAP12//HSPA5//RPS3//NCL
GO:0045595	regulation of cell differentiation	Biological process	15	1611	107	18614	1.61976	0.0422799	0.648258	1.37387	0.140187	SMARCC1//SOX12//INSIG1//CDS1//NOCT//SFN//PRKDC//PRPF19//FN1//CRABP2//SPEN//SUPT6H//CDKN1B//CSNK1D//MTA1
GO:0001706	endoderm formation	Biological process	2	57	107	18614	6.10395	0.0425726	0.648258	1.37087	0.0186916	FN1//DUSP5
GO:0007566	embryo implantation	Biological process	2	57	107	18614	6.10395	0.0425726	0.648258	1.37087	0.0186916	SMURF2//BSG
GO:0010332	response to gamma radiation	Biological process	2	57	107	18614	6.10395	0.0425726	0.648258	1.37087	0.0186916	HSPA5//PRKDC
GO:0034332	adherens junction organization	Biological process	2	57	107	18614	6.10395	0.0425726	0.648258	1.37087	0.0186916	PTPN23//DSP
GO:0044092	negative regulation of molecular function	Biological process	11	1066	107	18614	1.79511	0.042602	0.648258	1.37057	0.102804	SFN//CTSB//GTF2F1//CDKN1B//CSNK2A1//GPI//NPM1//NR2F2//PICALM//LRP1//PLAUR
GO:0030029	actin filament-based process	Biological process	9	807	107	18614	1.9401	0.0427743	0.64946	1.36882	0.0841121	TPM4//TMSB10//FLNB//SSH2//MYH14//TLN1//CDC42BPA//LRP1//DSP
GO:0007098	centrosome cycle	Biological process	3	136	107	18614	3.83741	0.0437224	0.661252	1.3593	0.0280374	KIF3B//NPM1//CKAP5
GO:0031669	cellular response to nutrient levels	Biological process	4	230	107	18614	3.02544	0.0437707	0.661252	1.35882	0.0373832	USF1//HSPA8//SLC38A2//HSPA5
GO:0001836	release of cytochrome c from mitochondria	Biological process	2	58	107	18614	5.99871	0.0439313	0.661252	1.35723	0.0186916	PLAUR//SFN
GO:0015804	neutral amino acid transport	Biological process	2	58	107	18614	5.99871	0.0439313	0.661252	1.35723	0.0186916	SLC38A2//SERINC3
GO:0022618	ribonucleoprotein complex assembly	Biological process	4	231	107	18614	3.01234	0.0443522	0.664896	1.35308	0.0373832	TRAF7//PRPF19//EIF3B//PRKDC
GO:0120031	plasma membrane bounded cell projection assembly	Biological process	7	565	107	18614	2.15529	0.0444236	0.664896	1.35239	0.0654206	ARHGEF4//RAB8A//KIF3B//PTPN23//WDR11//GDI2//CSNK1D
GO:0007498	mesoderm development	Biological process	3	137	107	18614	3.8094	0.0445204	0.664896	1.35144	0.0280374	GPI//ITGA3//CITED2
GO:0007417	central nervous system development	Biological process	11	1074	107	18614	1.78174	0.0445559	0.664896	1.35109	0.102804	LRP1//PRKDC//SOX12//CKB//SDF4//HSPA5//SLC38A2//NR2F2//PRPF19//CSNK1D//CITED2
GO:0050769	positive regulation of neurogenesis	Biological process	4	232	107	18614	2.99936	0.044938	0.669163	1.34739	0.0373832	FN1//CRABP2//PRPF19//SPEN
GO:0061061	muscle structure development	Biological process	8	689	107	18614	2.01989	0.0450429	0.669292	1.34637	0.0747664	DSP//FLNB//NR2F2//MYH14//CAPN2//CITED2//SMARCC1//SUPT6H
GO:0051179	localization	Biological process	39	5306	107	18614	1.27865	0.0452479	0.670904	1.3444	0.364486	NPM1//SLC38A2//KPNB1//CDKN1B//FTL//AP3S2//WDR11//VAMP3//SCRN1//CSNK1D//PICALM//LRP1//RAB8A//KIF3B//PRPF19//PDIA4//SUPT6H//GDI2//SERINC3//ATP13A3//CRABP2//HSPA8//TINAGL1//SDF4//TUBB//HSPA5//PTPN23//INSIG1//TMSB10//SFN//HNRNPK//CKAP5//IGF2BP2//BSG//TSPAN14//CDS1//DSP//AHNAK//ITGA3
GO:0051651	maintenance of location in cell	Biological process	4	233	107	18614	2.98648	0.0455282	0.672543	1.34172	0.0373832	FTL//HSPA5//INSIG1//TMSB10
GO:0030111	regulation of Wnt signaling pathway	Biological process	5	338	107	18614	2.57341	0.0455518	0.672543	1.34149	0.046729	CSNK2A1//LRP1//CSNK1D//SMURF2//ITGA3
GO:0030335	positive regulation of cell migration	Biological process	7	569	107	18614	2.14014	0.0458385	0.675341	1.33877	0.0654206	GPI//ITGA3//AKAP12//SMURF2//FN1//HSPA5//ITGA6
GO:0034101	erythrocyte homeostasis	Biological process	3	139	107	18614	3.75459	0.0461381	0.676887	1.33594	0.0280374	PRKDC//CITED2//GPI
GO:1903322	positive regulation of protein modification by small protein conjugation or removal	Biological process	3	139	107	18614	3.75459	0.0461381	0.676887	1.33594	0.0280374	HSPA5//MTA1//CDKN1B
GO:0015695	organic cation transport	Biological process	2	60	107	18614	5.79875	0.0466964	0.6822	1.33072	0.0186916	ATP13A3//SLC38A2
GO:1903078	positive regulation of protein localization to plasma membrane	Biological process	2	60	107	18614	5.79875	0.0466964	0.6822	1.33072	0.0186916	ITGA3//LRP1
GO:2001235	positive regulation of apoptotic signaling pathway	Biological process	3	140	107	18614	3.72777	0.0469578	0.68458	1.32829	0.0280374	RPS3//SERINC3//TRAF7
GO:0045727	positive regulation of translation	Biological process	3	141	107	18614	3.70133	0.0477847	0.695177	1.32071	0.0280374	EEF2//NPM1//PRKDC
GO:0097120	receptor localization to synapse	Biological process	2	61	107	18614	5.70369	0.0481025	0.698339	1.31783	0.0186916	RAB8A//KIF3B
GO:0071702	organic substance transport	Biological process	23	2815	107	18614	1.42136	0.0483768	0.700859	1.31536	0.214953	SLC38A2//KPNB1//NPM1//AP3S2//WDR11//RAB8A//PDIA4//SUPT6H//LRP1//GDI2//SERINC3//ATP13A3//CRABP2//HSPA5//KIF3B//VAMP3//PTPN23//SFN//CKAP5//IGF2BP2//HSPA8//INSIG1//AHNAK
GO:0006986	response to unfolded protein	Biological process	3	142	107	18614	3.67527	0.0486188	0.7029	1.3132	0.0280374	HSPA5//HSPA8//CREBZF
GO:0030031	cell projection assembly	Biological process	7	577	107	18614	2.11047	0.048755	0.703407	1.31198	0.0654206	ARHGEF4//RAB8A//KIF3B//PTPN23//WDR11//GDI2//CSNK1D
GO:0007160	cell-matrix adhesion	Biological process	4	239	107	18614	2.91151	0.0491605	0.70487	1.30838	0.0373832	FN1//TLN1//ITGA6//ITGA3
GO:0033673	negative regulation of kinase activity	Biological process	4	239	107	18614	2.91151	0.0491605	0.70487	1.30838	0.0373832	SFN//NPM1//CDKN1B//NR2F2
GO:0071826	ribonucleoprotein complex subunit organization	Biological process	4	239	107	18614	2.91151	0.0491605	0.70487	1.30838	0.0373832	TRAF7//PRPF19//EIF3B//PRKDC
GO:0061951	establishment of protein localization to plasma membrane	Biological process	2	62	107	18614	5.6117	0.0495238	0.707164	1.30519	0.0186916	VAMP3//RAB8A
GO:0072666	establishment of protein localization to vacuole	Biological process	2	62	107	18614	5.6117	0.0495238	0.707164	1.30519	0.0186916	PTPN23//HSPA8
GO:1901362	organic cyclic compound biosynthetic process	Biological process	31	4060	107	18614	1.32829	0.0497013	0.707475	1.30363	0.28972	SOX12//NR2F2//MTA1//CITED2//TCERG1//CBX3//SPEN//SMURF2//USF1//JMJD1C//CRABP2//SRCAP//KLF6//HNRNPK//BRD2//SMARCC1//CREBZF//GTF2F1//NOCT//SUPT6H//FDFT1//INSIG1//CDKN1B//HSPA8//NPM1//PICALM//ITGA6//NCL//PRKDC//RPS3//HSPA5
GO:0032984	protein-containing complex disassembly	Biological process	4	240	107	18614	2.89938	0.0497811	0.707475	1.30294	0.0373832	ETF1//SMARCC1//CKAP5//HSPA8
GO:0060322	head development	Biological process	9	831	107	18614	1.88407	0.0498508	0.707475	1.30233	0.0841121	PRKDC//CKB//SDF4//HSPA5//SLC38A2//NR2F2//DDX10//CSNK1D//WDR11
GO:0051235	maintenance of location	Biological process	5	347	107	18614	2.50667	0.0499681	0.707695	1.30131	0.046729	FTL//HSPA5//INSIG1//TMSB10//CDS1
