# Supplementary material for: Overview of distinct 8-oxoguanine profiles of messenger RNA in normal and senescent cancer cells
Source: Front Cell Dev Biol. 2025 Feb 28;13:1443888. doi: 10.3389/fcell.2025.1443888 (PMC11906479; doi:10.3389/fcell.2025.1443888)
Supplement: Supplementary file 1 [file DataSheet1.zip › Supplementary/GO/Up CC_result(Human).xls]

## Sheet: CC
#Column "GO.ID" stands for the ID of gene ontology term
#Column "Term" stands for the name of gene ontology term
#Column "Ontology" stands for the ontology of GOID belongs to
#Column "Count" stands for the number of DE genes associated with the listed GOID
#Column "Pop.Hits" stands for the number of background population genes associated with the listed GOID
#Column "List.Total" stands for the total number of DE genes
#Column "Pop.Total" stands for the total number of background population genes
#Column "Fold.Enrichment" stands for the Fold Enrichment value of the GOID, it equals (Count/Pop.Hits)/(List.Total/Pop.Total)
#Column "Pvalue" stands for the significance testing value of the GOID
#Column "FDR" stands for the false discovery rate of the GOID, using Benjamini & Hochberg (1995) method
#Column "Enrichment.Score" stands for the Enrichment Score value of the GOID, it equals (-log10(Pvalue))
#Column "Gene.Ratio" stands for the Gene Ratio value genes associated with the GOID, it equals (Count/List.Total)
#Column "GENES" stands for the DE genes associated with the GOID
GO.ID	Term	Ontology	Count	Pop.Hits	List.Total	Pop.Total	Fold.Enrichment	Pvalue	FDR	Enrichment.Score	Gene.Ratio	GENES
GO:0005925	focal adhesion	Cellular component	19	422	111	19518	7.91687	2.89806e-12	1.8476e-09	11.5379	0.171171	BSG//CAPN2//FLNB//GDI2//HNRNPK//HSPA5//HSPA8//ITGA6//ITGA3//LRP1//NPM1//PLAUR//RPL31//RPS3//RPS9//TLN1//TPM4//AKAP12//AHNAK
GO:0030055	cell-substrate junction	Cellular component	19	432	111	19518	7.73361	4.36269e-12	1.8476e-09	11.3602	0.171171	BSG//CAPN2//FLNB//GDI2//HNRNPK//HSPA5//HSPA8//ITGA6//ITGA3//LRP1//NPM1//PLAUR//RPL31//RPS3//RPS9//TLN1//TPM4//AKAP12//AHNAK
GO:0070062	extracellular exosome	Cellular component	38	2211	111	19518	3.02209	1.47978e-10	4.17792e-08	9.8298	0.342342	BSG//CAPN2//CKB//CRABP2//CTSB//DSP//EEF2//FLNB//FN1//FTL//GDI2//SFN//GPI//HNRNPK//HSPA5//HSPA8//ITGA3//KPNB1//RAB8A//NCL//PSMA5//RPL31//RPS3//RPS9//TLN1//TPM4//CDC42BPA//EIF3B//KIF3B//TUBB3//MYL12A//SPEN//PTPN23//SDF4//TINAGL1//AHNAK//MYH14//TUBB
GO:1903561	extracellular vesicle	Cellular component	38	2308	111	19518	2.89508	5.16087e-10	7.37709e-08	9.28728	0.342342	BSG//CAPN2//CKB//CRABP2//CTSB//DSP//EEF2//FLNB//FN1//FTL//GDI2//SFN//GPI//HNRNPK//HSPA5//HSPA8//ITGA3//KPNB1//RAB8A//NCL//PSMA5//RPL31//RPS3//RPS9//TLN1//TPM4//CDC42BPA//EIF3B//KIF3B//TUBB3//MYL12A//SPEN//PTPN23//SDF4//TINAGL1//AHNAK//MYH14//TUBB
GO:0043230	extracellular organelle	Cellular component	38	2309	111	19518	2.89382	5.2258e-10	7.37709e-08	9.28185	0.342342	BSG//CAPN2//CKB//CRABP2//CTSB//DSP//EEF2//FLNB//FN1//FTL//GDI2//SFN//GPI//HNRNPK//HSPA5//HSPA8//ITGA3//KPNB1//RAB8A//NCL//PSMA5//RPL31//RPS3//RPS9//TLN1//TPM4//CDC42BPA//EIF3B//KIF3B//TUBB3//MYL12A//SPEN//PTPN23//SDF4//TINAGL1//AHNAK//MYH14//TUBB
GO:0065010	extracellular membrane-bounded organelle	Cellular component	38	2309	111	19518	2.89382	5.2258e-10	7.37709e-08	9.28185	0.342342	BSG//CAPN2//CKB//CRABP2//CTSB//DSP//EEF2//FLNB//FN1//FTL//GDI2//SFN//GPI//HNRNPK//HSPA5//HSPA8//ITGA3//KPNB1//RAB8A//NCL//PSMA5//RPL31//RPS3//RPS9//TLN1//TPM4//CDC42BPA//EIF3B//KIF3B//TUBB3//MYL12A//SPEN//PTPN23//SDF4//TINAGL1//AHNAK//MYH14//TUBB
GO:0005622	intracellular anatomical structure	Cellular component	108	15196	111	19518	1.2497	4.50931e-09	5.45626e-07	8.34589	0.972973	JMJD1C//BSG//RAB8A//SERINC3//CSGALNACT2//U2AF2//CBX3//SMARCC1//CKAP5//PRKDC//CAPN2//KLF6//HNRNPK//SOX12//USF1//CITED2//CREBZF//SRCAP//IGF2BP2//NOCT//EEF1D//NPM1//FLNB//TPM4//MYH14//CDC34//CDKN1B//CKB//CRABP2//CSNK1D//CSNK2A1//DDX10//DSP//DUSP5//EEF2//SFN//GTF2F1//HNRNPF//HSPA5//HSPA8//KPNB1//LRP1//MT2A//NCL//PSMA5//BRD2//RPS3//RPS9//NR2F2//PICALM//MTA1//SCRN1//TUBB3//TCERG1//SPEN//ZC3H13//SRRM2//…
GO:0031974	membrane-enclosed lumen	Cellular component	63	6066	111	19518	1.82621	1.79772e-08	1.52267e-06	7.74528	0.567568	JMJD1C//SRCAP//KLF6//EEF1D//NPM1//TUBB//CDC34//CDKN1B//CRABP2//CSNK1D//CSNK2A1//DUSP5//GPI//GTF2F1//HNRNPF//HNRNPK//HSPA8//KPNB1//NCL//PRKDC//PSMA5//BRD2//RPS3//RPS9//SMARCC1//SOX12//SUPT6H//NR2F2//USF1//MTA1//CITED2//TCERG1//CBX3//U2AF2//SPEN//ZC3H13//SRRM2//NOCT//PTPN23//PRPF19//DCAF8//DDX47//NIP7//UBE2W//TSR1//CREBZF//SMURF2//CKAP5//RPL35//TRAF7//CAPN2//PDP1//ACOX3//FN1//HSPA5//PLAUR//PDIA4//T…
GO:0043233	organelle lumen	Cellular component	63	6066	111	19518	1.82621	1.79772e-08	1.52267e-06	7.74528	0.567568	JMJD1C//SRCAP//KLF6//EEF1D//NPM1//TUBB//CDC34//CDKN1B//CRABP2//CSNK1D//CSNK2A1//DUSP5//GPI//GTF2F1//HNRNPF//HNRNPK//HSPA8//KPNB1//NCL//PRKDC//PSMA5//BRD2//RPS3//RPS9//SMARCC1//SOX12//SUPT6H//NR2F2//USF1//MTA1//CITED2//TCERG1//CBX3//U2AF2//SPEN//ZC3H13//SRRM2//NOCT//PTPN23//PRPF19//DCAF8//DDX47//NIP7//UBE2W//TSR1//CREBZF//SMURF2//CKAP5//RPL35//TRAF7//CAPN2//PDP1//ACOX3//FN1//HSPA5//PLAUR//PDIA4//T…
GO:0070013	intracellular organelle lumen	Cellular component	63	6066	111	19518	1.82621	1.79772e-08	1.52267e-06	7.74528	0.567568	JMJD1C//SRCAP//KLF6//EEF1D//NPM1//TUBB//CDC34//CDKN1B//CRABP2//CSNK1D//CSNK2A1//DUSP5//GPI//GTF2F1//HNRNPF//HNRNPK//HSPA8//KPNB1//NCL//PRKDC//PSMA5//BRD2//RPS3//RPS9//SMARCC1//SOX12//SUPT6H//NR2F2//USF1//MTA1//CITED2//TCERG1//CBX3//U2AF2//SPEN//ZC3H13//SRRM2//NOCT//PTPN23//PRPF19//DCAF8//DDX47//NIP7//UBE2W//TSR1//CREBZF//SMURF2//CKAP5//RPL35//TRAF7//CAPN2//PDP1//ACOX3//FN1//HSPA5//PLAUR//PDIA4//T…
GO:0070161	anchoring junction	Cellular component	21	896	111	19518	4.1212	2.88634e-08	2.22249e-06	7.53965	0.189189	CDC42BPA//DSP//TLN1//BSG//CAPN2//FLNB//GDI2//HNRNPK//HSPA5//HSPA8//ITGA6//ITGA3//LRP1//NPM1//PLAUR//RPL31//RPS3//RPS9//TPM4//AKAP12//AHNAK
GO:0031982	vesicle	Cellular component	49	4155	111	19518	2.07366	5.3541e-08	3.63748e-06	7.27131	0.441441	BSG//CDKN1B//RAB8A//PTPN23//LRP1//PICALM//AP3S2//HSPA8//SDF4//VAMP3//FN1//WDR11//TRAF7//ATP13A3//EEF2//GDI2//GPI//PSMA5//FTL//TUBB//PLAUR//TSPAN14//KPNB1//CTSB//HSPA5//PDIA4//FLNB//CAPN2//CKB//CRABP2//DSP//SFN//HNRNPK//ITGA3//NCL//RPL31//RPS3//RPS9//TLN1//TPM4//CDC42BPA//EIF3B//KIF3B//TUBB3//MYL12A//SPEN//TINAGL1//AHNAK//MYH14
GO:0032991	protein-containing complex	Cellular component	62	6075	111	19518	1.79456	5.5829e-08	3.63748e-06	7.25314	0.558559	JMJD1C//SMURF2//TRAF7//U2AF2//PSMA5//SRCAP//HSPA8//PRPF19//FN1//KPNB1//PRKDC//USF1//GTF2F1//NCL//EEF2//RPS3//EIF3B//EEF1A2//EEF1D//TPM4//KIF3B//CSNK2A1//SUPT6H//FTL//ITGA6//ITGA3//MYH14//SMARCC1//MTA1//SPEN//ETF1//RPL31//RPL35//RPS9//AP3S2//PICALM//NIP7//TSR1//VAMP3//CDKN1B//INSIG1//NPM1//SOX12//HSPA5//ZC3H13//LRP1//IL27RA//PDP1//CBX3//SRRM2//HNRNPF//HNRNPK//DCAF8//CREBZF//PLAUR//AHNAK//CAPN2//CT…
GO:0043229	intracellular organelle	Cellular component	100	13520	111	19518	1.30058	1.52263e-07	9.21191e-06	6.81741	0.900901	JMJD1C//BSG//RAB8A//SERINC3//CSGALNACT2//U2AF2//CBX3//SMARCC1//CKAP5//PRKDC//CAPN2//KLF6//HNRNPK//SOX12//USF1//CITED2//CREBZF//SRCAP//IGF2BP2//NOCT//EEF1D//NPM1//FLNB//TPM4//MYH14//CDC34//CDKN1B//CKB//CRABP2//CSNK1D//CSNK2A1//DDX10//DSP//DUSP5//EEF2//SFN//GTF2F1//HNRNPF//HSPA5//HSPA8//KPNB1//LRP1//MT2A//NCL//PSMA5//BRD2//RPS3//RPS9//NR2F2//PICALM//MTA1//SCRN1//TUBB3//TCERG1//SPEN//ZC3H13//SRRM2//…
GO:0030054	cell junction	Cellular component	32	2215	111	19518	2.54032	4.11511e-07	2.32367e-05	6.38562	0.288288	CDC42BPA//DSP//TLN1//BSG//CAPN2//FLNB//GDI2//HNRNPK//HSPA5//HSPA8//ITGA6//ITGA3//LRP1//NPM1//PLAUR//RPL31//RPS3//RPS9//TPM4//AKAP12//AHNAK//RAB8A//PICALM//KIF3B//EEF1A2//EEF2//HNRNPF//EIF3B//VAMP3//SCRN1//AP3S2//GTF2F1
GO:0043227	membrane-bounded organelle	Cellular component	99	13602	111	19518	1.27981	9.09225e-07	4.72725e-05	6.04133	0.891892	JMJD1C//BSG//RAB8A//SERINC3//CSGALNACT2//U2AF2//SRCAP//KLF6//EEF1D//NPM1//SMARCC1//CAPN2//CDC34//CDKN1B//CKB//CRABP2//CSNK1D//CSNK2A1//DDX10//DSP//DUSP5//EEF2//SFN//GTF2F1//HNRNPF//HNRNPK//HSPA5//HSPA8//KPNB1//LRP1//MT2A//NCL//PRKDC//PSMA5//BRD2//RPS3//RPS9//NR2F2//USF1//PICALM//MTA1//SCRN1//CITED2//TUBB3//IGF2BP2//TCERG1//CBX3//SPEN//ZC3H13//SRRM2//NOCT//PTPN23//PRPF19//DCAF8//UBE2W//RABL6//WDR1…
GO:0005737	cytoplasm	Cellular component	92	12037	111	19518	1.34395	9.59063e-07	4.72725e-05	6.01815	0.828829	BSG//RAB8A//SERINC3//CSGALNACT2//IGF2BP2//NOCT//CKB//HSPA5//DCAF8//PDP1//CREBZF//RPS3//CAPN2//CTSB//HSPA8//TINAGL1//LRP1//WDR11//AHNAK//CDKN1B//PTPN23//PICALM//AP3S2//SDF4//ACOX3//CDS1//CRABP2//EEF1D//FDFT1//INSIG1//PDIA4//FN1//PLAUR//TSPAN14//CSNK1D//GDI2//SRCAP//CDC34//KLF6//CSNK2A1//EEF2//ETF1//FLNB//FTL//SFN//GPI//HNRNPF//KPNB1//MT2A//NPM1//PRKDC//PSMA5//RPL31//RPS9//NR2F2//TLN1//TPM4//CDC42B…
GO:0005654	nucleoplasm	Cellular component	46	4126	111	19518	1.96038	1.00461e-06	4.72725e-05	5.998	0.414414	JMJD1C//SRCAP//GTF2F1//SUPT6H//SRRM2//CSNK2A1//MTA1//PTPN23//CDC34//BRD2//TCERG1//U2AF2//ZC3H13//PRPF19//SMURF2//CDKN1B//KLF6//CRABP2//CSNK1D//DUSP5//EEF1D//GPI//HNRNPF//HNRNPK//HSPA8//KPNB1//NCL//NPM1//PRKDC//PSMA5//RPS3//RPS9//SMARCC1//SOX12//NR2F2//USF1//CITED2//CBX3//SPEN//NOCT//DCAF8//DDX47//NIP7//UBE2W//TSR1//CREBZF
GO:0043226	organelle	Cellular component	102	14483	111	19518	1.23838	1.94394e-06	8.66588e-05	5.71132	0.918919	JMJD1C//BSG//RAB8A//SERINC3//CSGALNACT2//U2AF2//CBX3//SMARCC1//CKAP5//PRKDC//CAPN2//KLF6//HNRNPK//SOX12//USF1//CITED2//CREBZF//SRCAP//IGF2BP2//NOCT//EEF1D//NPM1//FLNB//TPM4//MYH14//CDC34//CDKN1B//CKB//CRABP2//CSNK1D//CSNK2A1//DDX10//DSP//DUSP5//EEF2//SFN//GTF2F1//HNRNPF//HSPA5//HSPA8//KPNB1//LRP1//MT2A//NCL//PSMA5//BRD2//RPS3//RPS9//NR2F2//PICALM//MTA1//SCRN1//TUBB3//TCERG1//SPEN//ZC3H13//SRRM2//…
GO:0005615	extracellular space	Cellular component	41	3547	111	19518	2.03252	2.21857e-06	9.39565e-05	5.65393	0.369369	FN1//BSG//CAPN2//CKB//CRABP2//CTSB//DSP//EEF2//FLNB//FTL//GDI2//SFN//GPI//HNRNPK//HSPA5//HSPA8//ITGA3//KPNB1//RAB8A//NCL//PSMA5//RPL31//RPS3//RPS9//TLN1//TPM4//CDC42BPA//EIF3B//KIF3B//TUBB3//MYL12A//SPEN//PTPN23//SDF4//TINAGL1//AHNAK//MYH14//TUBB//PDIA4//SSH2//ELFN2
GO:0005829	cytosol	Cellular component	54	5430	111	19518	1.74866	2.43297e-06	9.81299e-05	5.61386	0.486486	RPL31//RPL35//RPS3//RPS9//HSPA8//CAPN2//CDC34//CDKN1B//CKB//KLF6//CRABP2//CSNK1D//CSNK2A1//EEF1D//EEF2//ETF1//FLNB//FTL//GDI2//SFN//GPI//HNRNPF//HSPA5//KPNB1//RAB8A//MT2A//NPM1//PRKDC//PSMA5//NR2F2//TLN1//TPM4//PICALM//ACOX3//CDC42BPA//EIF3B//MTA1//VAMP3//KIF3B//AKAP12//CKAP5//MYL12A//IGF2BP2//PTPN23//ARHGEF4//DCAF8//NIP7//RABL6//WDR11//TSR1//SMURF2//AHNAK//MYH14//TUBB
GO:0031981	nuclear lumen	Cellular component	49	4939	111	19518	1.74449	1.17209e-05	0.000451254	4.93104	0.441441	JMJD1C//SRCAP//KLF6//EEF1D//NPM1//CDC34//CDKN1B//CRABP2//CSNK1D//CSNK2A1//DUSP5//GPI//GTF2F1//HNRNPF//HNRNPK//HSPA8//KPNB1//NCL//PRKDC//PSMA5//BRD2//RPS3//RPS9//SMARCC1//SOX12//SUPT6H//NR2F2//USF1//MTA1//CITED2//TCERG1//CBX3//U2AF2//SPEN//ZC3H13//SRRM2//NOCT//PTPN23//PRPF19//DCAF8//DDX47//NIP7//UBE2W//TSR1//CREBZF//SMURF2//CKAP5//RPL35//TRAF7
GO:0005634	nucleus	Cellular component	67	7919	111	19518	1.4877	1.9434e-05	0.000715677	4.71144	0.603604	JMJD1C//U2AF2//SRCAP//KLF6//EEF1D//NPM1//SMARCC1//KPNB1//MTA1//CBX3//TUBB//CDC34//CDKN1B//CRABP2//CSNK1D//CSNK2A1//DUSP5//GPI//GTF2F1//HNRNPF//HNRNPK//HSPA8//NCL//PRKDC//PSMA5//BRD2//RPS3//RPS9//SOX12//SUPT6H//NR2F2//USF1//CITED2//TCERG1//SPEN//ZC3H13//SRRM2//NOCT//PTPN23//PRPF19//DCAF8//DDX47//NIP7//UBE2W//TSR1//CREBZF//SMURF2//CKAP5//RPL35//TRAF7//SCRN1//CAPN2//CKB//DDX10//DSP//EEF2//SFN//HSPA5…
GO:0043231	intracellular membrane-bounded organelle	Cellular component	90	12378	111	19518	1.27851	3.8654e-05	0.00136416	4.41281	0.810811	JMJD1C//BSG//RAB8A//SERINC3//CSGALNACT2//U2AF2//SRCAP//KLF6//EEF1D//NPM1//SMARCC1//CAPN2//CDC34//CDKN1B//CKB//CRABP2//CSNK1D//CSNK2A1//DDX10//DSP//DUSP5//EEF2//SFN//GTF2F1//HNRNPF//HNRNPK//HSPA5//HSPA8//KPNB1//LRP1//MT2A//NCL//PRKDC//PSMA5//BRD2//RPS3//RPS9//NR2F2//USF1//PICALM//MTA1//SCRN1//CITED2//TUBB3//IGF2BP2//TCERG1//CBX3//SPEN//ZC3H13//SRRM2//NOCT//PTPN23//PRPF19//DCAF8//UBE2W//RABL6//WDR1…
GO:0140513	nuclear protein-containing complex	Cellular component	19	1245	111	19518	2.68347	7.17629e-05	0.00243133	4.1441	0.171171	JMJD1C//U2AF2//SRCAP//KPNB1//GTF2F1//HSPA8//NCL//PRPF19//PRKDC//SUPT6H//SMARCC1//CSNK2A1//MTA1//CBX3//SRRM2//HNRNPF//HNRNPK//RPS3//CREBZF
GO:1904813	ficolin-1-rich granule lumen	Cellular component	6	124	111	19518	8.50828	7.6506e-05	0.00249233	4.1163	0.0540541	CTSB//EEF2//GPI//HSPA8//KPNB1//PSMA5
GO:0099503	secretory vesicle	Cellular component	17	1045	111	19518	2.86052	8.35775e-05	0.00262186	4.07791	0.153153	BSG//RAB8A//PICALM//VAMP3//FN1//EEF2//GDI2//GPI//HSPA8//PSMA5//FTL//TUBB//PLAUR//TSPAN14//KPNB1//DSP//CTSB
GO:0101002	ficolin-1-rich granule	Cellular component	7	185	111	19518	6.65332	9.08714e-05	0.00273573	4.04157	0.0630631	DSP//CTSB//EEF2//GPI//HSPA8//KPNB1//PSMA5
GO:0034774	secretory granule lumen	Cellular component	9	322	111	19518	4.91472	9.36671e-05	0.00273573	4.02841	0.0810811	FN1//FTL//GDI2//TUBB//KPNB1//EEF2//GPI//HSPA8//PSMA5
GO:0060205	cytoplasmic vesicle lumen	Cellular component	9	325	111	19518	4.86936	0.000100499	0.00276528	3.99784	0.0810811	FN1//EEF2//GDI2//GPI//HSPA8//PSMA5//FTL//TUBB//KPNB1
GO:0005856	cytoskeleton	Cellular component	28	2356	111	19518	2.08975	0.000101208	0.00276528	3.99478	0.252252	CKAP5//FLNB//TPM4//MYH14//HNRNPK//CSNK1D//RAB8A//NPM1//KIF3B//RABL6//CBX3//PRPF19//MTA1//TUBB3//TUBB//DSP//WDR11//AHNAK//CAPN2//PTPN23//CDC42BPA//RPS3//LRP1//TLN1//TMSB10//AKAP12//IGF2BP2//SSH2
GO:0031983	vesicle lumen	Cellular component	9	327	111	19518	4.83957	0.000105282	0.00278669	3.97764	0.0810811	FN1//EEF2//GDI2//GPI//HSPA8//PSMA5//FTL//TUBB//KPNB1
GO:0030141	secretory granule	Cellular component	15	878	111	19518	3.00406	0.000133606	0.00334784	3.87417	0.135135	BSG//FN1//EEF2//GDI2//GPI//HSPA8//PSMA5//FTL//TUBB//PLAUR//TSPAN14//KPNB1//DSP//CTSB//VAMP3
GO:0005681	spliceosomal complex	Cellular component	7	197	111	19518	6.24804	0.000134388	0.00334784	3.87164	0.0630631	U2AF2//SRRM2//PRPF19//HNRNPF//HNRNPK//HSPA8//NCL
GO:0043232	intracellular non-membrane-bounded organelle	Cellular component	51	5724	111	19518	1.56669	0.000149465	0.00353348	3.82546	0.459459	CBX3//SMARCC1//CKAP5//PRKDC//CAPN2//KLF6//HNRNPK//SOX12//USF1//CITED2//CREBZF//JMJD1C//SRCAP//IGF2BP2//NOCT//EEF1D//NPM1//FLNB//TPM4//MYH14//NCL//HSPA8//RPS3//RPS9//RPL35//DDX47//NIP7//TSR1//TRAF7//PRPF19//CSNK1D//RAB8A//KIF3B//RABL6//LRP1//TLN1//CDC42BPA//TMSB10//AKAP12//SSH2//TUBB//MTA1//TUBB3//DSP//WDR11//KPNB1//EIF3B//AHNAK//CSNK2A1//RPL31//PTPN23
GO:0043228	non-membrane-bounded organelle	Cellular component	51	5725	111	19518	1.56642	0.000150183	0.00353348	3.82338	0.459459	CBX3//SMARCC1//CKAP5//PRKDC//CAPN2//KLF6//HNRNPK//SOX12//USF1//CITED2//CREBZF//JMJD1C//SRCAP//IGF2BP2//NOCT//EEF1D//NPM1//FLNB//TPM4//MYH14//NCL//HSPA8//RPS3//RPS9//RPL35//DDX47//NIP7//TSR1//TRAF7//PRPF19//CSNK1D//RAB8A//KIF3B//RABL6//LRP1//TLN1//CDC42BPA//TMSB10//AKAP12//SSH2//TUBB//MTA1//TUBB3//DSP//WDR11//KPNB1//EIF3B//AHNAK//CSNK2A1//RPL31//PTPN23
GO:0031410	cytoplasmic vesicle	Cellular component	28	2483	111	19518	1.98287	0.000248372	0.00564704	3.6049	0.252252	BSG//CDKN1B//RAB8A//PTPN23//LRP1//PICALM//AP3S2//HSPA8//SDF4//VAMP3//FN1//ATP13A3//EEF2//GDI2//GPI//PSMA5//FTL//TUBB//PLAUR//TSPAN14//KPNB1//CTSB//HSPA5//PDIA4//FLNB//DSP//WDR11//TRAF7
GO:0097708	intracellular vesicle	Cellular component	28	2487	111	19518	1.97968	0.000255165	0.00564704	3.59318	0.252252	BSG//CDKN1B//RAB8A//PTPN23//LRP1//PICALM//AP3S2//HSPA8//SDF4//VAMP3//FN1//WDR11//TRAF7//ATP13A3//EEF2//GDI2//GPI//PSMA5//FTL//TUBB//PLAUR//TSPAN14//KPNB1//CTSB//HSPA5//PDIA4//FLNB//DSP
GO:1990904	ribonucleoprotein complex	Cellular component	17	1149	111	19518	2.6016	0.000260017	0.00564704	3.585	0.153153	U2AF2//HSPA8//NCL//PRPF19//EEF2//RPS3//EIF3B//RPL31//RPL35//RPS9//NIP7//TSR1//PRKDC//SRRM2//HNRNPF//HNRNPK//NPM1
GO:0005576	extracellular region	Cellular component	42	4498	111	19518	1.64188	0.000315957	0.00669038	3.50037	0.378378	FN1//CKB//CTSB//SFN//HSPA8//PDIA4//TINAGL1//SSH2//ELFN2//BSG//CAPN2//CRABP2//DSP//EEF2//FLNB//FTL//GDI2//GPI//HNRNPK//HSPA5//ITGA3//KPNB1//RAB8A//NCL//PSMA5//RPL31//RPS3//RPS9//TLN1//TPM4//CDC42BPA//EIF3B//KIF3B//TUBB3//MYL12A//SPEN//PTPN23//SDF4//AHNAK//MYH14//TUBB//PLAUR
GO:0042470	melanosome	Cellular component	5	112	111	19518	7.8499	0.000449552	0.00906596	3.34722	0.045045	BSG//CTSB//HSPA5//HSPA8//PDIA4
GO:0048770	pigment granule	Cellular component	5	112	111	19518	7.8499	0.000449552	0.00906596	3.34722	0.045045	BSG//CTSB//HSPA5//HSPA8//PDIA4
GO:0036464	cytoplasmic ribonucleoprotein granule	Cellular component	7	253	111	19518	4.86508	0.000611823	0.0120515	3.21337	0.0630631	IGF2BP2//NOCT//HNRNPK//KPNB1//EIF3B//NCL//TUBB
GO:0005819	spindle	Cellular component	9	421	111	19518	3.759	0.00067445	0.0129832	3.17105	0.0810811	CKAP5//CSNK1D//KIF3B//NPM1//RPS3//TUBB3//TUBB//CBX3//PRPF19
GO:0099080	supramolecular complex	Cellular component	18	1384	111	19518	2.28691	0.000789028	0.0148513	3.10291	0.162162	SMARCC1//CKAP5//IGF2BP2//NOCT//TPM4//MTA1//KIF3B//TUBB3//TUBB//CSNK1D//DSP//HNRNPK//KPNB1//EIF3B//FLNB//MYH14//NCL//AHNAK
GO:0035770	ribonucleoprotein granule	Cellular component	7	271	111	19518	4.54194	0.000915843	0.0167189	3.03818	0.0630631	IGF2BP2//NOCT//HNRNPK//KPNB1//EIF3B//NCL//TUBB
GO:0042641	actomyosin	Cellular component	4	76	111	19518	9.25462	0.000927733	0.0167189	3.03258	0.036036	FLNB//TPM4//MYH14//CDC42BPA
GO:0000118	histone deacetylase complex	Cellular component	4	79	111	19518	8.90318	0.00107239	0.0189233	2.96965	0.036036	SRCAP//CSNK2A1//MTA1//JMJD1C
GO:0010494	cytoplasmic stress granule	Cellular component	4	85	111	19518	8.27472	0.00140798	0.0243379	2.8514	0.036036	HNRNPK//KPNB1//EIF3B//IGF2BP2
GO:1902494	catalytic complex	Cellular component	20	1710	111	19518	2.05658	0.00146436	0.0248062	2.83435	0.18018	JMJD1C//SMURF2//TRAF7//PSMA5//SRCAP//GTF2F1//CSNK2A1//PRKDC//SMARCC1//MTA1//CDKN1B//ZC3H13//PDP1//PRPF19//SRRM2//HNRNPF//HNRNPK//DCAF8//CAPN2//PLAUR
GO:0071013	catalytic step 2 spliceosome	Cellular component	4	88	111	19518	7.99263	0.00160054	0.0265815	2.79573	0.036036	SRRM2//PRPF19//HNRNPF//HNRNPK
GO:0070603	SWI/SNF superfamily-type complex	Cellular component	4	93	111	19518	7.56292	0.00196101	0.0319418	2.70752	0.036036	SRCAP//SMARCC1//CSNK2A1//MTA1
GO:0000974	Prp19 complex	Cellular component	2	13	111	19518	27.052	0.00239982	0.0383519	2.61982	0.018018	HSPA8//PRPF19
GO:0022626	cytosolic ribosome	Cellular component	4	100	111	19518	7.03351	0.00255493	0.039506	2.59262	0.036036	RPL31//RPL35//RPS3//RPS9
GO:0016607	nuclear speck	Cellular component	8	415	111	19518	3.38965	0.00256532	0.039506	2.59086	0.0720721	CDC34//BRD2//TCERG1//U2AF2//ZC3H13//SRRM2//PRPF19//SMURF2
GO:0000323	lytic vacuole	Cellular component	11	741	111	19518	2.61028	0.00331143	0.0485136	2.47998	0.0990991	CAPN2//CTSB//HSPA8//TINAGL1//LRP1//WDR11//AHNAK//FTL//GDI2//TUBB//EEF1A2
GO:0005764	lysosome	Cellular component	11	741	111	19518	2.61028	0.00331143	0.0485136	2.47998	0.0990991	HSPA8//LRP1//WDR11//AHNAK//FTL//GDI2//TUBB//CTSB//EEF1A2//CAPN2//TINAGL1
GO:0005775	vacuolar lumen	Cellular component	5	176	111	19518	4.99539	0.00334388	0.0485136	2.47575	0.045045	FTL//GDI2//TUBB//CTSB//HSPA8
GO:0012505	endomembrane system	Cellular component	40	4721	111	19518	1.48984	0.00337934	0.0485136	2.47117	0.36036	BSG//RAB8A//SERINC3//CSGALNACT2//KPNB1//MTA1//CBX3//TUBB//CDKN1B//PTPN23//LRP1//PICALM//AP3S2//HSPA8//SDF4//CAPN2//CDS1//CRABP2//EEF1D//FDFT1//HSPA5//INSIG1//RPS3//PDIA4//FN1//PLAUR//TSPAN14//CSNK1D//GDI2//SRCAP//WDR11//VAMP3//ATP13A3//SCRN1//EEF2//GPI//PSMA5//FTL//CTSB//DSP
GO:0016581	NuRD complex	Cellular component	2	17	111	19518	20.6868	0.00412267	0.0572442	2.38482	0.018018	CSNK2A1//MTA1
GO:0090545	CHD-type complex	Cellular component	2	17	111	19518	20.6868	0.00412267	0.0572442	2.38482	0.018018	CSNK2A1//MTA1
GO:0098636	protein complex involved in cell adhesion	Cellular component	3	57	111	19518	9.25462	0.00419046	0.0572471	2.37774	0.027027	ITGA6//ITGA3//PLAUR
GO:0042995	cell projection	Cellular component	23	2343	111	19518	1.72611	0.00597803	0.0803713	2.22344	0.207207	TLN1//BSG//RAB8A//KIF3B//WDR11//CDC42BPA//TUBB3//SLC38A2//CAPN2//CKB//HSPA8//MYH14//ITGA3//SDF4//RPS3//ARHGEF4//CSNK1D//PTPN23//GPI//VAMP3//AP3S2//HNRNPK//PLAUR
GO:0005844	polysome	Cellular component	3	67	111	19518	7.87334	0.00658514	0.0871502	2.18143	0.027027	RPL31//EEF2//RPS3
GO:0009986	cell surface	Cellular component	12	936	111	19518	2.25433	0.00694858	0.0903066	2.1581	0.108108	CAPN2//CTSB//ITGA6//ITGA3//IL27RA//HSPA5//PLAUR//TLN1//PICALM//VAMP3//PDIA4//TSPAN14
GO:0001725	stress fiber	Cellular component	3	69	111	19518	7.64512	0.00714349	0.0903066	2.14609	0.027027	FLNB//TPM4//MYH14
GO:0097517	contractile actin filament bundle	Cellular component	3	69	111	19518	7.64512	0.00714349	0.0903066	2.14609	0.027027	FLNB//TPM4//MYH14
GO:0005773	vacuole	Cellular component	11	834	111	19518	2.3192	0.00790688	0.0984872	2.10199	0.0990991	CAPN2//CTSB//HSPA8//TINAGL1//LRP1//WDR11//AHNAK//FTL//GDI2//TUBB//EEF1A2
GO:0045202	synapse	Cellular component	16	1459	111	19518	1.92831	0.00832153	0.10215	2.0798	0.144144	RAB8A//PICALM//RPS3//ITGA3//HSPA8//KIF3B//AKAP12//SCRN1//AP3S2//EEF1A2//EEF2//GDI2//HNRNPF//RPS9//EIF3B//VAMP3
GO:0048471	perinuclear region of cytoplasm	Cellular component	10	731	111	19518	2.40544	0.00880624	0.106556	2.05521	0.0900901	CAPN2//CSNK1D//CTSB//HSPA8//ITGA3//PICALM//VAMP3//SRCAP//SERINC3//NOCT
GO:0005667	transcription regulator complex	Cellular component	8	515	111	19518	2.73146	0.00918911	0.109574	2.03673	0.0720721	GTF2F1//CSNK2A1//MTA1//SPEN//CBX3//CREBZF//PRKDC//USF1
GO:0030684	preribosome	Cellular component	3	76	111	19518	6.94097	0.00931443	0.109574	2.03084	0.027027	NIP7//TSR1//PRKDC
GO:1904949	ATPase complex	Cellular component	4	147	111	19518	4.7847	0.00993247	0.114434	2.00294	0.036036	SRCAP//SMARCC1//CSNK2A1//MTA1
GO:0032432	actin filament bundle	Cellular component	3	78	111	19518	6.76299	0.00999775	0.114434	2.0001	0.027027	FLNB//TPM4//MYH14
GO:0002102	podosome	Cellular component	2	30	111	19518	11.7225	0.0125678	0.140065	1.90074	0.018018	HNRNPK//TPM4
GO:0071007	U2-type catalytic step 2 spliceosome	Cellular component	2	30	111	19518	11.7225	0.0125678	0.140065	1.90074	0.018018	SRRM2//PRPF19
GO:0008305	integrin complex	Cellular component	2	31	111	19518	11.3444	0.0133851	0.147237	1.87338	0.018018	ITGA3//ITGA6
GO:0120025	plasma membrane bounded cell projection	Cellular component	21	2243	111	19518	1.64627	0.0144984	0.155721	1.83868	0.189189	TLN1//BSG//RAB8A//KIF3B//WDR11//CDC42BPA//TUBB3//SLC38A2//CAPN2//CKB//HSPA8//MYH14//ITGA3//SDF4//RPS3//ARHGEF4//CSNK1D//PTPN23//GPI//VAMP3//AP3S2
GO:1905369	endopeptidase complex	Cellular component	3	90	111	19518	5.86126	0.0147021	0.155721	1.83262	0.027027	PSMA5//CAPN2//PLAUR
GO:0031253	cell projection membrane	Cellular component	6	349	111	19518	3.023	0.0147824	0.155721	1.83025	0.0540541	ITGA3//RPS3//TLN1//ARHGEF4//GPI//RAB8A
GO:0035578	azurophil granule lumen	Cellular component	3	91	111	19518	5.79685	0.0151415	0.155721	1.81983	0.027027	FTL//GDI2//TUBB
GO:0005768	endosome	Cellular component	12	1040	111	19518	2.0289	0.0151613	0.155721	1.81926	0.108108	LRP1//PICALM//AP3S2//PTPN23//HSPA8//SDF4//VAMP3//ATP13A3//CTSB//RAB8A//BSG//CDKN1B
GO:0036064	ciliary basal body	Cellular component	4	167	111	19518	4.21168	0.0152596	0.155721	1.81646	0.036036	CSNK1D//RAB8A//PTPN23//WDR11
GO:0005684	U2-type spliceosomal complex	Cellular component	3	92	111	19518	5.73384	0.0155884	0.157183	1.8072	0.027027	U2AF2//SRRM2//PRPF19
GO:0044297	cell body	Cellular component	8	568	111	19518	2.47659	0.0158244	0.157686	1.80067	0.0720721	CAPN2//CKB//RAB8A//PICALM//AKAP12//TUBB3//SLC38A2//TUBB
GO:0080008	Cul4-RING E3 ubiquitin ligase complex	Cellular component	2	36	111	19518	9.76877	0.0178041	0.175349	1.74948	0.018018	CDKN1B//DCAF8
GO:0032587	ruffle membrane	Cellular component	3	101	111	19518	5.22291	0.0199439	0.192905	1.70019	0.027027	RPS3//TLN1//ARHGEF4
GO:0043005	neuron projection	Cellular component	14	1343	111	19518	1.83301	0.0200421	0.192905	1.69806	0.126126	BSG//TUBB3//SLC38A2//CAPN2//CKB//HSPA8//KIF3B//MYH14//RAB8A//AP3S2//ITGA3//CSNK1D//GPI//VAMP3
GO:0055038	recycling endosome membrane	Cellular component	3	102	111	19518	5.1717	0.0204651	0.194763	1.68899	0.027027	RAB8A//VAMP3//ATP13A3
GO:0015630	microtubule cytoskeleton	Cellular component	14	1352	111	19518	1.82081	0.0210973	0.198549	1.67577	0.126126	CKAP5//CSNK1D//RAB8A//NPM1//KIF3B//RABL6//CBX3//PRPF19//MTA1//TUBB3//TUBB//PTPN23//WDR11//RPS3
GO:0044391	ribosomal subunit	Cellular component	4	185	111	19518	3.8019	0.0213539	0.198756	1.67052	0.036036	RPL31//RPL35//RPS3//RPS9
GO:0015629	actin cytoskeleton	Cellular component	7	489	111	19518	2.51711	0.0216893	0.198895	1.66375	0.0630631	FLNB//TPM4//MYH14//HNRNPK//CAPN2//CDC42BPA//AHNAK
GO:0016604	nuclear body	Cellular component	10	843	111	19518	2.08586	0.0218576	0.198895	1.6604	0.0900901	SRRM2//CDC34//BRD2//TCERG1//U2AF2//ZC3H13//PRPF19//SMURF2//SRCAP//PTPN23
GO:0005903	brush border	Cellular component	3	105	111	19518	5.02394	0.0220734	0.198895	1.65613	0.027027	FLNB//SLC38A2//MYH14
GO:0022627	cytosolic small ribosomal subunit	Cellular component	2	41	111	19518	8.57746	0.022752	0.202852	1.64298	0.018018	RPS3//RPS9
GO:0043025	neuronal cell body	Cellular component	7	500	111	19518	2.46173	0.0241269	0.21287	1.6175	0.0630631	CAPN2//CKB//RAB8A//PICALM//AKAP12//TUBB3//SLC38A2
GO:0005938	cell cortex	Cellular component	5	302	111	19518	2.91122	0.0291714	0.254723	1.53504	0.045045	TPM4//CAPN2//FLNB//NCL//AKAP12
GO:0099512	supramolecular fiber	Cellular component	11	1018	111	19518	1.90002	0.0301872	0.260342	1.52018	0.0990991	TPM4//MTA1//KIF3B//TUBB3//TUBB//CSNK1D//DSP//FLNB//MYH14//CKAP5//AHNAK
GO:0098590	plasma membrane region	Cellular component	13	1284	111	19518	1.78029	0.0304296	0.260342	1.5167	0.117117	LRP1//PICALM//BSG//DSP//ITGA3//CTSB//FN1//RPS3//TLN1//ARHGEF4//GPI//RAB8A//HSPA8
GO:0099081	supramolecular polymer	Cellular component	11	1026	111	19518	1.8852	0.0317032	0.268526	1.4989	0.0990991	TPM4//MTA1//KIF3B//TUBB3//TUBB//CSNK1D//DSP//FLNB//MYH14//CKAP5//AHNAK
GO:0140535	intracellular protein-containing complex	Cellular component	10	900	111	19518	1.95375	0.0323288	0.271114	1.49041	0.0900901	SMURF2//TRAF7//PSMA5//GTF2F1//CSNK2A1//PRKDC//FTL//CDKN1B//DCAF8//HSPA8
GO:0005788	endoplasmic reticulum lumen	Cellular component	5	312	111	19518	2.81791	0.0328935	0.273145	1.48289	0.045045	FN1//HSPA5//PLAUR//PDIA4//TSPAN14
GO:0005769	early endosome	Cellular component	6	423	111	19518	2.49415	0.0338629	0.278381	1.47028	0.0540541	VAMP3//ATP13A3//LRP1//PICALM//AP3S2//PTPN23
GO:0030136	clathrin-coated vesicle	Cellular component	4	215	111	19518	3.2714	0.0344412	0.278381	1.46292	0.036036	RAB8A//VAMP3//PICALM//HSPA8
GO:1905368	peptidase complex	Cellular component	3	125	111	19518	4.22011	0.0345101	0.278381	1.46205	0.027027	PSMA5//CAPN2//PLAUR
GO:0045121	membrane raft	Cellular component	5	323	111	19518	2.72195	0.0373167	0.295949	1.4281	0.045045	BSG//CAPN2//SMURF2//AHNAK//TUBB
GO:0005730	nucleolus	Cellular component	14	1461	111	19518	1.68496	0.0374668	0.295949	1.42635	0.126126	KLF6//EEF1D//NPM1//HSPA8//NCL//PRKDC//RPS3//RPS9//CKAP5//RPL35//DDX47//NIP7//TSR1//TRAF7
GO:0098857	membrane microdomain	Cellular component	5	324	111	19518	2.71355	0.0377361	0.295949	1.42324	0.045045	BSG//CAPN2//SMURF2//AHNAK//TUBB
GO:0005793	endoplasmic reticulum-Golgi intermediate compartment	Cellular component	3	132	111	19518	3.99631	0.0395602	0.305264	1.40274	0.027027	CSNK1D//FN1//HSPA5
GO:0032993	protein-DNA complex	Cellular component	4	225	111	19518	3.12601	0.0396447	0.305264	1.40182	0.036036	SRCAP//NPM1//PRKDC//SOX12
GO:0005840	ribosome	Cellular component	4	229	111	19518	3.0714	0.0418452	0.319305	1.37835	0.036036	RPL31//RPL35//RPS3//RPS9
GO:0042383	sarcolemma	Cellular component	3	136	111	19518	3.87878	0.0426055	0.322204	1.37053	0.027027	AHNAK//BSG//SLC38A2
GO:0022625	cytosolic large ribosomal subunit	Cellular component	2	58	111	19518	6.06337	0.0431029	0.323081	1.36549	0.018018	RPL31//RPL35
GO:0000785	chromatin	Cellular component	13	1357	111	19518	1.68452	0.0443845	0.325552	1.35277	0.117117	SRCAP//CBX3//SMARCC1//CSNK2A1//MTA1//CAPN2//KLF6//HNRNPK//SOX12//USF1//CITED2//CREBZF//JMJD1C
GO:0001533	cornified envelope	Cellular component	2	59	111	19518	5.9606	0.0444532	0.325552	1.3521	0.018018	DSP//NCL
GO:0016323	basolateral plasma membrane	Cellular component	4	234	111	19518	3.00578	0.0446917	0.325552	1.34977	0.036036	BSG//DSP//ITGA3//LRP1
GO:0005694	chromosome	Cellular component	17	1928	111	19518	1.55044	0.04497	0.325552	1.34708	0.153153	CBX3//SMARCC1//CKAP5//PRKDC//CAPN2//KLF6//HNRNPK//SOX12//USF1//CITED2//CREBZF//JMJD1C//SRCAP//CSNK2A1//MTA1//PRPF19//NCL
GO:0045335	phagocytic vesicle	Cellular component	3	141	111	19518	3.74123	0.0465729	0.334299	1.33187	0.027027	RAB8A//VAMP3//FLNB
GO:0005874	microtubule	Cellular component	6	461	111	19518	2.28856	0.0480231	0.340127	1.31855	0.0540541	CSNK1D//KIF3B//CKAP5//MTA1//TUBB3//TUBB
GO:0030139	endocytic vesicle	Cellular component	5	347	111	19518	2.53369	0.048188	0.340127	1.31706	0.045045	LRP1//VAMP3//RAB8A//PICALM//FLNB
