# Supplementary material for: Overview of distinct 8-oxoguanine profiles of messenger RNA in normal and senescent cancer cells
Source: Front Cell Dev Biol. 2025 Feb 28;13:1443888. doi: 10.3389/fcell.2025.1443888 (PMC11906479; doi:10.3389/fcell.2025.1443888)
Supplement: Supplementary file 1 [file DataSheet1.zip › Supplementary/GO/Up MF_result(Human).xls]

## Sheet: MF
#Column "GO.ID" stands for the ID of gene ontology term
#Column "Term" stands for the name of gene ontology term
#Column "Ontology" stands for the ontology of GOID belongs to
#Column "Count" stands for the number of DE genes associated with the listed GOID
#Column "Pop.Hits" stands for the number of background population genes associated with the listed GOID
#Column "List.Total" stands for the total number of DE genes
#Column "Pop.Total" stands for the total number of background population genes
#Column "Fold.Enrichment" stands for the Fold Enrichment value of the GOID, it equals (Count/Pop.Hits)/(List.Total/Pop.Total)
#Column "Pvalue" stands for the significance testing value of the GOID
#Column "FDR" stands for the false discovery rate of the GOID, using Benjamini & Hochberg (1995) method
#Column "Enrichment.Score" stands for the Enrichment Score value of the GOID, it equals (-log10(Pvalue))
#Column "Gene.Ratio" stands for the Gene Ratio value genes associated with the GOID, it equals (Count/List.Total)
#Column "GENES" stands for the DE genes associated with the GOID
GO.ID	Term	Ontology	Count	Pop.Hits	List.Total	Pop.Total	Fold.Enrichment	Pvalue	FDR	Enrichment.Score	Gene.Ratio	GENES
GO:0003723	RNA binding	Molecular function	35	1977	110	18369	2.95634	1.81609e-09	2.4263e-06	8.74086	0.318182	HNRNPF//HNRNPK//RPS3//RPL35//SPEN//SRRM2//NOCT//IGF2BP2//U2AF2//NPM1//RPS9//PRKDC//TSR1//NCL//ETF1//DDX10//DSP//EEF2//FLNB//GDI2//GTF2F1//HSPA8//KPNB1//LRP1//RPL31//SUPT6H//TPD52L2//EIF3B//PDIA4//TCERG1//ZC3H13//DDX47//NIP7//AHNAK//PRRC2B
GO:0045296	cadherin binding	Molecular function	14	333	110	18369	7.02064	1.208e-08	8.06942e-06	7.91793	0.127273	BSG//CSNK1D//EEF1D//EEF2//FLNB//SFN//HNRNPK//HSPA5//HSPA8//ITGA6//TLN1//PICALM//CKAP5//AHNAK
GO:0019899	enzyme binding	Molecular function	34	2068	110	18369	2.7455	2.21858e-08	9.82319e-06	7.65392	0.309091	FN1//ITGA3//DSP//AKAP12//RPS3//CDKN1B//EEF1A2//EEF2//SFN//NPM1//USF1//PTPN23//GTF2F1//GDI2//KPNB1//RAB8A//PICALM//KIF3B//CKB//GPI//HSPA5//HSPA8//UBE2W//TUBB//CITED2//MTA1//TCERG1//NCL//CBX3//CAPN2//PLAUR//PRKDC//U2AF2//TSPAN14
GO:0050839	cell adhesion molecule binding	Molecular function	17	551	110	18369	5.15217	2.94107e-08	9.82319e-06	7.53149	0.154545	FN1//ITGA6//ITGA3//TLN1//BSG//CSNK1D//EEF1D//EEF2//FLNB//SFN//HNRNPK//HSPA5//HSPA8//PICALM//CKAP5//AHNAK//DSP
GO:0044877	protein-containing complex binding	Molecular function	24	1278	110	18369	3.13598	4.25169e-07	0.000113605	6.37144	0.218182	GTF2F1//FN1//ITGA6//ITGA3//TLN1//CTSB//HSPA8//SUPT6H//SMARCC1//CKAP5//EEF2//ETF1//HSPA5//NPM1//FLNB//TPM4//MYH14//KIF3B//CAPN2//CDKN1B//LRP1//RPS3//USF1//TUBB
GO:0019904	protein domain specific binding	Molecular function	17	683	110	18369	4.15644	6.2297e-07	0.000138715	6.20553	0.154545	TLN1//NCL//CITED2//HSPA8//U2AF2//SRRM2//FN1//GTF2F1//HNRNPK//HSPA5//ITGA3//KPNB1//PLAUR//PRKDC//CBX3//ARHGEF4//TUBB
GO:0097159	organic cyclic compound binding	Molecular function	62	6217	110	18369	1.66534	1.00227e-06	0.000191291	5.99901	0.563636	SOX12//RPS3//KLF6//NR2F2//USF1//MTA1//NPM1//EEF1D//GTF2F1//HNRNPK//SUPT6H//SRCAP//SPEN//CREBZF//PRKDC//DDX10//DSP//EEF2//ETF1//FLNB//GDI2//HNRNPF//HSPA8//KPNB1//LRP1//NCL//RPL31//RPS9//TPD52L2//EIF3B//PDIA4//IGF2BP2//TCERG1//RPL35//U2AF2//ZC3H13//SRRM2//DDX47//NIP7//TSR1//AHNAK//PRRC2B//NOCT//EEF1A2//CDC34//CKB//CSNK1D//CSNK2A1//HSPA5//CDC42BPA//KIF3B//UBE2W//ATP13A3//MYH14//RAB8A//TUBB3//RABL6//…
GO:0005515	protein binding	Molecular function	103	13998	110	18369	1.22875	1.14564e-06	0.000191322	5.94095	0.936364	PICALM//GTF2F1//CBX3//HSPA8//ITGA3//FN1//FLNB//SSH2//TMSB10//DSP//PLAUR//GPI//ITGA6//TLN1//AKAP12//MYH14//RPS3//KIF3B//CKAP5//CAPN2//VAMP3//HSPA5//KPNB1//PRKDC//USF1//U2AF2//TSPAN14//CDKN1B//EEF1A2//EEF2//SFN//NPM1//PTPN23//HNRNPK//CITED2//ARHGEF4//TUBB//IL27RA//CRABP2//GDI2//RAB8A//EIF3B//CKB//UBE2W//LRP1//SMARCC1//SUPT6H//SRCAP//NCL//CSNK2A1//FTL//TPM4//CDC42BPA//TCERG1//PRPF19//SDF4//CREBZF//S…
GO:1901363	heterocyclic compound binding	Molecular function	61	6147	110	18369	1.65714	1.67108e-06	0.000248063	5.777	0.554545	SOX12//RPS3//KLF6//NR2F2//USF1//MTA1//NPM1//EEF1D//GTF2F1//HNRNPK//SUPT6H//SRCAP//SPEN//CREBZF//PRKDC//DDX10//DSP//EEF2//ETF1//FLNB//GDI2//HNRNPF//HSPA8//KPNB1//LRP1//NCL//RPL31//RPS9//TPD52L2//EIF3B//PDIA4//IGF2BP2//TCERG1//RPL35//U2AF2//ZC3H13//SRRM2//DDX47//NIP7//TSR1//AHNAK//PRRC2B//NOCT//EEF1A2//CDC34//CKB//CSNK1D//CSNK2A1//HSPA5//CDC42BPA//KIF3B//UBE2W//ATP13A3//MYH14//RAB8A//TUBB3//RABL6//…
GO:0003676	nucleic acid binding	Molecular function	46	4209	110	18369	1.82504	7.54483e-06	0.00100799	5.12235	0.418182	SOX12//RPS3//KLF6//NR2F2//USF1//MTA1//NPM1//EEF1D//GTF2F1//HNRNPK//SUPT6H//SRCAP//SPEN//CREBZF//PRKDC//DDX10//DSP//EEF2//ETF1//FLNB//GDI2//HNRNPF//HSPA8//KPNB1//LRP1//NCL//RPL31//RPS9//TPD52L2//EIF3B//PDIA4//IGF2BP2//TCERG1//RPL35//U2AF2//ZC3H13//SRRM2//DDX47//NIP7//TSR1//AHNAK//PRRC2B//NOCT//EEF1A2//JMJD1C//SMARCC1
GO:0090079	translation regulator activity, nucleic acid binding	Molecular function	6	109	110	18369	9.19216	4.93579e-05	0.00599475	4.30664	0.0545455	EIF3B//EEF1A2//EEF1D//EEF2//ETF1//IGF2BP2
GO:0017111	ribonucleoside triphosphate phosphatase activity	Molecular function	14	703	110	18369	3.32557	7.81161e-05	0.00869693	4.10726	0.127273	EEF1A2//EEF2//RAB8A//TUBB3//RABL6//TSR1//TUBB//DDX10//HSPA5//HSPA8//KIF3B//SRCAP//DDX47//ATP13A3
GO:0031072	heat shock protein binding	Molecular function	6	128	110	18369	7.8277	0.000120596	0.0123936	3.91867	0.0545455	CDKN1B//RPS3//CSNK2A1//KPNB1//HSPA5//HSPA8
GO:0008135	translation factor activity, RNA binding	Molecular function	5	84	110	18369	9.93994	0.000148951	0.0133153	3.82696	0.0454545	EIF3B//EEF1A2//EEF1D//EEF2//ETF1
GO:0005488	binding	Molecular function	109	16581	110	18369	1.09776	0.000160091	0.0133153	3.79563	0.990909	PICALM//CDC42BPA//SOX12//RPS3//KLF6//NR2F2//USF1//MTA1//NPM1//GTF2F1//CBX3//LRP1//BSG//HSPA8//TLN1//ITGA3//FN1//EEF1D//HNRNPK//SUPT6H//SRCAP//SPEN//CREBZF//BRD2//CITED2//PRKDC//DDX10//DSP//EEF2//ETF1//FLNB//GDI2//HNRNPF//KPNB1//NCL//RPL31//RPS9//TPD52L2//EIF3B//PDIA4//IGF2BP2//TCERG1//RPL35//U2AF2//ZC3H13//SRRM2//DDX47//NIP7//TSR1//AHNAK//PRRC2B//NOCT//EEF1A2//SSH2//TMSB10//PLAUR//GPI//ITGA6//CRA…
GO:0016462	pyrophosphatase activity	Molecular function	14	764	110	18369	3.06004	0.000186826	0.0133153	3.72856	0.127273	EEF1A2//EEF2//RAB8A//TUBB3//RABL6//TSR1//TUBB//DDX10//HSPA5//HSPA8//KIF3B//SRCAP//DDX47//ATP13A3
GO:0003746	translation elongation factor activity	Molecular function	3	19	110	18369	26.367	0.000188803	0.0133153	3.72399	0.0272727	EEF1A2//EEF1D//EEF2
GO:0016817	hydrolase activity, acting on acid anhydrides	Molecular function	14	765	110	18369	3.05604	0.000189365	0.0133153	3.7227	0.127273	EEF1A2//EEF2//RAB8A//TUBB3//RABL6//TSR1//TUBB//DDX10//HSPA5//HSPA8//KIF3B//SRCAP//DDX47//ATP13A3
GO:0016818	hydrolase activity, acting on acid anhydrides, in phosphorus-containing anhydrides	Molecular function	14	765	110	18369	3.05604	0.000189365	0.0133153	3.7227	0.127273	EEF1A2//EEF2//RAB8A//TUBB3//RABL6//TSR1//TUBB//DDX10//HSPA5//HSPA8//KIF3B//SRCAP//DDX47//ATP13A3
GO:0008134	transcription factor binding	Molecular function	12	599	110	18369	3.34539	0.000247937	0.0165622	3.60566	0.109091	GTF2F1//CBX3//NPM1//USF1//JMJD1C//PRKDC//MTA1//CITED2//TCERG1//SPEN//NCL//RPS3
GO:0140297	DNA-binding transcription factor binding	Molecular function	10	478	110	18369	3.49353	0.000595695	0.0378918	3.22498	0.0909091	NPM1//USF1//JMJD1C//PRKDC//MTA1//CITED2//TCERG1//SPEN//NCL//RPS3
GO:0097367	carbohydrate derivative binding	Molecular function	26	2242	110	18369	1.93656	0.000623967	0.0378918	3.20484	0.236364	CDC34//CKB//CSNK1D//CSNK2A1//DDX10//HSPA5//HSPA8//PRKDC//CDC42BPA//KIF3B//SRCAP//DDX47//UBE2W//ATP13A3//MYH14//EEF1A2//EEF2//RAB8A//TUBB3//RABL6//TSR1//TUBB//FN1//CTSB//LRP1//GPI
GO:0035639	purine ribonucleoside triphosphate binding	Molecular function	22	1813	110	18369	2.02637	0.000988147	0.0573985	3.00518	0.2	CDC34//CKB//CSNK1D//CSNK2A1//DDX10//HSPA5//HSPA8//PRKDC//CDC42BPA//KIF3B//SRCAP//DDX47//UBE2W//ATP13A3//MYH14//EEF1A2//EEF2//RAB8A//TUBB3//RABL6//TSR1//TUBB
GO:0043394	proteoglycan binding	Molecular function	3	36	110	18369	13.9159	0.00129196	0.0719193	2.88875	0.0272727	LRP1//CTSB//FN1
GO:0032555	purine ribonucleotide binding	Molecular function	22	1876	110	18369	1.95832	0.00154164	0.0796329	2.81202	0.2	CDC34//CKB//CSNK1D//CSNK2A1//DDX10//HSPA5//HSPA8//PRKDC//CDC42BPA//KIF3B//SRCAP//DDX47//UBE2W//ATP13A3//MYH14//EEF1A2//EEF2//RAB8A//TUBB3//RABL6//TSR1//TUBB
GO:0032050	clathrin heavy chain binding	Molecular function	2	10	110	18369	33.3982	0.00154974	0.0796329	2.80974	0.0181818	LRP1//PICALM
GO:0032553	ribonucleotide binding	Molecular function	22	1893	110	18369	1.94073	0.00173047	0.081312	2.76184	0.2	CDC34//CKB//CSNK1D//CSNK2A1//DDX10//HSPA5//HSPA8//PRKDC//CDC42BPA//KIF3B//SRCAP//DDX47//UBE2W//ATP13A3//MYH14//EEF1A2//EEF2//RAB8A//TUBB3//RABL6//TSR1//TUBB
GO:0043168	anion binding	Molecular function	26	2406	110	18369	1.80456	0.00177215	0.081312	2.7515	0.236364	NR2F2//CRABP2//ACOX3//CDC34//CKB//CSNK1D//CSNK2A1//DDX10//HSPA5//HSPA8//PRKDC//CDC42BPA//KIF3B//SRCAP//DDX47//UBE2W//ATP13A3//MYH14//EEF1A2//EEF2//RAB8A//TUBB3//RABL6//TSR1//TUBB//PICALM
GO:0036094	small molecule binding	Molecular function	27	2539	110	18369	1.7758	0.00179487	0.081312	2.74597	0.245455	NR2F2//CRABP2//ACOX3//CDC34//CKB//CSNK1D//CSNK2A1//DDX10//HSPA5//HSPA8//PRKDC//CDC42BPA//KIF3B//SRCAP//DDX47//UBE2W//ATP13A3//MYH14//EEF1A2//EEF2//RAB8A//TUBB3//RABL6//TSR1//TUBB//BSG//GPI
GO:0022889	serine transmembrane transporter activity	Molecular function	2	11	110	18369	30.362	0.00188673	0.081312	2.72429	0.0181818	SERINC3//SLC38A2
GO:0034511	U3 snoRNA binding	Molecular function	2	11	110	18369	30.362	0.00188673	0.081312	2.72429	0.0181818	PRKDC//TSR1
GO:0051879	Hsp90 protein binding	Molecular function	3	43	110	18369	11.6505	0.00216627	0.0904417	2.66429	0.0272727	CSNK2A1//KPNB1//RPS3
GO:0031625	ubiquitin protein ligase binding	Molecular function	7	301	110	18369	3.88351	0.00223558	0.0905071	2.65061	0.0636364	CDKN1B//CKB//GPI//HSPA5//HSPA8//UBE2W//TUBB
GO:0043021	ribonucleoprotein complex binding	Molecular function	5	161	110	18369	5.18605	0.00284026	0.111605	2.54664	0.0454545	EEF2//ETF1//HSPA5//NPM1//CKAP5
GO:0017076	purine nucleotide binding	Molecular function	22	1979	110	18369	1.85639	0.00302054	0.114421	2.51992	0.2	CDC34//CKB//CSNK1D//CSNK2A1//DDX10//HSPA5//HSPA8//PRKDC//CDC42BPA//KIF3B//SRCAP//DDX47//UBE2W//ATP13A3//MYH14//EEF1A2//EEF2//RAB8A//TUBB3//RABL6//TSR1//TUBB
GO:0044389	ubiquitin-like protein ligase binding	Molecular function	7	320	110	18369	3.65293	0.00314224	0.114421	2.50276	0.0636364	CDKN1B//CKB//GPI//HSPA5//HSPA8//UBE2W//TUBB
GO:0042393	histone binding	Molecular function	6	241	110	18369	4.15745	0.00330016	0.114421	2.48146	0.0545455	CBX3//BRD2//NPM1//SMARCC1//SUPT6H//SRCAP
GO:0051087	chaperone binding	Molecular function	4	104	110	18369	6.42273	0.0035364	0.114421	2.45144	0.0363636	CDKN1B//FN1//HSPA5//HSPA8
GO:0003924	GTPase activity	Molecular function	7	327	110	18369	3.57473	0.00353912	0.114421	2.45111	0.0636364	EEF1A2//EEF2//RAB8A//TUBB3//RABL6//TSR1//TUBB
GO:0070742	C2H2 zinc finger domain binding	Molecular function	2	15	110	18369	22.2655	0.00354606	0.114421	2.45025	0.0181818	U2AF2//SRRM2
GO:0000166	nucleotide binding	Molecular function	23	2139	110	18369	1.7956	0.0036556	0.114421	2.43704	0.209091	CDC34//CKB//CSNK1D//CSNK2A1//DDX10//HSPA5//HSPA8//PRKDC//CDC42BPA//KIF3B//SRCAP//DDX47//UBE2W//ATP13A3//MYH14//EEF1A2//EEF2//RAB8A//TUBB3//RABL6//TSR1//TUBB//ACOX3
GO:1901265	nucleoside phosphate binding	Molecular function	23	2140	110	18369	1.79476	0.00367706	0.114421	2.4345	0.209091	CDC34//CKB//CSNK1D//CSNK2A1//DDX10//HSPA5//HSPA8//PRKDC//CDC42BPA//KIF3B//SRCAP//DDX47//UBE2W//ATP13A3//MYH14//EEF1A2//EEF2//RAB8A//TUBB3//RABL6//TSR1//TUBB//ACOX3
GO:0005198	structural molecule activity	Molecular function	12	820	110	18369	2.44377	0.00368271	0.114421	2.43383	0.109091	RPL31//RPS3//RPS9//RPL35//DSP//TLN1//TUBB3//TUBB//FN1//TINAGL1//TPM4//AHNAK
GO:0005200	structural constituent of cytoskeleton	Molecular function	4	111	110	18369	6.01769	0.00446167	0.135473	2.3505	0.0363636	DSP//TLN1//TUBB3//TUBB
GO:0061629	RNA polymerase II-specific DNA-binding transcription factor binding	Molecular function	7	348	110	18369	3.35901	0.00496155	0.147303	2.30438	0.0636364	NPM1//JMJD1C//PRKDC//MTA1//CITED2//TCERG1//SPEN
GO:0003713	transcription coactivator activity	Molecular function	6	282	110	18369	3.553	0.00702767	0.204108	2.15319	0.0545455	NPM1//SMARCC1//MTA1//CITED2//SRCAP//TCERG1
GO:0005518	collagen binding	Molecular function	3	66	110	18369	7.5905	0.00727249	0.206724	2.13832	0.0272727	CTSB//FN1//ITGA3
GO:0016887	ATP hydrolysis activity	Molecular function	7	376	110	18369	3.10887	0.00748187	0.208245	2.12599	0.0636364	DDX10//HSPA5//HSPA8//KIF3B//SRCAP//DDX47//ATP13A3
GO:0003682	chromatin binding	Molecular function	9	577	110	18369	2.60471	0.00782994	0.208801	2.10624	0.0818182	JMJD1C//SUPT6H//SMARCC1//GTF2F1//NPM1//BRD2//MTA1//CITED2//CBX3
GO:0019843	rRNA binding	Molecular function	3	68	110	18369	7.36725	0.00789647	0.208801	2.10257	0.0272727	RPS3//NPM1//RPS9
GO:0019901	protein kinase binding	Molecular function	10	686	110	18369	2.43427	0.00811374	0.208801	2.09078	0.0909091	DSP//RAB8A//CDKN1B//EEF1A2//EEF2//SFN//NPM1//RPS3//USF1//PTPN23
GO:0005525	GTP binding	Molecular function	7	382	110	18369	3.06004	0.00812698	0.208801	2.09007	0.0636364	EEF1A2//EEF2//RAB8A//TUBB3//RABL6//TSR1//TUBB
GO:0003729	mRNA binding	Molecular function	9	595	110	18369	2.52591	0.00946774	0.237295	2.02375	0.0818182	IGF2BP2//NCL//ETF1//HNRNPK//RPS3//RPL35//SPEN//SRRM2//NOCT
GO:0043022	ribosome binding	Molecular function	3	73	110	18369	6.86264	0.00959127	0.237295	2.01812	0.0272727	EEF2//ETF1//HSPA5
GO:0048027	mRNA 5'-UTR binding	Molecular function	2	26	110	18369	12.8455	0.0105155	0.249869	1.97817	0.0181818	NCL//IGF2BP2
GO:0003712	transcription coregulator activity	Molecular function	8	503	110	18369	2.65592	0.0107399	0.249869	1.969	0.0727273	NPM1//SMARCC1//MTA1//CITED2//SRCAP//TCERG1//SPEN//JMJD1C
GO:0019001	guanyl nucleotide binding	Molecular function	7	404	110	18369	2.89341	0.0108476	0.249869	1.96467	0.0636364	EEF1A2//EEF2//RAB8A//TUBB3//RABL6//TSR1//TUBB
GO:0032561	guanyl ribonucleotide binding	Molecular function	7	404	110	18369	2.89341	0.0108476	0.249869	1.96467	0.0636364	EEF1A2//EEF2//RAB8A//TUBB3//RABL6//TSR1//TUBB
GO:0043236	laminin binding	Molecular function	2	28	110	18369	11.9279	0.0121357	0.266874	1.91593	0.0181818	ITGA3//TINAGL1
GO:0033293	monocarboxylic acid binding	Molecular function	3	80	110	18369	6.26216	0.0122947	0.266874	1.91028	0.0272727	NR2F2//CRABP2//ACOX3
GO:0045182	translation regulator activity	Molecular function	7	418	110	18369	2.7965	0.0128927	0.266874	1.88966	0.0636364	EIF3B//EEF1A2//EEF1D//EEF2//ETF1//IGF2BP2//RPS9
GO:0005178	integrin binding	Molecular function	4	151	110	18369	4.4236	0.0129334	0.266874	1.88829	0.0363636	FN1//ITGA6//ITGA3//TLN1
GO:0016787	hydrolase activity	Molecular function	23	2379	110	18369	1.61446	0.0129556	0.266874	1.88754	0.209091	NOCT//EEF1A2//EEF2//RAB8A//TUBB3//RABL6//TSR1//TUBB//CTSB//CAPN2//RPS3//SSH2//PDP1//DUSP5//PTPN23//SCRN1//DDX10//HSPA5//HSPA8//KIF3B//SRCAP//DDX47//ATP13A3
GO:0051787	misfolded protein binding	Molecular function	2	29	110	18369	11.5166	0.0129842	0.266874	1.88659	0.0181818	HSPA5//HSPA8
GO:0070325	lipoprotein particle receptor binding	Molecular function	2	29	110	18369	11.5166	0.0129842	0.266874	1.88659	0.0181818	PICALM//LRP1
GO:0008092	cytoskeletal protein binding	Molecular function	12	980	110	18369	2.04479	0.0142986	0.289438	1.84471	0.109091	FLNB//SSH2//TMSB10//RPS3//KIF3B//CKAP5//TLN1//RAB8A//PICALM//TPM4//MYH14//CAPN2
GO:0030515	snoRNA binding	Molecular function	2	33	110	18369	10.1207	0.016626	0.326652	1.77921	0.0181818	PRKDC//TSR1
GO:0061631	ubiquitin conjugating enzyme activity	Molecular function	2	33	110	18369	10.1207	0.016626	0.326652	1.77921	0.0181818	CDC34//UBE2W
GO:0019900	kinase binding	Molecular function	10	770	110	18369	2.16871	0.0171404	0.330994	1.76598	0.0909091	DSP//CDKN1B//EEF1A2//EEF2//SFN//NPM1//RPS3//USF1//PTPN23//RAB8A
GO:0004725	protein tyrosine phosphatase activity	Molecular function	3	91	110	18369	5.50519	0.0173425	0.330994	1.76089	0.0272727	DUSP5//PTPN23//SSH2
GO:0030332	cyclin binding	Molecular function	2	34	110	18369	9.82299	0.0175969	0.331118	1.75456	0.0181818	CDKN1B//CRABP2
GO:0004721	phosphoprotein phosphatase activity	Molecular function	4	168	110	18369	3.97597	0.0184301	0.341982	1.73447	0.0363636	PDP1//DUSP5//PTPN23//SSH2
GO:0004722	protein serine/threonine phosphatase activity	Molecular function	3	94	110	18369	5.3295	0.0188914	0.345739	1.72373	0.0272727	DUSP5//SSH2//PDP1
GO:0030291	protein serine/threonine kinase inhibitor activity	Molecular function	2	36	110	18369	9.27727	0.0196089	0.354019	1.70755	0.0181818	CDKN1B//SFN
GO:0044390	ubiquitin-like protein conjugating enzyme binding	Molecular function	2	37	110	18369	9.02654	0.0206494	0.362994	1.68509	0.0181818	RPS3//TCERG1
GO:0061650	ubiquitin-like protein conjugating enzyme activity	Molecular function	2	37	110	18369	9.02654	0.0206494	0.362994	1.68509	0.0181818	CDC34//UBE2W
GO:0016791	phosphatase activity	Molecular function	5	265	110	18369	3.15077	0.0216442	0.364858	1.66466	0.0454545	SSH2//PDP1//DUSP5//PTPN23//NOCT
GO:0005501	retinoid binding	Molecular function	2	38	110	18369	8.789	0.0217125	0.364858	1.66329	0.0181818	NR2F2//CRABP2
GO:0019840	isoprenoid binding	Molecular function	2	38	110	18369	8.789	0.0217125	0.364858	1.66329	0.0181818	NR2F2//CRABP2
GO:0003735	structural constituent of ribosome	Molecular function	4	177	110	18369	3.77381	0.0218478	0.364858	1.66059	0.0363636	RPL31//RPS3//RPS9//RPL35
GO:0140657	ATP-dependent activity	Molecular function	8	576	110	18369	2.31932	0.0224253	0.369879	1.64926	0.0727273	MYH14//DDX10//DDX47//KIF3B//SRCAP//ATP13A3//HSPA5//HSPA8
GO:0004860	protein kinase inhibitor activity	Molecular function	2	40	110	18369	8.34955	0.0239053	0.389482	1.62151	0.0181818	CDKN1B//NPM1
GO:0031267	small GTPase binding	Molecular function	5	273	110	18369	3.05844	0.0242277	0.389979	1.61569	0.0454545	GDI2//KPNB1//RAB8A//PICALM//KIF3B
GO:0140662	ATP-dependent protein folding chaperone	Molecular function	2	41	110	18369	8.1459	0.0250344	0.398167	1.60146	0.0181818	HSPA5//HSPA8
GO:0140096	catalytic activity, acting on a protein	Molecular function	21	2260	110	18369	1.55169	0.0262653	0.412829	1.58062	0.190909	PDIA4//CTSB//CAPN2//SRCAP//CSNK1D//PRKDC//CSNK2A1//BRD2//CDC42BPA//SSH2//PDP1//DUSP5//PTPN23//CDC34//PRPF19//UBE2W//SMURF2//TRAF7//SCRN1//JMJD1C//CKAP5
GO:0003714	transcription corepressor activity	Molecular function	4	190	110	18369	3.5156	0.0274293	0.42611	1.56179	0.0363636	MTA1//CITED2//TCERG1//SPEN
GO:0005524	ATP binding	Molecular function	15	1467	110	18369	1.70747	0.0285248	0.428557	1.54478	0.136364	CDC34//CKB//CSNK1D//CSNK2A1//DDX10//HSPA5//HSPA8//PRKDC//CDC42BPA//KIF3B//SRCAP//DDX47//UBE2W//ATP13A3//MYH14
GO:0008138	protein tyrosine/serine/threonine phosphatase activity	Molecular function	2	44	110	18369	7.5905	0.0285491	0.428557	1.54441	0.0181818	DUSP5//SSH2
GO:0019210	kinase inhibitor activity	Molecular function	2	44	110	18369	7.5905	0.0285491	0.428557	1.54441	0.0181818	CDKN1B//NPM1
GO:0019208	phosphatase regulator activity	Molecular function	3	111	110	18369	4.51327	0.0290758	0.431614	1.53647	0.0272727	ELFN2//GTF2F1//PDP1
GO:0015175	neutral L-amino acid transmembrane transporter activity	Molecular function	2	46	110	18369	7.26047	0.0309954	0.455053	1.5087	0.0181818	SLC38A2//SERINC3
GO:0051015	actin filament binding	Molecular function	4	202	110	18369	3.30675	0.0332738	0.481557	1.4779	0.0363636	FLNB//TLN1//TPM4//MYH14
GO:0016860	intramolecular oxidoreductase activity	Molecular function	2	48	110	18369	6.95795	0.0335215	0.481557	1.47468	0.0181818	PDIA4//GPI
GO:0005504	fatty acid binding	Molecular function	2	49	110	18369	6.81596	0.0348139	0.494802	1.45825	0.0181818	CRABP2//ACOX3
GO:0051020	GTPase binding	Molecular function	5	304	110	18369	2.74656	0.0360829	0.502745	1.4427	0.0454545	GDI2//KPNB1//RAB8A//PICALM//KIF3B
GO:0030544	Hsp70 protein binding	Molecular function	2	50	110	18369	6.67964	0.0361254	0.502745	1.44219	0.0181818	CDKN1B//RPS3
GO:0051082	unfolded protein binding	Molecular function	3	122	110	18369	4.10633	0.0369345	0.508707	1.43257	0.0272727	HSPA5//HSPA8//NPM1
GO:0051018	protein kinase A binding	Molecular function	2	51	110	18369	6.54866	0.0374558	0.510622	1.42648	0.0181818	RPS3//AKAP12
GO:0032559	adenyl ribonucleotide binding	Molecular function	15	1524	110	18369	1.64361	0.0381172	0.51439	1.41888	0.136364	CDC34//CKB//CSNK1D//CSNK2A1//DDX10//HSPA5//HSPA8//PRKDC//CDC42BPA//KIF3B//SRCAP//DDX47//UBE2W//ATP13A3//MYH14
GO:0003824	catalytic activity	Molecular function	42	5532	110	18369	1.26783	0.0425631	0.568273	1.37097	0.381818	NOCT//DDX10//DDX47//PDIA4//RPS3//EEF1A2//EEF2//RAB8A//TUBB3//RABL6//TSR1//TUBB//CKB//CDS1//CTSB//CAPN2//FDFT1//GPI//SRCAP//CSNK1D//PRKDC//CSNK2A1//BRD2//CDC42BPA//SSH2//PDP1//DUSP5//PTPN23//CDC34//PRPF19//UBE2W//SMURF2//TRAF7//CSGALNACT2//ACOX3//SCRN1//HSPA5//HSPA8//KIF3B//ATP13A3//JMJD1C//CKAP5
GO:0050840	extracellular matrix binding	Molecular function	2	55	110	18369	6.0724	0.0429607	0.568273	1.36693	0.0181818	ITGA3//TINAGL1
GO:0043167	ion binding	Molecular function	45	6024	110	18369	1.24744	0.0447932	0.586704	1.34879	0.409091	CDC42BPA//NR2F2//CRABP2//ACOX3//FTL//CAPN2//HSPA5//LRP1//TPM4//MYL12A//SDF4//CDC34//CKB//CSNK1D//CSNK2A1//DDX10//HSPA8//PRKDC//KIF3B//SRCAP//DDX47//UBE2W//ATP13A3//MYH14//EEF1A2//EEF2//RAB8A//TUBB3//RABL6//TSR1//TUBB//PICALM//KPNB1//MT2A//TRAF7//KLF6//FDFT1//ITGA6//ITGA3//MTA1//ZC3H13//NOCT//PDP1//CSGALNACT2//JMJD1C
GO:0003779	actin binding	Molecular function	6	434	110	18369	2.30863	0.0463351	0.601007	1.33409	0.0545455	TMSB10//FLNB//TLN1//TPM4//MYH14//SSH2
