# Supplementary material for: Overview of distinct 8-oxoguanine profiles of messenger RNA in normal and senescent cancer cells
Source: Front Cell Dev Biol. 2025 Feb 28;13:1443888. doi: 10.3389/fcell.2025.1443888 (PMC11906479; doi:10.3389/fcell.2025.1443888)
Supplement: Supplementary file 1 [file DataSheet1.zip › Supplementary/KEGG/Down hsa_pathwayResult.xls]

## Sheet: hsa
#Column "PathwayID" stands for Pathway identifiers used in KEGG
#Column "Definition" stands for the definition of the PathwayID
#Column "OriginalWebSite"stands for The map's website,the nodes with red frame and red symbol are associated with the DE genes, green nodes have no significance
#Column "p-value"
"Fisher-Pvalue" stands for the enrichment p-value of the PathwayID used Fisher's exact test
#Column "SelectionCounts" stands for the Count of the DE genes' entities directly associated with the listed PathwayID
#Column "SelectionSize" stands for the total number of the DE genes' entities
#Column "Count" stands for the count of the chosen background population genes' entities associated with the listed PathwayID
#Column "Size" stands for the total number of chosen background population genes' entities
#Column "FDR" stands for the false discovery rate of the PathwayID
#Column "Enrichment_Score" stands for the Enrichment Score value of the PathwayID, it equals "-log10(Pvalue)"
#Column "GeneRatio" stands for the Gene Ratio value of the PathwayID, it equals "SelectionCounts/SelectionSize"
#Column "GENES" stands for the DE genes associated with the PathwayID
PathwayID	Definition	OriginalWebSite	Fisher-Pvalue	SelectionCounts	SelectionSize	Count	Size	FDR	Enrichment_Score	GeneRatio	Genes
hsa05132	Salmonella infection	http://www.genome.jp/kegg-bin/show_pathway?hsa05132+71+10096+79026+113146+302+10095+329+9266+10540+1785+1778+60412+8772+2316+2317+2318+79443+3326+7184+3654+3799+4074+4609+10398+5216+5286+23207+388+8737+8677+257397+6934+10376+84790+7280+10383+25828	4.14595e-06	37	545	249	8050	0.00141377	5.38238	0.06789	ACTG1//ACTR3//AHNAK//AHNAK2//ANXA2//ARPC1B//BIRC2//CYTH2//DCTN2//DNM2//DYNC1H1//EXOC4//FADD//FLNA//FLNB//FLNC//FYCO1//HSP90AB1//HSP90B1//IRAK1//KIF5B//M6PR//MYC//MYL9//PFN1//PIK3C2A//PLEKHM2//RHOB//RIPK1//STX10//TAB3//TCF7L2//TUBA1B//TUBA1C//TUBB2A//TUBB4B//TXN2
hsa05205	Proteoglycans in cancer	http://www.genome.jp/kegg-bin/show_pathway?hsa05205+71+288+867+960+1026+1956+2064+7430+2316+2317+2318+2335+2817+2719+3339+3480+3481+3710+4233+4609+27250+5170+5336+5500+5566+5829+6385+7040+81029	0.000103783	29	545	204	8050	0.017695	3.98387	0.053211	ACTG1//ANK3//CBL//CD44//CDKN1A//EGFR//ERBB2//EZR//FLNA//FLNB//FLNC//FN1//GPC1//GPC3//HSPG2//IGF1R//IGF2//ITPR3//MET//MYC//PDCD4//PDPK1//PLCG2//PPP1CB//PRKACA//PXN//SDC4//TGFB1//WNT5B
hsa04520	Adherens junction	http://www.genome.jp/kegg-bin/show_pathway?hsa04520+71+81+1460+1956+2064+3480+4008+4233+5792+5795+4088+4089+6615+6934	0.000237773	14	545	71	8050	0.0270269	3.62384	0.025688	ACTG1//ACTN4//CSNK2B//EGFR//ERBB2//IGF1R//LMO7//MET//PTPRF//PTPRJ//SMAD3//SMAD4//SNAI1//TCF7L2
hsa04141	Protein processing in endoplasmic reticulum	http://www.genome.jp/kegg-bin/show_pathway?hsa04141+468+10134+811+824+3337+9695+440275+2081+26232+23193+3326+7184+3303+3304+10525+55666+5034+10427+64374+201595+118424+10277+56893+165324	0.000447862	24	545	170	8050	0.0381803	3.34886	0.044037	ATF4//BCAP31//CALR//CAPN2//DNAJB1//EDEM1//EIF2AK4//ERN1//FBXO2//GANAB//HSP90AB1//HSP90B1//HSPA1A//HSPA1B//HYOU1//NPLOC4//P4HB//SEC24B//SIL1//STT3B//UBE2J2//UBE4B//UBQLN4//UBXN2A
hsa04010	MAPK signaling pathway	http://www.genome.jp/kegg-bin/show_pathway?hsa04010+468+8912+1399+80824+1846+1848+1850+1956+1969+2064+2261+2264+2316+2317+2318+3303+3304+3315+3480+3481+3654+3727+23162+9261+7867+4233+2872+4609+4775+4791+5566+6196+6722+57551+7040	0.000714469	35	545	294	8050	0.0487268	3.14602	0.06422	ATF4//CACNA1H//CRKL//DUSP16//DUSP4//DUSP6//DUSP8//EGFR//EPHA2//ERBB2//FGFR3//FGFR4//FLNA//FLNB//FLNC//HSPA1A//HSPA1B//HSPB1//IGF1R//IGF2//IRAK1//JUND//MAPK8IP3//MAPKAPK2//MAPKAPK3//MET//MKNK2//MYC//NFATC3//NFKB2//PRKACA//RPS6KA2//SRF//TAOK1//TGFB1
hsa01230	Biosynthesis of amino acids	http://www.genome.jp/kegg-bin/show_pathway?hsa01230+5832+2023+2027+3417+3421+4144+5214+5230+26227+5723+5831+7086+7167	0.00140926	13	545	75	8050	0.0769998	2.85101	0.023853	ALDH18A1//ENO1//ENO3//IDH1//IDH3G//MAT2A//PFKP//PGK1//PHGDH//PSPH//PYCR1//TKT//TPI1
hsa05022	Pathways of neurodegeneration - multiple diseases	http://www.genome.jp/kegg-bin/show_pathway?hsa05022+57679+468+487+506+513+11273+808+824+847+1460+1537+10540+27123+10126+1856+1857+2081+8772+2521+2892+2906+9001+3710+3799+4294+9927+4717+4724+10133+5691+5693+5717+5714+9821+293+6647+6712+8878+10376+84790+7280+10383+7317+7314+118424+8408+7386+7417+81029	0.00180096	49	545	475	8050	0.0769998	2.7445	0.089908	ALS2//ATF4//ATP2A1//ATP5B//ATP5D//ATXN2L//CALM3//CAPN2//CAT//CSNK2B//CYC1//DCTN2//DKK2//DNAL4//DVL2//DVL3//ERN1//FADD//FUS//GRIA3//GRIN2D//HAP1//ITPR3//KIF5B//MAP3K10//MFN2//NDUFC1//NDUFS4//OPTN//PSMB3//PSMB5//PSMD11//PSMD8//RB1CC1//SLC25A6//SOD1//SPTBN2//SQSTM1//TUBA1B//TUBA1C//TUBB2A//TUBB4B//UBA1//UBB//UBE2J2//ULK1//UQCRFS1//VDAC2//WNT5B
hsa05100	Bacterial invasion of epithelial cells	http://www.genome.jp/kegg-bin/show_pathway?hsa05100+71+10096+10095+867+1211+1212+1399+1759+1785+1793+2335+4233+5829	0.00180645	13	545	77	8050	0.0769998	2.74317	0.023853	ACTG1//ACTR3//ARPC1B//CBL//CLTA//CLTB//CRKL//DNM1//DNM2//DOCK1//FN1//MET//PXN
hsa04144	Endocytosis	http://www.genome.jp/kegg-bin/show_pathway?hsa04144+10096+156+161+378+10095+867+51510+1211+1212+9266+1759+1785+1956+2261+2264+8729+3105+3133+3303+3304+3480+3482+3799+3949+23327+138429+4088+137492+79720	0.00331684	29	545	252	8050	0.125671	2.47927	0.053211	ACTR3//ADRBK1//AP2A2//ARF4//ARPC1B//CBL//CHMP5//CLTA//CLTB//CYTH2//DNM1//DNM2//EGFR//FGFR3//FGFR4//GBF1//HLA-A//HLA-E//HSPA1A//HSPA1B//IGF1R//IGF2R//KIF5B//LDLR//NEDD4L//PIP5KL1//SMAD3//VPS37A//VPS37B
hsa04218	Cellular senescence	http://www.genome.jp/kegg-bin/show_pathway?hsa04218+808+824+1026+1978+2305+2309+3105+3133+3710+9261+4609+4775+5500+83593+293+4088+8878+7040+7417+677	0.00415637	20	545	156	8050	0.141732	2.38129	0.036697	CALM3//CAPN2//CDKN1A//EIF4EBP1//FOXM1//FOXO3//HLA-A//HLA-E//ITPR3//MAPKAPK2//MYC//NFATC3//PPP1CB//RASSF5//SLC25A6//SMAD3//SQSTM1//TGFB1//VDAC2//ZFP36L1
hsa05014	Amyotrophic lateral sclerosis	http://www.genome.jp/kegg-bin/show_pathway?hsa05014+71+57679+468+506+513+11273+847+1537+10540+10126+2081+2521+2906+9001+3710+3799+55706+4717+4724+8021+10133+5216+9883+100101267+5691+5693+5717+5714+9821+6647+8878+10376+84790+7280+10383+56893+8408+7386	0.00470653	38	545	364	8050	0.14309	2.3273	0.069725	ACTG1//ALS2//ATF4//ATP5B//ATP5D//ATXN2L//CAT//CYC1//DCTN2//DNAL4//ERN1//FUS//GRIN2D//HAP1//ITPR3//KIF5B//NDC1//NDUFC1//NDUFS4//NUP214//OPTN//PFN1//POM121//POM121C//PSMB3//PSMB5//PSMD11//PSMD8//RB1CC1//SOD1//SQSTM1//TUBA1B//TUBA1C//TUBB2A//TUBB4B//UBQLN4//ULK1//UQCRFS1
hsa05012	Parkinson disease	http://www.genome.jp/kegg-bin/show_pathway?hsa05012+468+506+513+808+1537+2081+2773+3710+3799+9927+4717+4724+5566+5691+5693+5717+5714+293+10376+84790+7280+10383+25828+7317+7314+118424+7386+7417	0.00534422	28	545	249	8050	0.14309	2.27212	0.051376	ATF4//ATP5B//ATP5D//CALM3//CYC1//ERN1//GNAI3//ITPR3//KIF5B//MFN2//NDUFC1//NDUFS4//PRKACA//PSMB3//PSMB5//PSMD11//PSMD8//SLC25A6//TUBA1B//TUBA1C//TUBB2A//TUBB4B//TXN2//UBA1//UBB//UBE2J2//UQCRFS1//VDAC2
hsa03040	Spliceosome	http://www.genome.jp/kegg-bin/show_pathway?hsa03040+22985+10523+2521+3183+3192+3303+3304+5093+10084+55660+9092+10291+8175+23020+6625+6628+6631+6434+10907	0.00545506	19	545	149	8050	0.14309	2.2632	0.034862	ACIN1//CHERP//FUS//HNRNPC//HNRNPU//HSPA1A//HSPA1B//PCBP1//PQBP1//PRPF40A//SART1//SF3A1//SF3A2//SNRNP200//SNRNP70//SNRPB//SNRPC//TRA2B//TXNL4A
hsa05230	Central carbon metabolism in cancer	http://www.genome.jp/kegg-bin/show_pathway?hsa05230+1956+2064+2261+3098+3417+4233+4609+5214+9123+6510+6513	0.00694425	11	545	70	8050	0.169142	2.15837	0.020183	EGFR//ERBB2//FGFR3//HK1//IDH1//MET//MYC//PFKP//SLC16A3//SLC1A5//SLC2A1
hsa04213	Longevity regulating pathway - multiple species	http://www.genome.jp/kegg-bin/show_pathway?hsa04213+847+81570+1979+2309+3303+3304+3480+8660+5566+6647	0.00820231	10	545	62	8050	0.180762	2.08606	0.018349	CAT//CLPB//EIF4EBP2//FOXO3//HSPA1A//HSPA1B//IGF1R//IRS2//PRKACA//SOD1
hsa04510	Focal adhesion	http://www.genome.jp/kegg-bin/show_pathway?hsa04510+71+81+329+824+1291+1292+1399+1793+1956+2064+2316+2317+2318+2335+3480+3675+3691+3911+4233+10398+5170+5500+5829	0.0084815	23	545	200	8050	0.180762	2.07153	0.042202	ACTG1//ACTN4//BIRC2//CAPN2//COL6A1//COL6A2//CRKL//DOCK1//EGFR//ERBB2//FLNA//FLNB//FLNC//FN1//IGF1R//ITGA3//ITGB4//LAMA5//MET//MYL9//PDPK1//PPP1CB//PXN
hsa04910	Insulin signaling pathway	http://www.genome.jp/kegg-bin/show_pathway?hsa04910+808+867+1399+1978+2194+3098+3636+8660+2872+5170+5500+5566+5576+5792+5836+122809+6720	0.0108279	17	545	137	8050	0.217195	1.96546	0.031193	CALM3//CBL//CRKL//EIF4EBP1//FASN//HK1//INPPL1//IRS2//MKNK2//PDPK1//PPP1CB//PRKACA//PRKAR2A//PTPRF//PYGL//SOCS4//SREBF1
hsa03013	RNA transport	http://www.genome.jp/kegg-bin/show_pathway?hsa03013+22985+1917+10209+8894+8661+8663+1978+1979+1981+8672+9669+2521+3837+55706+8021+26986+9883+100101267+10799+6613+8563	0.0118533	21	545	183	8050	0.224555	1.92616	0.038532	ACIN1//EEF1A2//EIF1//EIF2S2//EIF3A//EIF3C//EIF4EBP1//EIF4EBP2//EIF4G1//EIF4G3//EIF5B//FUS//KPNB1//NDC1//NUP214//PABPC1//POM121//POM121C//RPP40//SUMO2//THOC5
hsa00513	Various types of N-glycan biosynthesis	http://www.genome.jp/kegg-bin/show_pathway?hsa00513+338707+8703+83539+2530+4247+11282+201595	0.0144769	7	545	39	8050	0.240646	1.83933	0.012844	B4GALNT4//B4GALT3//CHST9//FUT8//MGAT2//MGAT4B//STT3B
hsa04152	AMPK signaling pathway	http://www.genome.jp/kegg-bin/show_pathway?hsa04152+51094+1938+1978+2194+2309+3480+8660+5170+5214+5516+5529+5862+6720+23216+8408	0.0151267	15	545	120	8050	0.240646	1.82026	0.027523	ADIPOR1//EEF2//EIF4EBP1//FASN//FOXO3//IGF1R//IRS2//PDPK1//PFKP//PPP2CB//PPP2R5E//RAB2A//SREBF1//TBC1D1//ULK1
hsa04137	Mitophagy - animal	http://www.genome.jp/kegg-bin/show_pathway?hsa04137+468+1460+2309+9927+4077+10133+8878+7314+8408+84749	0.0154438	10	545	68	8050	0.240646	1.81125	0.018349	ATF4//CSNK2B//FOXO3//MFN2//NBR1//OPTN//SQSTM1//UBB//ULK1//USP30
hsa05017	Spinocerebellar ataxia	http://www.genome.jp/kegg-bin/show_pathway?hsa05017+487+11273+2081+2892+2906+3710+10528+5691+5693+5717+5714+9698+9821+293+6712+8408+7417	0.0161491	17	545	143	8050	0.240646	1.79185	0.031193	ATP2A1//ATXN2L//ERN1//GRIA3//GRIN2D//ITPR3//NOP56//PSMB3//PSMB5//PSMD11//PSMD8//PUM1//RB1CC1//SLC25A6//SPTBN2//ULK1//VDAC2
hsa04919	Thyroid hormone signaling pathway	http://www.genome.jp/kegg-bin/show_pathway?hsa04919+71+476+487+5469+23389+90390+4609+4854+5170+5214+5336+5566+6256+6513+9882	0.0162312	15	545	121	8050	0.240646	1.78965	0.027523	ACTG1//ATP1A1//ATP2A1//MED1//MED13L//MED30//MYC//NOTCH3//PDPK1//PFKP//PLCG2//PRKACA//RXRA//SLC2A1//TBC1D4
hsa00270	Cysteine and methionine metabolism	http://www.genome.jp/kegg-bin/show_pathway?hsa00270+191+10768+1786+1788+4144+4357+26227+6723	0.0180534	8	545	50	8050	0.250406	1.74344	0.014679	AHCY//AHCYL1//DNMT1//DNMT3A//MAT2A//MPST//PHGDH//SRM
hsa05416	Viral myocarditis	http://www.genome.jp/kegg-bin/show_pathway?hsa05416+27+71+1604+1605+1981+8672+3105+3109+3133	0.0186652	9	545	60	8050	0.250406	1.72897	0.016514	ABL2//ACTG1//CD55//DAG1//EIF4G1//EIF4G3//HLA-A//HLA-DMB//HLA-E
hsa04390	Hippo signaling pathway	http://www.genome.jp/kegg-bin/show_pathway?hsa04390+71+329+1490+1856+1857+4609+4771+5500+5516+4088+4089+6934+7003+7040+81029+7531+7532+7534	0.0190926	18	545	157	8050	0.250406	1.71914	0.033028	ACTG1//BIRC2//CTGF//DVL2//DVL3//MYC//NF2//PPP1CB//PPP2CB//SMAD3//SMAD4//TCF7L2//TEAD1//TGFB1//WNT5B//YWHAE//YWHAG//YWHAZ
hsa05223	Non-small cell lung cancer	http://www.genome.jp/kegg-bin/show_pathway?hsa05223+1026+1956+2064+2309+3799+4233+5170+5336+83593+6256	0.0223979	10	545	72	8050	0.28253	1.64979	0.018349	CDKN1A//EGFR//ERBB2//FOXO3//KIF5B//MET//PDPK1//PLCG2//RASSF5//RXRA
hsa04961	Endocrine and other factor-regulated calcium reabsorption	http://www.genome.jp/kegg-bin/show_pathway?hsa04961+161+476+493+1211+1212+1759+1785+5566	0.0249843	8	545	53	8050	0.28253	1.60233	0.014679	AP2A2//ATP1A1//ATP2B4//CLTA//CLTB//DNM1//DNM2//PRKACA
hsa05016	Huntington disease	http://www.genome.jp/kegg-bin/show_pathway?hsa05016+161+506+513+1211+1212+1537+10540+10126+2081+2892+9001+3799+4294+4717+4724+5430+5691+5693+5717+5714+9821+293+6647+10376+84790+7280+10383+8408+7386+7417	0.0251674	30	545	306	8050	0.28253	1.59916	0.055046	AP2A2//ATP5B//ATP5D//CLTA//CLTB//CYC1//DCTN2//DNAL4//ERN1//GRIA3//HAP1//KIF5B//MAP3K10//NDUFC1//NDUFS4//POLR2A//PSMB3//PSMB5//PSMD11//PSMD8//RB1CC1//SLC25A6//SOD1//TUBA1B//TUBA1C//TUBB2A//TUBB4B//ULK1//UQCRFS1//VDAC2
hsa05010	Alzheimer disease	http://www.genome.jp/kegg-bin/show_pathway?hsa05010+348+468+487+506+513+808+824+1460+1537+27123+1856+1857+2081+8772+2906+8660+3710+3799+4717+4724+5691+5693+5717+5714+9821+57142+293+10376+84790+7280+10383+8408+7386+7417+81029	0.0257565	35	545	369	8050	0.28253	1.58911	0.06422	APOE//ATF4//ATP2A1//ATP5B//ATP5D//CALM3//CAPN2//CSNK2B//CYC1//DKK2//DVL2//DVL3//ERN1//FADD//GRIN2D//IRS2//ITPR3//KIF5B//NDUFC1//NDUFS4//PSMB3//PSMB5//PSMD11//PSMD8//RB1CC1//RTN4//SLC25A6//TUBA1B//TUBA1C//TUBB2A//TUBB4B//ULK1//UQCRFS1//VDAC2//WNT5B
hsa04142	Lysosome	http://www.genome.jp/kegg-bin/show_pathway?hsa04142+20+8943+527+1211+1212+2548+23062+79158+3423+3425+3482+4074+57192+5660+6609	0.0257857	15	545	128	8050	0.28253	1.58862	0.027523	ABCA2//AP3D1//ATP6V0C//CLTA//CLTB//GAA//GGA2//GNPTAB//IDS//IDUA//IGF2R//M6PR//MCOLN1//PSAP//SMPD1
hsa05131	Shigellosis	http://www.genome.jp/kegg-bin/show_pathway?hsa05131+71+81+10096+10095+718+824+826+960+1399+9266+1793+1956+2309+3020+3098+3710+10398+5216+5336+5829+10616+8737+8878+257397+7314	0.0265131	25	545	246	8050	0.28253	1.57654	0.045872	ACTG1//ACTN4//ACTR3//ARPC1B//C3//CAPN2//CAPNS1//CD44//CRKL//CYTH2//DOCK1//EGFR//FOXO3//H3F3A//HK1//ITPR3//MYL9//PFN1//PLCG2//PXN//RBCK1//RIPK1//SQSTM1//TAB3//UBB
hsa04931	Insulin resistance	http://www.genome.jp/kegg-bin/show_pathway?hsa04931+8660+22877+8473+5170+5500+5792+5836+6196+376497+6513+6720+9882+57761	0.0300295	13	545	108	8050	0.310304	1.52245	0.023853	IRS2//MLXIP//OGT//PDPK1//PPP1CB//PTPRF//PYGL//RPS6KA2//SLC27A1//SLC2A1//SREBF1//TBC1D4//TRIB3
hsa04066	HIF-1 signaling pathway	http://www.genome.jp/kegg-bin/show_pathway?hsa04066+1026+1956+1978+2023+2027+2064+3098+3480+2872+5214+5230+5336+6513	0.0320797	13	545	109	8050	0.321741	1.49377	0.023853	CDKN1A//EGFR//EIF4EBP1//ENO1//ENO3//ERBB2//HK1//IGF1R//MKNK2//PFKP//PGK1//PLCG2//SLC2A1
hsa05202	Transcriptional misregulation in cancer	http://www.genome.jp/kegg-bin/show_pathway?hsa05202+604+329+1026+1051+84444+1848+2521+2530+2892+3020+8091+3480+221037+3728+4094+4221+4233+4609+6256+8148	0.0352662	20	545	192	8050	0.332832	1.45264	0.036697	BCL6//BIRC2//CDKN1A//CEBPB//DOT1L//DUSP6//FUS//FUT8//GRIA3//H3F3A//HMGA2//IGF1R//JMJD1C//JUP//MAF//MEN1//MET//MYC//RXRA//TAF15
hsa05216	Thyroid cancer	http://www.genome.jp/kegg-bin/show_pathway?hsa05216+8030+1026+4609+6256+6934+10342	0.0361954	6	545	37	8050	0.332832	1.44135	0.011009	CCDC6//CDKN1A//MYC//RXRA//TCF7L2//TFG
hsa04530	Tight junction	http://www.genome.jp/kegg-bin/show_pathway?hsa04530+71+81+10096+51421+10095+57530+2064+7430+79784+4627+10398+23327+4771+5516+5566+10376+84790+123720	0.0367012	18	545	169	8050	0.332832	1.43532	0.033028	ACTG1//ACTN4//ACTR3//AMOTL2//ARPC1B//CGN//ERBB2//EZR//MYH14//MYH9//MYL9//NEDD4L//NF2//PPP2CB//PRKACA//TUBA1B//TUBA1C//WHAMM
hsa04211	Longevity regulating pathway	http://www.genome.jp/kegg-bin/show_pathway?hsa04211+51094+468+847+79813+1978+2309+3480+8660+5566+9821+8408	0.0370898	11	545	89	8050	0.332832	1.43074	0.020183	ADIPOR1//ATF4//CAT//EHMT1//EIF4EBP1//FOXO3//IGF1R//IRS2//PRKACA//RB1CC1//ULK1
hsa05166	Human T-cell leukemia virus 1 infection	http://www.genome.jp/kegg-bin/show_pathway?hsa05166+468+567+811+1026+8061+3105+3109+3133+8379+4609+4775+4791+8829+5566+9232+293+6513+4088+4089+6722+7040+7417	0.0400303	22	545	219	8050	0.334265	1.39761	0.040367	ATF4//B2M//CALR//CDKN1A//FOSL1//HLA-A//HLA-DMB//HLA-E//MAD1L1//MYC//NFATC3//NFKB2//NRP1//PRKACA//PTTG1//SLC25A6//SLC2A1//SMAD3//SMAD4//SRF//TGFB1//VDAC2
hsa04110	Cell cycle	http://www.genome.jp/kegg-bin/show_pathway?hsa04110+8555+1026+8379+4172+4174+4176+4609+9232+4088+4089+7040+7531+7532+7534	0.0402326	14	545	124	8050	0.334265	1.39542	0.025688	CDC14B//CDKN1A//MAD1L1//MCM3//MCM5//MCM7//MYC//PTTG1//SMAD3//SMAD4//TGFB1//YWHAE//YWHAG//YWHAZ
hsa04217	Necroptosis	http://www.genome.jp/kegg-bin/show_pathway?hsa04217+329+824+51510+8772+474381+3014+92815+3326+5478+5836+10616+8737+293+6609+8878+7297+7417	0.0402558	17	545	159	8050	0.334265	1.39517	0.031193	BIRC2//CAPN2//CHMP5//FADD//H2AFB2//H2AFX//HIST3H2A//HSP90AB1//PPIA//PYGL//RBCK1//RIPK1//SLC25A6//SMPD1//SQSTM1//TYK2//VDAC2
hsa00520	Amino sugar and nucleotide sugar metabolism	http://www.genome.jp/kegg-bin/show_pathway?hsa00520+1727+197258+3098+140838+54187+6675+7358	0.0411704	7	545	48	8050	0.334265	1.38542	0.012844	CYB5R3//FUK//HK1//NANP//NANS//UAP1//UGDH
hsa00600	Sphingolipid metabolism	http://www.genome.jp/kegg-bin/show_pathway?hsa00600+55331+10715+204219+57704+5660+6609+55627	0.0453512	7	545	49	8050	0.359646	1.34341	0.012844	ACER3//CERS1//CERS3//GBA2//PSAP//SMPD1//SMPD4
hsa01200	Carbon metabolism	http://www.genome.jp/kegg-bin/show_pathway?hsa01200+847+1743+2023+2027+3098+3417+3421+5214+5230+26227+5723+7086+7167	0.0493322	13	545	116	8050	0.381867	1.30687	0.023853	CAT//DLST//ENO1//ENO3//HK1//IDH1//IDH3G//PFKP//PGK1//PHGDH//PSPH//TKT//TPI1
hsa04114	Oocyte meiosis	http://www.genome.jp/kegg-bin/show_pathway?hsa04114+808+3480+3710+8379+5500+5516+5529+5566+9232+6196+285955+7531+7532+7534	0.050393	14	545	128	8050	0.381867	1.29763	0.025688	CALM3//IGF1R//ITPR3//MAD1L1//PPP1CB//PPP2CB//PPP2R5E//PRKACA//PTTG1//RPS6KA2//SPDYE1//YWHAE//YWHAG//YWHAZ
hsa05169	Epstein-Barr virus infection	http://www.genome.jp/kegg-bin/show_pathway?hsa05169+567+811+960+1026+8772+3105+3109+3133+3654+9636+4067+4609+9612+4791+5336+5717+5714+8737+7297+7874	0.0550297	20	545	202	8050	0.385412	1.2594	0.036697	B2M//CALR//CD44//CDKN1A//FADD//HLA-A//HLA-DMB//HLA-E//IRAK1//ISG15//LYN//MYC//NCOR2//NFKB2//PLCG2//PSMD11//PSMD8//RIPK1//TYK2//USP7
hsa05203	Viral carcinogenesis	http://www.genome.jp/kegg-bin/show_pathway?hsa05203+81+468+718+1026+1654+1960+2958+3105+3133+4067+8379+9261+4791+5566+5829+6722+7874+7531+7532+7534	0.0550297	20	545	202	8050	0.385412	1.2594	0.036697	ACTN4//ATF4//C3//CDKN1A//DDX3X//EGR3//GTF2A2//HLA-A//HLA-E//LYN//MAD1L1//MAPKAPK2//NFKB2//PRKACA//PXN//SRF//USP7//YWHAE//YWHAG//YWHAZ
hsa04216	Ferroptosis	http://www.genome.jp/kegg-bin/show_pathway?hsa04216+2879+5093+5094+23657+55240+7417	0.0558816	6	545	41	8050	0.385412	1.25273	0.011009	GPX4//PCBP1//PCBP2//SLC7A11//STEAP3//VDAC2
hsa04151	PI3K-Akt signaling pathway	http://www.genome.jp/kegg-bin/show_pathway?hsa04151+468+11140+1026+1291+1292+1956+1978+1969+2064+2261+2264+2335+2309+2782+2783+3326+7184+3480+3481+3675+3691+3911+4233+4609+5170+23239+5516+5529+6256+7531+7532+7534	0.0559114	32	545	354	8050	0.385412	1.2525	0.058716	ATF4//CDC37//CDKN1A//COL6A1//COL6A2//EGFR//EIF4EBP1//EPHA2//ERBB2//FGFR3//FGFR4//FN1//FOXO3//GNB1//GNB2//HSP90AB1//HSP90B1//IGF1R//IGF2//ITGA3//ITGB4//LAMA5//MET//MYC//PDPK1//PHLPP1//PPP2CB//PPP2R5E//RXRA//YWHAE//YWHAG//YWHAZ
hsa04310	Wnt signaling pathway	http://www.genome.jp/kegg-bin/show_pathway?hsa04310+1460+1487+80319+27123+1856+1857+8061+4609+4775+5566+4088+4089+6907+6934+7090+81029+84133	0.0565119	17	545	166	8050	0.385412	1.24786	0.031193	CSNK2B//CTBP1//CXXC4//DKK2//DVL2//DVL3//FOSL1//MYC//NFATC3//PRKACA//SMAD3//SMAD4//TBL1X//TCF7L2//TLE3//WNT5B//ZNRF3
hsa05225	Hepatocellular carcinoma	http://www.genome.jp/kegg-bin/show_pathway?hsa05225+71+1026+1856+1857+1956+3480+3481+4233+4609+5336+4088+4089+6595+6602+6934+7040+81029	0.0618916	17	545	168	8050	0.413824	1.20837	0.031193	ACTG1//CDKN1A//DVL2//DVL3//EGFR//IGF1R//IGF2//MET//MYC//PLCG2//SMAD3//SMAD4//SMARCA2//SMARCD1//TCF7L2//TGFB1//WNT5B
hsa04360	Axon guidance	http://www.genome.jp/kegg-bin/show_pathway?hsa04360+1969+2050+2773+4233+10398+4775+25791+8829+5170+5336+5361+23654+6405+57715+8482+6586+54961+81029	0.0640245	18	545	181	8050	0.419853	1.19365	0.033028	EPHA2//EPHB4//GNAI3//MET//MYL9//NFATC3//NGEF//NRP1//PDPK1//PLCG2//PLXNA1//PLXNB2//SEMA3F//SEMA4G//SEMA7A//SLIT3//SSH3//WNT5B
hsa05220	Chronic myeloid leukemia	http://www.genome.jp/kegg-bin/show_pathway?hsa05220+613+867+1026+1399+1487+4609+4088+4089+7040	0.0699626	9	545	76	8050	0.450137	1.15513	0.016514	BCR//CBL//CDKN1A//CRKL//CTBP1//MYC//SMAD3//SMAD4//TGFB1
hsa04512	ECM-receptor interaction	http://www.genome.jp/kegg-bin/show_pathway?hsa04512+960+1291+1292+1605+2335+3339+3675+3691+3911+6385	0.0727701	10	545	88	8050	0.455026	1.13805	0.018349	CD44//COL6A1//COL6A2//DAG1//FN1//HSPG2//ITGA3//ITGB4//LAMA5//SDC4
hsa05020	Prion disease	http://www.genome.jp/kegg-bin/show_pathway?hsa05020+468+506+513+1460+1537+2906+3303+3304+3710+3799+4717+4724+5566+5691+5693+5717+5714+293+6647+10376+84790+7280+10383+7386+7417	0.0745311	25	545	273	8050	0.455026	1.12766	0.045872	ATF4//ATP5B//ATP5D//CSNK2B//CYC1//GRIN2D//HSPA1A//HSPA1B//ITPR3//KIF5B//NDUFC1//NDUFS4//PRKACA//PSMB3//PSMB5//PSMD11//PSMD8//SLC25A6//SOD1//TUBA1B//TUBA1C//TUBB2A//TUBB4B//UQCRFS1//VDAC2
hsa04612	Antigen processing and presentation	http://www.genome.jp/kegg-bin/show_pathway?hsa04612+567+811+3105+3109+3133+3326+3303+3304+10437	0.0747256	9	545	77	8050	0.455026	1.12653	0.016514	B2M//CALR//HLA-A//HLA-DMB//HLA-E//HSP90AB1//HSPA1A//HSPA1B//IFI30
hsa00010	Glycolysis / Gluconeogenesis	http://www.genome.jp/kegg-bin/show_pathway?hsa00010+219+223+2023+2027+3098+5214+5230+7167	0.0814416	8	545	67	8050	0.487221	1.08915	0.014679	ALDH1B1//ALDH9A1//ENO1//ENO3//HK1//PFKP//PGK1//TPI1
hsa01521	EGFR tyrosine kinase inhibitor resistance	http://www.genome.jp/kegg-bin/show_pathway?hsa01521+1956+1978+2064+2261+2309+2621+3480+4233+5336	0.0848366	9	545	79	8050	0.490327	1.07142	0.016514	EGFR//EIF4EBP1//ERBB2//FGFR3//FOXO3//GAS6//IGF1R//MET//PLCG2
hsa03018	RNA degradation	http://www.genome.jp/kegg-bin/show_pathway?hsa03018+2023+2027+118460+131870+26986+5214+9125+10140+10766	0.0848366	9	545	79	8050	0.490327	1.07142	0.016514	ENO1//ENO3//EXOSC6//NUDT16//PABPC1//PFKP//RQCD1//TOB1//TOB2
hsa05134	Legionellosis	http://www.genome.jp/kegg-bin/show_pathway?hsa05134+718+1917+10767+3303+3304+4791+81876	0.0884535	7	545	57	8050	0.50271	1.05329	0.012844	C3//EEF1A2//HBS1L//HSPA1A//HSPA1B//NFKB2//RAB1B
hsa04120	Ubiquitin mediated proteolysis	http://www.genome.jp/kegg-bin/show_pathway?hsa04120+329+867+8450+9820+26232+10075+23327+10055+7317+7314+7328+118424+3093+10277	0.0910917	14	545	140	8050	0.503351	1.04052	0.025688	BIRC2//CBL//CUL4B//CUL7//FBXO2//HUWE1//NEDD4L//SAE1//UBA1//UBB//UBE2H//UBE2J2//UBE2K//UBE4B
hsa04064	NF-kappa B signaling pathway	http://www.genome.jp/kegg-bin/show_pathway?hsa04064+329+1460+3654+4067+4791+5336+8737+257397+8792+8600+7706	0.0925569	11	545	104	8050	0.503351	1.03359	0.020183	BIRC2//CSNK2B//IRAK1//LYN//NFKB2//PLCG2//RIPK1//TAB3//TNFRSF11A//TNFSF11//TRIM25
hsa03030	DNA replication	http://www.genome.jp/kegg-bin/show_pathway?hsa03030+4172+4174+4176+5426+5982	0.0929945	5	545	36	8050	0.503351	1.03154	0.009174	MCM3//MCM5//MCM7//POLE//RFC2
hsa05213	Endometrial cancer	http://www.genome.jp/kegg-bin/show_pathway?hsa05213+1026+1956+2064+2309+4609+5170+6934	0.095059	7	545	58	8050	0.506483	1.02201	0.012844	CDKN1A//EGFR//ERBB2//FOXO3//MYC//PDPK1//TCF7L2
hsa04810	Regulation of actin cytoskeleton	http://www.genome.jp/kegg-bin/show_pathway?hsa04810+71+81+10096+10095+1399+1793+1956+7430+2261+2264+2335+3675+3691+79784+4627+10398+5216+5500+5829+54961	0.0975737	20	545	217	8050	0.506483	1.01067	0.036697	ACTG1//ACTN4//ACTR3//ARPC1B//CRKL//DOCK1//EGFR//EZR//FGFR3//FGFR4//FN1//ITGA3//ITGB4//MYH14//MYH9//MYL9//PFN1//PPP1CB//PXN//SSH3
