# Supplementary material for: Overview of distinct 8-oxoguanine profiles of messenger RNA in normal and senescent cancer cells
Source: Front Cell Dev Biol. 2025 Feb 28;13:1443888. doi: 10.3389/fcell.2025.1443888 (PMC11906479; doi:10.3389/fcell.2025.1443888)
Supplement: Supplementary file 1 [file DataSheet1.zip › Supplementary/KEGG/Up hsa_pathwayResult.xls]

## Sheet: hsa
#Column "PathwayID" stands for Pathway identifiers used in KEGG
#Column "Definition" stands for the definition of the PathwayID
#Column "OriginalWebSite"stands for The map's website,the nodes with red frame and red symbol are associated with the DE genes, green nodes have no significance
#Column "p-value"
"Fisher-Pvalue" stands for the enrichment p-value of the PathwayID used Fisher's exact test
#Column "SelectionCounts" stands for the Count of the DE genes' entities directly associated with the listed PathwayID
#Column "SelectionSize" stands for the total number of the DE genes' entities
#Column "Count" stands for the count of the chosen background population genes' entities associated with the listed PathwayID
#Column "Size" stands for the total number of chosen background population genes' entities
#Column "FDR" stands for the false discovery rate of the PathwayID
#Column "Enrichment_Score" stands for the Enrichment Score value of the PathwayID, it equals "-log10(Pvalue)"
#Column "GeneRatio" stands for the Gene Ratio value of the PathwayID, it equals "SelectionCounts/SelectionSize"
#Column "GENES" stands for the DE genes associated with the PathwayID
PathwayID	Definition	OriginalWebSite	Fisher-Pvalue	SelectionCounts	SelectionSize	Count	Size	FDR	Enrichment_Score	GeneRatio	Genes
hsa04510	Focal adhesion	http://www.genome.jp/kegg-bin/show_pathway?hsa04510+824+2317+2335+3675+3655+10627+7094	0.000985028	7	64	200	8050	0.269741	3.00655	0.109375	CAPN2//FLNB//FN1//ITGA3//ITGA6//MYL12A//TLN1
hsa04810	Regulation of actin cytoskeleton	http://www.genome.jp/kegg-bin/show_pathway?hsa04810+50649+2335+3675+3655+79784+10627+85464	0.00158206	7	64	217	8050	0.269741	2.80078	0.109375	ARHGEF4//FN1//ITGA3//ITGA6//MYH14//MYL12A//SSH2
hsa05222	Small cell lung cancer	http://www.genome.jp/kegg-bin/show_pathway?hsa05222+1027+2335+3675+3655	0.00601927	4	64	92	8050	0.549396	2.22046	0.0625	CDKN1B//FN1//ITGA3//ITGA6
hsa03040	Spliceosome	http://www.genome.jp/kegg-bin/show_pathway?hsa03040+3190+3312+27339+10915+11338	0.00644452	5	64	149	8050	0.549396	2.19081	0.078125	HNRNPK//HSPA8//PRPF19//TCERG1//U2AF2
hsa04141	Protein processing in endoplasmic reticulum	http://www.genome.jp/kegg-bin/show_pathway?hsa04141+824+3309+3312+9601+7353	0.0110681	5	64	170	8050	0.754844	1.95593	0.078125	CAPN2//HSPA5//HSPA8//PDIA4//UFD1L
hsa05132	Salmonella infection	http://www.genome.jp/kegg-bin/show_pathway?hsa05132+79026+2317+10627+6188+203068+10381	0.0138234	6	64	249	8050	0.77242	1.85939	0.09375	AHNAK//FLNB//MYL12A//RPS3//TUBB//TUBB3
hsa05130	Pathogenic Escherichia coli infection	http://www.genome.jp/kegg-bin/show_pathway?hsa05130+79784+4691+6188+203068+10381	0.0198194	5	64	197	8050	0.77242	1.70291	0.078125	MYH14//NCL//RPS3//TUBB//TUBB3
hsa05020	Prion disease	http://www.genome.jp/kegg-bin/show_pathway?hsa05020+1457+3309+3312+5686+203068+10381	0.0208421	6	64	273	8050	0.77242	1.68106	0.09375	CSNK2A1//HSPA5//HSPA8//PSMA5//TUBB//TUBB3
hsa04612	Antigen processing and presentation	http://www.genome.jp/kegg-bin/show_pathway?hsa04612+1508+3309+3312	0.0231027	3	64	77	8050	0.77242	1.63634	0.046875	CTSB//HSPA5//HSPA8
hsa05412	Arrhythmogenic right ventricular cardiomyopathy	http://www.genome.jp/kegg-bin/show_pathway?hsa05412+1832+3675+3655	0.0231027	3	64	77	8050	0.77242	1.63634	0.046875	DSP//ITGA3//ITGA6
hsa04120	Ubiquitin mediated proteolysis	http://www.genome.jp/kegg-bin/show_pathway?hsa04120+997+27339+64750+55284	0.0249168	4	64	140	8050	0.77242	1.60351	0.0625	CDC34//PRPF19//SMURF2//UBE2W
hsa04512	ECM-receptor interaction	http://www.genome.jp/kegg-bin/show_pathway?hsa04512+2335+3675+3655	0.0326005	3	64	88	8050	0.784659	1.48678	0.046875	FN1//ITGA3//ITGA6
hsa04540	Gap junction	http://www.genome.jp/kegg-bin/show_pathway?hsa04540+1453+203068+10381	0.0326005	3	64	88	8050	0.784659	1.48678	0.046875	CSNK1D//TUBB//TUBB3
hsa03010	Ribosome	http://www.genome.jp/kegg-bin/show_pathway?hsa03010+6160+11224+6188+6203	0.0337546	4	64	154	8050	0.784659	1.47167	0.0625	RPL31//RPL35//RPS3//RPS9
hsa05410	Hypertrophic cardiomyopathy	http://www.genome.jp/kegg-bin/show_pathway?hsa05410+3675+3655+7171	0.0345158	3	64	90	8050	0.784659	1.46198	0.046875	ITGA3//ITGA6//TPM4
hsa05414	Dilated cardiomyopathy	http://www.genome.jp/kegg-bin/show_pathway?hsa05414+3675+3655+7171	0.0406054	3	64	96	8050	0.865402	1.39142	0.046875	ITGA3//ITGA6//TPM4
hsa05010	Alzheimer disease	http://www.genome.jp/kegg-bin/show_pathway?hsa05010+824+1457+4035+5686+203068+10381	0.071903	6	64	369	8050	1	1.14325	0.09375	CAPN2//CSNK2A1//LRP1//PSMA5//TUBB//TUBB3
hsa04340	Hedgehog signaling pathway	http://www.genome.jp/kegg-bin/show_pathway?hsa04340+1453+64750	0.0728737	2	64	56	8050	1	1.13743	0.03125	CSNK1D//SMURF2
hsa05134	Legionellosis	http://www.genome.jp/kegg-bin/show_pathway?hsa05134+1917+3312	0.0751478	2	64	57	8050	1	1.12408	0.03125	EEF1A2//HSPA8
hsa04110	Cell cycle	http://www.genome.jp/kegg-bin/show_pathway?hsa04110+1027+5591+2810	0.0755379	3	64	124	8050	1	1.12183	0.046875	CDKN1B//PRKDC//SFN
hsa04978	Mineral absorption	http://www.genome.jp/kegg-bin/show_pathway?hsa04978+2512+4502	0.0797636	2	64	59	8050	1	1.0982	0.03125	FTL//MT2A
hsa05022	Pathways of neurodegeneration - multiple diseases	http://www.genome.jp/kegg-bin/show_pathway?hsa05022+824+1457+3309+5686+4218+203068+10381	0.0816135	7	64	475	8050	1	1.08824	0.109375	CAPN2//CSNK2A1//HSPA5//PSMA5//RAB8A//TUBB//TUBB3
hsa05162	Measles	http://www.genome.jp/kegg-bin/show_pathway?hsa05162+1027+1457+3312	0.0982873	3	64	139	8050	1	1.0075	0.046875	CDKN1B//CSNK2A1//HSPA8
hsa03450	Non-homologous end-joining	http://www.genome.jp/kegg-bin/show_pathway?hsa03450+5591	0.0986348	1	64	13	8050	1	1.00597	0.015625	PRKDC
