# Supplementary material for: Overview of distinct 8-oxoguanine profiles of messenger RNA in normal and senescent cancer cells
Source: Front Cell Dev Biol. 2025 Feb 28;13:1443888. doi: 10.3389/fcell.2025.1443888 (PMC11906479; doi:10.3389/fcell.2025.1443888)
Supplement: Supplementary file 1 [file DataSheet1.zip › Supplementary/Q30.xlsx]

## Sheet: Q30
Sample	Q30
CaCO2NC-1.Input	87.42%
CaCO2NC-1.IP	84.72%
CaCO2NC-2.Input	87.67%
CaCO2NC-2.IP	84.95%
CaCO2_shADAR1-1.Input	87.11%
CaCO2_shADAR1-1.IP	91.47%
CaCO2_shADAR1-2.Input	87.52%
CaCO2_shADAR1-2.IP	91.69%
