# Supplementary material for: Overview of distinct 8-oxoguanine profiles of messenger RNA in normal and senescent cancer cells
Source: Front Cell Dev Biol. 2025 Feb 28;13:1443888. doi: 10.3389/fcell.2025.1443888 (PMC11906479; doi:10.3389/fcell.2025.1443888)
Supplement: Supplementary file 1 [file DataSheet1.zip › Supplementary/read_statistics.xlsx]

## Sheet: Sheet1
Table 2. Reads statistics
Sample	Raw Reads	Q30	Clean Reads	Clean Ratio
CaCO2NC-1.Input	74234036	0.874245	74217882	0.999782
CaCO2NC-1.IP	105020076	0.84725	103869536	0.989045
CaCO2NC-2.Input	68049474	0.87675	68036970	0.999816
CaCO2NC-2.IP	83222036	0.84953	82324912	0.98922
CaCO2_shADAR1-1.Input	66105072	0.87105	66093840	0.99983
CaCO2_shADAR1-1.IP	98187430	0.914695	97240968	0.990361
CaCO2_shADAR1-2.Input	78849256	0.87523	78831806	0.999779
CaCO2_shADAR1-2.IP	62329854	0.916945	61712206	0.990091
