# Supplementary material for: Overview of distinct 8-oxoguanine profiles of messenger RNA in normal and senescent cancer cells
Source: Front Cell Dev Biol. 2025 Feb 28;13:1443888. doi: 10.3389/fcell.2025.1443888 (PMC11906479; doi:10.3389/fcell.2025.1443888)
Supplement: Supplementary file 1 [file DataSheet1.zip › Supplementary/sample & groups.xlsx]

## Sheet: Sheet1
Table 1. Sample Information
Species	human
Sample type	cell
Sample number	8
Sequencing mode	Paired-end
Genome build	HG19
Sample ID	Sample Name	Group Name	Quality Status
1	CaCO2NC-1.Input	CaCO2-NC	OK
2	CaCO2NC-1.IP	CaCO2-NC	OK
3	CaCO2NC-2.Input	CaCO2-NC	OK
4	CaCO2NC-2.IP	CaCO2-NC	OK
5	CaCO2_shADAR1-1.Input	CaCO2-shADAR1	OK
6	CaCO2_shADAR1-1.IP	CaCO2-shADAR1	OK
7	CaCO2_shADAR1-2.Input	CaCO2-shADAR1	OK
8	CaCO2_shADAR1-2.IP	CaCO2-shADAR1	OK
